# Supplementary material for: Small non-coding RNA deregulation in endometrial carcinogenesis
Source: Oncotarget. 2015 Feb 28;6(7):4677–91. doi: 10.18632/oncotarget.2911 (PMC4467107; doi:10.18632/oncotarget.2911)
Supplement: Supplementary file 2 [file oncotarget-06-4677-s002.xlsx]

## Sheet: Sheet1
Supplementary Table 1: The 1268 sncRNAs identified by next generation sequencing in all endometrial tissue samples (N=Normal tissue, H= Hyperplastic tissue & T=Tumor tissue). Reads from technical replicates were summed and normalized using reads per million method (RPM). sncRNAs supported by more than 10 RPM in at least three tissue samples were considered as expressed (Bold).
Symbol	1N_RPM	2N_RPM	3N_RPM	4N_RPM	5N_RPM	7N_RPM	8N_RPM	9N_RPM	14N_RPM	15N_RPM	1H_RPM	3H_RPM	4H_RPM	5H_RPM	6H_RPM	7H_RPM	1T_RPM	3T_RPM	4T_RPM	5T_RPM	6T_RPM	7T_RPM	14T_RPM	15T_RPM	16T_RPM	17T_RPM	Notes
hsa-let-7a-3p	15.2858	8.689	32.5398	82.3748	107.613	11.9301	19.2698	31.8876	26.7296	40.0682	21.9202	60.9982	69.4454	137.89	38.7494	264.092	21.1805	81.1592	74.8819	146.294	36.9387	358.238	35.2523	38.0221	83.2544	54.8845	EXPRESSED	Fig. 1B	-
hsa-let-7a-5p	34079.8	45877.9	45891.9	31639.5	30243.9	13532.4	10380.1	56746	20318.5	32944	27299.3	28798.3	30533.7	28253.7	9787.24	10765.9	33503.6	26128.8	22397.8	30141.6	10288.2	7925.02	22289.5	41597.3	76521.9	47280	EXPRESSED	Fig. 1B	-
hsa-let-7b-3p	0	60.823	89.4718	64.7983	75.8913	20.1894	43.1975	64.2374	56.2594	88.712	48.1026	74.257	65.3342	108.887	14.2001	57.2436	73.8291	59.523	30.4591	51.798	27.3025	104.538	19.0251	58.9477	140.861	80.3943	EXPRESSED	Fig. 1B	-
hsa-let-7b-5p	9882.3	9833.06	9537.72	5700.06	6545.53	4404.96	1998.25	5069.28	2110.62	4728.24	2771.68	4532.58	4296.75	8068.05	2303.79	16448.4	4115.67	3438.29	3168.13	3523.43	2662.8	10132.7	2059.18	6558.45	8772.76	6073.94	EXPRESSED	Fig. 1B	-
hsa-let-7d-3p	1677.62	162.195	33.948	61.6393	125.682	22.0248	37.5825	52.0677	21.6382	51.89	189.772	39.1879	111.945	96.883	12.034	6.90171	245.996	89.8231	38.0547	141.472	12.8482	9.91661	116.109	68.224	115.518	94.4632	EXPRESSED	Fig. 1B	-
hsa-let-7e-3p	0	0	9.70661	8.90976	9.83776	0	2.87133	5.3146	1.27284	11.1435	3.04447	9.88524	8.42063	15.5276	0.722039	0	1.21031	9.83465	3.68272	10.0329	0	0	2.7978	6.20218	11.7045	5.41115	EXPRESSED	Fig. 1B	-
hsa-let-7f-5p	17509.9	13233.4	23031.4	19942.5	16287.3	13643.4	7280.41	22924.4	14866	22097.6	11356.9	17114.9	21701.3	13550.6	6672.61	11648.7	13863.5	17917.7	22869.6	16308.8	8950.41	6615.62	29312	24019.5	41968.6	29249.9	EXPRESSED	Fig. 1B	-
hsa-miR-1	0	0	3.92288	18.0625	22.8879	0	76.3773	2.3107	35.894	39.5837	0	18.5152	1.0402	38.064	0	0	0	17.8429	4.21978	0	0	0	0	0	1.01778	0	EXPRESSED	Fig. 1B	-
hsa-miR-101-3p	706.97	1956.47	20269.6	5476.43	14251.9	7200.27	4424.84	844.868	11631.4	15860	659.837	5187.04	1322.88	18389	1010.37	9927.5	615.747	2408.83	1458.05	2335.89	1578.73	8117.98	2828.58	1648.54	1483.01	1125.06	EXPRESSED	Fig. 1B	-
hsa-miR-101-5p	0	0	19.3126	4.85987	17.467	0	1.7866	0.308093	15.274	46.3182	1.21779	8.35538	0.891596	20.3292	0	0.811966	0	3.04406	1.68791	1.94437	0	1.23958	2.23824	3.34378	0.305334	1.08223	EXPRESSED	Fig. 1B	-
hsa-miR-10a-5p	110872	153037	753.997	20307.8	14417.7	29231.5	15669.9	124187	19036.5	22102.2	294095	20569.4	135597	16354.1	3460.97	60813.6	505248	156493	55573.7	200361	6261.91	64239	259725	281694	7242.02	219399	EXPRESSED	Fig. 1B	-
hsa-miR-10b-3p	0	0	26.404	17.0095	15.6601	11.0124	12.6976	17.3302	13.2375	25.4847	9.74229	25.4976	22.4385	16.9216	0	7.51068	1.21031	17.9365	19.8713	1.32217	0	5.3715	5.59561	15.9099	4.37645	25.2005	EXPRESSED	Fig. 1B	-
hsa-miR-1246	531.183	63.7194	1.96144	40.4989	1.40539	116.548	2.36087	0	0	1.79265	41.8107	17.1423	17.6833	3.71733	592.313	1520	7.26188	43.3661	160.121	61.9864	617.786	635.903	3.63714	3.28985	10.3814	25.8189	EXPRESSED	Fig. 1B	-
hsa-miR-1247-5p	431.825	238.948	21.4249	87.5587	13.6524	2.7531	58.7665	20.6422	0.763702	18.4595	104.121	35.7751	64.1949	20.4453	0	0	195.768	4.73	18.1067	0.933296	0	0	11.471	6.09432	35.0116	1.54604	EXPRESSED	Fig. 1B	-
hsa-miR-125a-5p	1467.44	8386.34	6268.31	2294.91	9117.6	411.129	6424.75	2962.62	1667.93	3774.4	2155.89	4296.71	2138.15	5966.59	175.456	5.88675	3142.88	2114.54	943.696	1696.66	332.984	43.3852	1964.06	2747.19	4994.65	2704.65	EXPRESSED	Fig. 1B	-
hsa-miR-125b-1-3p	137.573	118.75	137.804	76.6239	114.841	2.7531	18.8231	55.0716	39.2034	96.3186	28.415	107.835	21.9432	142.885	11.3119	18.8782	20.5753	94.9746	18.3369	233.713	16.0603	17.3541	13.989	34.3547	372.915	22.4176	EXPRESSED	Fig. 1B	-
hsa-miR-125b-5p	378.325	3419.12	8335.36	2716.83	5638.04	346.891	2645.77	1616.1	1469.11	3815.73	1075.31	4455.89	510.34	5477.65	134.299	25.3739	773.088	1201.04	310.269	2015.69	225.38	75.201	602.087	1081.66	4227.25	281.844	EXPRESSED	Fig. 1B	-
hsa-miR-1260b	22.9288	4.3445	8.14752	12.7167	0.803083	0	0.574265	8.78065	0	6.2016	7.71265	9.96369	32.2956	4.22072	0	4.26282	6.65673	32.9695	23.1704	18.6659	0	1.65277	12.8699	16.0178	20.7627	15.1512	EXPRESSED	Fig. 1B	-
hsa-miR-126-3p	141.394	175.228	1228.97	1447.59	1385.32	713.053	462.411	208.348	613.762	1455.39	166.837	1821.24	616.192	1397.56	1398.59	361.934	154.315	1079.05	895.744	518.446	1156.88	723.086	440.654	616.659	613.314	696.802	EXPRESSED	Fig. 1B	-
hsa-miR-126-5p	1047.08	1078.88	5074.29	6532.07	6585.28	2637.47	3649.07	1972.72	6583.87	5393.84	1627.98	7820.64	4066.12	6438.23	2848.2	4073.23	1647.24	6335.1	5580.77	2269.39	4617.34	6169.37	4511.46	4309.22	2678.8	2886.62	EXPRESSED	Fig. 1B	-
hsa-miR-127-5p	0	0	19.9664	18.3865	2.61002	14.6832	2.36087	11.3224	0.763702	5.76555	2.02964	14.0825	9.01502	11.4618	0	14.4124	0	4.49584	8.51628	0.233324	0	4.13192	0	0.862912	2.44267	0	EXPRESSED	Fig. 1B	-
hsa-miR-128-3p	42.0361	20.2743	161.19	216.102	88.9414	59.6505	18.1213	109.912	15.274	89.8263	37.3455	153.182	353.864	77.2509	42.841	45.8761	61.726	522.267	220.196	540.612	76.0188	33.0554	135.693	270.469	566.904	696.647	EXPRESSED	Fig. 1B	-
hsa-miR-1296-5p	393.611	8.689	8.49957	20.9784	31.9225	29.3664	6.25311	13.248	2.03654	20.882	38.3603	9.33606	22.4385	49.913	1.68476	0.811966	44.7816	30.2532	9.66713	100.874	0	0	4.19671	6.79543	27.3783	15.7696	EXPRESSED	Fig. 1B	-
hsa-miR-130a-3p	103.179	350.456	1998.3	1049.41	1621.02	1653.69	267.352	318.645	1198.5	1817.36	217.578	1563.24	727.344	1558.3	166.069	1469.25	136.16	1116.47	530.695	2222.1	293.904	1048.68	388.335	717.296	566.395	680.259	EXPRESSED	Fig. 1B	-
hsa-miR-132-3p	57.3219	0	69.2036	129.273	60.6327	68.8275	22.7154	62.0037	50.4043	113.664	41.8107	228.263	104.911	67.1831	52.4682	26.5919	22.6934	107.947	60.151	35.1542	89.4023	36.7741	47.2829	69.4644	139.639	66.1707	EXPRESSED	Fig. 1B	-
hsa-miR-133a-3p	0	0	39.782	109.59	238.315	231.26	81.4181	1.69451	168.524	334.596	0	168.559	10.9468	299.168	0.962719	2.02991	0	68.14	26.3161	0.855522	0	0	0.839341	1.72582	7.93869	1.39144	EXPRESSED	Fig. 1B	-
hsa-miR-135a-5p	0	0	27.1081	6.31783	11.4439	0	0	2.84986	6.10962	7.80045	23.5439	3.29508	14.8104	17.5799	0	3.24786	16.9444	10.022	15.4981	217.303	0	16.1145	10.0721	26.5345	169.562	6.64799	EXPRESSED	Fig. 1B	-
hsa-miR-136-5p	11.4644	0	123.621	103.11	42.1618	72.4983	5.67885	15.9438	39.9671	74.613	3.24743	109.248	32.7909	57.8123	3.12884	53.1837	4.84126	30.8621	27.9273	2.56657	5.88878	55.7809	10.0721	14.6695	8.75291	2.78288	EXPRESSED	Fig. 1B	-
hsa-miR-139-5p	0	8.689	15.3898	15.7136	9.63699	11.0124	35.5406	0.693209	0.763702	11.8703	0	17.4953	3.46732	20.91	0	0.811966	0	5.94762	3.75944	7.0775	0	3.71873	0	1.67189	2.64623	1.23683	EXPRESSED	Fig. 1B	-
hsa-miR-140-3p	332.467	170.884	1550.39	1215.78	1981	641.472	706.857	528.456	608.416	1644.78	392.127	1028.46	677.712	1712.68	126.357	739.904	252.048	832.386	612.712	400.851	186.835	829.276	490.735	364.796	394.797	375.998	EXPRESSED	Fig. 1B	-
hsa-miR-140-5p	0	0	50.1424	61.8013	86.9337	58.7328	18.6317	28.0365	47.8587	79.3127	13.3957	50.603	35.7134	97.9672	13.9594	23.953	8.16962	46.1292	29.5385	34.3764	22.4844	25.6179	16.7868	16.2875	17.6076	20.717	EXPRESSED	Fig. 1B	-
hsa-miR-143-5p	11.4644	0	21.5255	43.0908	45.9765	25.6956	18.0575	9.55088	30.0389	42.3938	5.48004	49.1908	21.002	55.2179	5.05427	0.608974	3.32836	30.5811	12.5826	3.18876	9.63618	0	5.03605	5.77072	16.3863	8.81245	EXPRESSED	Fig. 1B	-
hsa-miR-144-3p	42.0361	33.3078	10.7628	18.4675	24.0925	32.1195	23.6725	7.08614	48.3678	16.2792	9.33637	19.2998	40.5181	37.2895	33.9358	68.6111	2.11805	20.7464	34.2953	682.395	21.4137	49.1699	40.8479	90.2822	33.7903	348.478	EXPRESSED	Fig. 1B	-
hsa-miR-144-5p	15.2858	56.4785	6.43754	22.1124	25.4979	9.177	28.9685	4.54437	34.112	15.504	3.4504	18.2406	40.5676	36.3215	25.9934	8.93162	0	15.5949	25.7023	697.639	28.9085	15.2881	24.9005	48.9703	28.2943	263.446	EXPRESSED	Fig. 1B	-
hsa-miR-145-5p	15.2858	99.9235	693.193	1623.2	3048.7	2366.75	2051.79	121.158	1315.35	1335.67	185.915	1863.56	293.83	6626.15	201.93	44.4551	123.452	577.06	470.007	148.161	368.852	224.363	303.841	121.239	236.532	66.4799	EXPRESSED	Fig. 1B	-
hsa-miR-146b-3p	34.3932	8.689	70.7124	51.9196	20.4786	0	2.87133	43.9803	2.03654	39.1961	39.781	121.29	78.4109	32.4105	6.01699	7.91666	38.4275	109.118	17.9532	106.862	11.7776	9.50342	32.7343	37.5906	195.312	49.9372	EXPRESSED	Fig. 1B	-
hsa-miR-146b-5p	10688.6	4873.08	4348.01	6145.95	763.531	3322.99	617.335	13205.3	605.107	2132.67	9845.6	8725.29	6539.86	1218.74	3347.61	1854.12	7024.06	12714.1	4123.72	8417.17	4576.65	1499.89	1177.04	2971.76	14494.4	3818.26	EXPRESSED	Fig. 1B	-
hsa-miR-149-5p	15.2858	0	21.9782	37.34	34.131	33.9549	14.4204	23.338	4.83678	29.5545	14.2075	13.1019	55.8238	35.7019	13.2374	2.23291	25.4166	21.0274	19.7946	193.348	21.4137	5.3715	43.9255	13.5369	79.5904	15.615	EXPRESSED	Fig. 1B	-
hsa-miR-150-5p	22.9288	69.512	89.9244	709.217	126.285	33.9549	99.4755	19.5639	71.2788	187.695	33.0832	563.498	380.662	156.089	16.6069	4.46581	108.021	317.893	439.394	432.972	59.9585	9.91661	1623.01	300.509	200.706	461.339	EXPRESSED	Fig. 1B	-
hsa-miR-152-3p	53.5005	79.6492	241.961	268.346	263.21	152.338	103.942	199.259	82.4798	216.136	57.033	207.08	101.345	276.051	14.4408	553.761	30.863	92.4457	73.3474	57.0866	25.1611	360.303	47.8424	53.3387	76.0282	69.572	EXPRESSED	Fig. 1B	-
hsa-miR-153-3p	15.2858	0	21.2238	14.4176	6.02312	0	0.574265	10.7833	9.41899	10.7075	4.87115	15.9654	8.12343	7.58956	1.2034	4.26282	2.11805	6.60326	8.59301	11.2773	0	2.89234	3.63714	13.0515	80.3029	1.54604	EXPRESSED	Fig. 1B	-
hsa-miR-154-5p	0	0	16.798	10.6917	4.41695	3.6708	0.446651	1.23237	0	4.02135	0	10.3952	2.97199	9.13845	0	0.608974	0	2.15426	2.22497	0.544423	0	1.23958	0	1.29437	0.814224	0	EXPRESSED	Fig. 1B	-
hsa-miR-181a-3p	0	4.3445	24.0402	95.2534	16.2624	26.6133	2.80752	98.4357	35.1303	50.921	22.935	44.4051	93.6671	19.0126	23.3459	115.908	16.0367	117.782	71.8897	132.217	17.131	150.815	132.336	204.672	224.726	24.7367	EXPRESSED	Fig. 1B	-
hsa-miR-181a-5p	4406.14	22450.9	13113.4	14452	11502.8	3114.67	3513.42	24343.2	9011.94	9918.49	4163.82	8571.99	19376.3	8518.78	5758.98	20388.7	7452.2	16640.5	11871.5	43370.7	6167.69	24139.1	38349.2	49939.8	52805.4	16133.3	EXPRESSED	Fig. 1B	-
hsa_piR_001152_DQ571500	0	0	25.6999	33.9381	6.42466	0	5.74265	16.9451	12.7284	33.7212	11.366	33.6177	22.6366	8.48017	18.051	12.5855	14.2212	27.537	32.6841	46.4315	20.8784	7.02427	27.978	36.4041	41.0165	29.2202	EXPRESSED	-	Fig. 3A
hsa-let-7c-5p	2869.92	4519.73	8745.96	3484.04	5524	4582.99	2168.68	3376.62	3156.38	5323.98	1361.89	5955.27	732.595	6239.74	189.896	2028.49	822.408	1971.94	524.25	4069.56	364.033	1444.52	2223.13	3170.23	1257.06	351.261	EXPRESSED	Fig. 1B	Fig. 3A
hsa-miR-100-5p	898.043	3203.35	3375.28	1030.05	3008.15	609.353	1743.53	787.563	1059.76	1104.81	895.276	1538.45	194.219	2734.76	142.964	120.374	367.028	406.92	174.085	1968.56	180.411	127.263	360.637	558.466	1649.31	61.3779	EXPRESSED	Fig. 1B	Fig. 3A
hsa-miR-103a-3p	424.182	527.133	1121.74	2831.85	1049.83	2047.39	343.921	1459.51	586.269	870.792	923.285	1219.22	3095.87	1382.34	1233.72	1348.47	892.304	2688.42	3448.94	5782.94	1281.61	2309.74	3372.75	2406.12	2664.55	2360.5	EXPRESSED	Fig. 1B	Fig. 3A
hsa-miR-106a-5p	0	0	0.15088	10.4487	0.602312	10.0947	0	5.16056	0	0.82365	3.85632	0.588407	25.9058	5.03389	11.7933	2.23291	6.05157	5.52613	19.7946	72.0194	14.9896	1.23958	17.6262	0.755048	0.814224	1.70065	EXPRESSED	Fig. 1B	Fig. 3A
hsa-miR-106b-3p	0	4.3445	34.7024	59.8574	36.9418	29.3664	17.0365	46.0599	9.67356	27.0351	19.0787	37.3835	90.1998	40.1937	62.3361	426.079	33.5862	90.4319	83.5516	289.166	59.9585	337.578	106.317	76.7992	182.59	134.351	EXPRESSED	Fig. 1B	Fig. 3A
hsa-miR-106b-5p	34.3932	11.5853	45.0628	187.105	50.5942	48.6381	16.6537	69.706	24.693	43.7504	67.5872	71.4718	216.955	94.9082	105.899	133.365	55.977	230.084	306.126	795.946	146.684	98.7529	115.549	129.275	241.723	166.354	EXPRESSED	Fig. 1B	Fig. 3A
hsa-miR-107	15.2858	0	31.4836	125.709	25.0963	55.9797	3.82844	40.2061	12.2192	20.882	32.0684	23.0263	188.523	37.7929	80.6277	99.6688	69.2905	133.517	141.554	674.851	84.0489	125.61	237.813	92.3316	188.086	67.2529	EXPRESSED	Fig. 1B	Fig. 3A
hsa-miR-10a-3p	0	0	0	7.77579	3.81464	6.4239	1.08472	27.2662	5.09135	10.1745	23.1379	11.8466	82.4726	6.42789	0.722039	470.737	42.9661	145.131	22.8635	137.661	0	512.771	181.577	141.949	4.07112	189.7	EXPRESSED	Fig. 1B	Fig. 3A
hsa-miR-10b-5p	370200	280323	267550	141611	254636	274114	530603	353255	340954	277119	361332	177439	145194	241045	27155.9	97213.8	132733	136326	188940	55681.1	59313.4	92121.6	101262	82338	32525.7	94776.3	EXPRESSED	Fig. 1B	Fig. 3A
hsa-miR-1180-3p	0	0	6.33696	10.7727	5.42081	0	2.74371	17.0221	0.763702	8.09115	13.1927	4.23653	66.5725	7.16361	1.2034	5.88675	9.98509	32.6885	16.6489	21.6991	0	7.85065	57.6348	71.4599	81.3206	58.7496	EXPRESSED	Fig. 1B	Fig. 3A
hsa-miR-125b-2-3p	145.216	267.911	723.922	360.197	522.405	91.77	341.433	490.561	342.648	476.506	146.134	613.042	95.3017	617.465	3.6102	97.2329	110.139	291.667	66.2122	292.433	1.60603	73.5482	242.57	249.813	114.806	38.1873	EXPRESSED	Fig. 1B	Fig. 3A
hsa-miR-127-3p	3553.96	1863.79	5651.91	5107.16	1634.88	3977.31	1150.44	4531.51	584.487	897.585	1304.25	3384.67	2358.87	2302.35	498.207	2090.81	853.876	1099.98	1861.84	259.923	612.968	1178.84	377.704	605.495	780.332	272.104	EXPRESSED	Fig. 1B	Fig. 3A
hsa-miR-1307-3p	49.679	8.689	3.31936	6.07484	4.21618	0	2.10564	56.6891	0.763702	6.4923	32.4743	25.0269	28.5806	7.78317	33.6952	12.7885	63.2389	131.55	79.3319	115.573	25.1611	28.0971	64.909	100.961	109.615	165.427	EXPRESSED	Fig. 1B	Fig. 3A
hsa-miR-1307-5p	0	0	27.0075	77.6769	35.1349	78.0045	3.89224	115.535	62.6236	57.0257	100.67	108.738	254.402	48.519	106.621	151.432	250.232	620.098	728.334	957.018	118.311	185.11	751.49	948.125	527.923	685.361	EXPRESSED	Fig. 1B	Fig. 3A
hsa-miR-130b-3p	19.1073	0	17.4518	86.5867	14.2547	15.6009	2.16945	44.1343	5.34591	9.8838	18.2668	60.1352	150.283	21.9555	85.9227	1796.47	24.2063	159.368	119.765	601.276	100.645	1198.67	90.6488	128.79	60.3544	56.5852	EXPRESSED	Fig. 1B	Fig. 3A
hsa-miR-130b-5p	0	0	3.52053	13.7696	4.61773	0	0.446651	20.2571	0.763702	4.40895	2.63854	4.86416	23.5282	6.50534	1.44408	0	6.9593	21.5426	14.0404	205.636	8.56549	0	30.7758	22.5975	31.3476	13.7598	EXPRESSED	Fig. 1B	Fig. 3A
hsa-miR-134-5p	30.5717	14.4817	68.1977	40.9849	17.8686	10.0947	26.6076	77.7935	0	20.0583	14.8164	30.5972	18.1291	32.2943	0.962719	28.6218	7.86704	6.74376	12.5059	10.0329	0	8.67703	0	3.77524	12.2134	2.62827	EXPRESSED	Fig. 1B	Fig. 3A
hsa-miR-135b-5p	0	0	3.82229	80.7548	9.43622	8.2593	1.08472	8.39553	0.763702	7.1706	21.3113	24.517	91.5372	20.9875	19.4951	0	15.1289	86.1702	199.327	312.265	29.4439	4.13192	42.5266	92.817	341.16	342.912	EXPRESSED	Fig. 1B	Fig. 3A
hsa-miR-136-3p	114.644	18.8262	502.531	370.484	314.206	267.051	41.9852	110.143	132.63	187.744	32.4743	269.373	127.498	387.919	29.6036	215.983	16.3392	99.8919	109.177	26.5212	43.3628	160.319	34.413	46.7051	45.4948	17.7795	EXPRESSED	Fig. 1B	Fig. 3A
hsa-miR-141-3p	1047.08	1594.43	2.71584	5801.71	653.709	2174.95	6.76357	11325.3	877.239	545.257	5524.9	1781.07	12631.9	732.47	3925.97	33262.4	10341.2	6872.92	24397.6	17649.4	4450.84	30740.3	19213.4	34284.2	15078.8	34694.4	EXPRESSED	Fig. 1B	Fig. 3A
hsa-miR-141-5p	11.4644	8.689	0	93.6335	6.62543	0	0	72.1708	8.90986	9.2055	34.098	24.2816	200.262	15.0629	79.1836	161.378	62.0286	216.924	255.412	461.671	65.8472	200.398	257.118	270.469	245.794	337.965	EXPRESSED	Fig. 1B	Fig. 3A
hsa-miR-142-3p	11.4644	5.79267	15.1886	272.72	32.1233	118.383	3.06275	8.6266	18.5834	32.4615	17.6579	244.934	218.292	71.1715	35.3799	154.07	32.9811	371.515	332.749	548.312	52.999	95.4474	312.794	172.744	103.305	222.476	EXPRESSED	Fig. 1B	Fig. 3A
hsa-miR-142-5p	126.108	104.268	103.202	1722.18	211.612	737.831	31.2656	111.684	209.763	117.976	179.624	2083.43	1418.63	248.635	473.417	1855.14	438.436	2558.79	2177.79	3238.54	995.203	2132.48	2586.57	1412.86	598.862	1560.89	EXPRESSED	Fig. 1B	Fig. 3A
hsa-miR-143-3p	80273.6	41736.2	190068	225303	300531	335406	299229	73078.7	355047	297375	65194.2	348452	72291.1	316010	73953.7	75830.7	50702.5	207421	79655.9	28090.7	106550	63068	47835.2	24611	64578.5	39334.7	EXPRESSED	Fig. 1B	Fig. 3A
hsa-miR-145-3p	11.4644	94.1309	327.611	288.028	1147.2	393.693	454.18	95.0467	569.976	433.095	87.8836	493.713	89.011	924.184	66.1869	59.2735	70.8034	267.924	92.4515	40.8317	119.382	126.024	46.1638	38.5074	69.6162	43.5984	EXPRESSED	Fig. 1B	Fig. 3A
hsa-miR-146a-5p	137.573	514.099	110.193	3693.82	87.7368	51.3912	63.9349	101.671	17.056	30.7173	192.207	965.38	465.116	108.538	5987.15	660.94	466.273	450.38	2992.28	811.268	4885.54	523.101	261.315	1480.92	2750.14	2033.2	EXPRESSED	Fig. 1B	Fig. 3A
hsa-miR-148a-3p	8525.68	7035.2	23135.8	35063.9	12221.1	6270.64	3641.03	20072.6	7195.09	8050.17	11633.7	19434.8	11087.2	10535.7	7754.94	77404.9	18991.3	23812.3	34004.8	39332.7	8128.65	67249.5	38871.6	41600.6	138996	38208.1	EXPRESSED	Fig. 1B	Fig. 3A
hsa-miR-148a-5p	45.8575	59.3749	134.032	247.934	41.9611	12.8478	21.1202	219.747	50.9135	67.8785	108.992	145.768	90.2988	42.3621	42.3596	150.011	159.761	219.921	231.934	293.6	24.0905	151.641	379.102	366.36	1281.69	478.5	EXPRESSED	Fig. 1B	Fig. 3A
hsa-miR-148b-3p	794.864	181.021	193.378	736.756	244.338	108.289	96.4128	662.169	110.737	142.831	629.799	398.587	888.921	319.497	286.168	1463.37	920.141	751.507	736.006	1531.93	318.529	1767.22	1047.78	937.662	1655.01	910.465	EXPRESSED	Fig. 1B	Fig. 3A
hsa-miR-155-5p	22.9288	4.3445	127.494	376.397	84.3237	117.466	19.2698	65.5468	23.9293	60.9501	81.1858	420.829	174.901	117.87	64.5022	89.9252	117.098	497.633	270.756	1355.85	170.239	135.114	275.024	178.299	299.533	241.956	EXPRESSED	Fig. 1B	Fig. 3A
hsa-miR-15a-5p	26.7502	49.2377	97.9211	365.3	185.713	40.3788	55.2571	87.0363	114.301	107.947	39.5781	263.018	399.831	309.971	157.405	705.801	56.2796	373.529	495.325	772.847	157.391	698.295	267.47	246.092	408.435	638.361	EXPRESSED	Fig. 1B	Fig. 3A
hsa-miR-15b-3p	0	0	1.25733	14.6606	0	0	1.91422	6.85507	0	0.3876	9.1334	5.33489	27.0946	2.05228	11.3119	32.8846	3.63094	24.0715	24.6282	59.8865	8.03015	50.4094	1.11912	7.28082	13.9436	18.8617	EXPRESSED	Fig. 1B	Fig. 3A
hsa-miR-15b-5p	0	46.3414	37.9714	173.497	37.7449	5.5062	17.7384	95.6629	24.9476	18.0719	41.8107	69.3143	160.438	87.1637	71.9632	100.481	58.3976	158.244	170.402	180.515	55.1404	97.1001	100.161	63.7476	169.562	155.377	EXPRESSED	Fig. 1B	Fig. 3A
hsa-miR-16-5p	523.54	658.916	2175.54	5655.11	2630.5	1552.75	719.81	1263.03	1915.87	1191.34	535.826	3412.72	6547.24	4026.22	3389.01	7741.48	642.677	5558.12	6276.65	12895.1	3577.7	7449.85	4673.17	3522.25	5481.05	7671.62	EXPRESSED	Fig. 1B	Fig. 3A
hsa-miR-181a-2-3p	76.4292	15.9298	228.231	189.292	102.795	22.9425	25.7143	160.593	70.5151	80.1848	71.4435	86.2212	293.186	89.1773	109.269	52.5748	83.2091	425.091	201.782	962.073	100.109	155.36	238.093	153.652	671.633	414.34	EXPRESSED	Fig. 1B	Fig. 3A
hsa-miR-181b-5p	515.897	954.342	1214.58	1304.15	607.934	232.178	162.389	1472.45	461.531	742.497	295.11	567.107	1753.82	471.443	714.578	875.096	314.379	1501.28	1367.36	3254.33	564.252	1109.42	2983.3	4557.96	2974.36	1668.64	EXPRESSED	Fig. 1B	Fig. 3A
hsa-miR-181c-3p	42.0361	0	87.0074	157.46	49.3896	5.5062	9.6349	46.368	38.4397	94.3806	59.6716	74.3354	184.015	69.6613	34.1765	164.423	76.8549	253.593	116.159	437.872	22.4844	204.117	184.095	192.375	540.95	180.732	EXPRESSED	Fig. 1B	Fig. 3A
hsa-miR-181c-5p	160.501	379.42	1526.35	2256.76	1272.08	410.212	220.454	923.894	1157.77	2070.27	989.452	1248.91	2576.71	1329.57	388.457	1664.33	1267.8	2693.24	2484.76	4507.12	505.899	2634.51	4326.52	3674.6	6514.3	2831.11	EXPRESSED	Fig. 1B	Fig. 3A
hsa-miR-181d-5p	84.0721	98.4754	188.097	226.632	153.188	28.4487	48.0469	147.191	70.7697	170.835	137.61	136.55	249.795	191.481	38.9901	101.902	165.208	223.902	205.005	502.891	38.5447	133.874	473.388	416.84	903.585	422.07	EXPRESSED	Fig. 1B	Fig. 3A
hsa-miR-182-5p	4788.29	947.101	16.1944	17204	490.483	613.023	114.917	3968.78	712.025	276.02	6733.55	2110.69	28454.9	856.768	8880.12	2143.79	12919.2	15310.1	26815.5	35428.3	9765.2	3321.24	30249.6	17739.6	33129.1	27402.4	EXPRESSED	Fig. 1B	Fig. 3A
hsa-miR-183-5p	653.47	114.405	0.15088	1055.97	22.0848	22.9425	7.21022	361.778	25.4567	8.0427	1337.94	104.266	1752.18	68.306	896.051	244.199	1745.88	786.865	1591.55	2916.24	794.45	466.907	1590.27	1399.37	1225	1277.5	EXPRESSED	Fig. 1B	Fig. 3A
hsa-miR-18a-5p	0	0	2.46437	35.639	1.40539	0	1.08472	7.70232	0	1.8411	6.90079	16.8677	36.0106	7.35722	34.6579	2.23291	9.37993	71.6993	67.6699	60.3532	49.7869	0	3.35736	16.3414	13.5365	22.7268	EXPRESSED	Fig. 1B	Fig. 3A
hsa-miR-191-5p	8892.54	7760.73	4250.79	12093.5	2712.61	2314.44	1801.66	14077.8	1999.88	2062.28	18322	4663.01	25349.7	3261.26	6744.57	1097.57	26597.9	14956.6	23997.1	18090.8	7283.35	1765.16	18949.8	18694.5	16231.4	23750.3	EXPRESSED	Fig. 1B	Fig. 3A
hsa-miR-192-5p	596.148	1398.93	1027.34	10207.8	718.558	821.341	581.284	1014.63	719.153	719.58	785.067	1244.72	6660.17	872.644	2564.44	1517.56	623.009	1400.92	5491.47	2811.17	3018.27	1599.88	3150.89	8527.3	4303.17	22334	EXPRESSED	Fig. 1B	Fig. 3A
hsa-miR-199a-5p	447.111	283.841	2857.31	1008.02	1401.38	699.287	392.096	822.377	556.484	812.652	558.558	1140.33	1005.62	1475.9	134.54	441.506	304.697	585.677	477.295	196.848	217.885	577.643	336.296	319.331	360.091	337.347	EXPRESSED	Fig. 1B	Fig. 3A
hsa-miR-200a-3p	19.1073	101.372	1.76027	1354.12	51.7988	104.618	0	413.23	66.4421	86.4348	240.919	178.327	2029.12	68.6932	668.608	4496.67	435.713	1058.96	3221.92	1566.62	595.837	5212.83	3055.76	3798.86	2248.79	3995.44	EXPRESSED	Fig. 1B	Fig. 3A
hsa-miR-200a-5p	11.4644	0	0	91.5275	0.602312	0	0	33.8132	5.60048	4.79655	14.4105	13.4941	124.724	2.67183	87.3667	153.056	29.6527	90.2446	185.747	109.74	65.3119	197.506	248.165	186.82	157.247	211.19	EXPRESSED	Fig. 1B	Fig. 3A
hsa-miR-200b-3p	259.859	375.075	4.07376	3440.06	247.55	217.495	0.191422	1041.2	180.743	278.685	789.532	650.111	6113.18	230.436	3055.91	3718.19	1626.96	3718.85	6536.28	5837.92	3992.06	5799.56	4157.82	5019.72	8308.34	7772.73	EXPRESSED	Fig. 1B	Fig. 3A
hsa-miR-200b-5p	0	8.689	0	26.0813	0	0	0	13.8642	0	1.98645	8.93044	3.64812	40.9143	2.24589	14.6815	13.6004	16.6418	26.694	40.9702	60.8198	40.1508	16.5277	44.7649	51.0736	63.8148	69.2627	EXPRESSED	Fig. 1B	Fig. 3A
hsa-miR-200c-3p	171.966	396.798	0.30176	1243.07	90.7483	108.289	1.46757	1880.91	76.6248	84.6422	1205.41	245.993	2199.52	210.959	581.723	2509.79	2075.99	1366.36	2247.53	4772.33	483.415	4715.76	2753.6	2868.43	3503.4	4838.34	EXPRESSED	Fig. 1B	Fig. 3A
hsa-miR-203a	11.4644	108.613	53.6127	616.717	42.5634	18.354	45.0479	453.128	38.1851	88.5182	48.9144	49.6616	978.328	45.9246	383.162	2886.33	79.5781	325.808	529.007	757.448	307.822	3153.07	426.385	951.954	2583.13	2039.85	EXPRESSED	Fig. 1B	Fig. 3A
hsa-miR-204-5p	114.644	580.715	357.032	292.564	762.527	452.426	190.848	234.459	197.544	1065.56	130.506	276.002	82.3735	1378.71	3.36952	15.6303	98.0354	55.1208	45.4202	35.1542	10.1715	19.42	92.6073	81.2216	427.162	101.73	EXPRESSED	Fig. 1B	Fig. 3A
hsa-miR-205-5p	0	15.9298	0	468.248	62.0381	0	4.53032	36.432	14.5103	22.4324	115.487	35.8536	887.683	87.8995	0	50.7479	60.2131	906.005	563.456	2690.93	7.49481	117.76	1235.23	307.197	4152.95	815.383	EXPRESSED	Fig. 1B	Fig. 3A
hsa-miR-20b-5p	0	0	0.201173	22.2744	0.803083	16.5186	0.191422	19.872	0	1.5504	23.7468	1.72599	72.3679	4.64667	6.97971	7.71367	32.0733	17.1404	49.4865	139.372	11.2422	4.9583	47.5627	2.58874	3.15512	2.93748	EXPRESSED	Fig. 1B	Fig. 3A
hsa-miR-210-3p	0	0	30.9304	45.4398	25.0963	33.9549	5.296	98.9749	7.89159	15.6009	51.9589	38.168	225.376	48.5577	480.397	987.147	50.228	269.797	206.923	908.72	484.486	1466.42	230.819	268.096	467.263	568.48	EXPRESSED	Fig. 1B	Fig. 3A
hsa-miR-21-3p	397.432	34.756	229.991	1654.95	217.635	1644.52	29.479	2313.93	240.312	161.581	907.251	1243.97	3042.08	277.251	3676.86	5327.92	677.171	3503.71	4254.46	1684.6	3337.87	10210	1530.4	1287.79	2843.68	3626.09	EXPRESSED	Fig. 1B	Fig. 3A
hsa-miR-21-5p	10516.7	3002.05	10243.5	55219.8	26445.1	80816.3	1168.63	29307.7	16089.2	11629.2	18011.9	43323.2	65027.8	32547.3	73551.7	261639	14875.4	63558	74058.9	78976	104893	259901	57398.3	30584.4	96443.2	57937.2	EXPRESSED	Fig. 1B	Fig. 3A
hsa-miR-223-3p	0	0	7.64458	143.771	10.8416	35.7903	4.53032	5.00651	6.87332	20.9304	65.1516	204.413	575.277	30.5906	542.973	13.8034	25.114	580.806	799.687	1532.01	918.649	214.033	35.2523	247.494	72.6695	99.8744	EXPRESSED	Fig. 1B	Fig. 3A
hsa-miR-22-3p	1188.47	1416.31	8349.59	20169.6	5021.48	10215.8	1361.97	7942.17	4278.51	3302.16	3419.55	17190.5	21125.3	3538.75	7266.36	51551.5	5780.76	22324.4	25388.2	12613.7	10298.9	56688.7	29753	17564.1	22352.7	35648.2	EXPRESSED	Fig. 1B	Fig. 3A
hsa-miR-224-5p	0	0	2.66555	24.0564	8.83391	2.7531	2.6161	14.4033	0	4.11825	5.88597	41.0708	24.4198	10.1065	12.034	26.5919	5.44641	14.6583	16.6489	66.6529	5.35343	22.3124	9.79231	2.6966	56.385	5.56576	EXPRESSED	Fig. 1B	Fig. 3A
hsa-miR-22-5p	0	0	2.81643	15.7136	0	34.8726	0.510458	5.00651	1.5274	1.40505	2.23261	14.3571	16.7422	2.24589	4.57292	39.3803	3.93352	19.7161	26.5462	39.1207	8.03015	41.3192	11.471	16.665	10.5849	19.0163	EXPRESSED	Fig. 1B	Fig. 3A
hsa-miR-23a-3p	194.895	278.048	385.85	943.463	333.279	512.994	253.889	395.822	214.091	337.212	403.493	597.39	764.246	518.065	420.468	445.363	459.314	793.937	772.143	398.284	479.132	797.874	518.993	537.756	1448.5	725.094	EXPRESSED	Fig. 1B	Fig. 3A
hsa-miR-27a-3p	443.29	457.621	1172.39	2464.2	1560.99	1616.99	449.969	1007.31	1022.09	1447.3	560.588	2162.67	2981.6	1617.08	2383.45	5355.93	550.995	3174.01	2437.65	2316.99	2922.97	6902.79	1412.89	1672.86	4781.84	3588.21	EXPRESSED	Fig. 1B	Fig. 3A
hsa-miR-299-3p	0	7.24084	32.0871	19.8445	11.4439	19.2717	2.87133	5.16056	7.12788	15.504	0.811858	20.3981	7.23183	20.5615	0.722039	31.6667	0	5.4793	7.28871	1.55549	3.21206	13.6353	0.839341	0.916844	1.42489	0	EXPRESSED	Fig. 1B	Fig. 3A
hsa-miR-301b	15.2858	0	3.52053	49.4897	5.22004	0	0.255229	35.8158	0	2.5194	9.53933	7.3747	58.6967	11.2682	8.90515	146.357	15.1289	42.1953	79.4086	413.45	8.56549	122.305	48.6818	31.4963	23.2054	15.615	EXPRESSED	Fig. 1B	Fig. 3A
hsa-miR-30d-5p	901.865	2382.24	4134.21	4994.41	3658.04	1557.34	1825.59	22416.9	1897.04	2858.31	2312.78	3930.05	8130.86	3506.84	3017.4	10249.4	3090.84	5205.2	5184.57	10102.9	3360.35	6969.72	7526.09	5944.76	10383.5	9987.59	EXPRESSED	Fig. 1B	Fig. 3A
hsa-miR-324-5p	0	0	7.39312	33.7761	3.81464	9.177	3.31798	9.78195	2.03654	6.3954	7.71265	38.0111	31.8003	9.56439	3.36952	2.4359	4.84126	32.4075	42.8116	24.8101	9.10084	4.9583	10.0721	34.5165	31.3476	40.3517	EXPRESSED	Fig. 1B	Fig. 3A
hsa-miR-32-5p	15.2858	4.3445	28.8181	39.5269	17.2663	20.1894	2.36087	12.6318	14.0012	17.1513	12.3808	34.2061	63.9472	21.5683	11.5526	128.088	9.37993	53.2476	83.168	92.0075	17.131	98.3397	61.5517	74.6958	48.9552	111.315	EXPRESSED	Fig. 1B	Fig. 3A
hsa-miR-331-3p	137.573	0	11.0645	50.7856	22.8879	0	4.91316	5.23758	2.29111	19.5254	53.1767	27.6551	96.2923	63.7368	10.8306	0.811966	48.11	117.782	62.376	374.952	8.03015	6.61107	47.2829	115.199	74.6033	121.21	EXPRESSED	Fig. 1B	Fig. 3A
hsa-miR-335-3p	30.5717	40.5487	51.7518	87.3967	36.5403	0	12.6338	22.8759	34.8757	47.6748	41.8107	70.0204	164.846	50.7261	58.9665	31.4637	44.1765	203.484	98.5894	199.803	64.7765	52.0622	58.4741	85.3204	159.486	76.6837	EXPRESSED	Fig. 1B	Fig. 3A
hsa-miR-33b-5p	11.4644	0	10.109	21.8694	9.23545	10.0947	1.46757	13.0169	5.09135	16.5699	0.608893	16.0439	45.8677	12.1588	26.9561	267.137	0.907735	82.4237	73.4242	76.297	47.1102	194.613	35.5321	62.8308	25.3427	113.325	EXPRESSED	Fig. 1B	Fig. 3A
hsa-miR-340-5p	275.145	55.0304	228.734	384.416	237.512	635.048	90.4787	374.718	291.734	270.69	190.787	283.338	522.376	284.144	408.193	1704.92	289.265	592.28	536.219	3983.54	612.433	1733.34	642.376	542.394	776.363	636.197	EXPRESSED	Fig. 1B	Fig. 3A
hsa-miR-345-5p	57.3219	24.6188	152.389	269.885	70.6713	16.5186	18.8869	1019.33	28.5115	80.6693	122.996	107.208	946.132	66.6797	157.405	82.0085	201.215	495.76	518.035	601.276	162.209	108.67	321.747	590.124	604.765	972.461	EXPRESSED	Fig. 1B	Fig. 3A
hsa-miR-34a-5p	15.2858	101.372	174.317	211.08	79.3044	65.1567	33.3074	116.536	57.5322	86.6771	72.4583	121.918	250.935	163.137	208.669	254.348	114.375	226.244	204.084	326.187	219.491	251.634	316.432	403.951	882.11	525.809	EXPRESSED	Fig. 1B	Fig. 3A
hsa-miR-3615	0	5.79267	2.21291	5.34586	3.21233	0	0.957109	6.00781	0	6.783	7.50968	6.3548	14.9095	3.52372	0	0.608974	10.8928	30.2532	13.3498	39.6651	0	2.47915	19.0251	22.4357	41.729	54.7299	EXPRESSED	Fig. 1B	Fig. 3A
hsa-miR-363-3p	0	15.9298	11.3663	148.145	24.2933	47.7204	9.12444	97.5884	15.7832	33.2852	96.0022	24.1639	363.722	49.7968	46.2105	100.075	118.913	99.5173	345.715	1317.43	53.5343	119.826	472.549	35.5412	19.5414	36.332	EXPRESSED	Fig. 1B	Fig. 3A
hsa-miR-375	309.538	477.895	0	5530.53	112.432	2.7531	2.16945	1142.95	453.639	507.223	483.055	220.143	4513.9	143.505	391.105	2910.69	5134.76	146.443	3928.31	1992.35	284.803	2559.31	6901.9	5473.56	4959.34	5795.03	EXPRESSED	Fig. 1B	Fig. 3A
hsa-miR-378a-3p	343.932	367.834	818.976	1647.74	634.435	1174.66	434.719	1111.14	496.152	1262.61	856.104	990.917	2506.67	691.966	502.058	5980.53	2189.16	1758.9	2813.21	3098.86	735.562	5190.11	3406.89	1793.78	471.741	1201.58	EXPRESSED	Fig. 1B	Fig. 3A
hsa-miR-379-5p	38.2146	8.689	21.7267	14.2556	8.2316	0	33.116	78.8718	0.763702	14.1474	12.9897	6.31557	5.54771	15.5663	0	0	7.26188	3.6997	2.60859	1.16662	0	0	0	0.485388	7.22624	0	EXPRESSED	Fig. 1B	Fig. 3A
hsa-miR-411-5p	129.93	79.6492	448.918	424.267	173.867	77.0868	44.2822	252.328	169.287	138.519	52.7708	366.813	225.97	176.728	20.4578	40.8013	41.7558	161.335	139.713	50.3202	31.0499	23.5519	53.9976	34.085	77.7584	30.7663	EXPRESSED	Fig. 1B	Fig. 3A
hsa-miR-421	11.4644	17.378	31.4333	72.3311	28.5094	0	4.01986	56.9972	15.274	25.6785	28.415	70.3343	117.542	28.8481	17.8103	216.795	23.2985	161.85	123.908	257.279	14.9896	279.731	136.533	126.578	119.386	207.943	EXPRESSED	Fig. 1B	Fig. 3A
hsa-miR-424-3p	49.679	4.3445	212.137	139.478	102.594	10.0947	1.97803	68.0885	25.7113	44.1864	24.9646	89.3202	88.0203	73.882	1.44408	39.5833	25.4166	15.1266	32.2238	6.99972	1.60603	14.0485	6.99451	2.26514	7.73513	8.81245	EXPRESSED	Fig. 1B	Fig. 3A
hsa-miR-425-5p	42.0361	0	37.8709	282.52	33.5287	5.5062	9.18825	106.215	16.8014	35.6108	56.4241	96.6949	778.264	47.2024	126.357	26.3889	67.475	414.179	647.007	624.064	160.603	41.7324	698.332	540.722	465.634	816.002	EXPRESSED	Fig. 1B	Fig. 3A
hsa-miR-429	118.465	24.6188	1.15675	1906.85	110.825	167.939	0	365.783	62.8781	69.6227	240.513	282.2	3476.73	127.551	1437.58	7875.05	444.185	1644.45	5895.8	3094.03	1870.49	10855	3287.98	3652.33	2326.85	4778.36	EXPRESSED	Fig. 1B	Fig. 3A
hsa-miR-432-5p	84.0721	4.3445	17.6027	17.9005	7.02697	22.9425	3.44559	46.9072	0	5.66865	9.94526	14.2002	7.9253	13.6302	0.722039	36.7414	3.93352	2.52891	6.98182	0.699972	0	7.85065	0	1.40223	4.58001	0.618417	EXPRESSED	Fig. 1B	Fig. 3A
hsa-miR-4454	38.2146	4.3445	0.90528	8.26178	4.8185	0	1.7866	17.7153	0	15.068	10.9601	0.470726	27.8871	11.3456	5.05427	11.5705	16.9444	12.504	17.5696	157.183	23.5551	6.61107	8.67319	61.7521	36.6401	35.559	EXPRESSED	Fig. 1B	Fig. 3A
hsa-miR-449b-3p	0	0	0	0.72898	0	0	0	0.462139	0	0	0.608893	0.666861	37.5461	0	0	0	1.51289	20.6059	20.792	3.49986	0	0	3.07758	11.2718	0	0	EXPRESSED	Fig. 1B	Fig. 3A
hsa-miR-450b-5p	236.931	20.2743	125.985	148.145	83.5206	48.6381	1.53137	141.877	63.1327	29.8937	32.8802	62.0573	121.505	62.6139	4.81359	22.3291	14.2212	31.986	78.8715	16.0216	10.1715	25.2047	13.7092	5.87859	16.1827	9.74007	EXPRESSED	Fig. 1B	Fig. 3A
hsa-miR-484	202.537	97.0272	56.7811	258.302	43.9688	21.1071	37.1996	198.874	8.65529	27.665	139.234	127.998	323.253	87.7059	56.8004	19.0812	211.2	373.155	241.448	542.09	74.4127	22.3124	117.788	247.116	272.663	584.095	EXPRESSED	Fig. 1B	Fig. 3A
hsa-miR-542-3p	87.8936	5.79267	122.313	163.454	42.5634	83.5107	4.08366	245.088	43.2764	51.2601	49.5233	57.2324	77.123	67.5316	5.29495	59.8825	10.8928	24.3525	72.35	5.05536	8.56549	45.0379	4.75627	3.82917	8.85469	4.32892	EXPRESSED	Fig. 1B	Fig. 3A
hsa-miR-590-3p	11.4644	0	11.316	14.6606	11.6447	13.7655	1.91422	3.92819	5.34591	8.1396	1.42075	11.8466	18.4758	18.8577	8.42379	61.5064	3.32836	29.1293	28.8479	60.5865	10.1715	58.6733	13.1497	15.5863	13.9436	25.2005	EXPRESSED	Fig. 1B	Fig. 3A
hsa-miR-628-5p	0	0	5.93461	8.42377	4.41695	2.7531	1.91422	3.38902	0.763702	5.814	2.02964	11.219	14.9095	7.667	0	9.74359	3.02578	11.6611	12.4292	20.9214	0	3.30554	22.1027	17.2582	12.4169	31.5393	EXPRESSED	Fig. 1B	Fig. 3A
hsa-miR-652-3p	0	10.1372	28.1643	35.72	4.41695	7.3416	15.0585	18.0234	2.54567	9.9807	10.3512	21.7711	27.2432	13.1268	18.773	72.4679	18.1547	30.1127	27.5437	90.8409	10.1715	71.4822	17.6262	63.5858	54.2477	71.7364	EXPRESSED	Fig. 1B	Fig. 3A
hsa-miR-744-5p	206.359	52.134	33.5456	92.6615	50.1927	19.2717	7.27403	59.4619	15.274	38.2271	65.7605	39.9725	145.825	50.9197	21.1798	37.7564	82.6039	140.261	81.0198	261.012	28.3732	49.583	163.951	92.817	340.142	176.404	EXPRESSED	Fig. 1B	Fig. 3A
hsa-miR-769-5p	107.001	24.6188	331.886	412.684	217.836	280.816	88.3731	203.418	129.829	133.044	140.654	211.591	707.63	264.163	262.1	320.523	153.105	634.054	461.337	1124.23	261.783	263.617	572.71	459.069	629.802	566.47	EXPRESSED	Fig. 1B	Fig. 3A
hsa-miR-7706	34.3932	14.4817	4.27493	13.4456	0.602312	0	3.44559	43.3641	0	2.08335	16.4401	7.76697	47.3041	1.89739	5.53563	11.5705	40.2429	57.1346	35.2927	31.421	7.49481	17.3541	17.3464	24.0537	40.5077	49.4734	EXPRESSED	Fig. 1B	Fig. 3A
hsa-miR-93-5p	332.467	224.466	207.711	1060.83	270.037	272.557	68.21	505.041	211.545	248.694	355.391	344.885	1326.69	321.937	718.188	443.13	343.124	1361.68	1162.36	4980.77	786.419	638.382	940.342	874.022	1671.6	959.784	EXPRESSED	Fig. 1B	Fig. 3A
hsa-miR-9-3p	0	0	0.502933	6.15583	0	0	0	3.38902	0	1.21125	0	1.56909	13.6216	0.968056	1.44408	49.1239	13.616	11.3801	21.4825	1.08885	1.60603	44.2116	0	11.6493	1.52667	11.1315	EXPRESSED	Fig. 1B	Fig. 3A
hsa-miR-941	198.716	146.265	76.7476	114.126	29.3125	40.3788	13.7186	156.357	5.85505	8.4303	157.094	73.2371	252.817	37.9865	61.1327	80.3846	282.306	307.637	174.162	348.042	78.1601	135.114	71.0642	75.343	179.129	237.936	EXPRESSED	Fig. 1B	Fig. 3A
hsa-miR-9-5p	19.1073	18.8262	103.655	665.235	151.983	64.239	16.8451	303.857	104.627	192.056	100.67	146.003	1268.39	193.882	245.975	432.372	479.587	1025.14	1743.46	361.808	258.571	285.516	626.428	983.72	194.294	739.473	EXPRESSED	Fig. 1B	Fig. 3A
hsa-miR-96-5p	11.4644	0	0	48.1937	3.4131	0	0	29.731	2.29111	0.4845	73.6761	9.37529	79.7978	4.91772	42.3596	25.3739	95.3122	38.402	99.817	180.515	49.7869	39.2532	81.1363	62.7229	131.497	104.513	EXPRESSED	Fig. 1B	Fig. 3A
hsa-miR-98-5p	1180.83	845.73	592.455	1443.87	533.648	800.234	318.781	5053.19	515.244	605.916	1952.72	1017.32	2493.3	638.646	1157.43	1001.15	2130.15	1847.46	2402.97	1568.72	2123.17	1246.19	2316.02	2027.79	2762.46	2418.78	EXPRESSED	Fig. 1B	Fig. 3A
hsa-miR-99a-5p	554.112	1341	2406.28	911.307	1515.42	907.605	1503.3	863.739	1000.96	952.14	691.703	1872.23	171.236	1650.88	27.4375	151.026	302.881	521.049	204.084	750.293	70.13	142.964	494.652	618.87	129.869	40.0425	EXPRESSED	Fig. 1B	Fig. 3A
hsa-miR-99b-3p	0	0	14.2833	16.0376	6.22389	2.7531	5.2322	14.0953	0.763702	9.64155	8.93044	19.339	26.7974	12.7009	0.722039	90.1282	5.14383	35.5921	16.9558	55.5311	1.60603	126.85	15.1081	31.0109	40.2023	54.2661	EXPRESSED	Fig. 1B	Fig. 3A
hsa_piR_017791_DQ594556	0	0	6.48784	18.7915	0	0	0.382844	6.31591	1.5274	2.66475	6.49486	6.00175	12.0861	0.425945	6.97971	0	3.93352	23.5563	11.2016	5.75533	4.81809	0	7.55407	15.9099	18.8289	23.1907	EXPRESSED	Fig. 1C	Fig. 3A
hsa_piR_019168_DQ596311	0	11.5853	64.9287	17.3335	4.01541	32.1195	1.08472	4.39032	5.34591	14.3897	2.43557	16.7892	5.20098	4.02711	0	8.32265	0.907735	3.6997	2.14825	0.699972	2.14137	2.47915	0.839341	2.5348	3.56223	0.773022	EXPRESSED	Fig. 1C	Fig. 3A
hsa_piR_019354_DQ596587	22.9288	57.9267	28.3151	5.83184	4.01541	2.7531	38.731	15.1736	5.34591	17.8781	5.48004	7.17857	3.71498	3.17522	0	0	13.3135	2.95039	2.76204	2.79989	0	0	12.5901	9.81562	10.992	17.6249	EXPRESSED	Fig. 1C	Fig. 3A
hsa_piR_020009_DQ597484	0	62.2712	24.2414	56.5365	68.4628	29.3664	16.5899	24.1083	4.32764	18.7017	22.5291	44.7974	37.5956	87.7833	104.696	123.216	25.7192	56.6663	71.3526	282.244	193.794	292.54	39.449	135.963	37.3525	67.8713	EXPRESSED	Fig. 1C	Fig. 3A
RF00108;SNORD116;AF017338.1/106-15	0	4.3445	33.8474	11.0157	0.602312	8.2593	0.446651	4.85246	6.36418	2.95545	4.87115	0.666861	5.54771	1.43272	1.92544	7.1047	7.26188	5.19831	6.98182	12.0551	1.60603	18.5936	40.0086	8.95271	32.6707	24.2729	EXPRESSED	Fig. 1D	Fig. 3A
RF01299;SNORD2;AC010746.8/137147-137213	0	0	7.84576	17.8195	3.01156	0	0.255229	3.77414	3.30938	9.15705	1.42075	12.6704	14.7113	2.01356	9.14583	0	1.81547	36.8565	38.7452	17.8882	35.3327	0	47.8424	40.3411	16.8952	18.2433	EXPRESSED	Fig. 1D	Fig. 3A
hsa_piR_001170_DQ571526	15.2858	4.3445	11.2657	27.2153	3.4131	0	3.95605	8.24149	1.5274	5.66865	17.049	14.4748	16.8908	8.7125	35.3799	0	21.1805	22.7602	30.0755	24.499	34.262	1.23958	15.1081	51.9904	18.0147	47.4635	EXPRESSED	-	Fig. 3A
hsa_piR_016658_DQ592931	38.2146	57.9267	76.3452	116.718	70.069	21.1071	29.6066	39.0508	19.0925	54.6516	26.3854	73.9039	107.437	67.609	82.3125	107.788	35.0991	165.409	112.86	157.572	84.0489	172.714	29.9365	143.783	131.599	256.798	EXPRESSED	-	Fig. 3A
hsa_piR_019825_DQ597218	0	0	1.25733	2.10594	0	0	0	0	0	1.59885	0	0.784543	0.941129	0.503389	8.90515	15.6303	1.21031	0.655643	0.690509	0.933296	9.63618	39.2532	0	0.593252	3.15512	14.069	EXPRESSED	-	Fig. 3A
hsa_piR_020496_DQ598175	0	0	1.05616	3.48291	10.2393	0	0	0	0	0.24225	0.811858	2.00058	3.56638	6.50534	12.5153	3.65385	0	1.96693	6.44475	18.3548	9.10084	25.2047	9.23275	0.377524	0.50889	0.463813	EXPRESSED	-	Fig. 3A
hsa_piR_020815_DQ598651	0	0	23.1349	20.4115	2.40925	0	2.80752	4.08223	5.85505	9.64155	3.04447	9.29683	11.8879	3.17522	0.722039	5.27778	3.93352	28.5673	12.9662	39.9762	4.28275	8.26384	35.2523	33.5457	12.2134	22.4176	EXPRESSED	-	Fig. 3A
hsa-let-7f-1-3p	0	8.689	3.82229	10.6107	5.82235	5.5062	2.67991	4.46735	1.01827	5.2326	6.69783	9.96369	10.9963	8.32528	2.16612	12.5855	6.05157	15.6886	9.05334	8.47744	6.42412	14.0485	5.87539	8.79092	13.6383	10.5131	EXPRESSED	-	Fig. 3A
hsa-let-7g-3p	0	0	5.12992	7.3708	1.60617	9.177	1.59518	4.15926	1.27284	6.92835	2.8415	7.72775	10.3029	6.66022	8.90515	10.7585	5.44641	11.2396	8.36284	12.2106	5.88878	13.2221	6.99451	11.7572	9.05824	8.81245	EXPRESSED	-	Fig. 3A
hsa-let-7g-5p	2804.95	6206.84	6773.05	7265.51	4603.87	3009.14	2270.9	10397.8	3022.22	5844.04	4642	5297.23	8470.41	3451.24	3105.73	5232.71	8072.49	7070.55	7900.35	8078.46	3191.18	3830.7	10947.5	12201.3	20655.3	19295.5	EXPRESSED	-	Fig. 3A
hsa-let-7i-3p	0	0	12.9757	14.8226	6.8262	6.4239	3.70082	2.69581	4.07308	11.9187	6.2919	33.8922	11.3431	19.7483	17.3289	48.7179	7.86704	13.2065	10.2809	23.6435	17.6663	72.7218	9.79231	16.1796	6.41202	17.3157	EXPRESSED	-	Fig. 3A
hsa-miR-1285-3p	0	0	1.25733	10.2867	0.803083	0	0	0	2.29111	5.0388	0.811858	4.51112	16.8908	2.55567	2.64748	19.8932	0	25.1018	12.9662	27.4545	1.60603	29.7498	15.1081	10.4628	12.7223	25.8189	EXPRESSED	-	Fig. 3A
hsa-miR-1301-3p	0	0	1.55909	6.72282	0	0	0	3.08093	0	0.43605	2.23261	2.43208	13.3739	0.929334	0.722039	1.62393	4.53868	23.8373	7.97922	15.4772	0	1.23958	1.11912	19.847	20.3556	23.6545	EXPRESSED	-	Fig. 3A
hsa-miR-135b-3p	0	0	0	3.40191	0	0	0	0.539163	0	0	0	0.666861	6.98417	0	0	10.5556	0	6.88425	13.58	19.2104	0	51.649	0	3.99097	31.0423	40.6609	EXPRESSED	-	Fig. 3A
hsa-miR-151a-3p	1582.08	1349.69	4115.75	3049.89	2929.65	2012.52	1740.28	3935.35	1394.01	2086.21	2035.73	2360.53	3247.89	2793.93	2295.12	3371.89	2607.62	3581.31	2740.17	7616.63	2981.33	3613.36	5550.28	3779.99	5340.39	4599.94	EXPRESSED	-	Fig. 3A
hsa-miR-17-5p	11.4644	7.24084	67.041	260.813	48.7873	55.9797	20.6097	126.318	26.9841	50.2427	83.8243	78.572	323.55	76.8249	177.14	37.9594	72.0137	474.639	232.855	530.19	242.511	39.6664	108.835	139.684	180.452	142.391	EXPRESSED	-	Fig. 3A
hsa-miR-183-3p	0	0	0	7.04681	0	0	0	0.23107	0	0	2.23261	1.05913	12.0365	0	0	0	2.72321	6.79059	10.5878	10.1885	0	2.47915	7.27429	6.5797	11.6027	13.9144	EXPRESSED	-	Fig. 3A
hsa-miR-186-5p	779.578	1132.47	3739.96	3766.4	3226.18	1741.79	974.209	2261.09	2463.96	2781.32	1160.14	3458.7	4519.55	3164.96	1189.2	2617.98	1489.59	3801.28	4943.13	6195.22	1483.44	2422.13	5667.79	4960.34	4142.87	4783.61	EXPRESSED	-	Fig. 3A
hsa-miR-188-5p	0	0	2.46437	7.3708	3.21233	0	0.319036	12.4007	2.54567	11.7734	2.23261	3.53044	6.8851	2.82672	4.09156	14.2094	1.81547	12.0826	8.13267	21.6991	10.1715	28.9234	12.8699	16.1796	2.95156	7.73022	EXPRESSED	-	Fig. 3A
hsa-miR-203b-3p	0	0	0	0.566985	0	0	0	0.23107	0	0	0	0	0.346732	0.116167	0	0.608974	0	1.73277	0	39.6651	0	2.47915	0	3.28985	13.8418	10.6677	EXPRESSED	-	Fig. 3A
hsa-miR-25-3p	1173.19	910.897	1928.2	2327.72	2365.08	755.267	507.459	1488.4	1160.06	1478.16	950.28	1542.57	2622.68	2201.71	1654.43	1336.5	977.026	3468.21	2097.46	11005.7	1682.05	2291.56	2435.49	1574.06	3128.15	1832.06	EXPRESSED	-	Fig. 3A
hsa-miR-3065-3p	0	0	0	2.42993	0	0	0	1.61749	0	0.33915	1.01482	0.27459	27.5404	0.116167	0	7.71367	3.63094	2.52891	8.51628	1.16662	0	13.6353	0	28.9076	8.3458	25.9735	EXPRESSED	-	Fig. 3A
hsa-miR-30e-5p	775.757	983.306	3878.37	3992.22	2684.5	883.745	920.356	2209.18	1829.83	2895.42	1096.82	2905.32	4970	2815.84	2589.23	1656.82	1696.56	5126.75	4799.27	10984.7	3395.68	1627.15	4274.2	4572.79	4942.04	5411	EXPRESSED	-	Fig. 3A
hsa-miR-340-3p	0	0	4.72757	8.99076	0	0	0.255229	2.77284	0.763702	3.73065	1.62372	3.92271	11.0954	1.93611	0	0	4.53868	8.38286	12.8128	15.1661	0	0	4.47649	9.76169	22.6965	20.5624	EXPRESSED	-	Fig. 3A
hsa-miR-342-5p	0	0	2.81643	5.26486	0.602312	0	1.14853	2.46474	0	2.66475	7.30672	4.27576	6.04304	4.25945	0	13.1944	7.26188	4.87049	3.45255	8.08857	0	1.65277	1.11912	6.25611	10.3814	15.9242	EXPRESSED	-	Fig. 3A
hsa-miR-592	0	0	3.97317	8.18078	0	0	0	0.308093	0	0.2907	0	1.17681	2.52619	0.542111	4.81359	335.545	0	2.06059	4.21978	32.121	0	633.423	14.5486	4.90781	42.0343	6.18417	EXPRESSED	-	Fig. 3A
hsa-miR-653-5p	0	0	0.90528	3.8069	0	0	0.255229	1.77153	0	0.3876	0.608893	0.82377	11.8879	0.580833	0	2.84188	0	4.87049	5.90769	17.966	0	0	7.27429	17.7976	2.13734	7.57561	EXPRESSED	-	Fig. 3A
hsa-miR-671-5p	0	0	1.55909	4.29288	0	0	0.765687	6.00781	0	1.79265	3.4504	4.78571	10.501	1.43272	0	1.62393	6.05157	10.2561	11.1249	8.94409	0	0	3.35736	7.928	11.7045	24.4275	EXPRESSED	-	Fig. 3A
hsa-miR-7705	0	0	1.10645	12.7167	0	0	0	3.38902	0	0.8721	2.43557	1.92213	10.6991	0	0	1.62393	0.907735	36.8565	9.20679	2.48879	1.60603	1.23958	11.1912	14.5616	9.16002	23.036	EXPRESSED	-	Fig. 3A
hsa-miR-98-3p	11.4644	5.79267	1.86085	13.3646	10.6408	0	3.44559	11.5535	3.30938	4.69965	5.88597	9.33606	21.7946	9.37078	5.53563	20.0961	7.26188	16.0164	12.2757	44.876	10.7069	37.6005	25.1802	9.76169	21.5769	19.4801	EXPRESSED	-	Fig. 3A
RF00334;SNORA3;DAAB012419117.1/548-625	225.466	162.195	0.60352	0.323991	5.62158	150.503	14.3566	1.46344	0	0	0	0.117681	0	7.35722	0	0	1.21031	0.140495	0.23017	2.79989	0	0	0	0.215728	0.407112	0.463813	EXPRESSED	-	Fig. 3A
hsa-miR-184	34.3932	0	0.15088	3.5639	0	0	0	2.0026	0	1.938	6.2919	5.0603	0	2.20717	0	134.38	5.74899	0.187327	0	25.8212	0	228.495	0	11.5954	473.573	0	EXPRESSED	Fig. 1B	-
hsa-miR-187-3p	15.2858	0	0	29.9692	44.1695	0	0	25.1096	1.01827	18.6533	2.23261	6.31557	38.834	136.689	0	344.07	7.86704	2.6694	40.3564	11.044	0	445.834	28.5376	68.224	11.3991	2.47367	EXPRESSED	Fig. 1B	-
hsa-miR-190a-5p	42.0361	5.79267	22.5314	38.555	15.2586	7.3416	11.1025	63.8523	17.5651	26.9867	27.6032	29.5773	62.164	23.3108	5.53563	0	29.9553	133.658	30.766	48.687	6.95946	0	76.1003	161.958	49.7695	179.032	EXPRESSED	Fig. 1B	-
hsa-miR-190b	11.4644	0	0.804693	12.4737	0.803083	2.7531	0.893302	31.2714	1.5274	4.3605	23.9498	1.76522	33.633	2.47822	3.12884	22.532	21.4831	5.24514	38.4384	14.4661	3.21206	33.0554	26.0196	43.1995	2.74801	2.78288	EXPRESSED	Fig. 1B	-
hsa-miR-193a-3p	0	4.3445	25.9513	24.8663	18.4709	34.8726	3.38178	4.92949	26.2204	45.7368	2.02964	15.024	34.1778	25.1307	18.773	204.006	2.11805	34.3744	54.0899	81.2746	22.4844	369.807	82.2554	32.1435	24.9356	41.5886	EXPRESSED	Fig. 1B	-
hsa-miR-193a-5p	68.7863	68.0639	42.699	21.5454	6.62543	0	28.9685	184.548	4.32764	16.5215	67.9931	12.3565	67.4146	12.7009	0	2.63889	140.094	75.9141	26.623	20.6103	0	0	35.2523	144.646	101.066	130.795	EXPRESSED	Fig. 1B	-
hsa-miR-193b-3p	15.2858	0	71.0644	53.2966	36.5403	139.49	20.5459	27.8054	15.5286	27.1805	20.2964	54.8003	87.0297	58.974	10.1085	50.7479	19.0624	52.4046	42.428	58.7977	14.9896	55.3677	46.4435	90.8754	174.651	36.9504	EXPRESSED	Fig. 1B	-
hsa-miR-194-5p	0	11.5853	19.8659	453.912	30.1156	0	6.82738	11.0913	14.0012	19.5254	11.569	37.0696	164.598	29.5063	19.0137	3.24786	16.3392	36.716	171.553	99.085	20.8784	5.78469	111.912	224.465	105.747	498.599	EXPRESSED	Fig. 1B	-
hsa-miR-195-3p	30.5717	0	100.385	34.2621	33.5287	2.7531	24.4382	35.9699	20.1108	94.9136	16.2372	46.6803	28.9273	29.4676	0	3.85684	17.8521	14.0963	9.28351	8.24412	0	0	11.7508	9.11451	28.4978	20.5624	EXPRESSED	Fig. 1B	-
hsa-miR-195-5p	366.86	94.1309	1915.42	1612.83	2375.92	668.085	390.373	343.139	1075.55	1083.63	502.337	1662.49	529.509	3180.02	117.452	2317.55	267.177	405.562	517.038	343.064	180.411	1245.36	645.453	192.753	318.056	264.064	EXPRESSED	Fig. 1B	-
hsa-miR-196b-5p	1895.44	1784.14	23.6881	2308.03	2531.72	2408.04	449.267	2474.22	773.121	1256.26	1082.82	997.468	1162.89	2400.43	537.438	937.414	643.887	555.845	1688.22	2401.76	458.254	1063.56	781.986	406.108	2478.8	545.135	EXPRESSED	Fig. 1B	-
hsa-miR-197-3p	378.325	186.814	138.81	128.139	118.655	78.9222	120.468	99.8991	23.4202	102.908	87.4777	77.8266	199.371	205.383	42.6003	16.0363	124.662	231.067	91.6076	660.696	69.5946	36.3609	81.1363	205.373	248.237	196.502	EXPRESSED	Fig. 1B	-
hsa-miR-199b-5p	282.788	176.676	109.438	1515.96	798.465	375.339	74.6545	842.403	384.651	957.518	418.716	746.335	831.165	970.224	85.2006	156.303	175.798	397.086	497.474	164.26	146.149	170.648	312.794	595.355	243.453	328.225	EXPRESSED	Fig. 1B	-
hsa-miR-210-5p	68.7863	4.3445	0.90528	0.485987	0.602312	0	0.255229	4.3133	0	0.72675	26.3854	1.52986	8.66829	1.54889	0	0	58.7002	13.5812	6.75165	20.8436	0	0	11.7508	17.2043	39.1845	72.9732	EXPRESSED	Fig. 1B	-
hsa-miR-214-3p	22.9288	47.7895	78.4576	82.9418	87.3352	30.2841	39.6243	61.5416	3.05481	23.1591	54.8004	52.839	98.9671	130.881	6.49835	32.6816	33.5862	45.1457	43.1952	10.7329	16.0603	28.9234	18.7453	16.6111	26.4623	23.036	EXPRESSED	Fig. 1B	-
hsa-miR-214-5p	26.7502	0	235.322	56.6175	60.2312	21.1071	18.9508	26.8811	24.693	68.7506	30.2417	73.0017	62.4117	63.156	4.33224	6.08974	15.1289	44.7242	25.7023	9.41074	5.35343	12.3958	12.8699	14.238	18.5236	12.9868	EXPRESSED	Fig. 1B	-
hsa-miR-215-5p	0	11.5853	2.76613	11.2587	25.4979	39.4611	0	0	28.7661	0.6783	0	1.4514	9.06456	40.5035	125.635	77.1367	0	4.26168	6.90509	142.328	129.553	62.8052	162.273	10.9482	6.20846	25.3551	EXPRESSED	Fig. 1B	-
hsa-miR-218-5p	11.4644	0	13.8307	233.031	36.1387	61.4859	14.9947	19.1018	33.6029	58.0431	33.2862	81.7494	161.478	63.5432	17.8103	26.3889	40.8481	318.221	60.3045	73.9637	16.0603	19.8332	337.415	348.023	65.0362	18.8617	EXPRESSED	Fig. 1B	-
hsa-miR-221-3p	347.753	838.489	1508.9	1447.11	3168.16	1005.8	410.855	836.549	586.269	1420.22	427.443	1366.4	918.938	2384.44	436.352	822.318	394.865	867.603	937.558	671.74	455.042	488.393	458.56	442.566	1069.28	325.442	EXPRESSED	Fig. 1B	-
hsa-miR-221-5p	11.4644	15.9298	26.5046	21.0594	26.7025	2.7531	5.80646	20.026	3.56394	16.7637	23.1379	14.7102	15.4048	27.9187	4.33224	0.608974	21.1805	18.3112	12.5826	9.87739	6.42412	2.89234	3.07758	7.65834	29.4138	5.41115	EXPRESSED	Fig. 1B	-
hsa-miR-222-3p	481.504	813.87	771.499	648.307	1076.73	375.339	188.869	485.709	376.76	729.318	264.666	567.577	674.889	707.339	246.456	186.752	323.759	573.641	365.433	385.14	387.053	139.246	291.251	167.459	877.53	282.926	EXPRESSED	Fig. 1B	-
hsa-miR-23b-3p	622.898	654.572	913.025	2607	1433.7	3484.51	692.755	1263.1	1637.38	1951.52	780.195	3008.8	1811.67	1938.71	812.775	162.19	468.694	1215	1343.35	555.778	1010.73	490.872	1034.07	1482.64	1270.9	785.081	EXPRESSED	Fig. 1B	-
hsa-miR-24-3p	462.397	726.98	450.226	1350.4	886.603	555.208	510.203	1047.67	310.063	512.601	681.149	874.804	951.531	1534.95	643.578	1340.56	507.121	851.399	989.577	871.932	639.735	1323.87	405.122	585.971	1381.13	726.331	EXPRESSED	Fig. 1B	-
hsa-miR-26a-5p	7107.92	42117	141550	58673.4	64975.8	14495.1	21772	17403.4	46341.7	92588.1	11698.9	69274.8	31436.1	59440.7	18281.8	2701.41	10184.5	27679.9	29845	19471.4	12639.5	4000.11	30395.6	53751	55172.1	29913.5	EXPRESSED	Fig. 1B	-
hsa-miR-26b-5p	1222.87	2831.17	9575.04	6795.47	9508.9	3306.47	2682.07	4504.63	6219.84	8770.18	1836.63	5743.68	4908.63	9362.11	2745.92	2898.11	2420.63	4023.07	4911.44	5649.71	2770.4	3112.16	6350.18	6016.71	8646.86	7784.95	EXPRESSED	Fig. 1B	-
hsa-miR-27a-5p	0	11.5853	3.0176	5.91284	20.6794	0	0.510458	15.1736	2.29111	21.5118	5.88597	5.37412	8.12343	24.7048	51.5055	2.02991	3.63094	16.3911	7.67233	27.5322	28.9085	8.67703	0	3.66738	46.1054	25.3551	EXPRESSED	Fig. 1B	-
hsa-miR-27b-3p	14147	19567.6	27210.6	43615.7	53771.8	35038.7	12533.3	32012.2	55215.9	55559.5	14764.6	56923.9	40823.6	46543.4	24266.8	58216.3	10321.6	32831	27016.2	30113.8	28312.2	79061	32313	31150.3	42133.1	25541.4	EXPRESSED	Fig. 1B	-
hsa-miR-27b-5p	57.3219	34.756	32.6404	66.9852	49.3896	50.4735	9.31586	60.6173	65.1692	93.024	18.2668	73.7078	66.1762	42.5557	13.9594	39.9893	15.1289	66.1263	36.5203	73.8082	17.131	33.0554	40.2884	26.3727	65.4433	34.3222	EXPRESSED	Fig. 1B	-
hsa-miR-28-3p	1008.87	1259.91	4583.68	3511.74	4260.76	1765.65	2873.18	1535.77	2490.18	3300.08	1019.29	4163.69	3174.58	3354.04	1273.44	1540.1	1785.52	4312.77	2539.23	6132.3	1481.3	1466.42	4282.04	3094.13	4313.56	2142.51	EXPRESSED	Fig. 1B	-
hsa-miR-28-5p	87.8936	79.6492	300.855	299.53	351.75	44.9673	151.606	102.21	437.092	599.278	62.1071	466.685	284.865	286.932	71.0005	118.141	116.493	452.347	258.25	374.719	65.3119	88.8363	366.233	366.414	514.793	378.162	EXPRESSED	Fig. 1B	-
hsa-miR-29a-3p	34.3932	482.24	3144.49	1517.58	4123.03	1240.73	581.284	264.267	1495.33	1849.77	205.806	2510.65	492.656	4469.51	601.218	4101.04	167.931	967.635	558.469	705.261	926.144	3985.24	985.666	472.498	872.645	595.227	EXPRESSED	Fig. 1B	-
hsa-miR-29b-3p	0	4.3445	91.735	94.6055	81.3121	96.3585	34.2007	15.3276	88.844	67.7816	7.30672	141.688	29.1255	175.683	31.0477	582.991	6.9593	53.7627	78.7181	44.2538	36.4033	505.334	87.2915	47.4602	34.5027	59.8319	EXPRESSED	Fig. 1B	-
hsa-miR-29c-3p	11.4644	147.713	951.197	408.877	994.417	369.833	187.53	33.12	605.107	797.439	23.1379	717.425	140.624	1220.68	93.8651	1991.55	36.3094	251.439	217.357	306.432	149.896	1717.64	525.428	355.951	181.267	501.536	EXPRESSED	Fig. 1B	-
hsa-miR-301a-3p	76.4292	20.2743	106.672	428.479	146.161	167.021	21.0564	228.99	130.084	132.365	66.5723	140.747	451.89	172.972	74.37	215.374	57.1873	427.76	493.714	1477.02	98.5032	273.533	257.118	180.672	194.294	274.732	EXPRESSED	Fig. 1B	-
hsa-miR-31-5p	61.1434	81.0974	8.85162	71.2781	86.1306	27.531	1.08472	276.282	72.2971	209.449	41.4047	91.9092	55.3285	60.9488	571.374	27.4038	35.4017	337.563	198.943	34.1431	241.975	42.5588	7.55407	22.4896	1887.58	59.5227	EXPRESSED	Fig. 1B	-
hsa-miR-3168	1138.8	54464.1	0	4.61688	15.4593	0	0.191422	0	0	6.0078	8.11858	1.09836	0.842063	2.01356	0.722039	19.6902	13.616	0.655643	0.767233	12.5995	8.56549	49.1699	0	6.09432	122.846	2.16446	EXPRESSED	Fig. 1B	-
hsa-miR-3182	56404.8	80580.4	5417.44	19642.1	3346.24	29229.7	3711.03	21506.1	855.855	3314.51	23661	2380.3	28097.2	5804.39	136726	634.957	12147.9	1674.65	26987.6	10497.7	86779.2	2625.84	862.843	16288.7	12448.6	12891.8	EXPRESSED	Fig. 1B	-
hsa-miR-328-3p	0	37.6523	63.7719	11.3397	82.1152	20.1894	48.1745	13.7101	10.9464	42.4907	7.91561	15.6909	19.7637	79.187	0.722039	0	16.0367	9.41316	3.91289	47.2092	0	2.89234	22.6622	24.0537	28.2943	25.0459	EXPRESSED	Fig. 1B	-
hsa-miR-330-5p	0	0	3.36965	18.2245	1.80694	0	0	5.6227	0	2.6163	3.4504	5.4918	30.8096	0.929334	0.722039	0	2.42063	20.5123	27.4669	14.9327	0	0	16.507	16.1257	20.3556	28.7564	EXPRESSED	Fig. 1B	-
hsa-miR-338-3p	0	4.3445	20.067	36.854	5.22004	0	4.46651	2.77284	2.80024	58.3823	1.42075	24.1247	8.51969	9.56439	0	6.90171	3.02578	11.9421	9.28351	6.37753	0	17.3541	1.95846	230.721	18.1165	39.2695	EXPRESSED	Fig. 1B	-
hsa-miR-339-3p	0	15.9298	119.044	24.5423	49.9919	9.177	18.6955	43.7492	40.4762	127.908	9.94526	61.9789	43.9359	48.519	11.0713	39.9893	27.8372	65.7985	34.2953	61.1309	3.21206	72.3086	68.2664	64.0712	117.452	131.414	EXPRESSED	Fig. 1B	-
hsa-miR-33a-5p	0	0	2.66555	5.02187	4.21618	14.6832	1.7866	6.16186	4.83678	15.1164	0.608893	7.10011	9.65895	14.4434	3.36952	55.2137	0	9.45999	13.3498	36.0097	6.42412	55.3677	5.03605	7.98194	3.05334	8.34863	EXPRESSED	Fig. 1B	-
hsa-miR-342-3p	225.466	95.579	140.771	276.122	110.223	328.537	213.499	268.041	69.4969	112.84	305.259	248.504	170.443	222.382	36.5833	82.8205	344.939	193.462	295.001	1796.6	129.018	146.683	263.273	218.802	203.861	165.427	EXPRESSED	Fig. 1B	-
hsa-miR-34b-5p	11.4644	0	0.201173	76.7859	3.21233	77.0868	0	48.8327	17.8197	28.7309	83.6214	12.435	130.272	11.152	2.16612	61.9124	24.5089	5.4793	26.2394	12.5995	0	11.9826	625.029	484.309	8.04046	0.773022	EXPRESSED	Fig. 1B	-
hsa-miR-34c-3p	0	0	0	23.3274	0	0	0	61.9267	1.78197	9.54465	22.1231	3.21663	67.365	0.309778	0	0	6.9593	2.43525	9.43696	1.01107	0	0	78.8981	150.039	5.90313	0.463813	EXPRESSED	Fig. 1B	-
hsa-miR-34c-5p	45.8575	27.5152	2.2632	477.968	35.7372	343.22	0.191422	305.705	182.27	269.576	653.14	98.1071	952.323	80.5422	8.42379	337.778	169.444	60.7406	169.175	132.761	7.49481	99.9925	3531.39	3273.56	73.1784	12.8322	EXPRESSED	Fig. 1B	-
hsa-miR-361-3p	26.7502	11.5853	130.712	131.378	81.3121	3.6708	11.4853	28.3446	14.5103	97.6268	33.8951	139.962	144.785	90.3777	6.97971	25.1709	49.6229	146.911	148.153	60.1198	1.60603	38.4269	73.862	332.707	166.814	326.524	EXPRESSED	Fig. 1B	-
hsa-miR-369-5p	0	0	16.0436	13.8506	2.61002	0	1.33995	11.3994	0.763702	7.5582	1.62372	10.3952	9.65895	5.9245	0	0.608974	3.32836	5.71346	4.06633	2.17769	2.14137	0	0.839341	2.6966	4.27468	0.927626	EXPRESSED	Fig. 1B	-
hsa-miR-376a-3p	0	0	15.943	17.6575	3.21233	4.5885	1.91422	3.62009	1.78197	10.7559	2.43557	9.80678	4.40845	8.09295	0.962719	9.94658	0	4.16802	5.6008	0.699972	0	1.65277	0	1.72582	2.74801	0	EXPRESSED	Fig. 1B	-
hsa-miR-376c-3p	0	8.689	38.4241	35.3961	21.884	45.885	5.2322	9.31981	7.89159	19.8161	2.02964	25.8115	11.3926	46.8926	2.4068	29.0278	1.21031	6.18178	10.9714	9.09964	2.14137	32.6422	0	1.94155	3.35867	2.78288	EXPRESSED	Fig. 1B	-
hsa-miR-378c	0	0	6.94048	6.64182	5.82235	0	5.35981	2.61879	0.763702	15.2133	3.65336	5.76639	6.78603	10.3776	1.44408	25.5769	10.5902	6.18178	12.5826	11.8995	0	16.1145	10.6317	18.1212	0.50889	6.49338	EXPRESSED	Fig. 1B	-
hsa-miR-381-3p	72.6078	39.1005	880.736	475.7	274.654	122.972	65.5939	113.147	272.896	445.256	39.1721	427.85	172.672	341.453	50.7834	153.867	22.996	143.399	141.171	51.4091	80.8368	148.749	52.5987	40.0175	54.9601	26.7465	EXPRESSED	Fig. 1B	-
hsa-miR-409-3p	76.4292	4.3445	40.5867	105.297	12.247	69.7452	8.10352	98.2817	7.12788	13.9536	31.0536	65.9408	92.1316	15.4502	10.1085	32.0726	11.8006	39.9006	63.9872	26.0545	11.7776	25.6179	13.1497	12.674	48.4463	13.6052	EXPRESSED	Fig. 1B	-
hsa-miR-410-3p	76.4292	21.7225	80.9219	126.762	27.3048	57.8151	8.8054	100.13	26.2204	28.3433	31.8654	92.7329	81.6306	29.5063	11.3119	185.94	8.77478	43.2256	44.346	56.7755	15.525	63.2184	11.471	13.6987	23.3072	6.02957	EXPRESSED	Fig. 1B	-
hsa-miR-424-5p	198.716	56.4785	804.542	1475.05	423.827	332.207	9.31586	168.912	414.69	268.026	93.5666	560.32	352.626	680.272	83.9972	1113.41	46.2945	108.603	399.651	169.938	67.9886	1222.64	44.4851	9.38417	21.5769	19.3255	EXPRESSED	Fig. 1B	-
hsa-miR-4301	0	15.9298	75.8926	78.5679	35.1349	0	20.6736	16.9451	3.81851	43.2174	5.88597	34.363	44.9265	35.8955	10.1085	0	14.5238	48.3303	64.2174	5.522	11.7776	0	42.2468	197.93	55.8761	338.893	EXPRESSED	Fig. 1B	-
hsa-miR-4448	110.822	137.576	60.8549	104.244	2.20848	35.7903	3.89224	7.6253	5.85505	14.3412	7.71265	36.8343	35.0694	7.89934	206.744	0	7.26188	17.1404	171.63	3.34431	182.552	12.3958	23.5016	3.55951	40.9148	49.9372	EXPRESSED	Fig. 1B	-
hsa-miR-449a	168.144	5.79267	0.502933	464.442	3.61387	0	0	469.072	5.34591	1.88955	532.782	83.3184	11696.6	17.0378	0	17.0513	364.607	3671.13	7171.78	659.218	0	3.71873	1304.06	2875.28	1.93378	117.809	EXPRESSED	Fig. 1B	-
hsa-miR-449b-5p	19.1073	0	0	91.2846	0.602312	0	0	95.1237	0	0	77.5324	14.8671	2747.3	3.44628	0	0.608974	53.859	932.605	2340.83	205.17	0	0	484.58	774.787	0	16.2335	EXPRESSED	Fig. 1B	-
hsa-miR-449c-5p	137.573	13.0335	0.30176	455.208	3.81464	0	0	639.678	3.81851	1.0659	608.893	81.004	14524.7	14.0949	0	0	490.177	4811.76	8110.8	920.153	0	0	3329.67	3558.81	2.03556	112.088	EXPRESSED	Fig. 1B	-
hsa-miR-450a-5p	11.4644	0	104.157	91.5275	57.0189	33.9549	1.91422	60.0781	25.4567	28.8762	19.8905	52.1721	41.4592	90.61	0.722039	3.45085	9.37993	15.5481	39.6659	6.37753	0	2.06596	4.75627	2.80446	4.98712	1.70065	EXPRESSED	Fig. 1B	-
hsa-miR-452-5p	0	0	6.23637	45.6828	13.4516	6.4239	3.63701	18.6396	4.58221	20.9304	8.32154	58.4877	30.2647	24.821	3.36952	106.367	3.63094	20.9806	13.5033	22.1658	11.7776	46.2775	6.15517	2.8584	23.1036	2.47367	EXPRESSED	Fig. 1B	-
hsa-miR-4532	229.288	21.7225	14.8365	2.59193	13.0501	22.0248	8.61398	7.00912	45.8221	48.6438	87.2747	39.384	0.544864	10.8422	77.7396	17.4573	35.4017	116.33	26.8531	177.637	85.6549	50.4094	4.75627	41.8512	3.56223	153.367	EXPRESSED	Fig. 1B	-
hsa-miR-454-3p	0	33.3078	38.0217	175.441	56.015	79.8399	12.8253	120.233	33.8575	38.5662	39.781	88.0649	221.859	71.8297	43.3224	5.48077	38.73	204.654	239.07	573.2	73.8774	15.7013	75.5407	125.554	125.492	211.808	EXPRESSED	Fig. 1B	-
hsa-miR-455-5p	80.2507	0	79.5137	455.289	144.756	191.799	10.8472	39.4359	117.61	161.726	43.6374	155.536	160.933	209.526	27.6782	54.4017	34.1914	129.677	154.828	122.417	29.4439	34.2949	143.807	115.468	129.258	108.378	EXPRESSED	Fig. 1B	-
hsa-miR-4792	431.825	15.9298	11.1651	35.3961	40.7564	122.054	1.59518	0.462139	3.05481	24.0797	18.4698	18.4368	4.45798	45.3437	149.462	0	22.3908	30.4406	29.5385	431.416	425.063	4.9583	0	3.50558	1.22134	13.7598	EXPRESSED	Fig. 1B	-
hsa-miR-486-5p	11854.2	49095.8	352.456	1018.63	448.12	204.647	7805.48	1327.42	1106.1	556.206	1702.06	864.291	1861.75	681.279	1867.19	411.87	750.697	684.351	1500.48	12612.5	1546.07	390.053	1203.34	3012.48	1980.19	9874.27	EXPRESSED	Fig. 1B	-
hsa-miR-487b-3p	0	0	23.2355	17.0905	12.247	5.5062	2.23325	7.16316	1.5274	7.0737	0.608893	22.4379	7.23183	16.3795	0	1.21795	1.81547	5.01099	5.52407	1.94437	0	1.23958	0	2.04942	3.46045	1.23683	EXPRESSED	Fig. 1B	-
hsa-miR-493-3p	15.2858	0	20.067	13.0407	3.21233	7.3416	0.638073	9.08874	0	4.69965	0.608893	8.51229	12.2347	5.96322	0	1.21795	1.51289	4.54267	6.5982	0.699972	0	0	0	1.45616	4.07112	1.85525	EXPRESSED	Fig. 1B	-
hsa-miR-493-5p	0	0	36.1106	37.178	15.4593	21.1071	4.27509	53.3771	2.29111	12.7424	7.71265	16.2793	26.4507	22.304	3.85088	14.6154	4.2361	9.3195	19.2575	3.26654	5.88878	12.3958	3.63714	5.01568	15.1649	3.24669	EXPRESSED	Fig. 1B	-
hsa-miR-497-5p	99.358	11.5853	538.189	513.121	1043.81	366.162	68.9757	153.815	518.044	873.312	122.591	734.999	376.798	813.322	40.4342	749.85	73.8291	204.139	179.916	249.579	70.13	795.808	690.778	162.983	159.181	163.726	EXPRESSED	Fig. 1B	-
hsa-miR-500a-3p	401.253	181.021	106.018	153.167	67.2582	32.1195	19.9079	408.146	29.2752	89.8263	159.936	88.0649	195.606	70.9391	38.5088	183.098	244.786	266.847	128.511	267.001	46.0395	240.065	131.777	310.594	160.606	254.17	EXPRESSED	Fig. 1B	-
hsa-miR-501-3p	584.684	75.3047	8.85162	18.3055	16.8647	5.5062	3.70082	67.5494	2.29111	5.18415	34.9099	9.2576	23.0329	14.2498	20.6985	59.0705	40.8481	33.3441	20.7153	69.9972	28.3732	67.3503	8.11363	56.6825	12.824	80.085	EXPRESSED	Fig. 1B	-
hsa-miR-502-3p	22.9288	0	56.1273	26.0003	66.2543	13.7655	7.84829	32.1187	17.056	68.7506	9.74229	28.6358	21.7946	50.9585	12.034	54.1987	13.616	44.8179	16.1119	43.3205	11.7776	45.8643	17.6262	51.9904	21.9841	49.4734	EXPRESSED	Fig. 1B	-
hsa-miR-548k	22.9288	0	9.70661	20.1685	4.8185	0	1.27615	10.1671	3.30938	6.6861	5.27708	12.082	30.2152	7.47339	5.05427	15.6303	6.65673	52.7324	23.4773	45.3427	1.60603	16.1145	11.7508	17.5279	25.9534	16.2335	EXPRESSED	Fig. 1B	-
hsa-miR-561-5p	0	0	36.4124	34.1001	28.5094	16.5186	5.2322	25.4177	24.4385	53.4404	8.52451	17.2207	52.5546	43.1753	5.29495	66.3782	11.1954	90.4787	62.9131	82.9856	0	70.2427	41.6873	37.8063	18.1165	22.7268	EXPRESSED	Fig. 1B	-
hsa-miR-574-5p	11.4644	4.3445	37.6697	32.7231	11.0424	29.3664	4.14747	30.5012	4.32764	8.47875	11.569	19.1428	40.4685	25.4018	4.81359	145.545	20.5753	30.4874	34.6789	23.0991	3.7474	35.9477	14.2688	64.4487	38.2685	90.9073	EXPRESSED	Fig. 1B	-
hsa-miR-582-3p	0	0	1.05616	7.5328	3.21233	6.4239	9.95393	7.47125	17.3106	7.0737	1.82668	8.39461	13.5225	8.32528	10.3492	61.1004	5.44641	14.5178	16.1886	52.6535	9.63618	104.124	6.99451	7.33475	21.8823	5.72036	EXPRESSED	Fig. 1B	-
hsa-miR-598-3p	26.7502	4.3445	5.63285	11.6637	10.4401	16.5186	2.29706	15.7898	4.32764	8.38185	3.65336	21.5357	7.57856	13.4753	3.85088	7.30769	2.42063	7.77405	5.98441	8.55522	5.35343	3.30554	1.11912	41.204	75.9264	4.32892	EXPRESSED	Fig. 1B	-
hsa-miR-654-3p	61.1434	30.4115	241.71	251.498	87.9376	128.478	26.9267	176.229	31.5663	76.3088	48.7115	159.223	159.695	94.7533	14.6815	23.75	33.8888	79.567	102.886	65.7196	30.5146	21.486	20.1442	34.3547	74.7051	29.2202	EXPRESSED	Fig. 1B	-
hsa-miR-708-3p	11.4644	0	305.632	45.5208	36.5403	0	0.765687	15.4817	26.9841	59.1575	16.8461	40.4432	45.8677	41.9749	4.09156	337.372	10.5902	27.0219	24.398	32.6654	5.35343	632.184	60.4326	52.7455	4.27468	20.8716	EXPRESSED	Fig. 1B	-
hsa-miR-708-5p	34.3932	10.1372	473.31	94.2815	106.208	29.3664	7.08261	28.6526	18.3288	53.6826	25.7765	69.3536	64.0463	149.274	21.4205	50.3419	13.616	33.2505	51.3279	88.9743	36.4033	77.2669	36.6512	77.7699	6.10668	23.3453	EXPRESSED	Fig. 1B	-
hsa-miR-873-5p	0	0	0.201173	0.323991	6.8262	15.6009	15.5052	2.61879	25.2022	27.132	0	10.9051	0.346732	5.30495	0	14.6154	0	4.54267	0.383616	0.311099	0	0	0	0.161796	0.610668	0	EXPRESSED	Fig. 1B	-
hsa-miR-874-3p	305.717	27.5152	22.632	7.12781	9.83776	2.7531	21.4392	27.6513	0.763702	6.5892	164.198	11.8074	22.2899	24.0852	5.77631	8.11966	238.432	49.1264	56.6985	34.9208	3.21206	9.09023	21.5431	33.4918	174.855	119.355	EXPRESSED	Fig. 1B	-
hsa-miR-887-3p	15.2858	4.3445	27.9128	2.34894	16.0617	7.3416	6.1893	20.1801	7.12788	21.7541	12.3808	40.247	11.6898	23.427	1.2034	1.01496	30.5604	10.3498	18.7205	1.63327	0	4.54511	60.4326	27.2357	10.4831	4.79273	EXPRESSED	Fig. 1B	-
hsa-miR-889-3p	19.1073	0	24.4425	33.3711	10.4401	43.1319	2.48848	24.4934	13.2375	6.63765	4.66818	23.7716	20.7048	11.5005	6.25767	54.4017	1.21031	11.8484	19.1808	14.855	9.63618	31.8158	13.989	5.77072	11.8063	3.5559	EXPRESSED	Fig. 1B	-
hsa-miR-92a-3p	10386.7	19699.4	38271.6	21960.9	29523.7	4816.09	6797.32	10534.9	8383.92	12907.6	7210.52	9800.51	28548.9	24438.1	12316.8	2722.93	7885.19	27440.8	12731.2	56010.9	14794.7	3787.32	20530.3	8592.34	18534.8	8545.45	EXPRESSED	Fig. 1B	-
hsa-miR-92b-3p	12607	4729.71	1966.92	3187.91	1246.38	224.836	748.97	6100.24	715.08	1381.6	7157.95	1710.54	32025.2	1063.31	258.731	32.8846	5296.64	8678.33	8900.67	1616.94	298.722	56.6073	13646.6	9562.2	11592.3	5389.82	EXPRESSED	Fig. 1B	-
hsa-miR-95-3p	19.1073	0	3.36965	8.34278	0	2.7531	0	0.539163	0	3.63375	5.27708	5.84484	34.5246	2.90417	0	51.1538	3.63094	17.1872	11.4318	7.23305	0	3.71873	22.3824	40.2333	1.11956	48.2366	EXPRESSED	Fig. 1B	-
hsa-miR-99a-3p	0	15.9298	147.41	53.3776	64.8489	55.062	24.0553	19.1018	42.0036	98.3535	4.66818	80.141	9.16362	94.7533	0	10.3526	2.11805	29.1293	5.90769	67.5084	3.7474	17.7673	17.9059	20.9795	9.05824	1.85525	EXPRESSED	Fig. 1B	-
hsa_piR_002158_DQ572892	11.4644	10.1372	111.199	80.0259	23.6909	0	18.8869	27.7284	31.0572	74.9522	17.4549	94.3805	48.1957	21.0649	0	0	22.0882	44.0686	34.1419	12.2106	0	0	90.6488	46.8669	55.1637	87.9699	EXPRESSED	Fig. 1C	-
hsa_piR_004309_DQ575884	11.4644	0	6.7896	5.91284	3.21233	0	0	0	0	7.41285	0	1.4514	3.76452	5.96322	5.53563	0	0	1.82643	5.90769	1.86659	12.3129	0	13.989	0	4.58001	5.41115	EXPRESSED	Fig. 1C	-
hsa_piR_004987_DQ576872	0	0	13.0763	2.91592	28.7102	0	0.382844	0	28.257	1.30815	0	2.82435	0.842063	21.7619	5.53563	0.608974	0	1.21762	2.45514	16.1771	1.60603	6.61107	11.7508	0.161796	0.814224	0	EXPRESSED	Fig. 1C	-
hsa_piR_009051_DQ582264	0	10.1372	8.65045	29.8072	2.81079	0	2.6161	15.3276	4.07308	4.7481	11.366	18.3191	24.2712	8.0155	3.36952	0	9.07735	20.2313	50.4072	1.16662	9.63618	0	2.51802	20.7638	23.3072	51.3286	EXPRESSED	Fig. 1C	-
hsa_piR_009294_DQ582566	2269.95	401.142	9.40485	6.56082	72.4782	9.177	5.93408	2.0026	0	6.5892	23.3409	6.00175	5.20098	72.1008	0.722039	0	49.0177	11.6142	11.355	11.8218	0	0	115.27	47.0287	1.42489	9.58547	EXPRESSED	Fig. 1C	-
hsa_piR_016735_DQ593039	64257.9	16428	108.131	1441.68	957.877	9253.17	434.783	156.126	21.1291	177.618	1226.92	255.486	819.228	1834.62	4131.27	570.812	2179.47	1555.65	2454.15	3844.87	4840.04	1492.04	645.174	480.642	346.961	1098.62	EXPRESSED	Fig. 1C	-
hsa_piR_016945_DQ593356	53.5005	26.067	19.5138	46.3308	0	12.8478	1.08472	12.4778	5.09135	38.324	8.32154	21.9672	30.5124	2.74928	213.964	0	5.14383	26.694	35.5229	3.81096	84.0489	0	4.19671	17.8515	15.1649	24.2729	EXPRESSED	Fig. 1C	-
hsa_piR_017061_DQ593574	11.4644	31.8597	115.121	41.0659	15.4593	0	12.4424	15.0966	22.6565	73.0626	9.33637	41.3846	24.717	19.6322	3.36952	0	10.2877	21.4021	24.1678	12.2106	2.14137	0	34.6928	48.9703	39.7952	40.0425	EXPRESSED	Fig. 1C	-
hsa_piR_017936_DQ594740	798.685	89.7864	0.955573	1.37696	66.6559	16.5186	8.86921	0	0	0.14535	6.2919	0.235363	1.63459	66.3699	15.1628	0	18.7599	4.96415	3.83616	29.9433	77.6248	0	22.6622	0.970776	0.407112	9.74007	EXPRESSED	Fig. 1C	-
hsa_piR_018292_DQ595186	12408.3	744.358	66.6386	91.5275	83.7214	34.8726	9.76251	38.5116	36.1486	10.659	110.616	44.4836	105.951	38.6061	240.439	0	104.692	261.274	104.497	334.742	331.378	0	112.472	64.6105	194.396	128.167	EXPRESSED	Fig. 1C	-
hsa_piR_018780_DQ595807	99.358	453.276	768.884	334.197	196.153	44.9673	241.255	611.796	179.215	240.409	315.61	249.053	159.199	202.982	119.136	2.63889	288.055	140.589	193.189	151.272	157.391	1.65277	580.824	297.327	383.805	253.087	EXPRESSED	Fig. 1C	-
hsa_piR_019167_DQ596309	0	17.378	44.3587	11.5017	6.8262	0	6.38073	11.6305	5.34591	8.4303	5.683	15.8478	3.26918	6.35045	0	5.88675	6.9593	2.8099	1.91808	3.34431	4.28275	0	0	2.15728	2.74801	1.54604	EXPRESSED	Fig. 1C	-
hsa_piR_019420_DQ596670	15.2858	5.79267	1.86085	3.23991	3.81464	26.6133	0	0	0	1.7442	0	8.27693	1.63459	3.91095	33.2138	918.739	0	4.87049	5.21718	23.3324	51.9283	159.905	7.83385	0.755048	1.32311	1.70065	EXPRESSED	Fig. 1C	-
hsa_piR_019675_DQ596992	3752.68	922.483	3.21877	7.20881	2.61002	190.882	8.23114	1.54046	0	0.5814	84.0273	2.62822	17.931	11.8877	5.29495	0	153.407	64.7213	25.0885	4.97758	1.60603	0	12.0306	11.7032	5.29246	7.42101	EXPRESSED	Fig. 1C	-
hsa_piR_019914_DQ597347	10398.2	3921.64	6544.92	7650.08	631.825	19529.6	1350.99	5830.43	1112.2	3812.97	4842.73	4722.87	3212.02	949.74	61337.2	102.714	2148.31	3454.72	18695.7	603.454	49450.2	630.944	2631.05	7016.12	11878.5	6773.68	EXPRESSED	Fig. 1C	-
hsa_piR_020365_DQ597975	301.895	367.834	1055.91	306.982	156.4	39.4611	51.6839	101.132	127.029	409.112	44.2463	201.078	147.064	116.515	293.629	16.8483	74.4343	146.489	246.819	164.26	109.745	148.336	86.1724	73.6172	138.113	42.5162	EXPRESSED	Fig. 1C	-
hsa_piR_020381_DQ597997	1027.97	97.0272	0.15088	3.32091	20.4786	0	0.191422	0.23107	0	0.43605	28.0091	1.13759	2.82339	23.3882	18.051	0	50.8332	16.6721	10.0507	7.85525	9.63618	0	17.6262	8.84485	1.32311	10.6677	EXPRESSED	Fig. 1C	-
hsa_piR_020548_DQ598263	2896.67	448.932	6.43754	13.1216	30.5171	560.715	6.31692	5.77674	0	34.3511	85.0421	12.3173	14.8104	43.6012	22.1425	9.94658	154.012	33.3441	24.5514	23.4102	24.6258	111.149	129.259	18.6065	14.7578	35.7136	EXPRESSED	Fig. 1C	-
hsa_piR_020813_DQ598646	49.679	115.853	325.146	94.3625	57.4204	26.6133	72.6127	64.8536	104.373	248.209	52.3648	130.352	48.4929	56.8055	7.70175	17.4573	60.5157	53.5754	44.6529	55.3756	14.9896	14.4617	194.727	216.537	199.485	190.009	EXPRESSED	Fig. 1C	-
hsa_piR_020814_DQ598650	22.9288	4.3445	9.95807	7.12781	2.81079	32.1195	2.29706	7.70232	0	4.3605	16.0342	8.70842	6.93463	5.84706	202.893	105.556	4.84126	15.0798	11.2016	317.321	305.146	280.144	14.5486	6.31004	7.53157	12.8322	EXPRESSED	Fig. 1C	-
hsa_piR_020829_DQ598677	30266	21564.7	4651.33	41419.3	4498.27	5731.04	3288.88	3587.67	1773.06	1480.92	6971.22	8414.81	26003.4	5065.06	408573	416.741	17355.6	5573.95	84296.6	9446.44	346543	2959.69	10585.5	9675.67	7005.79	6094.97	EXPRESSED	Fig. 1C	-
RF00003;U1;AADB02287696.1/397-235	68.7863	0	9.30426	12.5547	8.43237	31.2018	0	0	1.5274	5.66865	0	17.8091	31.5031	18.5092	19.7357	1.42094	0	55.9638	22.7101	54.5201	25.6965	5.3715	7.27429	1.1865	3.05334	3.5559	EXPRESSED	Fig. 1D	-
RF00003;U1;ABBA01079066.1/1295-1131	126.108	81.0974	37.0662	50.6236	245.743	81.6753	3.19036	5.3146	59.3142	297.435	0.811858	67.9806	125.022	362.092	329.731	12.3825	4.2361	215.191	87.8481	1048.01	376.882	9.91661	142.968	59.0016	88.5469	114.407	EXPRESSED	Fig. 1D	-
RF00003;U1;ABSL01084046.1/4480-4316	313.36	76.7529	0.45264	43.9818	4.21618	26.6133	0.638073	1.3094	0	0.14535	49.3204	18.7113	38.9826	15.7212	245.253	0	6.05157	50.9528	149.073	59.1865	150.431	0	9.79231	6.7415	2.34089	49.0096	EXPRESSED	Fig. 1D	-
RF00003;U1;AC226749.3/8182-8349	145.216	11.5853	4.07376	14.1746	6.02312	39.4611	7.27403	5.23758	0	7.02525	7.30672	10.7875	19.4665	13.5141	35.1392	10.5556	5.44641	8.66385	26.7764	61.7531	27.8379	38.4269	0.839341	3.02019	3.76579	10.6677	EXPRESSED	Fig. 1D	-
RF00004;U2;ABBA01028418.1/3128-3319	103.179	23.1707	23.487	198.769	44.1695	3.6708	4.27509	20.3341	8.90986	11.4827	4.66818	10.356	100.156	64.8985	30.3256	0	8.16962	40.4157	223.188	7.15527	10.7069	0	65.1888	13.9684	8.65113	0.618417	EXPRESSED	Fig. 1D	-
RF00015;U4;AADC01145569.1/19218-19355	80.2507	0	15.943	93.6335	2.20848	0	7.78449	42.979	0	0.3876	86.4629	6.15866	89.754	5.80833	0.722039	0	22.3908	3.27822	172.397	3.96651	0	0	11.1912	3.99097	5.19068	28.6018	EXPRESSED	Fig. 1D	-
RF00054;SNORD25;AEKP01055983.1/1210-1278	210.18	102.82	333.847	347.076	84.926	111.042	70.188	240.929	267.041	372.581	200.123	365.95	294.028	76.0892	153.313	8.11966	163.695	356.763	302.827	284.344	200.754	31.8158	444.291	462.521	402.837	385.738	EXPRESSED	Fig. 1D	-
RF00150;SNORD42;X96641.1/1-62	263.681	263.566	108.935	85.6957	3.21233	5.5062	24.4382	184.317	7.38245	18.7017	784.052	48.4847	132.6	5.61472	3.6102	0	86.2349	145.178	108.41	25.3546	0	0	59.873	23.3526	131.904	278.442	EXPRESSED	Fig. 1D	-
RF00221;SNORD43;Z59857.1/222-262	477.683	301.219	288.734	164.669	171.659	21.1071	49.8335	65.4698	52.4409	43.9926	6207.87	97.5187	181.836	62.6913	104.936	1.42094	138.278	186.577	312.187	440.827	323.347	1.65277	196.406	63.6398	273.579	1587.32	EXPRESSED	Fig. 1D	-
RF00611;SNORD111;ABBA01010656.1/6782-6875	11.4644	0	6.08549	4.04989	6.22389	2.7531	0	0.23107	0	0.82365	0	3.6089	5.39911	5.84706	11.0713	0.608974	0	21.5426	9.59041	23.3324	11.2422	5.3715	10.9114	3.93704	0.814224	0	EXPRESSED	Fig. 1D	-
hsa_piR_000045_DQ569993	22.9288	30.4115	104.509	80.2688	13.2509	0	20.865	62.2348	37.9305	69.9618	45.87	60.1352	58.3005	16.728	1.44408	0	59.0028	66.7819	60.995	33.2098	4.28275	0	124.782	96.8619	106.358	97.4007	EXPRESSED	-	-
hsa_piR_000441_DQ570540	0	14.4817	13.4283	5.66985	3.81464	0	1.33995	1.61749	0	11.9672	1.21779	6.23711	2.52619	5.576	0	0	0.907735	4.21485	2.3017	6.06643	0	0	3.07758	6.79543	6.71735	6.33878	EXPRESSED	-	-
hsa_piR_000552_DQ570687	19.1073	26.067	51.8524	45.6828	2.40925	0	1.02092	9.39684	30.8026	93.5085	3.4504	47.8571	57.4089	11.5392	4.09156	0	8.77478	82.7047	35.0625	39.0429	9.10084	0	90.6488	36.0266	62.3899	79.0028	EXPRESSED	-	-
hsa_piR_000586_DQ570728	0	10.1372	13.9815	7.20881	1.40539	0	4.21128	12.4007	3.81851	13.2753	4.46522	8.08079	1.88226	1.16167	0	0	6.05157	3.09089	1.9948	1.63327	0	0	8.39341	11.0021	14.1471	16.6973	EXPRESSED	-	-
hsa_piR_000753_DQ570940	806.328	92.6827	0	0.647983	0.602312	0	0.70188	0	0	0.14535	12.5838	0.27459	0.297199	3.02033	0.722039	0	26.9295	3.98069	4.83357	1.01107	0	0	9.23275	1.56403	0.305334	5.56576	EXPRESSED	-	-
hsa_piR_001042_DQ571335	26.7502	43.445	100.989	69.4961	12.247	36.708	15.2499	26.7271	27.2387	63.1304	14.2075	52.1721	49.3845	19.1288	37.0647	25.9829	23.6011	44.3027	57.6959	35.9319	32.6559	31.8158	87.851	73.1318	45.1894	64.6246	EXPRESSED	-	-
hsa_piR_001101_DQ571419	0	4.3445	26.3034	13.2836	2.20848	0	4.21128	8.16446	7.63702	22.5777	4.87115	15.9654	8.81689	2.82672	0	0	10.8928	9.78781	9.36024	8.63299	1.60603	0	10.6317	19.0919	18.32	15.7696	EXPRESSED	-	-
hsa_piR_001159_DQ571511	0	0	14.0821	13.2836	2.81079	0	1.53137	4.77544	3.05481	12.6455	1.62372	13.3765	12.3337	3.40756	7.46107	0	4.53868	16.5784	13.7335	5.67755	6.95946	0	7.27429	19.1459	13.1294	13.4506	EXPRESSED	-	-
hsa_piR_001184_DQ571550	546.469	50.6859	0.15088	0	0	11.9301	0.574265	0	0	0.2907	8.93044	0	0.148599	6.35045	16.3662	37.3504	13.9186	0.140495	0.306893	21.1547	10.7069	61.5656	1.67868	0.161796	0	1.08223	EXPRESSED	-	-
hsa_piR_001205_DQ571589	19.1073	4.3445	0.653813	0.566985	0.803083	59.6505	4.91316	1.07833	0	0.5814	0.608893	1.56909	0.941129	6.00195	2.16612	0	0	0.796138	0	67.7418	6.42412	0	0	1.72582	1.32311	9.74007	EXPRESSED	-	-
hsa_piR_001318_DQ571823	382.146	27.5152	0	1.05297	0.602312	0	0	0	0	0	3.24743	0.117681	0.148599	2.16845	0	0	14.5238	2.29475	1.91808	6.22198	0	0	26.5791	3.45165	0	1.08223	EXPRESSED	-	-
hsa_piR_001346_DQ571858	22.9288	62.2712	73.3276	35.882	6.8262	0	9.95393	12.6318	13.7466	21.4149	10.5542	49.387	19.5656	9.79672	0.722039	0	28.4424	23.2285	18.567	6.7664	1.60603	0	63.7899	27.0739	57.6064	56.1214	EXPRESSED	-	-
hsa_piR_004153_DQ575660	0	0	3.0176	5.02187	35.5364	63.3213	0	0.23107	0	4.31205	0	1.41218	1.0402	27.9962	122.506	0	0	1.17079	4.6034	89.4409	69.0593	0	0.839341	5.77072	0.610668	0.773022	EXPRESSED	-	-
hsa_piR_012681_DQ587153	198.716	192.606	405.163	350.721	94.9645	444.167	88.8835	339.518	151.213	291.039	199.514	259.37	262.674	105.247	344.894	7.71367	170.957	342.246	215.439	475.903	386.518	9.09023	319.509	373.209	565.886	539.415	EXPRESSED	-	-
hsa_piR_014620_DQ590013	38.2146	4.3445	3.92288	6.47983	43.1657	0	0.191422	0.23107	0	0.14535	2.02964	1.92213	2.62525	53.669	60.6513	0	3.63094	4.87049	12.9662	6.1442	55.1404	0	0	2.75053	29.4138	5.10194	EXPRESSED	-	-
hsa_piR_016677_DQ592953	0	0	0.30176	0	0	8.2593	0	0	1.5274	0	0	0	0.148599	1.43272	29.8443	0	0	0	0	0.699972	12.3129	19.42	0	0	0	0	EXPRESSED	-	-
hsa_piR_016970_DQ593407	11.4644	0	1.55909	16.1996	0	0	0	0.462139	0	1.5504	0.608893	4.74648	8.61876	1.12294	224.314	0	2.11805	2.38841	28.2342	0.855522	98.5032	0	1.11912	1.45616	1.32311	3.24669	EXPRESSED	-	-
hsa_piR_016975_DQ593415	0	0	3.0176	3.5639	28.1079	2.7531	1.27615	0	0	0.33915	0	2.11827	1.88226	16.7667	0.722039	0	0	5.33881	8.51628	27.3767	2.67672	0	4.19671	4.85388	0.50889	0	EXPRESSED	-	-
hsa_piR_017178_DQ593744	343.932	8.689	8.19781	15.0656	26.7025	17.4363	3.76463	10.6292	0	5.5233	12.3808	11.6505	12.0365	17.3088	90.9769	4.6688	10.5902	30.4874	15.805	670.418	173.451	26.0311	22.1027	12.674	11.2974	10.3585	EXPRESSED	-	-
hsa_piR_017184_DQ593752	149.037	86.89	8.49957	11.1777	10.0385	0	0.191422	14.1723	0	0.3876	12.7868	1.92213	8.47016	9.4095	24.3087	0	14.8263	9.3195	11.0481	107.562	26.2318	0	1.67868	1.77976	78.3691	85.0324	EXPRESSED	-	-
hsa_piR_017194_DQ593767	194.895	40.5487	64.0234	41.7139	8.03083	11.9301	3.95605	9.85898	9.41899	3.43995	94.1755	17.966	30.0666	9.79672	3.12884	0	11.1954	63.5505	27.2368	144.039	1.60603	0	72.7429	29.2851	63.9166	55.0391	EXPRESSED	-	-
hsa_piR_019050_DQ596155	11.4644	0	0.804693	2.02495	0	0	0	0.23107	0	2.8101	0	1.09836	1.23833	0.271056	23.5866	0	1.21031	3.04406	3.2991	4.58871	28.3732	0	0	2.26514	2.64623	2.47367	EXPRESSED	-	-
hsa_piR_019521_DQ596805	15.2858	0	0	0	0	0	0	0	0	0	0	0.117681	1.68413	0.154889	12.034	1.42094	0	0	0.537063	0.544423	10.7069	1.23958	1.11912	0	0	0	EXPRESSED	-	-
hsa_piR_019676_DQ596993	26.7502	27.5152	48.3319	23.5704	4.21618	0	5.55123	13.402	7.12788	21.5603	9.94526	29.5773	19.7637	10.1065	2.16612	0	14.5238	28.8483	9.8973	14.155	0	0	18.1857	19.7391	31.3476	20.2532	EXPRESSED	-	-
hsa_piR_019912_DQ597341	1192.3	65.1675	4.27493	3.8879	3.4131	24.7779	5.35981	3.312	1.78197	3.34305	14.2075	13.6903	2.97199	4.49178	39.9528	5.88675	19.0624	5.38564	9.66713	28.4655	32.1206	17.3541	13.1497	7.55048	21.5769	2.93748	EXPRESSED	-	-
hsa_piR_019951_DQ597403	0	0	1.30763	13.9316	2.61002	122.972	0	0	8.90986	0.7752	0	1.01991	7.97483	5.49856	834.437	27.6068	0	6.27544	27.0066	25.199	638.129	88.8363	27.978	1.02471	23.0018	39.8879	EXPRESSED	-	-
hsa_piR_020008_DQ597482	152.858	36.2042	0	0.242993	0	0	0.191422	0	0	0	0.608893	0	0.247666	0	0	0	14.8263	1.07713	0.690509	0	0	0	0.839341	1.56403	5.90313	2.16446	EXPRESSED	-	-
hsa_piR_020450_DQ598104	118.465	8.689	35.3059	26.9723	8.03083	14.6832	9.44347	7.00912	4.83678	22.7715	6.49486	24.4385	25.9553	11.8877	69.0751	74.9038	9.98509	34.4681	23.2471	48.7647	82.4429	7.85065	10.3519	23.6222	35.5205	26.7465	EXPRESSED	-	-
hsa_piR_020541_DQ598252	0	0	0.45264	0	4.21618	45.885	0.829494	0	0	1.4535	0	0.745316	0	4.45306	106.38	0	0	0.374653	0.767233	143.883	195.936	0	0	0	0	0	EXPRESSED	-	-
hsa_piR_020657_DQ598428	0	34.756	71.4668	36.773	8.2316	0	10.592	31.1944	7.12788	16.7153	25.3706	39.0702	25.4105	4.56922	11.3119	0	30.2578	15.8759	15.805	6.61085	14.4543	0	46.7233	47.568	48.9552	60.9141	EXPRESSED	-	-
hsa_piR_020828_DQ598675	15.2858	0	4.62698	5.10286	196.354	0	4.21128	10.8603	0.763702	20.6397	4.05929	4.39344	5.59724	183.195	0	0	3.63094	5.10465	3.60599	0	0	0	0	1.77976	51.9068	32.1577	EXPRESSED	-	-
hsa-let-7d-5p	535.005	237.499	549.706	623.44	400.939	301.006	83.3961	411.92	235.475	359.112	277.655	443.424	775.738	347.997	109.509	371.677	327.087	742.047	498.701	448.06	159.532	151.228	554.805	965.383	701.149	1115.01	EXPRESSED	-	-
hsa-let-7e-5p	863.65	461.965	1051.18	1136.08	1200.21	688.275	216.37	1030.42	467.895	470.256	683.787	1260.49	1510.71	1284.57	174.974	981.057	641.466	1556.36	809.661	1235.76	260.177	294.193	1036.87	1743.57	2386.08	1878.6	EXPRESSED	-	-
hsa-let-7f-2-3p	22.9288	4.3445	22.984	32.3181	29.7141	2.7531	4.84935	9.47386	16.8014	28.6824	6.08893	18.8683	27.4413	36.1666	11.3119	35.1175	7.86704	26.2726	22.4032	44.4094	7.49481	35.1213	25.1802	21.0874	30.0245	17.6249	EXPRESSED	-	-
hsa-let-7i-5p	3305.56	2741.38	4843.2	5944.84	5120.46	5882.46	2651.45	4906	1895.51	4257.74	2135.39	5845.98	3484.21	5031.37	5698.33	9128.73	2004.28	3081.1	5195.32	9198.57	6610.96	9457.55	6545.74	2958.76	4017.69	3022.36	EXPRESSED	-	-
hsa-miR-100-3p	0	0	19.1618	8.74777	4.01541	2.7531	1.53137	3.54307	8.90986	12.7908	1.62372	10.709	1.78319	7.27978	0.962719	0	2.11805	4.54267	1.22757	12.3662	0	0	0.839341	4.2067	33.0779	0.618417	EXPRESSED	-	-
hsa-miR-1248	0	0	4.97904	6.56082	8.83391	0	2.48848	2.77284	0	0.2907	10.9601	6.74707	3.91311	7.89934	0	0	4.2361	0.515148	9.74385	14.155	0	0	0	0.323592	4.07112	16.2335	EXPRESSED	-	-
hsa-miR-125a-3p	0	4.3445	4.37552	4.13089	3.01156	0	1.7866	7.54828	1.5274	4.50585	4.87115	6.43325	6.53837	4.80156	0	20.7051	8.16962	10.1625	3.45255	4.51093	0	9.91661	2.23824	5.71679	15.6738	19.7894	EXPRESSED	-	-
hsa-miR-1268b	76.4292	26.067	0	0	0	0	0	1.15535	0	0	9.1334	0.156909	0.495331	0	0.962719	0	22.6934	0.749306	0.613786	0.855522	0	0	0	0.970776	2.34089	1.85525	EXPRESSED	-	-
hsa-miR-1273g-3p	2812.6	86.89	0	0	2.20848	0	5.42362	21.7976	0	0	224.885	1.4514	4.95331	8.17039	7.94243	0	199.399	0.655643	5.21718	8.24412	4.28275	0	0	0.323592	0.916002	3.5559	EXPRESSED	-	-
hsa-miR-1275	34.3932	8.689	4.07376	2.34894	4.61773	0	0	3.15795	1.5274	4.11825	4.46522	5.45257	6.1421	2.98161	3.12884	17.2543	8.77478	9.92831	3.83616	2.87766	0	4.9583	0	3.18199	8.44758	13.7598	EXPRESSED	-	-
hsa-miR-128-1-5p	15.2858	0	1.10645	2.67293	0	0	0.191422	3.77414	0	1.8411	6.2919	1.64754	3.91311	0.697	0	0	10.5902	8.47653	2.45514	1.94437	0	0	2.51802	2.96626	13.4347	13.9144	EXPRESSED	-	-
hsa-miR-1299	0	0	22.0788	4.53588	0	0	0	0	2.54567	2.08335	2.8415	5.09953	9.75802	0	0	0	1.81547	10.2561	8.20939	0	0	0	7.55407	44.3321	0.814224	15.3058	EXPRESSED	-	-
hsa-miR-1304-3p	0	0	4.67728	9.39575	0	0	0	19.872	0	2.85855	0.608893	6.00175	17.1385	1.70378	2.16612	0	2.11805	103.826	12.199	13.9994	0	0	3.35736	7.06509	12.2134	15.3058	EXPRESSED	-	-
hsa-miR-1468-5p	19.1073	26.067	117.535	20.1685	10.2393	0	9.50728	14.4804	10.9464	26.8898	5.07411	11.2582	33.5339	8.86739	0	0	22.3908	45.3799	12.8895	37.5652	0	0	34.413	41.0423	92.618	13.9144	EXPRESSED	-	-
hsa-miR-151a-5p	680.22	926.827	2266.22	1540.34	622.188	79.8399	371.167	1871.9	710.752	1334.51	981.739	1163.28	1993.71	543.002	290.741	519.049	1421.82	2036.38	1344.65	1099.5	352.791	450.793	1765.69	2919.66	3088.76	3661.49	EXPRESSED	-	-
hsa-miR-17-3p	0	0	30.176	35.1531	13.0501	0	1.7228	14.3263	5.09135	24.6611	3.4504	17.1815	38.5368	13.3592	9.14583	59.0705	5.74899	58.1649	36.2901	64.0086	11.2422	63.6316	10.0721	29.5008	18.7272	25.2005	EXPRESSED	-	-
hsa-miR-185-5p	0	8.689	3.16848	11.0967	1.00385	0	4.14747	14.7114	0	1.30815	7.30672	4.70726	12.4328	3.25267	3.12884	1.42094	4.2361	13.1129	8.8999	12.2884	0	0	3.35736	23.3526	22.2894	24.5821	EXPRESSED	-	-
hsa-miR-196a-5p	0	0	1.81056	1096.22	9.83776	0	10.911	18.6396	32.8392	4.11825	5.88597	10.5913	0.891596	8.55761	1662.37	8.32265	14.8263	3.6997	11.4318	31.9654	1284.82	1.23958	15.6677	1.13257	3.05334	593.371	EXPRESSED	-	-
hsa-miR-19a-3p	141.394	44.8932	176.429	234.246	263.21	1962.04	83.5875	53.7622	51.9317	99.1287	30.2417	106.894	165.985	596.593	924.451	1819.82	24.5089	284.455	352.006	1795.66	1457.74	1400.31	77.2194	97.5091	82.9491	71.4272	EXPRESSED	-	-
hsa-miR-19b-3p	324.824	238.948	1129.19	1013.44	1410.61	5784.26	385.013	227.373	435.819	744.192	148.773	508.658	692.819	2710.17	2363.23	5347.2	135.555	874.394	1104.89	5345.38	3477.59	5416.12	565.156	395.861	407.519	275.041	EXPRESSED	-	-
hsa-miR-20a-5p	15.2858	36.2042	176.328	347.319	94.9645	115.63	35.413	238.695	90.1168	117.734	144.917	120.82	502.216	161.665	343.209	91.5491	108.021	766.166	326.611	789.569	394.548	70.2427	165.35	231.962	249.661	224.022	EXPRESSED	-	-
hsa-miR-2114-3p	0	0	4.4761	0.323991	0	0	0	0	0	0	0	0.313817	1.0402	0	0	17.8632	0	0	0	3.34431	0	19.0068	2.51802	4.0449	10.5849	5.87496	EXPRESSED	-	-
hsa-miR-212-3p	0	0	2.86672	9.96273	1.40539	0	1.14853	3.46605	0	6.15315	1.21779	23.3794	7.72716	5.15006	3.12884	0	0	12.2699	4.75684	4.43316	0	0	0.839341	5.71679	14.7578	5.25655	EXPRESSED	-	-
hsa-miR-2467-5p	22.9288	0	1.91115	8.50477	0.602312	0	0.70188	9.08874	0	1.4535	6.49486	2.3144	12.4328	2.32333	6.73903	3.65385	5.74899	23.0412	15.2679	14.6216	5.88878	1.23958	0	5.33927	13.2311	10.2039	EXPRESSED	-	-
hsa-miR-25-5p	0	0	2.21291	3.8879	0	0	0	1.0013	0	0.92055	0	2.43208	6.4393	1.23911	0	0.608974	0	17.234	3.52927	16.2549	1.60603	0	0	2.04942	12.6205	7.88482	EXPRESSED	-	-
hsa-miR-26a-2-3p	0	4.3445	8.75104	7.3708	11.6447	0	2.36087	3.62009	5.60048	7.21905	1.21779	7.68852	9.46082	19.2062	0	11.1645	2.42063	9.78781	5.67752	9.33296	0	30.5762	2.51802	4.53029	15.7756	5.41115	EXPRESSED	-	-
hsa-miR-26b-3p	0	0	13.4283	15.2276	30.1156	0	10.9748	7.85637	10.4373	33.0429	2.63854	15.7693	13.7207	43.9497	3.6102	0.608974	3.93352	10.3498	9.66713	53.1201	5.35343	5.3715	29.0972	16.9886	29.3121	29.0656	EXPRESSED	-	-
hsa-miR-29c-5p	0	0	9.65632	10.0437	2.00771	0	3.70082	1.54046	2.80024	19.38	0.608893	11.9643	2.32806	14.2885	0	0.608974	0	3.8402	7.28871	1.71104	0	2.89234	3.07758	15.9099	4.68179	8.96705	EXPRESSED	-	-
hsa-miR-3065-5p	0	0	0.30176	0.72898	0	0	0	0	0	0.43605	0	0	15.8506	0	0	1.21795	0	1.45178	8.28611	0.233324	0	0	0	16.2875	3.76579	16.8519	EXPRESSED	-	-
hsa-miR-30a-3p	76.4292	534.374	153.143	224.04	182.501	345.973	58.1922	305.474	156.813	198.694	175.564	149.965	258.91	196.709	50.0614	1272.76	123.452	202.968	210.222	300.055	24.0905	892.082	488.217	230.667	162.132	234.535	EXPRESSED	-	-
hsa-miR-30a-5p	4295.32	12231.2	6405	9344.15	6594.71	5331.84	2830.75	11378.8	6127.94	8535.88	8535.47	6499.9	15716.1	5702.74	2345.91	5905.83	7062.79	11577.8	12940.8	11965.9	3383.91	3591.47	14622.4	12009.1	7261.76	11801.9	EXPRESSED	-	-
hsa-miR-30b-3p	0	0	0.704106	1.86295	0.602312	0	0	13.4791	0	0.8721	0.608893	0.980678	3.02152	0.697	0	25.7799	1.81547	1.82643	0.690509	1.2444	0	28.0971	0	3.8831	6.92091	4.79273	EXPRESSED	-	-
hsa-miR-30b-5p	103.179	178.125	1051.18	1082.94	1129.94	208.318	209.671	1419.23	874.184	1172.54	177.391	945.727	834.88	1438.11	259.453	198.729	191.23	739.378	1213.38	1580.23	469.496	339.231	2056.39	964.035	1082.61	852.643	EXPRESSED	-	-
hsa-miR-30c-1-3p	0	0	9.90778	6.23683	4.61773	0	1.21234	4.54437	0	5.86245	3.65336	4.6288	7.87576	7.20234	0	53.3867	2.42063	8.19554	3.91289	12.9884	0	26.8575	9.23275	5.50106	23.7143	14.069	EXPRESSED	-	-
hsa-miR-30c-2-3p	0	11.5853	8.65045	15.7946	11.6447	17.4363	2.67991	23.0299	4.83678	17.3451	11.9749	10.5521	19.6646	12.0813	1.68476	74.0919	6.65673	18.5453	15.3447	29.6322	0	85.5308	27.978	15.2088	16.9969	25.5097	EXPRESSED	-	-
hsa-miR-30c-5p	313.36	343.216	778.188	1218.69	1014.09	156.927	268.948	783.326	609.689	959.262	484.679	721.662	1596.4	1077.25	179.547	12.3825	580.345	1282.86	1104.43	2208.88	268.742	19.8332	2335.33	1314.81	1686.46	1623.96	EXPRESSED	-	-
hsa-miR-30d-3p	11.4644	13.0335	29.8239	37.907	28.1079	37.6257	4.91316	137.564	20.1108	37.5972	12.3808	28.675	49.9294	32.8365	4.33224	23714.3	15.4315	45.052	38.822	93.0185	1.60603	23902.3	69.9451	45.1411	81.626	82.8679	EXPRESSED	-	-
hsa-miR-30e-3p	95.5365	173.78	369.606	305.362	303.766	280.816	137.186	200.877	358.176	282.512	128.679	229.753	224.534	345.364	138.391	653.226	191.532	223.949	182.294	571.955	93.6851	702.013	865.92	324.293	387.876	359.61	EXPRESSED	-	-
hsa-miR-31-3p	0	0	0	0.242993	0	0	0	0.539163	1.01827	1.5504	0.811858	0.470726	0.445798	0.425945	2.64748	37.5534	0	5.52613	2.68531	0	0	42.972	0	0	9.97425	0	EXPRESSED	-	-
hsa-miR-3195	473.861	43.445	0.955573	0	0.803083	0	0.510458	2.61879	0	0.33915	19.2816	0.902224	0	0.542111	0.722039	0	17.5496	3.98069	0.613786	6.99972	0	0	0	0	0.610668	3.4013	EXPRESSED	-	-
hsa-miR-320a	664.934	396.798	723.67	704.843	892.626	648.814	223.772	370.405	156.05	477.475	319.263	380.542	675.929	889.682	333.582	4469.87	336.77	610.966	511.284	1068.78	372.064	3331.15	358.958	732.127	1150.5	993.951	EXPRESSED	-	-
hsa-miR-335-5p	64.9648	36.2042	170.394	174.145	136.524	28.4487	8.42256	33.5051	128.556	197.821	24.7617	167.225	296.357	124.647	36.3426	286.421	30.5604	221.326	263.084	221.813	61.5645	223.95	105.757	161.688	208.543	161.716	EXPRESSED	-	-
hsa-miR-339-5p	0	0	12.2213	24.2184	12.0462	5.5062	2.87133	9.16577	0.763702	16.2308	8.52451	13.808	26.203	16.728	18.051	2.02991	5.44641	42.7573	21.9429	43.3983	6.42412	3.30554	2.51802	17.5818	33.1796	21.3354	EXPRESSED	-	-
hsa-miR-33a-3p	0	0	0.30176	1.45796	2.40925	0	0	0	0	2.47095	0	1.25527	1.48599	5.15006	0	10.1496	0	2.48208	2.3017	12.2884	0	22.3124	0	1.24044	0.305334	2.31907	EXPRESSED	-	-
hsa-miR-34b-3p	0	0	0	14.6606	0	0	0	8.24149	0.763702	4.31205	31.4595	1.76522	29.7694	0.3485	0	0	5.14383	0.515148	3.98961	0.388874	0	0	57.6348	126.201	1.52667	0	EXPRESSED	-	-
hsa-miR-3607-3p	0	0	15.2892	10.6917	0	0	0	0.616186	8.65529	53.1012	0	16.5931	18.1786	4.41433	0	0	0	26.2726	13.58	23.4102	0	0	34.1332	15.5863	22.3912	26.7465	EXPRESSED	-	-
hsa-miR-3609	813.971	17.378	11.4166	6.88482	3.4131	0	0.382844	0	0	3.5853	2.63854	1.33372	1.38693	4.02711	1.92544	0	1.51289	1.54544	1.53447	136.184	4.81809	0	0	0.215728	1.42489	3.7105	EXPRESSED	-	-
hsa-miR-3613-5p	0	0	4.42581	15.8756	7.83006	0	4.01986	5.69972	0	2.7132	2.02964	7.17857	16.5936	23.001	2.16612	7.91666	3.02578	19.0605	25.1652	37.0985	0	1.23958	4.47649	5.01568	9.77069	7.42101	EXPRESSED	-	-
hsa-miR-361-5p	15.2858	72.4084	154.954	155.921	123.474	99.1116	68.529	136.023	55.2411	93.5085	113.254	120.27	137.009	170.107	40.6749	41.4102	94.1019	93.7101	130.736	193.581	44.4335	57.8469	132.336	220.15	170.784	133.114	EXPRESSED	-	-
hsa-miR-362-3p	0	0	6.33696	3.15892	3.21233	5.5062	0.191422	1.46344	1.27284	12.4032	0.608893	5.96252	2.12992	7.3185	0	30.0427	1.21031	5.76029	5.83097	12.1329	2.14137	16.5277	0	11.2718	2.13734	10.2039	EXPRESSED	-	-
hsa-miR-362-5p	0	4.3445	14.0821	10.3677	2.00771	0	5.04077	46.0599	0.763702	12.3063	10.5542	8.74765	10.402	6.00195	0	0	6.9593	19.482	18.7972	4.97758	3.21206	0	4.47649	44.4939	6.20846	11.2861	EXPRESSED	-	-
hsa-miR-374a-3p	80.2507	31.8597	174.115	172.525	247.751	256.038	40.4538	109.45	200.09	155.525	50.9441	148.71	157.466	290.998	30.085	37.5534	65.9621	237.624	174.929	383.896	94.7558	71.069	278.381	124.313	168.036	113.016	EXPRESSED	-	-
hsa-miR-374a-5p	95.5365	20.2743	68.1977	84.3997	64.4474	78.9222	44.7927	70.7844	65.4238	57.3648	49.1174	86.4174	56.9631	104.782	19.4951	29.0278	68.9879	81.5339	80.7129	152.205	32.6559	38.4269	93.1669	83.2171	95.7731	74.9831	EXPRESSED	-	-
hsa-miR-374b-5p	30.5717	15.9298	48.2313	43.9008	333.079	157.844	45.8136	33.274	47.6041	63.1788	47.6966	50.25	33.732	435.741	50.5427	135.192	63.8441	49.0327	41.7375	447.749	63.7059	138.419	53.7178	59.8106	44.7823	46.3813	EXPRESSED	-	-
hsa-miR-378b	0	0	0.653813	1.05297	0.803083	0	0.191422	0.539163	0	0.72675	0	1.25527	3.17012	1.31656	0.962719	23.547	0	3.37188	3.06893	10.1885	0	9.91661	8.67319	1.83369	0	0	EXPRESSED	-	-
hsa-miR-378d	0	0	4.4761	4.04989	3.01156	0	2.36087	2.07963	0.763702	11.628	0.811858	3.88349	3.86358	5.26622	0	15.4273	1.81547	4.16802	5.06374	5.75533	0	7.85065	11.1912	11.11	0.50889	5.87496	EXPRESSED	-	-
hsa-miR-3909	0	0	3.97317	5.18386	2.40925	0	1.21234	3.312	0.763702	4.4574	1.01482	3.92271	10.2534	2.63311	0.962719	0	2.72321	12.2231	2.53187	9.25519	1.60603	0	3.91693	6.04038	18.6254	9.89468	EXPRESSED	-	-
hsa-miR-3960	0	0	0	0	0	0	0	0	0	3.82755	11.366	0.392271	0	0	22.1425	0	1.51289	2.6694	1.68791	6.1442	8.56549	0	0	0.161796	0	43.753	EXPRESSED	-	-
hsa-miR-423-3p	2483.95	1233.84	844.123	584.561	727.191	169.774	166.792	710.925	189.653	793.466	431.502	453.191	1253.53	461.298	232.256	256.175	1060.54	753.287	542.203	1113.66	247.329	390.467	1109.33	1007.45	2885.92	1815.36	EXPRESSED	-	-
hsa-miR-423-5p	875.115	75.3047	209.773	240.645	187.319	134.902	23.2897	47.2152	37.676	64.0025	47.6966	158.87	408.004	167.667	45.0071	5745.67	53.859	352.83	161.272	208.903	73.342	958.606	154.719	258.011	317.344	336.728	EXPRESSED	-	-
hsa-miR-4286	34.3932	0	1.20704	7.12781	0.602312	0	0.510458	2.46474	0	1.69575	5.48004	6.08021	8.42063	2.51695	3.12884	0	3.02578	7.86772	8.20939	51.2535	3.21206	0	1.67868	8.62912	12.6205	7.73022	EXPRESSED	-	-
hsa-miR-4510	0	0	23.7887	13.1216	0	0	0.893302	8.31851	0	0	1.62372	11.6505	11.8879	0	0	0	1.81547	13.1129	6.90509	0	0	0	0	0	31.3476	24.2729	EXPRESSED	-	-
hsa-miR-4516	11.4644	5.79267	0	0	1.20462	0	0	0	0	0.969	0.811858	0.706088	0.148599	2.71056	29.1222	1.82692	3.93352	0.983465	0.23017	7.62192	29.4439	0	0	0	0	0.618417	EXPRESSED	-	-
hsa-miR-451a	340.11	1212.12	155.658	386.279	466.19	345.973	632.075	87.7295	766.502	256.01	116.096	416.239	499.294	1040.35	1963.22	389.743	16.0367	325.667	402.49	9493.96	1148.85	445.008	524.588	1267.83	527.515	3720.24	EXPRESSED	-	-
hsa-miR-455-3p	72.6078	4.3445	11.668	90.5556	3.01156	2.7531	2.36087	18.4086	13.2375	25.8723	21.3113	28.2043	42.0041	15.0242	0.722039	0	22.0882	27.1624	23.0937	14.3105	0	0	48.9616	42.013	62.1864	42.0524	EXPRESSED	-	-
hsa-miR-4791	783.4	59.3749	6.38725	6.88482	0	0	27.5009	54.6095	0	0.969	72.2553	4.31498	5.44864	0.735722	13.9594	0	22.3908	4.68316	11.5085	1.71104	10.7069	0	0	2.75053	9.56713	4.48353	EXPRESSED	-	-
hsa-miR-483-3p	22.9288	21.7225	0.15088	2.75393	3.4131	0	2.48848	1.77153	0	10.3683	14.2075	3.53044	2.67479	7.667	0	0	4.2361	2.29475	0.306893	0	0	0	0	1.02471	0	0.463813	EXPRESSED	-	-
hsa-miR-499a-5p	0	0	1.91115	1.61996	5.01927	0	0.191422	1.23237	0.763702	3.05235	0	1.84368	1.38693	13.7464	0	483.526	0	1.31129	1.53447	308.766	0	732.176	0	4.53029	6.81913	1.85525	EXPRESSED	-	-
hsa-miR-503-5p	30.5717	0	3.41994	38.555	0.602312	2.7531	0	22.7989	1.01827	1.50195	6.69783	5.17798	14.3646	2.40078	0	10.1496	4.84126	1.31129	7.21199	1.32217	0	10.3298	0	0	3.05334	0.463813	EXPRESSED	-	-
hsa-miR-505-3p	0	0	16.2447	21.8694	9.23545	0	1.91422	3.46605	2.80024	12.0156	4.46522	13.9649	20.4076	19.9419	1.44408	0	1.81547	27.7243	18.1834	58.4866	0	0	11.1912	18.4447	13.74	10.9769	EXPRESSED	-	-
hsa-miR-509-3p	0	0	477.183	5.10286	0	0	0	1.3094	0.763702	1.0659	4.46522	2.23595	5.34957	1.08422	0	30.8547	4.2361	2.6694	6.67492	3.57764	0	80.9856	1.11912	0.701116	25.1392	2.00986	EXPRESSED	-	-
hsa-miR-532-3p	15.2858	4.3445	18.1056	17.9815	30.1156	0	3.25417	12.0156	3.05481	25.194	4.46522	15.024	14.1665	31.5973	4.57292	10.1496	8.16962	28.8951	15.6515	19.9103	6.42412	12.3958	10.0721	35.703	8.85469	21.49	EXPRESSED	-	-
hsa-miR-532-5p	187.252	192.606	874.349	536.044	839.824	461.603	136.739	905.023	230.893	759.793	198.702	576.207	417.465	776.962	549.231	1102.85	234.196	963.842	555.016	1144.84	606.009	923.897	464.435	1043.69	267.473	647.328	EXPRESSED	-	-
hsa-miR-5684	378.325	11.5853	0	0.242993	0.602312	0	0.574265	0.23107	0	0.43605	8.32154	0.235363	0.297199	3.44628	0	0	21.7856	0.187327	0	1.94437	0	0	0	2.8584	0.407112	0.463813	EXPRESSED	-	-
hsa-miR-5701	15.2858	18.8262	23.0846	21.1404	1.80694	0	0.765687	4.46735	11.9647	48.6923	1.01482	26.2822	29.175	4.84028	2.4068	0	2.42063	43.2724	18.1834	22.1658	1.60603	0	20.7037	14.8313	26.7676	34.786	EXPRESSED	-	-
hsa-miR-574-3p	80.2507	33.3078	402.095	170.581	181.497	113.795	73.506	69.8601	30.2935	61.6769	59.2656	168.363	141.467	277.832	60.892	108.194	45.3868	110.71	100.277	299.355	48.7162	110.322	67.1473	158.938	116.129	110.233	EXPRESSED	-	-
hsa-miR-576-5p	0	0	12.4224	9.88174	5.82235	0	2.10564	4.15926	0.763702	12.0156	0.811858	9.6891	13.8197	9.83545	0.722039	0	3.93352	31.3772	10.2042	22.7102	0	0	1.67868	10.0314	14.7578	11.4407	EXPRESSED	-	-
hsa-miR-577	0	0	0	3.96889	0	0	0	12.9399	0	0	1.42075	0.117681	3.41778	0.232333	0	0.608974	1.51289	5.05782	22.2497	1.94437	0	0	1.95846	3.45165	0	34.3222	EXPRESSED	-	-
hsa-miR-589-5p	0	4.3445	11.668	19.1965	1.60617	0	4.4027	33.8902	1.78197	6.2985	10.7571	11.4543	33.2367	4.68539	6.25767	0	24.5089	34.6554	20.4084	22.8658	3.21206	1.65277	10.6317	21.5189	45.5966	39.1149	EXPRESSED	-	-
hsa-miR-6129	0	5.79267	12.3722	11.1777	0	0	0.382844	4.39032	0	0.14535	1.21779	7.8062	9.01502	0.193611	0	0	1.51289	10.022	7.21199	0	0	0	0	0	39.3881	27.9834	EXPRESSED	-	-
hsa-miR-6131	0	0	29.1701	115.341	78.0998	103.7	7.59306	2.69581	5.60048	4.50585	0	32.2447	26.4507	46.8926	245.493	1189.12	0	16.6252	113.781	49.8536	265.53	2268.01	32.4545	5.66286	8.54935	9.89468	EXPRESSED	-	-
hsa-miR-615-3p	0	0	10.7628	74.194	0	0	0.191422	0.693209	0	0	0	0.117681	0	0	38.9901	0	0	0.327822	0	1.94437	40.6861	0	0	0	0.305334	76.0653	EXPRESSED	-	-
hsa-miR-625-3p	0	0	3.57082	4.29288	0	0	0.893302	2.23367	0	2.37405	0.608893	6.55093	4.21031	2.091	0	0	1.81547	14.8456	2.91548	47.1315	0	0	0	4.90781	19.236	5.72036	EXPRESSED	-	-
hsa-miR-625-5p	0	10.1372	5.07962	5.42685	6.02312	0	0.765687	1.46344	0	4.50585	4.46522	6.08021	4.06171	6.19556	2.16612	0.608974	2.42063	10.7244	4.2965	69.2195	0	1.65277	3.35736	9.97742	23.1036	16.6973	EXPRESSED	-	-
hsa-miR-629-5p	0	0	7.34282	9.63874	1.40539	2.7531	6.95499	6.16186	0	1.8411	3.65336	7.96311	10.2534	4.5305	7.46107	17.0513	3.32836	16.2974	9.82058	28.6211	1.60603	3.30554	0	6.41791	13.6383	19.3255	EXPRESSED	-	-
hsa-miR-660-5p	236.931	44.8932	277.669	245.099	294.33	301.006	33.8817	173.61	167.251	466.816	71.4435	221.947	170.493	326.971	310.958	779.893	94.7071	357.138	275.206	597.543	323.347	823.492	249.005	456.75	146.967	302.561	EXPRESSED	-	-
hsa-miR-664a-3p	0	13.0335	23.9899	25.4333	20.6794	25.6956	11.3577	9.01172	6.87332	15.3102	10.5542	19.8097	15.1571	44.9178	17.0883	4.05983	15.1289	17.515	18.8739	96.2073	32.6559	2.89234	29.3769	57.5454	17.6076	17.3157	EXPRESSED	-	-
hsa-miR-671-3p	22.9288	0	11.2657	21.5454	5.22004	0	2.80752	22.7989	3.81851	10.7559	11.163	12.435	37.3975	6.11811	1.68476	1.42094	25.4166	30.1596	14.1171	15.3994	0	0	31.895	16.9346	86.1042	72.2002	EXPRESSED	-	-
hsa-miR-7-1-3p	0	0	3.57082	10.4487	1.20462	0	0.382844	0.770232	0	2.4225	5.48004	6.55093	13.9188	3.71733	0	1.62393	3.02578	19.0605	16.4188	7.6997	0	0	2.7978	8.57519	12.3151	8.81245	EXPRESSED	-	-
hsa-miR-7-5p	0	0	1.96144	22.0314	0	0	3.06275	27.8054	0	0.4845	17.252	2.43208	13.6711	0.387222	0	0	19.365	26.0852	18.6438	2.72211	0	0	0.839341	5.33927	16.7934	10.6677	EXPRESSED	-	-
hsa-miR-7641	596.148	163.643	2.46437	11.4207	2.40925	0	1.14853	1.84856	0.763702	0.24225	15.6283	0.117681	1.48599	7.667	0	0	15.4315	2.43525	2.37842	1.71104	0	0	0	2.64267	1.42489	6.02957	EXPRESSED	-	-
hsa-miR-7704	118.465	63.7194	6.58842	0.323991	4.41695	0	4.4027	1.77153	0	5.4264	7.50968	5.33489	0.297199	2.28461	10.3492	2.4359	8.16962	8.38286	5.52407	18.2771	12.3129	1.23958	0	4.79995	1.32311	10.3585	EXPRESSED	-	-
hsa-miR-7977	11.4644	0	23.7887	5.58885	7.83006	0	3.76463	16.56	0	3.53685	5.48004	4.31498	14.4141	14.637	1.68476	0	7.86704	12.3167	11.5852	4.43316	3.7474	0	1.95846	9.06058	29.5156	16.3881	EXPRESSED	-	-
hsa-miR-874-5p	22.9288	0	13.7301	6.31783	2.81079	0	0.638073	2.0026	0.763702	6.1047	5.07411	4.15808	15.8506	5.73089	0	0	11.1954	10.2093	22.7868	3.11099	0	0	12.5901	10.9482	25.4445	17.9341	EXPRESSED	-	-
hsa-miR-877-5p	11.4644	0	0	4.21189	0.602312	0	0	0	0	1.6473	0	0.509953	18.3768	0.542111	0	21.1111	0	6.32227	14.1171	8.39967	0	18.1805	4.75627	18.3908	4.98712	15.3058	EXPRESSED	-	-
hsa-miR-885-5p	0	0	0	3.32091	0	9.177	0	10.6292	0	0.8721	2.23261	2.11827	7.87576	0.154889	0.722039	7.51068	1.81547	6.08811	4.21978	1.71104	0	10.743	1.67868	3.50558	6.51379	79.0028	EXPRESSED	-	-
hsa-miR-93-3p	26.7502	0	5.48197	10.4487	0	0	0	3.38902	0	2.95545	4.26225	4.6288	17.4852	0	0	5.88675	1.21031	12.0826	7.74905	17.966	0	6.61107	1.11912	9.2763	18.1165	7.88482	EXPRESSED	-	-
hsa-miR-99b-5p	3836.75	2957.16	1832.79	1363.76	2801.96	2010.68	1585.93	2025.4	785.595	829.755	2781.22	1684.96	1835.2	2571.39	422.634	1090.47	2440.3	2144.98	1255.81	3753.48	619.928	1153.63	1464.65	2557.83	1870.99	2794.94	EXPRESSED	-	-
RF00003;U1;AADB02028908.1/408-571	0	0	0.30176	0.242993	3.21233	2.7531	0	0	0	0	0	0	0.148599	7.35722	12.2747	0	0	0.28099	0.306893	18.1215	17.131	0	2.7978	0	1.52667	1.85525	EXPRESSED	-	-
RF00004;U2;AC103559.2/165674-165864	481.504	66.6157	1.86085	20.4115	0	0	0	2.77284	1.5274	1.938	1.62372	0.706088	10.4515	0.929334	0.722039	9.3376	0.907735	0.84297	31.9169	1.63327	0	0	0	0.323592	2.95156	0.773022	EXPRESSED	-	-
RF00004;U2;DAAB013020640.1/387-194	42.0361	30.4115	1.30763	5.02187	0	0	0.638073	0.23107	0	3.7791	0	5.0603	4.16078	6.89256	3.12884	5.48077	0	5.15148	5.2939	56.5422	9.63618	4.9583	0	2.31908	1.73023	4.63813	EXPRESSED	-	-
RF00012;U3;Z55711.1/319-150	145.216	46.3414	1.70997	6.88482	0	5.5062	0.191422	1.77153	0	0	11.163	1.41218	9.31222	4.91772	9.38651	30.2457	22.6934	5.05782	7.44216	14.2328	10.7069	1.65277	2.51802	0.377524	4.37645	6.9572	EXPRESSED	-	-
RF00020;U5;AEKP01163184.1/2624-2743	0	23.1707	1.20704	7.69479	0.602312	0	0	0	0	0	0	0.588407	6.4393	1.62633	8.42379	0	0	33.9529	19.8713	13.8439	5.35343	0	0	0.647184	0.610668	10.2039	EXPRESSED	-	-
RF00056;SNORA71;ADDF012143685.1/1-70	11.4644	0	3.36965	3.07792	0	0	1.33995	2.0026	0	0.2907	2.02964	0.902224	5.25051	0.503389	29.1222	0	2.11805	0.983465	5.06374	2.79989	28.3732	0	1.67868	1.13257	4.88535	3.4013	EXPRESSED	-	-
RF00069;SNORD24;X61923.1/1387-1462	11.4644	0	3.97317	3.40191	0	0	0	2.15665	0	1.11435	0	4.0404	13.2749	0.271056	0.722039	0	0.907735	10.2093	3.60599	1.32217	0	0	0	1.45616	4.78357	2.78288	EXPRESSED	-	-
RF00069;SNORD24;Z48764.1/1-53	11.4644	11.5853	48.9354	33.2091	9.83776	26.6133	7.40164	12.0156	8.65529	26.5506	26.1824	43.8559	19.8628	10.9584	2.88816	65.3632	18.1547	30.1596	17.186	25.6657	4.81809	33.4686	36.931	74.4801	50.9908	53.3385	EXPRESSED	-	-
RF00218;SNORD46;DAAB014579303.1/318-383	34.3932	0	22.4308	8.09978	3.81464	2.7531	0.574265	1.77153	1.01827	1.5504	2.23261	0.666861	3.07105	3.60117	0	0	3.63094	4.77683	5.98441	4.12206	0	2.89234	2.7978	1.02471	11.3991	6.02957	EXPRESSED	-	-
RF00334;SNORA3;DAAB012419114.1/45-122	19.1073	4.3445	0.653813	0.809978	0.803083	59.6505	4.91316	1.07833	0	0.5814	0.608893	1.56909	1.18879	6.00195	3.6102	0	0	1.73277	0.23017	67.9751	6.42412	0	0	1.72582	1.32311	9.74007	EXPRESSED	-	-
RF00405;SNORA44;DAAB015092877.1/954-1023	447.111	5.79267	0.704106	3.8069	4.61773	0	1.53137	0.385116	0	0.1938	3.24743	0.941451	0.941129	5.38239	1.68476	0	3.02578	1.63911	11.8154	21.8547	4.81809	0	2.51802	1.3483	1.93378	1.54604	EXPRESSED	-	-
RF00548;U11;DAAB014661911.1/188-73	11.4644	8.689	1.10645	0.323991	2.40925	24.7779	0	0	0	1.59885	0.811858	0.784543	1.53553	13.7851	8.90515	0.608974	2.42063	3.46554	1.45774	25.7434	7.49481	1.65277	0	0.755048	2.23912	1.85525	EXPRESSED	-	-
RF00604;SNORD88;AEKP01104557.1/9673-9583	15.2858	0	2.71584	5.50785	0	0	0.255229	14.6344	0	1.21125	30.8506	2.19672	5.84491	0.154889	0	0	6.05157	13.066	16.6489	0.777747	0	0	0.839341	5.50106	4.58001	23.9637	EXPRESSED	-	-
RF01191;SNORD121A;AK125935.1/819-899	15.2858	0	7.64458	7.20881	1.20462	0	2.16945	5.77674	0.763702	0.14535	6.90079	5.45257	4.80471	3.36883	0	0	8.16962	6.13495	8.43956	7.54415	0	0	22.3824	3.18199	12.6205	6.33878	EXPRESSED	-	-
hsa_piR_004150_DQ575656	0	0	129.455	0	0	0	0	0	0	15.5525	0	0	0	0	0	0	0	0	0	0	0	0	0	2.21121	0	0	IDENTIFIED	-	-
hsa_piR_014923_DQ590404	38.2146	0	0	0	0	54.1443	0	0	0	0	0	0	0	0.193611	0	0	0.907735	0	0	0	2.14137	0	0.839341	0	0	1.70065	IDENTIFIED	-	-
hsa_piR_016659_DQ592932	22.9288	0	0.45264	4.29288	0.602312	0	0.446651	0.770232	0	1.1628	0	6.00175	2.62525	1.51017	0.962719	0	0	9.69415	3.2991	11.2773	1.60603	0	1.67868	4.36849	3.66401	9.74007	IDENTIFIED	-	-
hsa_piR_017033_DQ593538	53.5005	24.6188	5.73344	3.07792	0	0	0.446651	0.23107	0	4.0698	0.608893	2.43208	3.81405	1.66506	4.57292	0	1.21031	4.26168	2.07153	6.06643	0	0	0	2.64267	2.84978	4.79273	IDENTIFIED	-	-
hsa_piR_018570_DQ595536	0	0	0	0	0	0	0.191422	0.847256	0	0	2.23261	0.27459	0.445798	0.542111	180.269	0	0	2.57574	1.68791	2.48879	74.9481	0	0	0.161796	0.814224	3.4013	IDENTIFIED	-	-
hsa_piR_019068_DQ596183	38.2146	10.1372	0	0	0	0	0	0	0	0	0.811858	0	0	0.271056	0	6.08974	6.65673	0	0	0	0	1.23958	0	0	0	0	IDENTIFIED	-	-
hsa_piR_019102_DQ596225	0	34.756	20.1173	7.04681	0	0	4.84935	6.70102	1.01827	4.9419	2.43557	7.21779	1.73366	1.81994	0	0	4.84126	2.29475	0.690509	0.311099	0	0	0	1.24044	1.01778	0.463813	IDENTIFIED	-	-
hsa_piR_019368_DQ596603	0	0	0.90528	0.647983	1.20462	22.9425	0	0	0	0	0	0	0.297199	0.735722	2.64748	0	0	0	0.383616	32.0432	1.60603	0	0	0.161796	0	0.927626	IDENTIFIED	-	-
hsa_piR_020345_DQ597945	0	0	0	1.53896	0	0	0	0.23107	0	0	0	0.313817	7.4795	0	1.44408	0	0	22.4792	5.37063	0.622198	4.81809	0	0	0	0.712446	20.717	IDENTIFIED	-	-
hsa_piR_020500_DQ598190	0	0	0	0.485987	0	0	0	0	0	0	0	0.117681	1.28786	0	10.3492	1.42094	0	0.28099	4.37323	3.03321	6.42412	12.809	0	0.431456	0	0.463813	IDENTIFIED	-	-
hsa_piR_020668_DQ598445	317.181	36.2042	0	0	0.602312	0	0	0	0	0	3.24743	0	0	1.78122	0	0	5.44641	0	0	4.12206	1.60603	0	6.71473	0.215728	0	0	IDENTIFIED	-	-
hsa-miR-122-5p	26.7502	89.7864	0.704106	0.72898	0	0	2.55229	2.23367	0	0	0	0.745316	0.941129	0	0	0	0	2.52891	3.22238	0	0	0	0	0	0	0	IDENTIFIED	-	-
hsa-miR-1249	34.3932	10.1372	0.15088	2.18694	0	0	1.27615	0.539163	0	1.7442	4.05929	1.09836	2.52619	5.576	0	0	7.26188	2.29475	1.61119	3.96651	0	0	1.11912	0.755048	3.56223	1.39144	IDENTIFIED	-	-
hsa-miR-1270	0	0	1.65968	1.61996	0	0	0	4.23628	0	0.4845	1.62372	0.588407	13.6216	0.697	0	3.45085	5.44641	1.87327	4.14306	10.4996	0	0	5.03605	4.15276	0.610668	0	IDENTIFIED	-	-
hsa-miR-1277-5p	0	0	1.55909	7.4518	0	0	0.191422	3.08093	0	1.4535	0	2.19672	9.70849	1.58761	0	5.68376	3.63094	7.3994	10.9714	11.9773	0	6.19788	7.83385	7.87407	9.05824	7.2664	IDENTIFIED	-	-
hsa-miR-135a-3p	11.4644	0	3.11819	0	0.602312	0	0	0.462139	0	1.2597	7.30672	0.117681	0.742997	0.154889	0	0	7.86704	0.140495	0	0	0	0	0	2.04942	14.8596	0.618417	IDENTIFIED	-	-
hsa-miR-138-5p	0	0	0	5.66985	0.803083	0	0	0	0	6.3954	0	19.692	1.68413	1.27783	1.44408	3.04487	1.21031	3.18455	2.14825	10.2663	0	1.23958	3.35736	3.39772	3.96934	1.70065	IDENTIFIED	-	-
hsa-miR-147b	0	0	0.352053	2.67293	0	0	0	0	0	0.14535	0	1.25527	2.22899	0.735722	2.64748	13.1944	0.907735	5.85396	2.68531	16.0216	3.7474	5.78469	0	1.88762	1.11956	1.39144	IDENTIFIED	-	-
hsa-miR-18a-3p	0	0	1.25733	2.83492	0	0	0	0.924279	0	0.6783	1.21779	1.25527	8.81689	1.16167	2.16612	0	0	13.1597	5.75424	19.1326	0	1.23958	1.11912	3.39772	3.76579	2.93748	IDENTIFIED	-	-
hsa-miR-2110	0	4.3445	1.40821	3.23991	0	0	0.255229	3.00391	0	0	4.26225	0.54918	6.8851	1.66506	0	0	2.11805	3.46554	2.53187	4.89981	0	0	6.43495	14.0223	12.7223	7.42101	IDENTIFIED	-	-
hsa-miR-3180-3p	26.7502	0	0	0	0	0	0	0	0	0	6.69783	0	0	0	6.49835	0	6.05157	0.327822	0	5.75533	0	1.23958	0	0	32.2636	0	IDENTIFIED	-	-
hsa-miR-3200-3p	0	0	0.15088	3.7259	0	0	0	0.23107	0	0.3876	1.82668	1.05913	6.7365	0.851889	0	2.02991	1.21031	8.10187	4.98701	24.2657	0	5.3715	1.95846	4.63815	4.78357	12.6776	IDENTIFIED	-	-
hsa-miR-324-3p	0	0	1.70997	4.45488	1.60617	0	0.829494	1.46344	0	4.89345	1.01482	2.78513	4.45798	8.59634	2.16612	10.5556	2.72321	2.62257	4.21978	24.2657	0	5.3715	3.35736	3.55951	9.16002	4.17432	IDENTIFIED	-	-
hsa-miR-326	0	0	4.12405	6.80382	1.20462	0	1.02092	1.61749	0	3.05235	2.02964	3.1774	5.84491	5.96322	0.722039	0	2.11805	5.94762	4.06633	12.3662	1.60603	1.23958	3.07758	16.0717	4.27468	2.16446	IDENTIFIED	-	-
hsa-miR-34a-3p	0	0	0.653813	2.26794	0	0	0	0.23107	0	0.1938	0	1.09836	3.36825	1.47144	3.6102	5.88675	0	3.51237	3.22238	10.1885	0	12.809	0	2.5348	4.07112	2.78288	IDENTIFIED	-	-
hsa-miR-3607-5p	0	0	3.16848	1.29597	0	0	0.191422	0.462139	0.763702	0	37.9544	0.980678	2.22899	0.116167	0	0	1.21031	1.9201	5.90769	0.544423	0	0	1.11912	0.80898	5.69957	38.8057	IDENTIFIED	-	-
hsa-miR-3614-5p	0	0	0	1.70095	0	0	0	1.61749	0	0	3.04447	0.745316	6.19164	0	0	0	17.247	9.13217	4.14306	0.777747	0	0	0.839341	4.63815	2.13734	20.5624	IDENTIFIED	-	-
hsa-miR-3656	15.2858	10.1372	0	0	0	0	0	0	0	0.1938	0.608893	0	0	0	0	0	0	0	0	0	0	0	0	0	0	0	IDENTIFIED	-	-
hsa-miR-369-3p	0	0	5.2305	15.3086	3.61387	8.2593	0.446651	3.54307	2.03654	4.60275	1.01482	9.2576	8.42063	5.2275	2.16612	15.6303	0.907735	3.27822	8.8999	9.02187	0	9.50342	0	1.1865	3.15512	0	IDENTIFIED	-	-
hsa-miR-378g	0	0	0.553226	0.485987	0	0	0.382844	0	0	1.21125	0	0.706088	0.941129	1.66506	0.722039	24.359	1.21031	1.40495	1.22757	8.86632	0	13.2221	5.59561	1.94155	0	1.23683	IDENTIFIED	-	-
hsa-miR-425-3p	0	0	0.352053	5.66985	0	0	1.27615	5.69972	0	0.7752	4.66818	1.13759	10.6001	0.619556	0	1.21795	6.9593	4.87049	5.21718	9.64406	0	0	2.51802	6.84936	11.3991	7.57561	IDENTIFIED	-	-
hsa-miR-4466	0	0	0	0	0	0	0	0	0	0	0	0	0	0	79.1836	0	0	0	0.23017	0	52.999	0	0	0	0	2.62827	IDENTIFIED	-	-
hsa-miR-4485	15.2858	0	0.502933	0.404989	0.803083	0	0	0	0	0	0	0.117681	0.495331	1.58761	0	0	0	0.84297	5.90769	1.08885	2.67672	0	0	0.701116	16.488	0.927626	IDENTIFIED	-	-
hsa-miR-4497	107.001	17.378	0	0	0.602312	0	0	0	0	0	4.46522	0.117681	0	0.464667	0	0	4.2361	0.140495	0	5.522	0	0	0	0	0	0.463813	IDENTIFIED	-	-
hsa-miR-4677-3p	0	0	4.87845	7.2898	3.61387	0	1.65899	7.31721	0.763702	3.6822	4.46522	5.25644	8.02436	3.29139	0.722039	6.08974	5.14383	23.1817	7.28871	11.1218	1.60603	0	8.67319	5.93252	6.81913	5.87496	IDENTIFIED	-	-
hsa-miR-504-5p	603.791	53.5822	0.804693	1.37696	5.22004	0	2.99894	2.23367	0	3.3915	5.683	0	1.0402	7.12489	0	0	5.14383	0	0	0	0	0	0	1.94155	1.52667	0	IDENTIFIED	-	-
hsa-miR-508-3p	0	0	295.624	1.70095	0	0	0	2.69581	0	0.33915	6.69783	0.980678	4.06171	0.697	0	0	2.42063	0.515148	4.2965	2.79989	0	4.54511	1.95846	0	10.076	2.62827	IDENTIFIED	-	-
hsa-miR-548e-3p	0	0	1.5088	3.96889	0	0	0	0.770232	0	0.82365	1.42075	2.82435	7.08323	0.658278	0	7.51068	2.42063	11.2396	4.68012	16.9549	0	1.65277	0	3.50558	6.51379	6.9572	IDENTIFIED	-	-
hsa-miR-548o-3p	0	0	3.21877	6.07484	1.60617	0	0.382844	2.69581	0	2.3256	2.02964	3.29508	7.28137	1.16167	0.722039	2.4359	4.53868	14.8456	4.6034	18.5882	0	1.23958	3.07758	2.58874	5.80135	5.25655	IDENTIFIED	-	-
hsa-miR-582-5p	0	0	0.7544	4.45488	6.02312	0	3.12656	0.693209	4.32764	4.845	0.608893	6.82552	7.23183	15.1017	9.86787	6.90171	0	7.68039	7.5956	85.2411	9.10084	9.50342	0.839341	6.14825	4.68179	2.47367	IDENTIFIED	-	-
hsa-miR-615-5p	0	0	0.30176	0	0	0	0	0	0	0	0	0	0	0	15.6442	0	0	0	0	0	10.1715	0	0	0	0	3.09209	IDENTIFIED	-	-
hsa-miR-651-5p	0	0	5.2808	4.13089	1.40539	0	0.191422	2.84986	1.01827	2.85855	1.42075	2.03981	3.51685	2.94289	0	4.87179	0	8.10187	6.36803	42.6205	0	2.47915	7.83385	10.8403	4.78357	6.33878	IDENTIFIED	-	-
hsa-miR-891a-5p	0	0	0	2.18694	0.602312	0	0	0.539163	0	0	0	7.49238	0.148599	2.59439	0	0	0	5.85396	0	52.4202	0	0	0	4.42242	12.9258	0	IDENTIFIED	-	-
hsa-miR-92b-5p	45.8575	0	0.15088	0.566985	0	0	0.191422	2.0026	0	0.2907	2.23261	0.353044	17.7329	0.309778	0	0	0	6.27544	3.75944	0	0	0	0	8.0898	6.41202	5.41115	IDENTIFIED	-	-
RF00066;U7;DAAB013543163.1/63-19	0	4.3445	0	0.809978	0	0	0	0	0	0	0.811858	0.392271	0.346732	0	12.5153	2.4359	0	3.04406	0.690509	0.544423	15.525	5.3715	0	1.29437	0	0	IDENTIFIED	-	-
RF00181;SNORD113;ADDF012586274.1/527-583	11.4644	0	5.2808	0.890976	0	0	0.191422	0.385116	0	0.4845	16.6431	0.431498	0.594397	0.3485	0	0.608974	0	0	0	1.08885	0	0	0	0	0	0.618417	IDENTIFIED	-	-
RF00283;SCARNA18;AJ330145.1/437-520	0	8.689	48.2816	18.1435	3.61387	2.7531	7.40164	5.85377	0	4.89345	7.30672	9.84601	8.71783	3.09778	0	0	1.81547	3.79336	5.6008	0	0	0	0.839341	9.65383	3.2569	8.34863	IDENTIFIED	-	-
RF00392;SNORA5;AM055746.1/2-102	22.9288	10.1372	0	0.242993	0	0	0.191422	0	0	0.7752	0.608893	0.117681	0	0.387222	0	0	0	0	0	6.61085	3.7474	0	0	0	0.916002	0	IDENTIFIED	-	-
RF00426;SCARNA15;AL355388.30/19765-19638	84.0721	26.067	0.15088	0.242993	0	0	0	0.23107	0	0.62985	0	0	0.148599	2.01356	0.722039	0	1.21031	0.187327	0	3.73319	1.60603	0	0	0.701116	0.610668	3.09209	IDENTIFIED	-	-
RF00573;SNORD67;AADB02204849.1/338-228	0	14.4817	0.502933	0.404989	2.40925	10.0947	0	0	0	0	0	0	0	0.735722	6.49835	0.608974	0	0	0	8.86632	3.21206	0	0	0	0.305334	0.618417	IDENTIFIED	-	-
RF00618;U4atac;DAAB011831810.1/106-2	15.2858	0	0.352053	0	0	2.7531	0.382844	0.385116	0	0.14535	1.62372	0	0	0.3485	3.85088	0	0.907735	0	0	1.78882	11.7776	0	0	0	0	0	IDENTIFIED	-	-
hsa_piR_000651_DQ570812	95.5365	0	0	0	0	0	0	0	0	0	0.608893	0	0	0	0	0	0	0.468316	0	0.233324	0	0	0	0.161796	0	0.773022	IDENTIFIED	-	-
hsa_piR_000775_DQ570968	34.3932	0	0	0	0	0	0	0	0	0	0	0	0	0	0	0	0	0	0	0	0	0	0.839341	0	0	0	IDENTIFIED	-	-
hsa_piR_000794_DQ570992	0	0	3.772	5.34586	0.602312	0	2.04183	8.6266	0	0.72675	2.02964	2.11827	2.67479	0.464667	6.97971	0	0	3.46554	11.1249	0.699972	2.67672	0	0	2.42694	2.64623	2.31907	IDENTIFIED	-	-
hsa_piR_001168_DQ571524	11.4644	0	0	0	0	0	0	0	0	0	1.21779	0	0	0	0	0	1.21031	0	0	0	0	0	0	0	0.407112	0	IDENTIFIED	-	-
hsa_piR_001356_DQ571873	38.2146	0	0	0	0	0	0	0	0	0	0	0	0	0	0	0	1.21031	0	0.690509	0	0	0	0	0.161796	0.305334	0	IDENTIFIED	-	-
hsa_piR_002485_DQ573352	76.4292	0	0	0	0	0	0	0	0	0	1.82668	0	0	0	0	0	3.02578	0	0	0	0	0	0.839341	0.323592	0	0	IDENTIFIED	-	-
hsa_piR_005076_DQ577008	11.4644	0	0	0	0	0	0	0	0	0	0	0	0	0	0	0	0	0.374653	0	0	0	0	0	0	0	0	IDENTIFIED	-	-
hsa_piR_005336_DQ577346	11.4644	0	0	0	0	0	0	0	0	0	0	0	0	0	0	0	0	0	0	0	0	0	0	0	0	0	IDENTIFIED	-	-
hsa_piR_005799_DQ577967	11.4644	0	0	0	0	0	0	0	0	0	0	0	0	0	0	0	0	0	0	0	0	0	0	0	0	0	IDENTIFIED	-	-
hsa_piR_006426_DQ578783	49.679	0	0	0	0	0	0	0	0	0.14535	2.43557	0	0.148599	0.232333	0.722039	0	4.2361	0.515148	0.767233	0	0	0	9.23275	2.31908	0	1.54604	IDENTIFIED	-	-
hsa_piR_007979_DQ580854	72.6078	4.3445	0	0	0	0	0	0	0	0	0	0	0	0	1.68476	0	0	0	0	0	1.60603	0	0	0	0	0	IDENTIFIED	-	-
hsa_piR_011476_DQ585510	15.2858	0	0	0	0	0	0	0	0	0	0	0	0	0	0	0	0	0	0	0	0	0	0	0	0	0	IDENTIFIED	-	-
hsa_piR_013306_DQ588040	0	0	1.76027	1.78195	0	2.7531	0.191422	2.15665	0	0.3876	5.88597	1.25527	2.32806	0.697	0.722039	0	1.21031	3.23138	0.997402	2.25547	1.60603	0	0	3.18199	3.15512	11.4407	IDENTIFIED	-	-
hsa_piR_013624_DQ588594	38.2146	0	0	0	0	0	0	0	0	0	0	0	0	0	0	0	0	0	0	0	0	0	0	0	0	0	IDENTIFIED	-	-
hsa_piR_014959_DQ590455	0	0	0	0.809978	12.6486	0	0	0.23107	0	0	0.608893	0.117681	0.297199	8.0155	0.722039	0	0.907735	0.421485	0.306893	0.233324	1.60603	0	0	0	0.407112	1.54604	IDENTIFIED	-	-
hsa_piR_015254_DQ590835	156.68	0	0	0	0	0	0	0	0	0	0	0	0	0	1.92544	0	0.907735	0	0	0	0	0	0	0	0	0	IDENTIFIED	-	-
hsa_piR_018165_DQ595023	0	0	0	0.485987	0.602312	0	0	0	0	0	0	1.09836	0.445798	3.17522	0	0	0	0.327822	0.767233	13.2217	0	0	0	1.3483	0.916002	3.5559	IDENTIFIED	-	-
hsa_piR_019224_DQ596390	0	4.3445	17.2003	3.5639	1.00385	0	0.510458	0.924279	0	5.5233	0	4.55035	1.98132	2.74928	0	0.811966	0	0.468316	0.46034	0	0	0	0	0.431456	1.11956	0	IDENTIFIED	-	-
hsa_piR_019324_DQ596538	64.9648	0	0.15088	0	0	0	0	0	0	0	0	0	0	1.97483	2.4068	0	2.72321	0.327822	0	1.16662	4.28275	1.65277	1.11912	0	0	0	IDENTIFIED	-	-
hsa_piR_020391_DQ598016	0	0	0	0.72898	0	0	0	0	0	0	0	0.117681	1.23833	0	5.53563	0	1.81547	0.936633	1.3043	1.39994	10.1715	0	0.839341	0	0.610668	0	IDENTIFIED	-	-
hsa_piR_020439_DQ598084	0	0	0	0	0	0	0	0	0	0	0	0	0	0.271056	14.2001	0.811966	0	0	0.537063	6.7664	4.81809	1.65277	0	0.323592	0	0	IDENTIFIED	-	-
hsa_piR_020490_DQ598167	171.966	8.689	0	0	0.602312	0	0.191422	0	0	0	0.608893	0.117681	0	0.774445	3.36952	0	9.37993	0.983465	1.68791	5.59978	3.21206	0	0	0.161796	0.305334	1.85525	IDENTIFIED	-	-
hsa_piR_020619_DQ598378	0	0	1.05616	0.485987	0.602312	0	0	0.23107	0	0.43605	0.608893	0.54918	0.346732	0.154889	11.3119	0.608974	0	0.468316	0.46034	3.57764	4.81809	0	0	0.161796	0.712446	1.54604	IDENTIFIED	-	-
hsa-miR-1234-3p	30.5717	0	0	0	0	0	0	0	0	0	0	0	0	0	0	0	0	0	0	0	0	0	0	0	0	0	IDENTIFIED	-	-
hsa-miR-1247-3p	0	0	5.12992	13.7696	2.81079	0	3.95605	2.61879	0	2.95545	4.87115	8.47306	5.94397	6.11811	0	1.62393	1.81547	1.0303	1.91808	1.2444	0	2.06596	0	0	4.78357	0	IDENTIFIED	-	-
hsa-miR-1261	11.4644	0	2.16261	0	0.602312	0	0	8.01042	0	0.14535	3.65336	0	0.396265	1.43272	0	0	3.93352	1.63911	0	1.01107	0	0	0	0.161796	6.10668	5.41115	IDENTIFIED	-	-
hsa-miR-1271-5p	0	0	3.57082	0.72898	14.0539	0	4.01986	3.92819	0	1.11435	1.01482	1.17681	0.64393	6.46661	0	0	1.21031	0.702475	0.306893	3.73319	0	1.23958	0	0	0.814224	0.463813	IDENTIFIED	-	-
hsa-miR-1287-5p	0	0	2.31349	4.13089	0	0	0	2.46474	0	1.1628	0.811858	1.72599	5.84491	1.70378	0	2.23291	1.21031	7.35257	4.06633	10.2663	0	1.23958	3.07758	7.11902	8.95647	7.42101	IDENTIFIED	-	-
hsa-miR-1298-5p	0	0	0	5.50785	3.61387	0	0	0	0	2.66475	0	0.392271	0	20.9875	0	0	0	0	0	0	0	0	0	0.970776	0	0	IDENTIFIED	-	-
hsa-miR-1306-5p	49.679	0	0.653813	0.242993	0	0	0.191422	0	0	0.33915	2.63854	0.27459	1.0402	1.70378	0	0	2.72321	0.936633	0.23017	3.03321	0	0	0	1.13257	1.22134	0	IDENTIFIED	-	-
hsa-miR-132-5p	0	0	5.9849	8.26178	5.62158	0	0.765687	5.3146	1.27284	10.6106	1.82668	9.29683	4.75518	8.75122	0.722039	0.608974	0	5.19831	3.37582	2.25547	3.21206	0	0	2.6966	7.12446	4.63813	IDENTIFIED	-	-
hsa-miR-1343-3p	38.2146	0	0	0	0	0	0	0	0	0	1.01482	0	0	0	0	0	5.44641	0.140495	0	0	0	0	0	0.161796	1.73023	0	IDENTIFIED	-	-
hsa-miR-139-3p	11.4644	0	0	0	0	0	0.446651	0.23107	0	0.14535	0	0	0	0	0	0	0	0	0	0	0	0	0	0	0	0	IDENTIFIED	-	-
hsa-miR-148b-5p	0	0	0.15088	6.47983	0	0	0	3.69712	0	0.24225	0.811858	1.84368	8.76736	0	0.722039	1.42094	2.11805	6.5096	12.3524	6.68862	0	1.23958	5.03605	8.84485	6.92091	6.49338	IDENTIFIED	-	-
hsa-miR-1910-5p	53.5005	0	0	0	0	0	0	0	0	0	0	0	0.148599	0	0	0	0	0.749306	0.306893	0.388874	0	0	0	0	0.610668	0.618417	IDENTIFIED	-	-
hsa-miR-191-3p	0	0	0	0.809978	0	0	0	0	0	0.3876	0.608893	0.235363	6.19164	0	0	0.608974	0.907735	2.01376	0.23017	7.31082	0	0	0.839341	1.40223	8.54935	12.8322	IDENTIFIED	-	-
hsa-miR-196b-3p	0	0	0	6.88482	1.40539	0	0	0	0.763702	3.34305	1.82668	5.09953	5.05238	3.79478	0	0	0	2.20109	11.5852	2.17769	0	0	0	4.90781	4.78357	2.47367	IDENTIFIED	-	-
hsa-miR-202-5p	0	0	344.61	0	0	0	0	0	0	0	0	0	0	0	0	0	0	0	0	0	0	0	0	0	0	0	IDENTIFIED	-	-
hsa-miR-2114-5p	0	0	2.41408	0	0	0	0	0	0	0.14535	0	0.470726	0.198132	0.116167	0	9.94658	0	0	0	3.42209	0	7.02427	0.839341	2.6966	5.69957	1.85525	IDENTIFIED	-	-
hsa-miR-219a-1-3p	11.4644	0	1.05616	1.21497	0	0	0	0.539163	0	0	0.608893	0.431498	0.79253	0.116167	0	3.24786	0	1.21762	0.23017	0.933296	0	2.47915	0	0	2.23912	0.618417	IDENTIFIED	-	-
hsa-miR-223-5p	0	0	0	0.971974	0	0	0	0	0	0	0.811858	1.8829	3.81405	0	0	3.65385	0	4.63633	5.75424	5.28868	0	10.743	0	1.07864	1.11956	0.463813	IDENTIFIED	-	-
hsa-miR-23a-5p	15.2858	0	0	0	0	0	0	1.61749	0	0.62985	3.65336	0.392271	1.48599	0.503389	0	0	4.84126	1.7796	0.23017	0.855522	0	0	0	1.72582	7.22624	7.88482	IDENTIFIED	-	-
hsa-miR-296-5p	15.2858	0	0.15088	0.809978	1.20462	0	0.893302	1.07833	0	1.40505	3.24743	0.902224	0.495331	0.890611	0	0	1.21031	0.28099	0	0	0	0	0	0	0	0	IDENTIFIED	-	-
hsa-miR-29a-5p	0	0	4.82816	5.26486	1.40539	0	0.191422	0	5.34591	12.6455	1.62372	5.57025	1.63459	5.576	0	2.23291	0	3.13772	1.9948	0.855522	0	0	6.15517	1.88762	2.54445	2.00986	IDENTIFIED	-	-
hsa-miR-3117-3p	0	0	0.201173	5.26486	4.41695	0	0.191422	1.0013	0.763702	4.5543	0	4.78571	2.87292	11.1907	0	0	0	2.20109	2.37842	0.933296	0	0	0	0	2.44267	1.70065	IDENTIFIED	-	-
hsa-miR-3131	0	0	0	0.809978	0	0	0	3.69712	0	0	5.683	0	3.56638	0	0	0	15.1289	0	2.99221	0	0	0	0	1.5101	0.50889	1.08223	IDENTIFIED	-	-
hsa-miR-3157-5p	0	0	0.201173	0	0	0	0	0	0	0	0	0	0	0.154889	22.3832	0	0	0.796138	0	0	9.63618	0	0	0.161796	0.305334	0.927626	IDENTIFIED	-	-
hsa-miR-3158-3p	0	0	2.56496	1.29597	0	0	0.893302	4.3133	0	1.1628	5.27708	1.2945	8.22249	0.851889	0	0	7.26188	17.8897	1.68791	5.8331	0	0	1.67868	3.77524	9.56713	9.12166	IDENTIFIED	-	-
hsa-miR-3176	0	0	0	0	0	0	0	0.308093	0	0	0	0.666861	3.02152	0	0.962719	0	0	10.3966	4.83357	2.48879	0	0	0	1.1865	1.32311	6.49338	IDENTIFIED	-	-
hsa-miR-3180-5p	0	0	0	0	0	0	0	0	0	0	0	0	0	0	0	0	1.81547	0	0	0.933296	0	0	0	0	10.7885	0	IDENTIFIED	-	-
hsa-miR-320b	0	0	4.67728	3.07792	1.60617	0	0.191422	0.385116	0	2.907	1.21779	1.92213	3.96265	6.23428	0	17.0513	1.81547	2.62257	1.15085	5.05536	0	2.47915	0	4.15276	4.37645	3.4013	IDENTIFIED	-	-
hsa-miR-330-3p	0	0	0.352053	1.53896	0	0	0	0.693209	0	0.2907	0	0.862997	3.26918	0.387222	0	1.62393	0	3.04406	1.07413	2.72211	0	1.23958	1.95846	2.91233	4.1729	10.6677	IDENTIFIED	-	-
hsa-miR-337-3p	0	5.79267	7.4937	12.2307	1.00385	0	0.191422	2.0026	0	2.56785	1.01482	7.84543	6.19164	3.79478	0	0	0	2.76307	3.22238	0	0	0	0	0.80898	0.916002	0.463813	IDENTIFIED	-	-
hsa-miR-3605-3p	0	0	3.31936	1.53896	2.20848	0	0	3.38902	0	4.21515	1.62372	1.21604	6.63744	0.851889	0	0	3.32836	1.9201	0.613786	1.55549	0	0	0	3.23592	10.1778	4.32892	IDENTIFIED	-	-
hsa-miR-3620-3p	15.2858	0	0	0	0	0	0	0.23107	0	0	0	0	0.247666	0.154889	0	0	0.907735	0	0.23017	0.233324	0	0	0	0	0	0	IDENTIFIED	-	-
hsa-miR-374b-3p	0	0	8.19781	6.31783	6.02312	0	1.85041	3.85116	4.07308	7.3644	2.63854	7.13934	5.34957	7.04745	0.962719	3.85684	2.11805	10.0688	5.14046	6.22198	0	1.23958	7.83385	5.44713	6.20846	5.72036	IDENTIFIED	-	-
hsa-miR-376b-3p	11.4644	0	1.15675	3.07792	0	0	0	2.0026	0	0.43605	0	2.62822	1.68413	0.813167	0	0	0.907735	0.749306	0.537063	0	0	0	0	0	0	0	IDENTIFIED	-	-
hsa-miR-377-5p	11.4644	0	6.08549	4.45488	0	0	0.638073	2.54177	0	1.11435	1.21779	2.03981	2.47666	1.51017	0	0	0	0.56198	0.997402	1.94437	0	0	0	0.485388	0.610668	0.463813	IDENTIFIED	-	-
hsa-miR-378a-5p	0	0	2.81643	5.02187	3.81464	0	0.829494	1.61749	0.763702	6.34695	0.811858	4.98185	9.06456	5.42111	0	0	6.05157	7.25891	8.05594	6.4553	1.60603	0	5.03605	15.5324	1.62845	5.25655	IDENTIFIED	-	-
hsa-miR-382-5p	0	0	6.7393	6.56082	1.40539	2.7531	0.446651	10.3981	0	2.0349	3.4504	6.3548	3.46732	1.43272	0	1.01496	0.907735	2.8099	2.22497	1.39994	0	0	0	0.755048	1.32311	0.618417	IDENTIFIED	-	-
hsa-miR-383-5p	0	0	25.2975	0.404989	0	0	0	0	0	1.79265	0	2.15749	0.495331	0.232333	0	0	0.907735	2.6694	0	0	0	0	0	0.161796	1.62845	2.47367	IDENTIFIED	-	-
hsa-miR-3913-5p	0	0	12.3722	4.13089	4.21618	0	0.574265	2.54177	0.763702	4.99035	1.42075	6.78629	3.91311	9.48695	0	7.1047	0	3.27822	3.91289	9.41074	0	3.30554	0	4.63815	8.44758	4.48353	IDENTIFIED	-	-
hsa-miR-431-5p	0	0	1.20704	5.58885	0	0	0	4.39032	0	0	1.21779	2.27517	10.7982	0	0	2.84188	0	2.52891	4.98701	0	0	0	0	0.431456	2.13734	0.463813	IDENTIFIED	-	-
hsa-miR-4326	0	0	0.15088	1.53896	0	0	0	1.0013	0	0.969	1.21779	0.627634	2.92245	1.93611	0	0	0.907735	5.94762	3.83616	12.6773	0	0	0	7.82014	0	4.94734	IDENTIFIED	-	-
hsa-miR-4417	11.4644	0	0	0	0	0	0	0	0	0	0	0	0	0	0	0	0	0	0	0	0	0	0	0	0	0	IDENTIFIED	-	-
hsa-miR-4449	19.1073	0	0	0	0	0	0	0	0	0	1.21779	0	0	0.271056	0	0	0.907735	0	0.306893	0	0	0	0	0	0	0.463813	IDENTIFIED	-	-
hsa-miR-4461	11.4644	0	0	0.566985	0	0	0	0	0	0	4.05929	0	0.941129	0	0	0	1.81547	3.04406	0.920679	0	0	0	1.11912	1.1865	0.50889	0.463813	IDENTIFIED	-	-
hsa-miR-4488	45.8575	0	0	0	0	0	0	0	0	0.14535	9.74229	0	0	0	1.68476	0	2.72321	1.35812	0.690509	0	1.60603	0	0	0	0	2.78288	IDENTIFIED	-	-
hsa-miR-454-5p	0	0	0.90528	5.50785	0	0	0.191422	1.92558	0	1.59885	0.811858	2.94204	6.78603	0.3485	0	0	3.32836	8.05504	6.67492	12.3662	0	0	0.839341	1.72582	7.12446	9.74007	IDENTIFIED	-	-
hsa-miR-4662a-5p	11.4644	0	1.55909	0	0.602312	0	0	0.385116	0	2.0349	0	0.117681	0.990662	0.387222	0	0	0	0.608811	0.306893	2.02214	0	0	1.11912	2.75053	1.73023	1.39144	IDENTIFIED	-	-
hsa-miR-4687-5p	30.5717	0	0	0	0	0	0	0	0	0	1.82668	0	0.297199	0	0	0	3.02578	0.140495	0	0.233324	0	0	0	0.161796	0.305334	0.618417	IDENTIFIED	-	-
hsa-miR-4695-3p	0	0	0	0	1.20462	0	0	0	0	0	0	0.156909	0.594397	1.58761	0	0	0	0.515148	0.23017	4.04428	0	0	6.71473	0	12.4169	8.50324	IDENTIFIED	-	-
hsa-miR-4749-3p	15.2858	0	0	0	0	0	0	0	0	0	0.608893	0	0	0	0	0	0	0	0	0	0	0	0	0	0	0	IDENTIFIED	-	-
hsa-miR-488-3p	0	0	3.62112	0.323991	0	0	0	0.693209	3.05481	7.4613	5.88597	3.13817	0.941129	2.20717	0	0.608974	2.72321	1.40495	0.306893	0	0	0	29.3769	9.81562	0.916002	0	IDENTIFIED	-	-
hsa-miR-489-3p	0	0	0	0.566985	0	0	0	0.23107	0	0.33915	0	0	5.20098	0	0	3.65385	0	1.73277	3.45255	3.73319	0	3.30554	0	15.2628	0.407112	6.18417	IDENTIFIED	-	-
hsa-miR-499a-3p	0	0	0	0	0	0	0	0	0	0	0	0	0	0	0	7.30769	0	0	0	4.12206	0	24.3783	0	0	0	0	IDENTIFIED	-	-
hsa-miR-5008-3p	11.4644	0	0	0	0	0	0	0	0	0	0	0.117681	0	0	0	0	0	0.140495	0.23017	0	0	0	0	0	0.305334	0	IDENTIFIED	-	-
hsa-miR-508-5p	0	0	10.6622	0	0	0	0	0	0	0	0	0	0.148599	0	0	0	0	0	0	0	0	0	0	0	0	0	IDENTIFIED	-	-
hsa-miR-509-3-5p	0	0	35.3562	0	0	0	0	0	0	0	0	0.156909	0.396265	0	0	0	0.907735	0	0	0	0	0	0	0	0.610668	0	IDENTIFIED	-	-
hsa-miR-5100	11.4644	0	0.60352	0	0	0	0.191422	0	0	0	0.608893	0.156909	0.742997	1.62633	0	0	1.21031	0.515148	0.613786	0	0	0	0	0.53932	0.916002	0.618417	IDENTIFIED	-	-
hsa-miR-513c-5p	0	0	21.6764	0	0	0	0	0	0	0	0	0	0.148599	0	0	0	0	0	0	0	0	0	0	0	0.610668	0	IDENTIFIED	-	-
hsa-miR-514a-3p	0	0	63.0678	0	0	0	0	0	0	0	0	0	0	0	0	0	0	0	0	0.233324	0	0	0	0	0	0	IDENTIFIED	-	-
hsa-miR-539-3p	0	0	8.70074	8.26178	0	2.7531	0.382844	2.23367	0	3.24615	0	8.55152	5.84491	3.36883	0.962719	16.8483	0	4.87049	5.14046	1.86659	0	8.26384	0	1.02471	2.44267	0	IDENTIFIED	-	-
hsa-miR-548az-5p	0	0	0.15088	1.94395	0	0	0	0	0	0	0	0.235363	3.56638	0.890611	0	0	0	6.3691	1.22757	66.964	0	0	0	0	1.42489	0	IDENTIFIED	-	-
hsa-miR-548b-5p	11.4644	0	0	0	0	0	0	0	0	0	0	0.117681	0.396265	0	0	0	0	0.28099	0	0	0	0	0	1.56403	0	0	IDENTIFIED	-	-
hsa-miR-548ba	0	0	20.3185	1.45796	2.81079	0	0.765687	1.07833	3.81851	2.1318	0.811858	0	0.544864	1.35528	0	2.84188	0	0	0.23017	0	2.14137	0	0	0	0.610668	0.463813	IDENTIFIED	-	-
hsa-miR-548i	0	0	4.4761	1.70095	0	0	0.191422	0.924279	0	1.5504	2.43557	0.902224	3.86358	1.47144	0	0	4.53868	1.82643	1.38102	3.88874	0	0	5.87539	36.9434	1.01778	0.618417	IDENTIFIED	-	-
hsa-miR-556-5p	15.2858	0	0	0	0	0	0	0	0	0	0	0	1.23833	0	0	0	0.907735	1.49861	0	2.17769	0	0	1.11912	0.647184	1.11956	2.93748	IDENTIFIED	-	-
hsa-miR-576-3p	0	0	1.55909	2.99692	0	0	0	0.616186	0	0.92055	0	1.05913	2.57572	1.20039	0	22.938	0	7.3994	1.15085	7.54415	0	7.85065	0	1.02471	1.62845	0.618417	IDENTIFIED	-	-
hsa-miR-584-5p	0	4.3445	1.91115	4.61688	0.602312	0	2.87133	1.77153	0	2.37405	0.811858	4.90339	6.5879	1.27783	2.16612	0	0.907735	2.34158	6.44475	8.08857	0	1.23958	7.55407	29.0693	3.66401	5.87496	IDENTIFIED	-	-
hsa-miR-6087	22.9288	0	0	0	0	0	0	0	0	0	0.608893	0	0	0	0	0	0	0	0	0	0	0	0	0	0	0	IDENTIFIED	-	-
hsa-miR-619-5p	11.4644	0	0	0	0	0	0	0	0	0	0	0	0	0	0	0	3.32836	0.140495	0	0	0	0	0	0	0	0	IDENTIFIED	-	-
hsa-miR-641	0	0	8.80133	6.07484	0.803083	0	0.510458	1.69451	0	4.6512	0.608893	3.45199	5.05238	1.93611	0	0	0	13.8153	1.91808	5.91088	0	0	0	2.5348	4.98712	6.18417	IDENTIFIED	-	-
hsa-miR-6500-3p	19.1073	0	0.704106	0.242993	0.602312	0	0	2.3107	0	0	0	0.745316	2.67479	0.425945	0	0	1.81547	0.702475	0.767233	0	0	0	0	0.323592	0.305334	0	IDENTIFIED	-	-
hsa-miR-655-3p	0	0	1.30763	0.72898	0	11.0124	0	0.539163	0	0.33915	0	1.56909	0.346732	1.47144	0.962719	0.608974	0	0.140495	0.843956	1.47772	0	1.23958	0	0	0	0	IDENTIFIED	-	-
hsa-miR-659-5p	0	0	2.01173	2.42993	0.602312	0	0.255229	2.38772	0	0.7752	0.608893	1.60831	1.93179	0.542111	0	0	1.81547	2.52891	1.9948	0.544423	0	0	0	2.80446	3.66401	11.5953	IDENTIFIED	-	-
hsa-miR-664a-5p	0	0	6.48784	4.53588	0	0	0.382844	0.924279	0.763702	2.95545	2.43557	2.00058	2.52619	0.735722	0	2.84188	1.51289	1.7796	1.9948	0.699972	0	0	1.95846	13.5909	6.51379	4.17432	IDENTIFIED	-	-
hsa-miR-6749-3p	11.4644	0	0	0	0	0	0	0	0	0	0.811858	0	0	0	0	0	0	0	0	0	0	0	0	0	0	0	IDENTIFIED	-	-
hsa-miR-675-3p	0	0	0.854986	2.83492	1.80694	12.8478	0.765687	3.08093	0	3.05235	2.02964	4.47189	1.23833	5.76961	0	0.608974	0.907735	0.702475	1.53447	0	0	0	0	0.323592	0	0	IDENTIFIED	-	-
hsa-miR-675-5p	30.5717	0	0	0	0	0	0	3.69712	0	0.1938	1.62372	0.156909	1.13926	0	0	0	0	0.234158	0	0	0	0	0	0.161796	0	0	IDENTIFIED	-	-
hsa-miR-6803-3p	11.4644	0	0.15088	0	0	0	0	0	0	0.14535	0	0	0	0.116167	0	0	0	0.187327	0	0	0	0	0	0.161796	0	0.927626	IDENTIFIED	-	-
hsa-miR-767-5p	0	0	0	0	0	0	0	16.483	0	0.33915	0	0.235363	0	0	0	0.608974	0	0	0	3.49986	0	7.02427	0	0	0	0.463813	IDENTIFIED	-	-
hsa-miR-7974	0	0	0.45264	5.58885	0	0	0	2.92688	0	0	0.608893	1.05913	4.60658	0	0	0	1.51289	15.2671	1.9948	0.311099	0	0	0	1.02471	5.59779	3.24669	IDENTIFIED	-	-
hsa-miR-873-3p	0	0	0	0	0.602312	0	24.0553	6.54698	0.763702	4.89345	0	1.37295	0	0.387222	0	7.30769	0	0.140495	0	0	0	0	0	0	0.814224	0	IDENTIFIED	-	-
hsa-miR-940	22.9288	0	0	0	0	0	0	0	0	0	4.05929	0.431498	0.297199	0	1.68476	0	3.63094	0.56198	0.537063	0.388874	0	0	0.839341	1.07864	2.44267	2.93748	IDENTIFIED	-	-
RF00003;U1;AADB02017055.1/261796-261639	0	0	0	0	0	0	0	0	0	0	0	0	0	0.503389	10.5899	1.42094	0	0	0.306893	6.37753	4.81809	2.47915	0	0	0.305334	0	IDENTIFIED	-	-
RF00003;U1;ABBA01125783.1/1305-1141	22.9288	5.79267	0.30176	0	0	0	0	0	0	0	0	0.470726	0	1.27783	0	0	0	0.702475	0	0	0	0	0	0	0	0	IDENTIFIED	-	-
RF00003;U1;AC079623.15/156946-156785	0	0	0	0	0	0	0	0	0	0	0	0	0	0.542111	24.3087	0	0	0	0	3.03321	6.95946	0	0	0	0	0.773022	IDENTIFIED	-	-
RF00003;U1;DAAB011180727.1/135-7	0	0	0	0	0	22.0248	0	0	0	0	0	0	0	0	0	0	0	0	0	0	0	0	0	0	0	0	IDENTIFIED	-	-
RF00015;U4;AADB02035456.1/24997-25118	15.2858	0	0	0	0	0	0	0	0	0	0	0	0	0	0	0	0	0	0	0	0	0	0	0	0	0	IDENTIFIED	-	-
RF00015;U4;AC009162.11/7428-7285	11.4644	0	0.502933	0	0	0	0	0	0	0	0	0.431498	0.247666	0	0	0	0	0.421485	0.23017	0	0	0	0	0.161796	0	0	IDENTIFIED	-	-
RF00026;U6;AADD01170890.1/20824-20934	30.5717	0	0	0	0	0	0	0	0	0	0	0	0.198132	0.503389	0	0	0	0	0	0	0	0	1.67868	0	0	0	IDENTIFIED	-	-
RF00026;U6;ABSL01073322.1/54837-54724	34.3932	0	0	0	0	0	0	0	0	0	0	0	0	0	0	0	0	0.234158	0	0	0	0	0	0.161796	0	0	IDENTIFIED	-	-
RF00045;SNORA73;ADDF014166183.1/171-21	11.4644	8.689	0	0	0	0	0	0	0	0	0	0	0	0	3.12884	0	0	0	0	1.86659	1.60603	0	0	0	0	0	IDENTIFIED	-	-
RF00045;SNORA73;DAAB014846302.1/286-422	107.001	0	0.201173	0	0	3.6708	0	0	0	0	0.608893	0	0	0	4.33224	0	0.907735	0	0	2.48879	9.63618	0	0	0	0	0	IDENTIFIED	-	-
RF00096;U8;AADC01011969.1/26235-26362	11.4644	0	0	0	0	0	0	0	0	0	0	0	0	0	0	0	0	0	0	0	0	0	0	0	0	0	IDENTIFIED	-	-
RF00139;SNORA72;DAAB012469702.1/101-3	11.4644	0	0	0	0	0	0	0	0	0	0	0	0	0	0	0	0	0	0	0	0	0	0	0	0	0	IDENTIFIED	-	-
RF00181;SNORD113;ADDF012586262.1/737-799	15.2858	0	0	0	0	0	0	0	0	0	2.43557	0	0	0	0	0	0	0	0	0	0	0	0	0	0	0	IDENTIFIED	-	-
RF00181;SNORD113;AEKP01048017.1/9259-9188	11.4644	0	0	0	0	0	0	0	0	0	0	0	0	0	0	0	0	0	0	0	0	0	0	0	0	0	IDENTIFIED	-	-
RF00181;SNORD113;DAAB010308186.1/884-923	0	0	3.41994	0.647983	0	0	0.191422	0.539163	0	0	16.2372	0.313817	0.198132	0	0	0	0	0.140495	0.23017	0	0	0	0	0	0.407112	0.773022	IDENTIFIED	-	-
RF00211;SNORD35;X94601.1/135-219	11.4644	0	0	8.18078	0	0	0	1.0013	0	0.6783	1.42075	0	4.95331	1.0455	0	0	0	1.68594	6.52148	2.48879	0	0	1.3989	1.1865	2.54445	2.16446	IDENTIFIED	-	-
RF00322;SNORA31;AC004069.1/91644-91537	15.2858	0	0	0	0	0	0	0	0	0	0	0	0.148599	0	0	0	0	0.187327	0.23017	0	0	0	0	0	0	0	IDENTIFIED	-	-
RF00418;SNORA58;ABKV01008220.1/103-199	15.2858	0	0.15088	0	0	0	0.382844	0	0	0	0	0	0	0.503389	0.722039	0	0	0	0.23017	9.02187	0	0	0	0	0	0	IDENTIFIED	-	-
RF00548;U11;AK292656.1/2-181	0	0	0	1.45796	0	0	0	0	0	0	1.82668	0.431498	0.79253	0	8.42379	2.4359	0	2.24792	6.44475	3.81096	6.95946	13.2221	0	0	0.407112	2.62827	IDENTIFIED	-	-
RF00560;SNORA17;DAAB013000795.1/2-84	0	11.5853	0.15088	0.485987	0	0	0	0.23107	0	0	2.02964	0	0.891596	0.464667	9.62719	0.811966	0.907735	0.140495	1.68791	3.73319	6.95946	0	0	0.161796	0	1.39144	IDENTIFIED	-	-
RF00619;U6atac;ADDF013243086.1/54-118	11.4644	0	0	0	0	0	0	0	0	0	0	0	0	0	0	0	0	0	0	0	0	0	0	0	0	0	IDENTIFIED	-	-
hsa_piR_000560_DQ570698	0	0	2.21291	4.61688	0	0	0	0.23107	0	2.37405	0.608893	2.78513	1.73366	0.271056	4.57292	0	0	3.09089	4.21978	1.08885	0	0	0	2.64267	1.32311	1.08223	IDENTIFIED	-	-
hsa_piR_000765_DQ570956	0	0	0	0	0	0	0	0	0	0	0	0	0.148599	0	0	0	0	0	0	0	0	0	0	0	0	0	IDENTIFIED	-	-
hsa_piR_000796_DQ570994	0	0	0	0.242993	0	0	0	0	0	0	0	0	0.346732	0	0	0	0	0.608811	0.306893	0.544423	0	0	0	0	0	0	IDENTIFIED	-	-
hsa_piR_000799_DQ570997	0	0	0	0	0	0	0	0	0	0	0	0	0	0	0	0	0	0.140495	0	0	0	0	0	0	0	0	IDENTIFIED	-	-
hsa_piR_000801_DQ570999	0	0	0	0	0	0	0	0.23107	0	0	0	0	0	0	0.962719	0	0	0	0	3.18876	1.60603	0	0	0	0	0	IDENTIFIED	-	-
hsa_piR_001078_DQ571388	0	0	1.15675	0.971974	0	0	0	0	0	1.6473	0	1.05913	0.297199	0.116167	0	0	0	1.35812	0	0.233324	0	0	0	1.56403	2.13734	1.85525	IDENTIFIED	-	-
hsa_piR_001179_DQ571538	0	0	1.86085	0	0	0	0	0	0	0	0	0.27459	0	0	0	0	0	0	0	0	0	0	0	0	0	0	IDENTIFIED	-	-
hsa_piR_001207_DQ571591	0	0	3.772	2.83492	0	0	1.08472	2.3107	0.763702	1.938	0.811858	2.98126	1.63459	0.851889	0	1.01496	0	1.96693	0.920679	0.933296	0	0	4.75627	5.17747	1.62845	3.24669	IDENTIFIED	-	-
hsa_piR_001421_DQ571955	0	0	0	0	0	0	0	0	0	0	0	0	0.495331	0	0	0	0	1.40495	0.23017	0	0	0	0	0	0.305334	0.927626	IDENTIFIED	-	-
hsa_piR_001842_DQ572467	0	0	0	0	0	0	0	0	0	0	0	0	0	0	0	0	0	0	0.23017	0	0	0	0	0	0	0	IDENTIFIED	-	-
hsa_piR_002468_DQ573323	0	0	0	0	0	0	0	0	0	0	0	0	0	0	0	0	0	0.140495	0	0	0	0	0	0	0	0	IDENTIFIED	-	-
hsa_piR_003239_DQ574391	0	0	0	0	0	0	0	0	0	0	0	0	0	0	0	0	0	0	0.23017	0	0	0	0	0	0	0	IDENTIFIED	-	-
hsa_piR_003728_DQ575064	0	0	0.402346	0	0	0	0	0	0	0	0	0	0.148599	0	0	0	0.907735	0	0	0	0	0	0	0.377524	0.305334	0	IDENTIFIED	-	-
hsa_piR_004438_DQ576112	0	0	0.30176	0	0	0	0	0	0	0	0	0	0	0	0	0	0	0	0	0	0	0	0	0	0	0	IDENTIFIED	-	-
hsa_piR_005458_DQ577500	0	0	0	0	0	0	0	0	0	0	0	0	0	0	0	0	0.907735	0	0	0	0	0	0	0	0	0	IDENTIFIED	-	-
hsa_piR_005656_DQ577765	0	0	0	0	0	0	0	0	0	0	0	0	0	0	0	0	0	0.140495	0	0	0	0	0	0	0	0	IDENTIFIED	-	-
hsa_piR_007336_DQ580006	0	0	0	0.242993	0	0	0	0	0	0	0	0	0	0	0	0	0	0	0	0	0	0	0	0	0	0	IDENTIFIED	-	-
hsa_piR_007635_DQ580405	0	0	0	0	0	0	0	0	0	0	0	0	0	0	0	0	0	0	0	0.933296	0	0	0	0	0	0	IDENTIFIED	-	-
hsa_piR_009016_DQ582218	0	0	0	0	0	0	0	0	0	0	0	0	0	0	0	0	0	0.28099	0	0	0	0	0	0	0	0	IDENTIFIED	-	-
hsa_piR_009154_DQ582400	0	0	0	0	0	0	0	0	0	0	0	0	0	0.3485	0	0	0	0	0	0.388874	0	0	0	0	0	0	IDENTIFIED	-	-
hsa_piR_010541_DQ584197	0	0	2.91701	2.18694	0	0	1.02092	2.92688	0	0.3876	4.87115	2.90281	1.23833	0.232333	0	0	4.53868	1.26445	1.38102	0	0	0	0	3.02019	2.13734	3.5559	IDENTIFIED	-	-
hsa_piR_010894_DQ584698	0	0	0	0.647983	4.21618	0	0	0	0	0.4845	0.608893	1.2945	0.495331	5.96322	0	0	0	0.327822	0.920679	0.699972	0	0	0	0.377524	3.56223	0	IDENTIFIED	-	-
hsa_piR_011188_DQ585095	0	0	0	0	0	0	0	0	0	0	0	0	0	0	0	0	0.907735	0	0	0	0	0	0	0	0	0	IDENTIFIED	-	-
hsa_piR_011217_DQ585139	0	0	0	0	0	0	0	0	0	0	0	0.235363	0	0	0	0	0	0	0	0	0	0	0	0	0	0	IDENTIFIED	-	-
hsa_piR_011537_DQ585628	0	0	0	0	0	0	0	0	0	0	0	0	0	0	0	0.608974	0	0	0	0	0	0	0	0	0	0	IDENTIFIED	-	-
hsa_piR_012734_DQ587229	0	0	0	0	0	0	0	0	0	0	0	0	0.148599	0	0	0	0.907735	0	0	0	0	0	0	0	0.305334	0	IDENTIFIED	-	-
hsa_piR_013350_DQ588101	0	0	0.201173	0	0	0	0	0	0	0	0	0.196136	0	0	0	0	0	0	0	0	0	0	0	0.161796	0	0	IDENTIFIED	-	-
hsa_piR_015026_DQ590548	0	0	0	0	0	0	0	0.847256	0	0	0	0	0.346732	0.232333	4.57292	0	0	0	0	0.233324	0	0	0	0	0	2.47367	IDENTIFIED	-	-
hsa_piR_016271_DQ592181	0	0	0	0	0	0	0	0	0	0	0	0.156909	0	0.851889	0	0	0	0	0	0	0	0	0	0	0	0	IDENTIFIED	-	-
hsa_piR_017104_DQ593636	0	0	4.97904	2.10594	0	0	0.191422	0.23107	0	3.4884	0	4.39344	1.53553	0.851889	0	0	0.907735	2.71624	1.3043	0.233324	0	0	0	8.30553	5.29246	3.09209	IDENTIFIED	-	-
hsa_piR_017716_DQ594453	0	0	0	0	0	0	0	0	0	0.14535	0	0	0	0	0	0	0	0	0	0	0	0	0	0	0	0	IDENTIFIED	-	-
hsa_piR_017724_DQ594465	0	0	0	0	0	0	0	0	0	0	0	0	0.297199	0	1.68476	0	0	0	0	0.544423	2.14137	0	0	0	1.62845	1.39144	IDENTIFIED	-	-
hsa_piR_017809_DQ594577	0	0	0	0	0	0	0	0	0	0	0	0	0	0	0	0	0	0	0	0	0	0	0	0.26966	0	0.773022	IDENTIFIED	-	-
hsa_piR_018883_DQ595941	0	0	0	0	0	0	0	0	0	0	0	0	0	0.116167	0	0	0	0	0	0	0	0	0	0	0	0	IDENTIFIED	-	-
hsa_piR_019166_DQ596306	0	0	0	0	0	0	0	0.23107	0	0	0	0	0	0	0	0	0	0	0	0	0	0	0	0	0	0	IDENTIFIED	-	-
hsa_piR_019169_DQ596314	0	0	0.15088	0	0	0	0	0	0	0	0	0	0	0	0	0	0	0	0	0	0	0	0	0	0	0	IDENTIFIED	-	-
hsa_piR_019179_DQ596327	0	0	0	0	0	0	0	0	0	0	0	0	0	0	0	0	0.907735	0	0	0	0	0	0	0	0	0	IDENTIFIED	-	-
hsa_piR_019201_DQ596354	0	0	7.544	1.37696	0	0	0	0.462139	0	1.40505	0	3.13817	0.198132	0.542111	0	2.84188	0	0	0	0.544423	0	4.13192	0	0	0	0	IDENTIFIED	-	-
hsa_piR_019628_DQ596932	0	0	0	0.242993	0	0	0	0	0	0	0	0	0	0	0	0	0	0.608811	0	0.388874	0	0	0	0	0	0.927626	IDENTIFIED	-	-
hsa_piR_019911_DQ597340	0	0	0.201173	0	0	0	0	0	0	0	0	0.117681	0	0	0	0	0	0.140495	0	1.39994	0	0	0	0	0.407112	0	IDENTIFIED	-	-
hsa_piR_019949_DQ597397	0	0	0	0.323991	1.20462	0	0	0	0	0	0	0	0	0.425945	0	0	0	0.56198	0.613786	0.699972	0	3.30554	0	0.161796	0	1.54604	IDENTIFIED	-	-
hsa_piR_020305_DQ597887	0	0	0	0.242993	0	0	0	0	0	0	0	0	0	0.425945	0	0	0	0.187327	0	0	0	0	1.3989	1.02471	0	0	IDENTIFIED	-	-
hsa_piR_020326_DQ597916	0	0	0	0	0	0	0	0	0	0	0	0	0	0	0	0	0	0	0	0	0	1.23958	0	0	0	0	IDENTIFIED	-	-
hsa_piR_020466_DQ598130	0	0	0	0	0.602312	0	0	0	0	0	0	0	0	0.232333	0	0	0	0	0	0.233324	0	0	0	0	0	0.463813	IDENTIFIED	-	-
hsa_piR_020498_DQ598180	0	0	0	3.23991	0	0	0	0	0	0	0	0.117681	2.08039	0.813167	0	0	0	1.96693	6.75165	0	0	0	2.23824	0.377524	0.50889	6.18417	IDENTIFIED	-	-
hsa_piR_020499_DQ598183	0	0	0	2.59193	0	0	0	0	0	0	0	0	1.08973	0	0	0	0	0.140495	2.3017	0	0	0	1.67868	0	0.305334	0.773022	IDENTIFIED	-	-
hsa_piR_021676_DQ599712	0	0	0	0	0	0	0	0	0	0	0	0	0	0	0	0	1.21031	0	0	0	0	0	0	0	0	0	IDENTIFIED	-	-
hsa_piR_022017_DQ600174	0	0	0	0	5.82235	0	0	0	0	0	0	0.117681	0	3.87222	0	0	0	0	0	0	0	0	0	0	0	0	IDENTIFIED	-	-
hsa_piR_023057_DQ601526	0	0	0	0	0	0	0	0	0	0	0	0	0.297199	0	0	0	0	0.702475	0.537063	0	0	0	0	1.07864	0.407112	2.00986	IDENTIFIED	-	-
hsa-let-7a-2-3p	0	0	0	0	0	0	0	0.23107	0	0	0	0	0	0.851889	0	0	0	0	0	0.233324	0	0	0	0	0	0	IDENTIFIED	-	-
hsa-let-7c-3p	0	0	2.61525	1.94395	0.602312	0	0.255229	2.3107	0	3.82755	0	3.13817	0.148599	3.87222	0	0	0	1.21762	0	1.08885	0	0	0	0.215728	1.11956	0	IDENTIFIED	-	-
hsa-miR-103a-2-5p	0	0	0	0	0	0	0	0.23107	0	0	0	0.117681	0.79253	0.232333	0	0	0	0.749306	0.46034	2.72211	0	0	0	0.377524	1.01778	0.618417	IDENTIFIED	-	-
hsa-miR-105-5p	0	0	0	0	0	0	0	0.23107	0	0	0	0	0	0	0	0	0	0	0	0	0	0	0	0	0	0	IDENTIFIED	-	-
hsa-miR-1179	0	0	0.653813	0	0	0	0	0	0	0	0	0	0	0.116167	0.722039	0	0	0	0	0	0	0	0	0.161796	0	0	IDENTIFIED	-	-
hsa-miR-1180-5p	0	0	0	0	0	0	0	0	0	0	0	0	0	0	0	0	0	0	0	0.311099	0	0	0	0	0	0	IDENTIFIED	-	-
hsa-miR-1185-1-3p	0	0	0.955573	2.91592	0	0	0	0.23107	0	0.14535	0	0.82377	2.92245	0.116167	0	0.608974	0	0.749306	0.690509	0	0	0	0	0	0.305334	0	IDENTIFIED	-	-
hsa-miR-1185-2-3p	0	0	0	0	0	0	0	0	0	0	0.608893	0	0	0.116167	0	0	0	0	0	0	0	0	0	0	0	0	IDENTIFIED	-	-
hsa-miR-1185-5p	0	0	4.12405	3.23991	0	0	0	3.23498	0	1.40505	0	3.45199	2.08039	1.93611	0	0	0	1.73277	1.07413	0	0	0	0	0.431456	0.50889	0	IDENTIFIED	-	-
hsa-miR-1197	0	0	0.15088	0.242993	0	0	0	0.924279	0	0	0	0	0.64393	0.116167	0	1.42094	0	0.234158	1.07413	0.622198	0	0	0	0.161796	0	0	IDENTIFIED	-	-
hsa-miR-1224-3p	0	0	0	0	0	0	0	0	0	0	0	0	0.148599	0	0	0	0	0	0	0	0	0	0	0.862912	0	0	IDENTIFIED	-	-
hsa-miR-1224-5p	0	0	0	0	0	0	0	0	0	0	6.49486	0	0.198132	0	0	0	8.16962	0.936633	0.767233	0	0	0	1.67868	3.61344	0.407112	4.94734	IDENTIFIED	-	-
hsa-miR-1225-5p	0	0	0	0	0	0	0	0	0	0	0	0	0	0	0	0.608974	0	0	0	0	0	0	0	0	0	0	IDENTIFIED	-	-
hsa-miR-1226-3p	0	0	0	0	0	0	0	0	0	0	0	0	2.12992	0.503389	0	0	0	0.796138	0.843956	1.71104	0	0	0	1.56403	1.22134	0.463813	IDENTIFIED	-	-
hsa-miR-1227-3p	0	0	0	0	0	0	0	0	0	0	0	0	0.346732	0	0	0	0	0.140495	0.23017	0	0	0	0	0	0	0	IDENTIFIED	-	-
hsa-miR-1229-3p	0	0	0	0	0	0	0	0	0	0	0	0	0.148599	0	0	0	0	0	0	0	0	0	0	0	0	0	IDENTIFIED	-	-
hsa-miR-1237-3p	0	0	0	0	0	0	0	0	0	0	0	0	0.544864	0	0	0	0	0.374653	0	0	0	0	0	0	0.50889	0	IDENTIFIED	-	-
hsa-miR-1243	0	0	0.15088	0	0	0	0	0	0	0	0	0	0	0	0	0	0	0	0	0	0	0	0	0	0	0	IDENTIFIED	-	-
hsa-miR-124-3p	0	0	0	0.485987	0	0	0	0	0	0	0	0	0	0	0	0	0	0	0	0	0	0	0	0	0	0	IDENTIFIED	-	-
hsa-miR-1245b-5p	0	0	0	0	0	0	0	0	0	0.14535	0	0	0.148599	0	0	0	0	0	0	0	0	0	0	0	0	0	IDENTIFIED	-	-
hsa-miR-1251-5p	0	0	0	0	0	0	0	0	0	0	0	0	0	0	0	0	0	0	0	7.54415	0	0	0	0	1.11956	0	IDENTIFIED	-	-
hsa-miR-1254	0	0	0.15088	0	0	0	0	0	0	0	0	0	1.18879	0	0	0	0	0.889801	0	0	0	0	0	0.431456	1.22134	2.00986	IDENTIFIED	-	-
hsa-miR-1255a	0	0	0.201173	0	0	0	0	0	0	0	0	0.196136	0.198132	0.116167	0	0	0	0.936633	0	0	0	0	0	0	0	0	IDENTIFIED	-	-
hsa-miR-1260a	0	0	0	0	0	0	0	0	0	0	0	0	0.148599	0.309778	0	0	0	0	0	0.933296	0	0	1.3989	0	0	0.463813	IDENTIFIED	-	-
hsa-miR-1262	0	0	0.553226	0	0	0	0	0	0	0.14535	0	0	0	0.503389	0	0.608974	0	0.327822	0	2.02214	0	0	0	0.215728	2.13734	0.618417	IDENTIFIED	-	-
hsa-miR-1264	0	0	0	0	0	0	0	0	0	0	0	0	0	0.425945	0	0	0	0	0	0	0	0	0	0	0	0	IDENTIFIED	-	-
hsa-miR-1266-5p	0	0	0	0.566985	0	0	0	1.07833	0	0	0	0	3.51685	0.116167	0	0	0	3.13772	2.68531	3.81096	0	0	2.51802	2.5348	1.42489	1.54604	IDENTIFIED	-	-
hsa-miR-1267	0	0	0	0	0	0	0	0	0	0	0	0	0	0	0	0	0	0.28099	0	0	0	0	0	0	0.305334	0	IDENTIFIED	-	-
hsa-miR-1269b	0	0	0	0	0	0	0	0	0	0	0	0	0	0	0	0	0	0	0	0	0	0	0	0	0	1.39144	IDENTIFIED	-	-
hsa-miR-1271-3p	0	0	0	0	0	0	0	0	0	0	0	0	0	0	0	0	0	0.187327	0	0	0	0	0	0	0	0	IDENTIFIED	-	-
hsa-miR-1273e	0	4.3445	0	0	0	0	0	0	0	0	0	0	0	0	0	0	0.907735	0	0	0	0	0	0	0	0	0	IDENTIFIED	-	-
hsa-miR-1273h-3p	0	0	0	0	0	0	0	0	0	0	0	0.27459	0	0	0	0	0	0.56198	0	0.233324	0	0	0	0	0	0	IDENTIFIED	-	-
hsa-miR-1276	0	0	0	0	0	0	0	0	0	0	0	0	1.23833	0	0	0	0	0.936633	0	1.16662	0	0	0	0.323592	0.610668	1.70065	IDENTIFIED	-	-
hsa-miR-1278	0	0	0	0	0	0	0	0	0	0.14535	0	0	0	0.154889	0	0	0	0.608811	0	0.544423	0	0	0	0	0.305334	0	IDENTIFIED	-	-
hsa-miR-1283	0	0	0	0	0	0	0	0	0	0	0	0	0	0	0	0	0	0.702475	0	2.41102	0	0	0	0	0.407112	0	IDENTIFIED	-	-
hsa-miR-1284	0	0	0	0	0	0	0	0	0	0	0	0	0.148599	0	0	0	0	0	0	0.466648	0	0	0	0	0	0	IDENTIFIED	-	-
hsa-miR-1285-5p	0	0	0	0.242993	0	0	0	0	0	0	0	0	0.148599	0	0	0	0	0.140495	0	0	0	0	0	0	0	0.463813	IDENTIFIED	-	-
hsa-miR-1286	0	0	0	0	0	0	0	0	0	0	0	0	0	0	0	0	0	1.26445	0	2.79989	0	0	0	0	1.22134	0	IDENTIFIED	-	-
hsa-miR-1290	0	0	0	0	0	0	0	0	0	0	0	0	0	0.116167	2.64748	4.6688	0	0	0	7.0775	5.35343	5.3715	0	0	0	0	IDENTIFIED	-	-
hsa-miR-1291	0	0	0.402346	0	0	0	0	0.23107	0	0.4845	0	0	0	0.116167	3.36952	0	0	0	0.46034	3.11099	1.60603	0	0	0	2.84978	0.618417	IDENTIFIED	-	-
hsa-miR-129-1-3p	0	0	0	0	0	0	0	0	0	0	0	0	0	0.425945	0	0	0	0	0	0	0	0	0	2.10335	0	0	IDENTIFIED	-	-
hsa-miR-129-2-3p	0	0	0.502933	0	0	0	0.574265	0	0	0.2907	0	0	0.198132	2.24589	0	0	0	0	0	0	0	0	0	0	0	0	IDENTIFIED	-	-
hsa-miR-1294	0	0	1.25733	0	0	0	0	0	0	0	0.608893	0	0.297199	0.116167	0	0	0	0.140495	0	1.16662	0	1.23958	0	0	1.93378	0.618417	IDENTIFIED	-	-
hsa-miR-1295a	0	0	0.15088	0	0	0	0	0	0	0	0	0	0.148599	0	0	0	0	0	0	0.388874	0	0	0	0	0	0	IDENTIFIED	-	-
hsa-miR-129-5p	0	0	0.60352	0.647983	0	0	1.97803	0.23107	0	0.53295	0	0.706088	1.18879	1.93611	0	0	0	0.28099	0	0.466648	0	0	0	4.09883	1.62845	0	IDENTIFIED	-	-
hsa-miR-1296-3p	0	0	0	0	0	0	0	0	0	0	0	0	0	0.116167	0	0	0	0	0	0.311099	0	0	0	0	0	0	IDENTIFIED	-	-
hsa-miR-1298-3p	0	0	0	0.242993	0	0	0	0	0	0.14535	0	0	0	2.16845	0	0	0	0	0	0	0	0	0	0	0	0	IDENTIFIED	-	-
hsa-miR-1303	0	0	0	0.242993	0	0	0	0	0	0	0	0.588407	2.57572	0	0	0	1.81547	6.32227	1.61119	1.86659	0	0	0.839341	2.10335	3.56223	3.86511	IDENTIFIED	-	-
hsa-miR-1304-5p	0	0	0	0	0	0	0	0	0	0	0	0	0	0	0	0	0	0.327822	0	0	0	0	0	0	0	0	IDENTIFIED	-	-
hsa-miR-1305	0	0	0	0	0	0	0	0	0	0	0	0.117681	0	0	0	0	0	0	0	1.94437	0	0	0	0	0	0	IDENTIFIED	-	-
hsa-miR-1306-3p	0	0	0	0	0	0	0	0.385116	0	0.14535	0	0	0.148599	0.116167	0	0	0	0.140495	0	0.466648	0	0	0	0.161796	0.305334	0	IDENTIFIED	-	-
hsa-miR-1323	0	0	0	0	0	0	0	0	0	0	0	0	0	0	0	0	0	0	0	0	0	0	0	0	0.305334	0	IDENTIFIED	-	-
hsa-miR-133a-5p	0	0	0.30176	0.242993	2.40925	0	0.574265	0	0	4.1667	0	1.01991	0	3.36883	0	0	0	0.702475	0	0	0	0	0	0	0	0	IDENTIFIED	-	-
hsa-miR-133b	0	0	0	0	0	0	0	0	0	0	0	0	0	0.580833	0	0	0	0	0	0	0	0	0	0	0	0	IDENTIFIED	-	-
hsa-miR-134-3p	0	0	0.352053	0	0	0	0	0	0	0.1938	0	0.235363	0	0	0	0	0	0	0	0	0	0	0	0	0	0	IDENTIFIED	-	-
hsa-miR-137	0	0	0	0	0	0	0	0	0	0	0	0	0	0.116167	0	0	0	0	0	0	0	0	0	0	0	0	IDENTIFIED	-	-
hsa-miR-138-1-3p	0	0	0	0	0	0	0	0	0	0.14535	0	0	0	0	0	0	0	0	0	0	0	0	0	0	0	0	IDENTIFIED	-	-
hsa-miR-146a-3p	0	0	0	0	0	0	0	0	0	0	0	0	0	0	0	0	0	0	0	0	0	0	0	0.161796	0	0	IDENTIFIED	-	-
hsa-miR-150-3p	0	0	0.15088	1.13397	0	0	0.191422	0	0	0.14535	0.811858	1.2945	0.297199	0	0	2.4359	2.42063	0.327822	0	0	0	0	0	0.215728	0.305334	1.85525	IDENTIFIED	-	-
hsa-miR-152-5p	0	0	2.36379	4.37388	0.803083	2.7531	0.510458	8.24149	1.01827	1.5504	1.01482	3.53044	3.26918	2.20717	0	1.62393	0	2.48208	2.53187	1.63327	0	1.23958	0	1.67189	2.34089	2.00986	IDENTIFIED	-	-
hsa-miR-154-3p	0	0	0.15088	0.890976	0	0	0	0	0	0.14535	0	0.117681	0	0.116167	0	0	0	0	0.23017	0	0	0	0	0	0	0	IDENTIFIED	-	-
hsa-miR-15a-3p	0	0	0	0	0	0	0	0	0	0	0	0	0	0	0	4.46581	0	0.140495	0	0	0	0	0	0	0	0	IDENTIFIED	-	-
hsa-miR-16-1-3p	0	0	0	0	0	0	0	0	0	0	0	0.117681	0.297199	0	0	0	0	0	0	0.233324	0	0	0	0	0.305334	0.463813	IDENTIFIED	-	-
hsa-miR-16-2-3p	0	0	0.45264	1.37696	0	0	0.191422	0.693209	0	0.2907	0.608893	2.00058	2.62525	0.116167	0	2.02991	0	4.16802	1.61119	8.86632	0	4.13192	0	1.1865	2.95156	6.18417	IDENTIFIED	-	-
hsa-miR-181b-3p	0	0	0.402346	1.05297	0	0	0	7.70232	0	0.43605	0.608893	0.27459	1.68413	0	0	0.811966	0	4.21485	0.690509	0.933296	0	0	0	2.91233	9.2618	1.23683	IDENTIFIED	-	-
hsa-miR-182-3p	0	0	0	0	0	0	0	0	0	0	0	0.156909	0.79253	0	0	0.811966	0	0	0.306893	0.544423	0	0	0	0	0.814224	1.23683	IDENTIFIED	-	-
hsa-miR-1827	0	0	1.96144	3.15892	0	0	0	0.385116	0	0	0	1.01991	2.17946	0	0	0	0	3.55921	1.76463	0	0	0	0	0	9.36358	5.41115	IDENTIFIED	-	-
hsa-miR-185-3p	0	0	0	0.72898	0	0	0	0.462139	0	0	0	0.431498	0.990662	0	0	1.21795	0	2.01376	0.23017	2.48879	0	1.23958	0	0.701116	1.01778	0.927626	IDENTIFIED	-	-
hsa-miR-186-3p	0	0	0	0	0	0	0	0	0	0.33915	0	0	0.148599	0	0	0	0	0	0	0	0	0	0	0	0	0	IDENTIFIED	-	-
hsa-miR-188-3p	0	0	0.251467	0.242993	0	0	0	1.46344	0	0.62985	0	0.509953	0.990662	0.154889	0	1.01496	2.11805	1.26445	1.45774	0	0	2.06596	0	2.26514	1.22134	0.773022	IDENTIFIED	-	-
hsa-miR-18b-5p	0	0	0	1.21497	0	0	0	0	0	0	0.811858	0.117681	3.31872	0.3485	0	1.21795	1.81547	0.56198	7.36543	7.3886	0	0	1.67868	0.53932	0	0	IDENTIFIED	-	-
hsa-miR-1908-3p	0	0	0	0	0	0	0	0	0	0	0	0	0	0	0	0	0	0.234158	0	0	0	0	0	0	0	0.618417	IDENTIFIED	-	-
hsa-miR-1908-5p	0	0	0	0	0	0	0	0	0	0.14535	0.608893	0	0.594397	0	0	0	0	2.85673	0	0.233324	0	0	0	0	1.32311	2.62827	IDENTIFIED	-	-
hsa-miR-190a-3p	0	0	0.15088	0.242993	0	2.7531	0	0	0	0	0	0.235363	0.396265	0.425945	0	0	0	0.749306	0	0.544423	0	0	0	0	0	0.618417	IDENTIFIED	-	-
hsa-miR-1911-5p	0	0	0	0	0	0	0	0	0	0	0	0	0	0.929334	0	0	0	0	0	0	0	0	0	0	0	0	IDENTIFIED	-	-
hsa-miR-192-3p	0	0	0	0.242993	0	0	0	0	0	0	0	0	0	0	0	0	0	0	0	0	0	0	0	0.647184	1.01778	1.08223	IDENTIFIED	-	-
hsa-miR-193b-5p	0	0	1.00587	0.809978	0	0	1.02092	1.3094	0	0.24225	0	0.117681	0.495331	0.890611	0	7.91666	0	0	0	0.544423	0	1.65277	0	1.99548	9.66891	2.93748	IDENTIFIED	-	-
hsa-miR-194-3p	0	0	0	2.18694	0	0	0	0	0	0.14535	0	0	0.297199	0	0	0	0	0	0.690509	0	0	0	0	0	1.42489	3.86511	IDENTIFIED	-	-
hsa-miR-196a-3p	0	0	0	3.40191	0	0	0	0	0	0	0	0	0	0	2.4068	0	0	0	0	0	0	0	0	0	0	5.25655	IDENTIFIED	-	-
hsa-miR-1972	0	0	0	0	0	0	0	0.23107	0	0	0.608893	0	0	0	0	0	0	0	0	0.233324	0	0	0	0	0.305334	0	IDENTIFIED	-	-
hsa-miR-197-5p	0	0	0	0	0	0	0	0	0	0	0	0	0	0	0	0	2.42063	0	0	0	0	0	0	0	0	0	IDENTIFIED	-	-
hsa-miR-1976	0	0	0	0	0	0	0	0	0	0	0	0.117681	0	0	0	0	0	0.56198	0	0.233324	0	0	0.839341	0.161796	3.46045	0.927626	IDENTIFIED	-	-
hsa-miR-19a-5p	0	0	0.15088	0.647983	0	0	0	0.616186	0	0.14535	0	0.27459	0.693463	0	0	0	0	2.8099	0.997402	0.466648	0	0	0	0.701116	0	0	IDENTIFIED	-	-
hsa-miR-19b-1-5p	0	0	0.402346	0	0	0	0	0	0	0	0	0.196136	0.148599	0.3485	0	0	0	0.421485	0	0.233324	0	0	0	0	0.305334	0	IDENTIFIED	-	-
hsa-miR-200c-5p	0	0	0	1.78195	0	0	0	1.0013	0	0	0.811858	0	3.46732	0.116167	0	0	0	2.10742	2.76204	2.17769	0	0	0	3.61344	2.64623	5.10194	IDENTIFIED	-	-
hsa-miR-202-3p	0	0	2.46437	0	0	0	0	0	0	0	0	0	0	0	0	0	0	0	0	0	0	0	0	0	0	0	IDENTIFIED	-	-
hsa-miR-204-3p	0	0	0	0	0	0	0	0	0	0.5814	0	0	0	0.464667	0	2.23291	0	0	0	0	0	0	0	0	0	0	IDENTIFIED	-	-
hsa-miR-205-3p	0	0	0	0	0	0	0	0	0	0	0	0	0.148599	0	0	7.51068	0	0.702475	0	1.86659	0	4.54511	0	0.215728	1.32311	0	IDENTIFIED	-	-
hsa-miR-208b-3p	0	0	0	0.485987	0	0	0	0	0	0	0	0	0	0	0	0	0	0	0	0	0	0	0	0	0	3.09209	IDENTIFIED	-	-
hsa-miR-20a-3p	0	0	3.16848	2.26794	0	0	0	0	0	2.907	0	1.76522	1.53553	1.89739	0	0	0	2.38841	1.84136	4.97758	0	0	0.839341	1.61796	0.610668	1.23683	IDENTIFIED	-	-
hsa-miR-20b-3p	0	0	0	0	0	0	0	0	0	0	0	0	0.148599	0	0	0.811966	0	0	0	0.233324	0	0	0	0	0	0	IDENTIFIED	-	-
hsa-miR-211-5p	0	0	2.31349	9.47675	0	0	0	0	0	4.60275	0	0	0	0.271056	0	0	0	0.374653	0	2.56657	0	0	0.839341	1.61796	2.13734	0.463813	IDENTIFIED	-	-
hsa-miR-2116-3p	0	0	0	0.242993	0	0	0	0.23107	0	0.2907	0	0	0.594397	0.116167	0	0	0	0.889801	0	0	0	0	0	0	0.305334	0	IDENTIFIED	-	-
hsa-miR-2116-5p	0	0	0	0	0.803083	0	0	0	0	0.33915	0	0.313817	0	0.968056	0	0	0	0.140495	0	0	0	0	0	0	0	0.463813	IDENTIFIED	-	-
hsa-miR-212-5p	0	0	1.15675	3.6449	0	0	1.40376	7.31721	0	1.3566	2.43557	3.45199	2.17946	2.32333	0.722039	0	0.907735	2.43525	0.767233	1.63327	0	1.23958	0	2.04942	1.93378	0.463813	IDENTIFIED	-	-
hsa-miR-216a-3p	0	0	0	0	0	0	0	0	0	0	0	0	0	0	0	0	0	0.140495	0	0.699972	0	0	0	0	0	0	IDENTIFIED	-	-
hsa-miR-216a-5p	0	0	0	0	0	0	0	0	0	0	0	0	0	0	0	2.4359	0	0	0	0.544423	0	0	0	0.161796	0	0	IDENTIFIED	-	-
hsa-miR-216b-5p	0	0	0	0	0	0	0	0	0	0	0	0	0	0	0	0	0	0.140495	0.23017	1.16662	0	0	0	0.80898	0	0	IDENTIFIED	-	-
hsa-miR-218-2-3p	0	0	0	0	0	0	0	0	0	0	0	0	0	0	0	0	0	0.84297	0	0	0	0	0	0.161796	0	0	IDENTIFIED	-	-
hsa-miR-219a-2-3p	0	0	0	0	0	0	0	0	0	0	0	0	0	0	0	0	0	0.28099	0	0	0	0	0	0	0	0	IDENTIFIED	-	-
hsa-miR-219a-5p	0	0	0.955573	0	0	0	0	0	0	1.3566	0	0.54918	0.297199	1.00678	0.722039	0.608974	0	0.140495	0.23017	1.86659	0	0	0	0	0	0.463813	IDENTIFIED	-	-
hsa-miR-219b-3p	0	0	0	0	0	0	0	0	0	0	0	0	0.148599	0	0	0	0	1.12396	0	0.233324	0	0	0	0	0	0	IDENTIFIED	-	-
hsa-miR-222-5p	0	0	0.45264	0	0	0	0	0.23107	0	0.53295	0	0	0	0	0	0	0.907735	0	0.23017	0	0	0	0	0	0.712446	0	IDENTIFIED	-	-
hsa-miR-224-3p	0	0	0	1.61996	0.602312	0	0	1.15535	0	0.2907	0	3.09894	0.346732	1.00678	0	0	0	0.234158	0	0.933296	0	0	0	0.161796	0.814224	0	IDENTIFIED	-	-
hsa-miR-2276-3p	0	0	0	0	0	0	0	0	0	0	0.608893	0	0	0	0	0	0.907735	0	0	0	0	0	0	0	0	0	IDENTIFIED	-	-
hsa-miR-2277-3p	0	0	0	0	0	0	0	0	0	0	1.21779	0	0	0	0	0	0	0	0	0	0	0	0	0.323592	0	0	IDENTIFIED	-	-
hsa-miR-2277-5p	0	0	0.7544	0	0	0	0	0.924279	0	0.2907	0	1.17681	0.148599	0	0	0	0	5.19831	4.06633	2.02214	0	0	0	5.01568	1.22134	4.63813	IDENTIFIED	-	-
hsa-miR-2355-5p	0	0	5.07962	0.72898	1.40539	0	0	0.462139	0	1.938	1.42075	2.39286	2.47666	0.890611	0	0.608974	0	5.57297	1.53447	1.01107	0	1.23958	0	0.53932	1.832	4.32892	IDENTIFIED	-	-
hsa-miR-2392	0	0	0	0	0	0	0	0.616186	0	0	0	0	0	0.774445	0	0	0	0	0	0	0	0	0	0	1.01778	0	IDENTIFIED	-	-
hsa-miR-23b-5p	0	0	0	0	0	0	0	0.462139	0	0.82365	0	0	0	0	0	0	0	0	0	0	0	0	0	0	0.305334	0	IDENTIFIED	-	-
hsa-miR-23c	0	0	0	0	2.00771	5.5062	0	1.46344	1.78197	0	0	0	0	4.99517	0	0	0	0	0	1.08885	0	0	0	0.161796	0	0	IDENTIFIED	-	-
hsa-miR-24-1-5p	0	0	0.15088	0.242993	0	0	0	0.539163	0	0.72675	0	1.13759	0	0.116167	0	0	0	0	0.23017	0	0	0	0	0.26966	0	0	IDENTIFIED	-	-
hsa-miR-24-2-5p	0	0	0.30176	2.59193	0	0	0.510458	1.54046	0	0	1.01482	1.2945	4.50751	0.3485	0.722039	0	0	3.18455	4.21978	2.72211	0	0	1.67868	2.80446	8.44758	5.87496	IDENTIFIED	-	-
hsa-miR-2682-5p	0	0	0	0	0	0	0	0	0	0	0	0.117681	0	0	0	0	0	0	0	0	0	0	0	0	0	0	IDENTIFIED	-	-
hsa-miR-26a-1-3p	0	0	0	0.72898	0.602312	0	1.14853	0	0	0.1938	0	0.392271	0.742997	2.71056	0	2.4359	0	0.889801	0.690509	1.63327	0	6.19788	0	0.485388	1.01778	0.927626	IDENTIFIED	-	-
hsa-miR-296-3p	0	0	0	0	0	0	0	0.23107	0	0.4845	0.811858	0.156909	0	0.154889	0	3.65385	0	0	0	0	0	0	0	0	0	0	IDENTIFIED	-	-
hsa-miR-299-5p	0	0	4.72757	2.67293	0	0	0.255229	2.54177	0	0	0.608893	2.58899	1.43646	1.54889	0	0	0	0.796138	0	0	0	0	0	0	0	0	IDENTIFIED	-	-
hsa-miR-29b-1-5p	0	0	0	0	0	0	0	0	0	0.5814	0	0.117681	0	0.813167	0	0	0	0.187327	0	0	0	0	0	0	1.01778	0.773022	IDENTIFIED	-	-
hsa-miR-29b-2-5p	0	0	1.30763	1.37696	0	0	0	0	0	1.01745	0	1.33372	1.08973	1.0455	0	0.811966	0	0.936633	3.2991	0.622198	0	1.23958	0.839341	3.07412	1.73023	5.72036	IDENTIFIED	-	-
hsa-miR-301a-5p	0	0	0	0.242993	0	0	0	0	0	0	0	0	0.148599	0	0	0	0	0.327822	0.690509	2.72211	0	0	0	0.215728	0.610668	0	IDENTIFIED	-	-
hsa-miR-3074-3p	0	0	0	0	0	0	0	0	0	0	0	0	0.297199	0	0	0	0	0.374653	0	1.08885	0	0	0	0.593252	0.712446	0	IDENTIFIED	-	-
hsa-miR-3074-5p	0	0	0	0	0	0	0	0.23107	0	0	0.811858	0	0.64393	0	0	0	0	0.234158	0	6.06643	0	0	0	0.377524	3.2569	0.463813	IDENTIFIED	-	-
hsa-miR-3116	0	0	0	0.323991	0	0	0	0.308093	0	0	0	0.117681	1.13926	0	1.68476	1.62393	0	2.29475	0.23017	1.47772	2.14137	1.23958	0	0.431456	2.54445	1.08223	IDENTIFIED	-	-
hsa-miR-3118	0	0	0	0	0	0	0	0	0	0	0	0	0	0	0	0	0	0	0	0	0	0	0	0	0	0.618417	IDENTIFIED	-	-
hsa-miR-3127-3p	0	0	0	0	0	0	0	0	0	0	0	0	0	0	0	0	0	0	0	0	0	0	0	0	0	0.463813	IDENTIFIED	-	-
hsa-miR-3127-5p	0	0	0	0.242993	0	0	0	0.23107	0	0	0	0	0.297199	0	0	0	0	0.983465	0	1.55549	0	0	0	0.755048	1.62845	2.47367	IDENTIFIED	-	-
hsa-miR-3128	0	0	0	0	0	0	0	0	0	0	0	0	0	0	0	0	0	0.140495	0	0	0	0	0	0	0	0	IDENTIFIED	-	-
hsa-miR-3129-3p	0	0	0	0	0	0	0	0	0	0.14535	0	0	0.148599	0	0	0	0	0	0	0	0	0	0	0	0	0	IDENTIFIED	-	-
hsa-miR-3129-5p	0	0	0.201173	0	0	0	0	0	0	0	0	0	0	0	0	0	0	0	0	0	0	0	0	0	0	0	IDENTIFIED	-	-
hsa-miR-3130-5p	0	0	0	0	0	0	0	0	0	0	0	0	0	0	0	0	0	0.187327	0	0	0	0	0	0	0	2.16446	IDENTIFIED	-	-
hsa-miR-3133	0	0	0	0	0	0	0	0	0	0	0	0	0.148599	0	0	0	0	0.468316	0.23017	0	0	0	0	0.215728	0	0	IDENTIFIED	-	-
hsa-miR-3136-5p	0	0	0	0	0	0	0	0	0	0	0	0	0.198132	0	0	0	0	0.140495	0	0.933296	0	0	0	0	0	0.618417	IDENTIFIED	-	-
hsa-miR-3139	0	0	0	0	0	0	0	0	0	0	0	0	0	0	0	0	0	0	0	3.11099	0	0	0	0	0	0	IDENTIFIED	-	-
hsa-miR-3144-3p	0	0	0	0	0	0	0	0	0	0	0	0	0.396265	0	0	0	0	0.140495	0	0	0	0	0	0.323592	0	0	IDENTIFIED	-	-
hsa-miR-3145-3p	0	0	0	0.242993	0	0	0	0	0	0	0	0	0	0	0	0	0	0.140495	0	0	0	0	0	0	0	0.927626	IDENTIFIED	-	-
hsa-miR-3145-5p	0	0	0	0	0	0	0	0	0	0	0	0	0	0	0	0	0	0.140495	0	0	0	0	0	0	0	0.463813	IDENTIFIED	-	-
hsa-miR-3150a-5p	0	0	0	0	0	0	0	0	0	0	0	0	0	0	0	0	0	0	0	0.233324	0	0	0	0	0	0	IDENTIFIED	-	-
hsa-miR-3150b-3p	0	0	0	0	0	0	0	0	0	0	0	0	0	0	0	0	0	0	0	0	0	0	0	0.161796	0	0	IDENTIFIED	-	-
hsa-miR-3152-5p	0	0	0	0	0	0	0	0	0	0.14535	0	0.117681	0.148599	0	0	0	0	0.327822	0	0	0	0	0	0.755048	0.305334	0	IDENTIFIED	-	-
hsa-miR-3154	0	0	0	0	0	0	0	0	0	0	0	0	0	0.116167	0	0	0	0	0	0	0	0	0	0	0	0	IDENTIFIED	-	-
hsa-miR-3157-3p	0	0	0.352053	0.242993	0	0	0	0.23107	0	0.1938	0	0	0	0	0	0	0	0.468316	0	0	0	0	0	0.215728	0.305334	0.773022	IDENTIFIED	-	-
hsa-miR-3159	0	0	0	0	0	0	0	0	0	0	0	0	0.297199	0	0	0	0.907735	0	0	0	0	0	0	0	0	0	IDENTIFIED	-	-
hsa-miR-3161	0	0	0	0	0	0	0	0	0	0	0	0	0	0	0	0	0	0.608811	0	0.466648	0	0	0	0	0	0	IDENTIFIED	-	-
hsa-miR-3173-5p	0	0	0	0	0	0	0	0	0	0.24225	0	0	0.247666	0	0	0	0	0.374653	0.23017	0	0	0	0	0	0	0	IDENTIFIED	-	-
hsa-miR-3174	0	0	0	0	0	0	0	0	0	0	0	0	0.148599	0	0	0	0	1.35812	0.46034	1.55549	0	0	0	0	0	1.08223	IDENTIFIED	-	-
hsa-miR-3177-3p	0	7.24084	0	0	0	0	0	0	0	0	0	0	0.148599	0	0	0	0	0.608811	0	0.544423	0	0	0	0.161796	0.814224	0.618417	IDENTIFIED	-	-
hsa-miR-3177-5p	0	0	0	0	0	0	0	0	0	0	0	0	0	0	0	0	0	0	0	0	0	0	0	0	0	0.618417	IDENTIFIED	-	-
hsa-miR-3187-3p	0	0	0	0	0	0	0	0	0	0	0	0	0	0	0	0	0	0	0	0	0	0	0	0	0	1.23683	IDENTIFIED	-	-
hsa-miR-3188	0	0	0	0	0	0	0	0	0	0	0	0.117681	0	0	0	0	0	0.28099	0	0	0	0	0	0	0	0	IDENTIFIED	-	-
hsa-miR-3194-5p	0	0	0	0	0	0	0	0	0	0	0	0	0	0	0	0	0	0	0	0	0	0	0	0.26966	0	0	IDENTIFIED	-	-
hsa-miR-3199	0	0	0.201173	0	0	0	0	0	0	0.14535	0	0	0	0	0	0	0	0	0	0	0	0	0	0	0	0	IDENTIFIED	-	-
hsa-miR-3202	0	0	0.553226	0	0	0	0	0	0	0	0	0.117681	0	0	0	0	0	0	0	0	0	0	0	0	0	0	IDENTIFIED	-	-
hsa-miR-320c	0	0	0.30176	0	0	0	0	0	0	0	0	0.156909	0	0.619556	0	2.23291	0	1.12396	0	1.2444	0	0	0	0.862912	1.01778	1.39144	IDENTIFIED	-	-
hsa-miR-320d	0	0	6.28666	2.34894	1.60617	2.7531	0.255229	0	0	2.7132	0	1.56909	1.58506	3.79478	0	6.29273	0	2.71624	0.23017	2.02214	0	0	0	3.28985	3.66401	1.08223	IDENTIFIED	-	-
hsa-miR-323a-3p	0	0	2.2632	0.971974	0	0	0	3.08093	0	0.82365	0.608893	1.41218	1.18879	0.309778	0	1.42094	0	0.796138	0.306893	5.05536	0	0	0	0.593252	1.32311	0	IDENTIFIED	-	-
hsa-miR-323b-3p	0	0	1.15675	1.53896	0	0	0.255229	5.3146	0	0	0.608893	1.25527	2.03086	0.116167	0	0	0.907735	0.796138	1.15085	1.55549	0	0	0	0.161796	1.42489	0	IDENTIFIED	-	-
hsa-miR-32-3p	0	0	0.553226	4.29288	0	0	0	1.92558	0	0	1.42075	1.17681	5.69631	0.232333	0	2.63889	0.907735	7.30574	3.68272	5.75533	0	2.47915	2.7978	4.90781	3.15512	8.81245	IDENTIFIED	-	-
hsa-miR-329-3p	0	0	0.653813	0.72898	0	0	0	0	0	0	0	0.666861	0.346732	1.12294	0	0	0	0.140495	0	0.544423	0	0	0	0	0	0	IDENTIFIED	-	-
hsa-miR-331-5p	0	0	0.30176	1.37696	0	0	0	0.924279	0	0	1.42075	0.784543	2.17946	0.154889	0	1.21795	0.907735	3.09089	1.76463	6.53308	0	0	0	3.07412	3.66401	6.9572	IDENTIFIED	-	-
hsa-miR-337-5p	0	0	2.56496	2.59193	0	0	0	3.92819	0	0.6783	1.21779	2.70667	1.18879	0.154889	0	0.608974	0	0.983465	0.537063	0	0	0	0	0	0.712446	0	IDENTIFIED	-	-
hsa-miR-338-5p	0	0	0.502933	0.971974	2.00771	0	0.382844	0	0	1.1628	0	1.2945	0.594397	2.05228	0	0	0	0.28099	0.997402	5.522	0	4.13192	0	3.93704	1.01778	1.23683	IDENTIFIED	-	-
hsa-miR-33b-3p	0	0	0	0	0	0	0	1.07833	0	0	0.811858	0.156909	0.198132	0.116167	0	0	0	3.51237	0.537063	1.39994	0	0	0	0	2.23912	5.25655	IDENTIFIED	-	-
hsa-miR-345-3p	0	0	0	0	0	0	0	0.23107	0	0	0	0	0.148599	0	0	0	0	0	0	0	0	0	0	0	1.01778	0	IDENTIFIED	-	-
hsa-miR-346	0	0	0	0	0	0	0	0	0	0	0	0	0	0.116167	0	0	0	0.140495	0	0	0	0	0	0	0	0	IDENTIFIED	-	-
hsa-miR-3605-5p	0	0	0	0	0	0	0	0	0	0	0	0	0.594397	0.116167	0	5.88675	0	0.515148	0.690509	0	0	0	0	0	0	0	IDENTIFIED	-	-
hsa-miR-3611	0	0	0.15088	0	0	0	0	0	0	0.14535	0	0.666861	0.148599	0.309778	0	0.608974	0	0.187327	0.23017	0	0	0	0	0	0.610668	0	IDENTIFIED	-	-
hsa-miR-3612	0	0	0	0	0	0	0	0.23107	0	0	0	0	0	0	0	0	0	0	0	0.933296	0	0	0	0	0	0	IDENTIFIED	-	-
hsa-miR-3613-3p	0	0	0.15088	2.67293	0	0	0.638073	0	0	0	1.01482	1.37295	1.88226	2.01356	0	0	0.907735	1.73277	2.3017	4.19983	0	5.3715	0	0.323592	0.610668	0.463813	IDENTIFIED	-	-
hsa-miR-3614-3p	0	0	0	0	0	0	0	0	0	0	0	0	0.594397	0	0	0	0	0.234158	0	0	0	0	0	0.916844	0	0.927626	IDENTIFIED	-	-
hsa-miR-3616-3p	0	0	0	0	0	0	0	0	0	0	0	0	0.148599	0	0	0	0	1.21762	0	0	0	0	0	0.161796	0	0.463813	IDENTIFIED	-	-
hsa-miR-3616-5p	0	0	0	0	0	0	0	0	0	0	0	0	0.247666	0	0	0	0	0.796138	0.23017	0	0	0	0	0.862912	0.407112	0	IDENTIFIED	-	-
hsa-miR-3617-5p	0	0	0	0	0	0	0	0	0	0	0	0	0	0	0	0	0	0	0	0	0	0	0	0.377524	0	0	IDENTIFIED	-	-
hsa-miR-3619-5p	0	0	0	0	0	0	0	0	0	0	0	0	0	0	0	0	0	0.140495	0	0	0	0	0	0	0	0	IDENTIFIED	-	-
hsa-miR-3620-5p	0	0	0	0	0	0	0	0	0	0	0	0	0	0	0	0	0.907735	0	0	0	0	0	0	0	0	0	IDENTIFIED	-	-
hsa-miR-3622a-3p	0	0	0	0	0	0	0	0	0	0	0	0.27459	0	0	0	0	0	0	0	0	0	0	0	0	0.305334	0	IDENTIFIED	-	-
hsa-miR-3622a-5p	0	0	0	0.566985	2.40925	0	0.829494	0	0	4.11825	0	0.392271	0.495331	2.98161	0	0	0.907735	0	0	0.466648	0	0	0	4.47636	3.15512	0	IDENTIFIED	-	-
hsa-miR-3622b-3p	0	0	0	0	0	0	0	0	0	0	0	0	0	0	0	0	0	0	0	0	0	0	0	0	0.407112	0	IDENTIFIED	-	-
hsa-miR-363-5p	0	0	0	0	0	0	0	0	0	0	0	0	0.148599	0	0	0	0	0	0	0	0	0	0	0	0	0	IDENTIFIED	-	-
hsa-miR-3651	0	0	0	0.647983	0	0	0	0	0	0.2907	0	0	0.297199	0	0	0	0	0.28099	0.46034	1.47772	0	0	0	0.161796	0.916002	0	IDENTIFIED	-	-
hsa-miR-3653	0	0	0	0	0	0	0	0	0	0.14535	0	0	0	0	0	0	0	0	0	0	0	0	0	0	0	0	IDENTIFIED	-	-
hsa-miR-365a-5p	0	0	0	0	0	0	0	0.23107	0	0	0	0	0	0	0	0	0	0	0	0	0	0	0	0.161796	1.42489	0.773022	IDENTIFIED	-	-
hsa-miR-365b-5p	0	0	0	0	0	0	0	0	0	0	0.608893	0	0	0	0	0	0	0	0	0	0	0	0	0	0.407112	1.70065	IDENTIFIED	-	-
hsa-miR-3661	0	0	0	0	0	0	0	0	0	0	0	0	0.198132	0	0	0	0	0.468316	0	0.233324	0	0	0	0	0.305334	0	IDENTIFIED	-	-
hsa-miR-3663-3p	0	0	0	0	0	0	0	0	0	0	0	0	0	0	0	0	0	0	0	0	0	0	0	0.161796	0	0	IDENTIFIED	-	-
hsa-miR-3664-3p	0	0	0	0	0	0	0	0	0	0	0	0	0.495331	0	0	0	0	2.38841	1.07413	0	0	0	0	0.161796	0.305334	1.39144	IDENTIFIED	-	-
hsa-miR-3677-3p	0	0	0	0	0	0	0	0.462139	0	0	0	0.117681	0	0	0	0.608974	0	2.8099	2.14825	0.466648	0	0	0	0.485388	0	1.23683	IDENTIFIED	-	-
hsa-miR-3679-5p	0	0	0	0	0	0	0	0	0	0	1.21779	0	0	0	0	0	0	0	0	0	0	0	0	0	0	0.463813	IDENTIFIED	-	-
hsa-miR-3687	0	0	0	0	0	0	0	0	0	0	0	0	0	0	0	0	0	0	0	0.777747	0	0	0	0	0	0	IDENTIFIED	-	-
hsa-miR-3688-3p	0	0	0	0.242993	0	0	0.191422	0.23107	0	0	0	0	0.148599	0.116167	0	0	0	1.21762	0	2.64434	0	0	0	0.26966	0	0.773022	IDENTIFIED	-	-
hsa-miR-3690	0	0	0	0	0	0	0	0	0	0	0	0	0.990662	0	0	0	0	0.140495	0.537063	0	0	0	0	0	0	0	IDENTIFIED	-	-
hsa-miR-370-3p	0	0	4.5264	4.45488	0.602312	0	0.191422	6.16186	0	0.92055	1.21779	2.15749	5.05238	0.271056	0	0.608974	2.72321	0.796138	3.14565	0	0	2.47915	0	0.377524	2.23912	0.773022	IDENTIFIED	-	-
hsa-miR-370-5p	0	0	0	0	0	0	0	0	0	0	0.608893	0.117681	0	0.116167	0	0	0	0	0	0	0	0	0	0	0	0	IDENTIFIED	-	-
hsa-miR-371a-5p	0	0	0.553226	0	0	0	0	0	0	0	0	0	0	0	0	0	0	0	0	0	0	0	0	0	0	0	IDENTIFIED	-	-
hsa-miR-371b-5p	0	0	0	0	0	0	0	0	0	0	0	0	0.198132	0	0	0	0	0.187327	0	0	0	0	0	0	0	0	IDENTIFIED	-	-
hsa-miR-372-3p	0	0	1.30763	0	0	0	0	0	0	0	0	0	0	0	0	0	0	0	0	0	0	0	0	0	0	0	IDENTIFIED	-	-
hsa-miR-373-3p	0	0	2.06203	0.242993	0	0	0	0	0	0	0	0	0.148599	0	0	0	0	0	0.23017	0	0	0	0	0	0	0	IDENTIFIED	-	-
hsa-miR-374c-3p	0	0	0	0	0	0	0	0.308093	0	0	0	0	0.396265	0.116167	0	0	0.907735	0.608811	0.46034	0	0	0	0	0.53932	0	0	IDENTIFIED	-	-
hsa-miR-376a-2-5p	0	0	0.15088	0	0	0	0	0	0	0	0	0.313817	0	0	0	0	0	0	0	0	0	0	0	0	0	0	IDENTIFIED	-	-
hsa-miR-376a-5p	0	0	2.31349	3.96889	2.81079	0	0	0	4.07308	9.06015	0	2.70667	3.26918	4.84028	0	0	0	1.54544	1.91808	0.855522	0	0	0.839341	2.10335	1.32311	0	IDENTIFIED	-	-
hsa-miR-377-3p	0	0	6.89018	5.83184	0.803083	3.6708	0.638073	2.77284	1.01827	1.2597	1.62372	6.23711	2.22899	3.25267	0	4.05983	0	1.31129	2.68531	0	0	0	0	0.701116	1.22134	0	IDENTIFIED	-	-
hsa-miR-378e	0	0	0	0	0	0	0	0.385116	0	0.14535	0	0	0.445798	0.464667	0	2.84188	0	0	0.306893	1.08885	0	0	1.95846	0.862912	0	0	IDENTIFIED	-	-
hsa-miR-378f	0	0	0.955573	1.21497	0	0	2.42468	7.85637	0	0.1938	0	1.2945	2.22899	0.154889	0	6.08974	0	1.82643	4.14306	1.55549	0	4.13192	1.95846	0.701116	0.305334	1.08223	IDENTIFIED	-	-
hsa-miR-378h	0	0	0	0	0	0	0	0.23107	0	0	0	0	0.396265	0	0	0.608974	0	0	0.46034	0	0	0	0	0	0	0	IDENTIFIED	-	-
hsa-miR-378i	0	0	0	0.323991	0	0	0.191422	0	0	0	0	0.156909	0.346732	0	0	0	0	0.327822	0.537063	0	0	0	0	0	0	0	IDENTIFIED	-	-
hsa-miR-379-3p	0	0	3.36965	2.91592	0	0	0.191422	0.539163	0	0.53295	0.608893	1.76522	1.33739	0.503389	0	0	0	0.749306	0.46034	0.311099	0	0	0	0	0.814224	0	IDENTIFIED	-	-
hsa-miR-380-3p	0	0	0.553226	0.971974	0	0	0	0.385116	0	0.14535	0	0.431498	0.891596	0.154889	0	0	0	0.421485	0.690509	0.466648	0	1.23958	0	0	0.305334	0	IDENTIFIED	-	-
hsa-miR-382-3p	0	0	3.57082	5.02187	0	7.3416	0.191422	3.08093	0	1.7442	0.811858	3.92271	2.08039	1.93611	0	0.608974	0	1.82643	1.84136	0.622198	0	0	0	0.215728	0.814224	0.463813	IDENTIFIED	-	-
hsa-miR-3912-3p	0	0	4.82816	3.96889	2.00771	0	1.21234	0.770232	0.763702	7.99425	1.62372	4.23653	2.57572	4.56922	0.722039	0.608974	2.72321	3.8402	3.52927	4.82203	0	0	0	2.96626	3.46045	4.01971	IDENTIFIED	-	-
hsa-miR-3916	0	0	0	0	0	0	0	0	0	0	0	0	0	0	0	0	0	0.140495	0	0	0	0	0	0	0	0	IDENTIFIED	-	-
hsa-miR-3918	0	0	0	0	0	0	0	0	0	0	0	0	0.148599	0	0	0	0	0.28099	0	0	0	0	0	0	0	0.618417	IDENTIFIED	-	-
hsa-miR-3921	0	0	0	0	0	0	0	0	0	0	0	0	0	0	0	0	0	0.234158	0	0	0	0	0	0	0	0	IDENTIFIED	-	-
hsa-miR-3926	0	0	0.15088	0	0	0	0	0	0	0	0	0	0	0	0	0	0	0	0	0	0	0	0	0	0	0	IDENTIFIED	-	-
hsa-miR-3927-3p	0	0	0	0	0	0	0	0	0	0	0.608893	0	0	0	0	0	0	0	0	0	0	0	0	0	0	0	IDENTIFIED	-	-
hsa-miR-3928-3p	0	0	0	0	0	0	0	0	0	0	0	0.27459	0.148599	0	0	0	0	1.96693	0.23017	0.233324	0	0	0	0	1.42489	0.618417	IDENTIFIED	-	-
hsa-miR-3934-5p	0	0	0	0.485987	0	0	0	0	0	0	0	0	1.98132	0	0	0	0	2.24792	0.690509	1.86659	0	0	0.839341	1.02471	5.39424	6.9572	IDENTIFIED	-	-
hsa-miR-3938	0	0	0.854986	0	0	0	0	0.23107	0	0	0	0	0	0	0	0	0	0.983465	0	0.233324	0	0	0	0	0	0.618417	IDENTIFIED	-	-
hsa-miR-3939	0	0	0	0.323991	0	0	0	0	0	0	0	0	1.33739	0.116167	0	0	0	2.29475	0.920679	0	0	0	0	0	0	0	IDENTIFIED	-	-
hsa-miR-3940-3p	0	0	0	0	0	0	0	0	0	0	0	0.627634	0	0.232333	0	0	0	0.796138	0.23017	0.233324	0	0	0	0	0	0	IDENTIFIED	-	-
hsa-miR-3942-3p	0	0	0	0	0	0	0	0	0	0	0	0	0.445798	0	0	0	0	0.140495	0	0	0	0	0	0	0	0	IDENTIFIED	-	-
hsa-miR-3942-5p	0	0	0.15088	0	0	0	0	0	0	0	0	0	0.396265	0	0	0	0	0.56198	0	0.466648	0	0	0	0	0	0	IDENTIFIED	-	-
hsa-miR-409-5p	0	0	0	0	0	0	0	0.616186	0	0	0.608893	0	0	0.425945	0	0	0	0.140495	0	0	0	0	0	0	0	0	IDENTIFIED	-	-
hsa-miR-411-3p	0	0	2.56496	5.99384	0.803083	0	0	2.07963	0	0.92055	0	2.70667	2.62525	0.619556	0	0	0	1.40495	1.3043	0.466648	0	0	0	0.431456	0.916002	0	IDENTIFIED	-	-
hsa-miR-412-5p	0	0	0.352053	0	0	0	0	0	0	0	0	0	0	0	0	0	0	0	0	0	0	0	0	0	0	0	IDENTIFIED	-	-
hsa-miR-4284	0	0	0	0	0	0	0	0	0	0	0	0	0	0.542111	0	0	0	0	0	0	0	0	0	0	1.32311	0	IDENTIFIED	-	-
hsa-miR-431-3p	0	0	0.352053	0.566985	0	0	0	0	0	0	0	0.27459	0.941129	0	0	0	0	0.187327	0	0	0	0	0	0	0	0	IDENTIFIED	-	-
hsa-miR-433-3p	0	0	2.2632	2.10594	1.60617	0	0	2.84986	0	1.01745	0	1.49063	1.33739	1.23911	0	0	0	0.515148	0.23017	0.233324	0	0	0	0.593252	0.712446	0	IDENTIFIED	-	-
hsa-miR-433-5p	0	0	0	0.323991	0	0	0	0	0	0	0	0	0	0	0	0	0	0	0	0	0	0	0	0	0	0	IDENTIFIED	-	-
hsa-miR-4418	0	0	0	0	0	0	0	0.23107	0	0	0.811858	0	0.148599	0	0	0	0	0	0.843956	0	0	0	0	0	0	0.463813	IDENTIFIED	-	-
hsa-miR-4419a	0	0	0.60352	0.566985	0	0	0	0	0	0	0	0.156909	0.594397	0	0	0	0	0.374653	0.383616	0	0	0	0	0	0.407112	0	IDENTIFIED	-	-
hsa-miR-4421	0	0	0	0	0	0	0	0.23107	0	0	0	0	0.842063	0.116167	0	0	0	0	0.306893	0	0	0	0	0	0	0	IDENTIFIED	-	-
hsa-miR-4423-3p	0	0	0	0	0	0	0	0	0	0	0	0	0.247666	0	0	0	0	0	0	0	0	0	0	0	0	0	IDENTIFIED	-	-
hsa-miR-4423-5p	0	0	0	0	0	0	0	0	0	0	0.608893	0	1.08973	0	0	0	0	1.54544	0	0	0	0	0	0.916844	0.916002	0	IDENTIFIED	-	-
hsa-miR-4424	0	0	0	0	0	0	0	0	0	0.14535	0	0.353044	0	0	0	0	0	0	0	0	0	0	0	0	0	0	IDENTIFIED	-	-
hsa-miR-4429	0	0	0	0	0	0	0	0	0	0	0	0	0.148599	0.813167	0	2.4359	0	0	0	0.622198	0	0	0	0	0	0	IDENTIFIED	-	-
hsa-miR-4433b-5p	0	0	0	0	0	0	0	0	0	0	0	0	0	0	0	0	0	0	0	0.311099	0	0	0	0	0	0	IDENTIFIED	-	-
hsa-miR-4435	0	0	0	0.242993	0	0	0	0	0	0	0	0	0	0	0	0	0	0	0	0	0	0	0	0	1.11956	0.463813	IDENTIFIED	-	-
hsa-miR-4441	0	0	0	0	0	0	0	0	0	0	0	0	0	0.116167	0	0	0	0	0	0	0	0	0	0	1.01778	1.23683	IDENTIFIED	-	-
hsa-miR-4443	0	0	0	0.242993	0	0	0	0	0	0	0	0.392271	3.51685	0	0	0	0	2.48208	0.537063	0	0	0	0	0	0	0	IDENTIFIED	-	-
hsa-miR-4446-3p	0	0	0	0	0	0	0	2.3107	0	0	0.608893	0	0.594397	0	0	2.02991	3.93352	0.140495	1.15085	0	0	3.71873	0	2.04942	0	4.94734	IDENTIFIED	-	-
hsa-miR-4455	0	0	0	0	0	0	0	7.08614	0	0	2.02964	0	0	0	0	0	0	0.421485	0	0	0	0	0	0	3.2569	5.56576	IDENTIFIED	-	-
hsa-miR-4467	0	0	0	0	0	0	0	0	0	0	0	0	0	0	0	0	0	0	0	0	0	0	0	0	0.305334	0	IDENTIFIED	-	-
hsa-miR-4473	0	0	0.15088	0	0	0	0	0	0	0	0	0.156909	0	0	0	0	0	0	0	0	0	0	0	0.323592	0.610668	0	IDENTIFIED	-	-
hsa-miR-4474-3p	0	0	0	0	0	0	0	0	0	0	0	0	0.148599	0	0	0	0	0.187327	0.306893	0.622198	0	0	0	0.215728	0	0	IDENTIFIED	-	-
hsa-miR-448	0	0	0	0	0	0	0	0	0	0	0	0	0	0.271056	0	0	0	0	0	0	0	0	0	0	0	0	IDENTIFIED	-	-
hsa-miR-4481	0	0	0	0	0	0	0	0	0	0	0	0	0	0	0	0	0.907735	0	0	0	0	0	0	0	0	0	IDENTIFIED	-	-
hsa-miR-4482-3p	0	0	0	0.566985	0	0	0	0	0	0	0	0	2.52619	0	0.722039	0	0	2.29475	1.45774	0	0	0	0	0	1.22134	0	IDENTIFIED	-	-
hsa-miR-4484	0	0	0	0	0	0	0	0	0	0	0	0	0.198132	0	0	0	0	0	0.23017	0	0	0	0	0	0	0	IDENTIFIED	-	-
hsa-miR-4492	0	5.79267	0	0	0	0	0	0	0	0.72675	0	0.235363	0	0	2.16612	0	0	0.140495	0	0.933296	0	0	0	0	0	0	IDENTIFIED	-	-
hsa-miR-4498	0	0	0	0	0	0	0	0	0	0	0	0	0	0	0	0	0	0	0	0	0	0	0	0	0.305334	0	IDENTIFIED	-	-
hsa-miR-449c-3p	0	0	0	0	0	0	0	0	0	0	0	0	0.842063	0	0	0	0	0.28099	0	0.233324	0	0	0	0	0	0	IDENTIFIED	-	-
hsa-miR-4504	0	0	0	0	0	0	0	0	0	0	0	0	0	0	0	0	0	0.28099	0	0.233324	0	0	0	0	0	0	IDENTIFIED	-	-
hsa-miR-4508	0	0	0	0	0	0	0	0	0	0.53295	0	0	0	0	0	0	0	0.140495	0	0.544423	0	0	0	0	0	0	IDENTIFIED	-	-
hsa-miR-450a-2-3p	0	0	0.653813	0.242993	0	0	0	0.23107	0	0.14535	0.608893	0.706088	0	0.116167	0	0.608974	0	0	0	0	0	0	0	0	0	0	IDENTIFIED	-	-
hsa-miR-4512	0	0	0	0	0	0	0	0	0	0	0	0	0	0	0	0	0	0	0	0	0	0	0	0	0	0.773022	IDENTIFIED	-	-
hsa-miR-4517	0	0	0	0	0	0	0	0	0	0	0	0	0.148599	0	0	0	0	0.655643	0	0.466648	0	0	0	0.161796	0	0	IDENTIFIED	-	-
hsa-miR-4521	0	0	0	0	0	0	0	0.462139	0	0	0	0	0	0	0	0	0	0.140495	0	0	0	0	0	0	0.305334	0	IDENTIFIED	-	-
hsa-miR-4522	0	0	0	0	0	0	0	0	0	0	0	0	0	0	0	0	0	0	0	0.233324	0	0	0	0	0	0	IDENTIFIED	-	-
hsa-miR-4524a-5p	0	0	0.60352	0	0	0	0	0	0	0.14535	0	0	0.148599	0	0	0	0	0	0	0	0	0	0	0	0	0	IDENTIFIED	-	-
hsa-miR-4526	0	0	0	0	0	0	0	0	0	0	0	0	0	0	0	0	0	0.28099	0	0	0	0	0	0	0.305334	0	IDENTIFIED	-	-
hsa-miR-4531	0	0	0	0	0	0	0	0	0	0	0	0	0	0	0	0	0	0	0	0	0	0	0	0	1.22134	1.23683	IDENTIFIED	-	-
hsa-miR-4536-5p	0	0	0	0	0	0	0	0	0	0	0	0.117681	0	0	0	0	0	0	0	0	0	0	0	0	0	0	IDENTIFIED	-	-
hsa-miR-4636	0	0	0	0.72898	0	0	0	0	0	0.4845	0	0.235363	0.297199	1.7425	0	0	0	0.327822	0	1.78882	0	0	0	0.161796	1.832	0	IDENTIFIED	-	-
hsa-miR-4640-3p	0	0	0	0	0	0	0	0	0	0	0	0	0	0	0	0	0	0	0	0	0	0	0	0	0	0.618417	IDENTIFIED	-	-
hsa-miR-4642	0	0	0	0	0	0	0	0	0	0	0	0	0	0	0	0	0	0	0	0	0	0	0	0.161796	0	0	IDENTIFIED	-	-
hsa-miR-4645-3p	0	0	0	0	0	0	0	0	0	0	0	0	0.148599	0	0	0	0	0.234158	0.23017	0	0	0	0	0	0.407112	0	IDENTIFIED	-	-
hsa-miR-4652-5p	0	0	0	0	0	0	0	0	0	0	0	0	0	0	0	0	0	0.515148	0	0.466648	0	0	0	0.323592	0	1.23683	IDENTIFIED	-	-
hsa-miR-4653-5p	0	0	0	0	0	0	0	0	0	0	0	0	0	0	0	0	0	0.140495	0	0	0	0	0	0	0	0	IDENTIFIED	-	-
hsa-miR-4660	0	0	0	0	0	0	0	0	0	0	0	0	0	0	0	0	0	0	0	0	0	0	0	0	0.305334	0	IDENTIFIED	-	-
hsa-miR-4661-5p	0	0	0	0	0	0	0	0	0	0	0	0	0	0	0	0	0	0	0	0.933296	0	0	0	0.161796	1.32311	0	IDENTIFIED	-	-
hsa-miR-4664-3p	0	0	0	0	0	0	0	0	0	0	0	0	0.148599	0	0	0	0	0.140495	0	0	0	0	0	0	0.305334	0	IDENTIFIED	-	-
hsa-miR-4668-5p	0	0	0	0	0	0	0	0	0	0	0	0	0	0	0	0	0	0.187327	0	0	0	0	0	0	0	0	IDENTIFIED	-	-
hsa-miR-4670-3p	0	0	0.60352	0	0	0	0	0	0	0.5814	0	0.117681	0	0	0	0	0	0	0	0	0	0	0	0	0	0	IDENTIFIED	-	-
hsa-miR-4671-3p	0	0	0	0	0	0	0	0	0	0.14535	0	0	0	0	0	0	0	0	0	0	0	0	0	0	0.407112	0	IDENTIFIED	-	-
hsa-miR-4676-5p	0	0	0	0	0	0	0	0	0	0	1.21779	0	0	0	0	0	0	0	0	0	0	0	0	0	0	0	IDENTIFIED	-	-
hsa-miR-4677-5p	0	0	0	0	0	0	0	0	0	0	0	0	0	0	0	0	0	0.140495	0	0	0	0	0	0	0	0	IDENTIFIED	-	-
hsa-miR-4679	0	0	0	0	0	0	0	0	0	0	0	0	0	0	0	0	0	0	0	0	0	0	0	0.161796	0	0	IDENTIFIED	-	-
hsa-miR-4682	0	0	0	0	0	0	0	0	0	0	0	0	0.198132	0	0	0	0	0	0	0	0	0	0	0	0	0	IDENTIFIED	-	-
hsa-miR-4683	0	0	0	0	0	0	0	0	0	0	0	0	0.148599	0	0	0	0	0	0	0	0	0	0	0	0	0.927626	IDENTIFIED	-	-
hsa-miR-4685-3p	0	0	0	0	0	0	0	0	0	0	0	0	0.148599	0	0	0	0	0	0	0.233324	0	0	0	0.377524	0	0	IDENTIFIED	-	-
hsa-miR-4690-3p	0	0	0	0	0	0	0	0	0	0	0	0	0	0	0	0	0	0.140495	0	0	0	0	0	0	0	0	IDENTIFIED	-	-
hsa-miR-4703-3p	0	0	0	0	0	0	0.191422	0	0	0	0	0	0	0	0	0	0	0	0	0	0	0	0	0	0	0	IDENTIFIED	-	-
hsa-miR-4705	0	0	0	0	0	0	0	0	0	0.14535	0	0	0	0.3485	0	0	0	0	0	0	0	0	0	0	0	0	IDENTIFIED	-	-
hsa-miR-4707-3p	0	0	0	0	0	0	0	0	0	0	0	0	0	0	0	0	0	0.28099	0.23017	0.622198	0	0	0	0	0.305334	0	IDENTIFIED	-	-
hsa-miR-4708-3p	0	0	0	0	0	0	0	0	0	0	0	0	0	0	0	0	0	0.140495	0	0	0	0	0	0	0	0.773022	IDENTIFIED	-	-
hsa-miR-4724-5p	0	0	0	0	0	0	0	0.23107	0	0	0	0	0.148599	0	0	0	0	0.889801	0	0	0	0	0	0	0	1.85525	IDENTIFIED	-	-
hsa-miR-4728-3p	0	0	0	0	0	0	0	0	0	0	1.62372	0	0.346732	0	0	0	0	0.140495	0.46034	0.855522	0	0	0	0.647184	0	1.70065	IDENTIFIED	-	-
hsa-miR-4732-3p	0	0	0	0	0	0	0	0	0	0	0	0	0	0	0	0	0	0	0	1.01107	0	0	0	0	0.305334	2.93748	IDENTIFIED	-	-
hsa-miR-4742-3p	0	0	0	0	0	0	0	0	0	0	0	0	0	0	0	0	0	0	0	0.699972	0	0	0	0	0	0	IDENTIFIED	-	-
hsa-miR-4745-5p	0	0	0	0	0	0	0	0	0	0	0	0	0	0	0	0	0	0	0	0	0	0	0	0	0	0.463813	IDENTIFIED	-	-
hsa-miR-4746-5p	0	0	0	0.971974	0	0	0	0.308093	0	0	0.608893	0.313817	4.06171	0	0	0	0	4.96415	1.45774	0.622198	0	0	0.839341	0.485388	3.56223	3.09209	IDENTIFIED	-	-
hsa-miR-4749-5p	0	0	0	0	0	0	0	0.23107	0	0	0	0	0	0	0	0	0	0	0	0	0	0	0	0	0	0	IDENTIFIED	-	-
hsa-miR-4750-5p	0	0	0	0	0	0	0	0.23107	0	0	0	0	0	0	0	0	0	0	0	0	0	0	0	0	0	0	IDENTIFIED	-	-
hsa-miR-4758-3p	0	0	0	0	0	0	0	0	0	0	0	0	0	0	0	0	0	0.327822	0	0	0	0	0	0	0	1.23683	IDENTIFIED	-	-
hsa-miR-4761-3p	0	0	0	0	0	0	0	0	0	0	0	0	0.148599	0	0	0	0	0	0	0	0	0	0	0	0	0	IDENTIFIED	-	-
hsa-miR-4762-5p	0	0	0	0	0	0	0	0	0	0	0	0.117681	0	0	0	0	0	0	0	0	0	0	0	0	0	0	IDENTIFIED	-	-
hsa-miR-4768-5p	0	0	0.15088	0	0	0	0	0	0	0.1938	0	0.235363	0.445798	0.425945	0	0	0	1.0303	0	0	0	0	0	0	0.305334	0.618417	IDENTIFIED	-	-
hsa-miR-4770	0	0	0	0	0	0	0	0	0	0	0	0	0	0.116167	0	0	0	0	0	0	0	0	0	0	0	0	IDENTIFIED	-	-
hsa-miR-4772-3p	0	0	0	0	0	0	0	0	0	0	0	0	0	0	0	0	0	0	0	0.233324	0	0	0	0	0	0	IDENTIFIED	-	-
hsa-miR-4772-5p	0	0	0	0	0	0	0	0	0	0	0	0.235363	0	0	0	0	0	0.702475	0.23017	0	0	0	0	0	0	0	IDENTIFIED	-	-
hsa-miR-4774-5p	0	0	0	0	0	0	0	0	0	0	0	0	0	0.116167	0	0	0	0	0	0	0	0	0	0	0	0	IDENTIFIED	-	-
hsa-miR-4775	0	0	0.45264	1.45796	0	0	0	0.539163	0	0.14535	0	0.54918	2.67479	0.154889	0	0	0	2.06059	4.14306	0.622198	0	1.23958	0	1.99548	2.64623	1.23683	IDENTIFIED	-	-
hsa-miR-4781-3p	0	0	0	0.242993	0	0	0	0	0	0	0	0	0.64393	0	0	0	0.907735	0.28099	0.690509	0	0	0	0	1.45616	0.407112	2.16446	IDENTIFIED	-	-
hsa-miR-4785	0	0	0	0	0	0	0	0	0	0	0	0	0	0	0	0	0	0	0	0.233324	0	0	0	0	0	0	IDENTIFIED	-	-
hsa-miR-4786-5p	0	0	0	0	0	0	0	0	0	0	0	0	0	0	0	0	0.907735	0	0	0	0	0	0	0	0	0.463813	IDENTIFIED	-	-
hsa-miR-4787-3p	0	0	0	0	0	0	0	0	0	0	0	0	0	0	0	0	0	0	0	2.56657	0	0	0	0	0	0	IDENTIFIED	-	-
hsa-miR-4787-5p	0	0	0	0	0	0	0	0	0	0	0	0	0	0	0	0	0	0.140495	0	0	0	0	0	0	0	0	IDENTIFIED	-	-
hsa-miR-4796-3p	0	0	0	0	0	0	0	0	0	0	0	0.117681	0	0	0	0	0	0	0	0	0	0	0	0	0	0	IDENTIFIED	-	-
hsa-miR-4797-3p	0	0	0	0	0	0	0	0	0	0	0	0	0	0	0	0	0	0.140495	0	0	0	0	0	0	0	0	IDENTIFIED	-	-
hsa-miR-4800-3p	0	0	0	0	0	0	0	0	0	0.2907	0	0	0	0	0	0	0	0.140495	0	0	0	0	0	1.24044	0.610668	2.16446	IDENTIFIED	-	-
hsa-miR-4802-3p	0	0	0	0	0	0	0	0	0	0	0	0	0.297199	0	0	0	0	0.936633	0	0.311099	0	0	0	0.377524	0	0.618417	IDENTIFIED	-	-
hsa-miR-483-5p	0	0	0	1.13397	0	0	0.191422	1.23237	0	0.72675	0.608893	1.05913	2.22899	0.968056	0	0.608974	0	0.749306	0.23017	0	0	0	0	0.593252	0	0.927626	IDENTIFIED	-	-
hsa-miR-485-3p	0	0	1.96144	2.75393	0	0	0.638073	0.308093	0	0.92055	1.42075	3.09894	2.27852	1.58761	0	0	0	0.56198	0.23017	0.855522	0	0	0	0.755048	0.916002	0	IDENTIFIED	-	-
hsa-miR-485-5p	0	0	5.93461	3.8069	0.602312	0	0.255229	3.92819	0	1.30815	0.811858	1.37295	2.77385	1.51017	0	2.23291	1.21031	0.234158	0.920679	0.233324	0	0	0	0.431456	1.11956	0	IDENTIFIED	-	-
hsa-miR-486-3p	0	5.79267	0	0.971974	0	0	0.574265	0	0	0.24225	0	1.8829	2.08039	0.697	0	0	0	0.84297	5.06374	7.31082	0	0	0	1.1865	2.13734	7.2664	IDENTIFIED	-	-
hsa-miR-487a-3p	0	0	2.06203	3.8879	0	0	0	1.23237	0	0.5814	0.608893	2.86358	4.01218	0.774445	0	0	0	1.12396	3.37582	0.699972	0	0	0	0.215728	0.814224	0	IDENTIFIED	-	-
hsa-miR-487a-5p	0	0	0	0.485987	0	0	0	0.23107	0	0	0	0	0	0	0	0	0	0	0	0	0	0	0	0	0	0	IDENTIFIED	-	-
hsa-miR-490-3p	0	0	0.402346	0	0	0	0	0.308093	0	0	0	0.509953	0	1.58761	0	0	0.907735	0	0	1.01107	0	0	0	0.970776	0	0	IDENTIFIED	-	-
hsa-miR-491-3p	0	0	0	0	0	0	0	0	0	0	0	0	0	0	0	0	0	0	0	0.311099	0	0	0	0	0	0	IDENTIFIED	-	-
hsa-miR-491-5p	0	0	0.15088	0	0	0	0.255229	0.23107	0	0	1.01482	0.117681	0.346732	0.309778	0	0	0	0.749306	0	0.544423	0	0	0	0.161796	0.610668	0.927626	IDENTIFIED	-	-
hsa-miR-494-3p	0	0	1.96144	6.47983	1.40539	0	0	1.15535	0	1.3566	0	3.37353	2.22899	3.25267	0	5.88675	0	1.26445	2.22497	0.777747	0	3.71873	0	0	1.22134	0	IDENTIFIED	-	-
hsa-miR-495-3p	0	0	5.43168	9.39575	0	0	0	3.69712	0	1.2597	2.8415	6.47248	4.16078	4.64667	0	0	1.21031	2.15426	1.53447	1.32217	0	0	0	0.323592	0.712446	0	IDENTIFIED	-	-
hsa-miR-496	0	0	0	0.242993	0	0	0	0.308093	0	0	0	0.156909	0.544864	0	0	0.608974	0	0	0.23017	0	0	0	0	0	0	0	IDENTIFIED	-	-
hsa-miR-497-3p	0	0	1.96144	2.91592	4.21618	7.3416	0.70188	0.385116	0.763702	3.05235	0	2.03981	0.247666	4.72411	0	0.608974	0	0.655643	0.383616	0	0	1.23958	0	0	0	0	IDENTIFIED	-	-
hsa-miR-4999-5p	0	0	0	0	0	0	0	0	0	0	0	0	0	0.232333	0	0	0	0	0	0	0	0	0	0	0	0	IDENTIFIED	-	-
hsa-miR-5000-3p	0	0	2.31349	1.53896	0	0	0.191422	1.3094	0	0.43605	0	1.21604	0.544864	0.929334	0	0	0	0.749306	0.767233	0.544423	0	0	0	0.161796	0.916002	0.618417	IDENTIFIED	-	-
hsa-miR-5001-3p	0	0	0	0	0	0	0	0	0	0	0	0	0.693463	0	0	0	0.907735	0.936633	0.23017	0.699972	0	0	0	0.593252	0.610668	1.08223	IDENTIFIED	-	-
hsa-miR-5002-5p	0	0	0	0	0	0	0	0	0	0	0	0	0	0	0	0	0	0.187327	0.23017	0	0	0	0	0	0	0	IDENTIFIED	-	-
hsa-miR-5006-3p	0	0	0	0	0	0	0	0	0	0	0	0	0.148599	0.154889	0	0	0	0	0	0.233324	0	0	0	0.431456	0	0	IDENTIFIED	-	-
hsa-miR-500a-5p	0	0	5.43168	5.02187	1.60617	0	0.638073	4.77544	0	5.1357	4.26225	4.90339	3.46732	5.53728	2.16612	1.01496	2.42063	7.86772	6.44475	9.17742	8.03015	0	0	9.76169	2.44267	4.79273	IDENTIFIED	-	-
hsa-miR-5010-3p	0	0	0	0.72898	1.20462	0	0.957109	0	0	0.4845	0	0.235363	0.346732	3.60117	0	0	0	0.374653	0.537063	7.3886	0	0	0	1.29437	1.01778	0	IDENTIFIED	-	-
hsa-miR-501-5p	0	0	0.60352	2.26794	0.803083	0	0.191422	1.77153	0	0.7752	1.21779	1.52986	1.23833	1.16167	0	0	1.51289	3.6997	2.99221	4.89981	2.67672	1.23958	0	4.85388	0.814224	1.70065	IDENTIFIED	-	-
hsa-miR-503-3p	0	0	0.15088	0	0	0	0	0	0	0	0	0	0	0	0	0	0	0	0	0	0	0	0	0	0	0	IDENTIFIED	-	-
hsa-miR-505-5p	0	0	0	0	0	0	0	0	0	0	0	0	0.247666	0.116167	0	0	0	0.374653	0	0	0	0	0	0	0.305334	0	IDENTIFIED	-	-
hsa-miR-506-5p	0	0	0.15088	0	0	0	0	0	0	0	0	0	0	0	0	0	0	0	0	0	0	0	0	0	0	0	IDENTIFIED	-	-
hsa-miR-507	0	0	1.65968	0	0	0	0	0	0	0	0	0	0	0	0	0	0	0	0	0	0	0	0	0	0	0	IDENTIFIED	-	-
hsa-miR-5091	0	0	0.502933	0	0	0	0	0.770232	0	0	0	0.431498	0.247666	0	0	0	0	0.983465	0	0	0	0	0	0.53932	0	0.773022	IDENTIFIED	-	-
hsa-miR-509-5p	0	0	6.63872	0	0	0	0	0	0	0	0	0	0.297199	0	0	0	0	0	0	0	0	0	0	0	0	0	IDENTIFIED	-	-
hsa-miR-510-5p	0	0	2.01173	0	0	0	0	0	0	0	0	0	0	0	0	0	0	0	0	0	0	0	0	0	0	0	IDENTIFIED	-	-
hsa-miR-511-3p	0	0	0	0	0	0	0	0	0	0	0	0.156909	0.148599	0.851889	0	0	0	0.140495	0	5.522	0	0	0	0	0	0	IDENTIFIED	-	-
hsa-miR-511-5p	0	0	0.15088	0	0	0	0	0	0	0	0	0.392271	0	0.116167	0	0	0	0.56198	0	3.73319	0	0	0	0	0.50889	0.463813	IDENTIFIED	-	-
hsa-miR-512-3p	0	0	0	0	0	0	0	0	0	0.14535	0	1.17681	0	0	0	0	0	0.327822	0	0.544423	0	0	0	0	0.916002	0	IDENTIFIED	-	-
hsa-miR-513a-5p	0	0	4.87845	0	0	0	0	0	0	0	0	0	0	0	0	0	0	0	0	0	0	0	0	0	0	0	IDENTIFIED	-	-
hsa-miR-513b-5p	0	0	4.92874	0	0	0	0	0	0	0	0	0	0	0	0	0	0	0	0	0	0	0	0	0	0	0	IDENTIFIED	-	-
hsa-miR-513c-3p	0	0	0.15088	0	0	0	0	0	0	0	0	0	0	0	0	0	0	0	0	0	0	0	0	0	0	0	IDENTIFIED	-	-
hsa-miR-514a-5p	0	0	5.2808	0	0	0	0	0	0	0	0	0	0	0	0	0	0	0	0	0	0	0	0	0	0	0	IDENTIFIED	-	-
hsa-miR-514b-3p	0	0	1.40821	0	0	0	0	0	0	0	0	0	0	0	0	0	0	0	0	0	0	0	0	0	0	0	IDENTIFIED	-	-
hsa-miR-514b-5p	0	0	0.90528	0	0	0	0	0	0	0	0	0	0	0	0	0	0	0	0	0	0	0	0	0	0	0	IDENTIFIED	-	-
hsa-miR-515-5p	0	0	0	0	0	0	0	0	0	0.14535	0	0.745316	0	0	0	0	0	0.140495	0	0	0	0	0	0	0.305334	0	IDENTIFIED	-	-
hsa-miR-516a-5p	0	0	0	0	0	0	0	0	0	0	0	0.117681	0	0	0	0	0	2.10742	0	5.13313	0	0	0	0	1.52667	0	IDENTIFIED	-	-
hsa-miR-516b-5p	0	0	0	0	0	0	0	0	0	0	0	0.980678	0	0	0	0	0	0.140495	0	0	0	0	0	0	0.407112	0	IDENTIFIED	-	-
hsa-miR-518b	0	0	0	0	0	0	0	0	0	0.1938	0	1.64754	0	0	0	0	0	0.28099	0	0	0	0	0	0	0.305334	0	IDENTIFIED	-	-
hsa-miR-518d-3p	0	0	0	0	0	0	0	0	0	0	0	0	0	0	0	0	0	0.140495	0	0.777747	0	0	0	0	0	0	IDENTIFIED	-	-
hsa-miR-5196-3p	0	0	0.15088	0	0	0	0	0	0	0	0	0	0	0	0	0	0	0	0	0	0	0	0	0	0	0	IDENTIFIED	-	-
hsa-miR-519a-3p	0	0	0	0	0	0	0	0	0	0	0	0	0	0	0	0	0	0	0	1.01107	0	0	0	0	0.305334	0	IDENTIFIED	-	-
hsa-miR-520c-3p	0	0	0	0	0	0	0	0	0	0	0	0	0	0	0	0	0	0.187327	0	0	0	0	0	0	0	0	IDENTIFIED	-	-
hsa-miR-520f-5p	0	0	0	0	0	0	0	0	0	0	0	0	0	0	0	0	0	0	0	0.311099	0	0	0	0	0	0	IDENTIFIED	-	-
hsa-miR-522-3p	0	0	0	0	0	0	0	0	0	0	0	0	0	0	0	0	0	0.374653	0	0.233324	0	0	0	0	0	0	IDENTIFIED	-	-
hsa-miR-539-5p	0	0	0.15088	0	0	0	0	0.462139	0	0	0	0.117681	0	0	0	0	0	0	0	0	0	0	0	0	0	0	IDENTIFIED	-	-
hsa-miR-542-5p	0	0	9.70661	9.55774	1.80694	2.7531	0	6.77805	0	2.2287	1.82668	4.07962	4.75518	3.71733	0	4.6688	0	0.56198	2.99221	0	0	2.47915	0	0	1.42489	0	IDENTIFIED	-	-
hsa-miR-543	0	4.3445	3.06789	3.32091	0	0	0	1.84856	0	1.01745	0	3.37353	1.43646	0.619556	0	0	0.907735	0.187327	0.537063	0.544423	0	0	0	0	1.52667	0	IDENTIFIED	-	-
hsa-miR-545-5p	0	0	0	0.647983	0	0	0	0	0	0	0	0	0.396265	0	0	0	0	0.468316	1.22757	1.71104	0	0	0	0.80898	0	1.08223	IDENTIFIED	-	-
hsa-miR-548a-3p	0	0	0	0	0	0	0	0	0	0.14535	0	0	0.148599	0.116167	0	0	0	0.327822	0	0.777747	0	0	0	0	0	0	IDENTIFIED	-	-
hsa-miR-548a-5p	0	0	0	0	0	0	0	0	0	0	0	0.117681	0	0	0	0	0	0	0	0	0	0	0	0	0	0	IDENTIFIED	-	-
hsa-miR-548ab	0	0	0.30176	0.647983	0	0	0	0.462139	0	0.53295	0	0.27459	0.346732	0.309778	0	0	0	0.421485	0.23017	6.37753	0	0	0	1.45616	0	3.5559	IDENTIFIED	-	-
hsa-miR-548ac	0	0	0	0	0	0	0	0	0	0	0	0	0	0	0	0	0	0	0	0.233324	0	0	0	0	0	0	IDENTIFIED	-	-
hsa-miR-548ad	0	0	0.352053	0.323991	0	0	0	0	0	0.62985	0	0.588407	0	0.271056	0	0	0	0.234158	0	0.233324	0	0	0	0	0	0	IDENTIFIED	-	-
hsa-miR-548ah-3p	0	0	0	0	0	0	0	0.308093	0	0	0	0	1.93179	0	0	0	0	2.90356	0.306893	3.88874	0	0	0	1.45616	0.916002	0.463813	IDENTIFIED	-	-
hsa-miR-548ah-5p	0	0	0	0	0	0	0	0	0	0	0	0	0.148599	0	0	0	0	1.35812	0	0.855522	0	0	0	0.161796	0	0	IDENTIFIED	-	-
hsa-miR-548al	0	0	0.45264	0.485987	0	0	0	0	0	0.2907	0	0.117681	0.346732	0.193611	0	0	0	0.468316	0.23017	0	0	0	0	0.377524	0.610668	0.773022	IDENTIFIED	-	-
hsa-miR-548aq-3p	0	0	0	0	0	0	0	0	0	0	0	0.117681	0.64393	0	0	0	0	1.26445	0.537063	0.388874	0	0	0	0.161796	0.407112	0.773022	IDENTIFIED	-	-
hsa-miR-548at-5p	0	0	0.45264	0	0	0	0	0	0	0.14535	0	0.27459	0	0.232333	0	0	0	0.796138	0	1.32217	0	0	0	0.161796	0.305334	0	IDENTIFIED	-	-
hsa-miR-548aw	0	0	0	0	0	0	0	0	0	0	0	0	0.148599	0	0	0	0	0	0	0	0	0	0	0	0	0	IDENTIFIED	-	-
hsa-miR-548ay-3p	0	0	0	0	0	0	0	0	0	0	0	0	0	0	0	0	0	0.655643	0	0	0	0	0	0	0	0.463813	IDENTIFIED	-	-
hsa-miR-548az-3p	0	0	0	0	0	0	0	0	0	0	0	0	0	0	0	0	0	0	0	0.311099	0	0	0	0	0	0	IDENTIFIED	-	-
hsa-miR-548b-3p	0	0	0	0	0	0	0	0	0	0.14535	0	0.313817	0	0	0	0	0	0	0	0	0	0	0	0.161796	0	0	IDENTIFIED	-	-
hsa-miR-548d-3p	0	0	0	0	0	0	0	0	0	0	0	0	0	0	0	0	0	0.140495	0	0	0	0	0	0	0	0	IDENTIFIED	-	-
hsa-miR-548d-5p	0	0	0	0	0	0	0	0	0	0	0	0	0.148599	0	0	0	0	1.07713	0.537063	0.544423	0	0	0	0	0	0	IDENTIFIED	-	-
hsa-miR-548e-5p	0	0	0.15088	1.53896	0	0	0	0	0	0.33915	0	1.05913	2.97199	0.232333	0	0	2.72321	5.76029	1.07413	1.16662	0	0	0	2.10335	2.13734	1.54604	IDENTIFIED	-	-
hsa-miR-548f-3p	0	0	0.653813	1.13397	0	0	0.191422	0.616186	0	0.82365	0	1.49063	2.12992	0.425945	0.722039	0	0	3.27822	2.07153	4.12206	0	0	0.839341	1.1865	1.32311	0.773022	IDENTIFIED	-	-
hsa-miR-548h-5p	0	0	0.402346	0	0	0	0	0	0	0	0	0	0	0	0	0	0	0	0	0	0	0	1.95846	0	0.407112	0	IDENTIFIED	-	-
hsa-miR-548j-3p	0	0	0	0	0	0	0	0	0	0	0	0	0	0	0	0	0	0.234158	0	0	0	0	0	0	0.50889	0	IDENTIFIED	-	-
hsa-miR-548j-5p	0	0	0	0	0	0	0	0	0	0	0	0	0	0	0	0	0	0.140495	0.23017	1.47772	0	0	0	0	0.814224	0	IDENTIFIED	-	-
hsa-miR-548l	0	0	0	0.242993	0	0	0	0	0	0	0	0.117681	0.148599	0	0	0	0	0.28099	0.306893	1.08885	0	0	0	0	0	1.85525	IDENTIFIED	-	-
hsa-miR-548n	0	0	0.45264	0	0	0	0	0.23107	0	0.2907	0	0.27459	1.33739	0	0	0	0	1.9201	0.997402	3.03321	0	0	0.839341	0.593252	2.23912	0.773022	IDENTIFIED	-	-
hsa-miR-548q	0	0	0.15088	0	0	0	0	0	0	0.3876	0	0	0	0	0	0	0	0	0	0	0	0	0	0	0	0	IDENTIFIED	-	-
hsa-miR-548s	0	0	0.15088	0	0	0	0	0	0	0	0	0	0	0	0	0	0	0.234158	0	0	0	0	0	0	0	0	IDENTIFIED	-	-
hsa-miR-548u	0	0	0	0	0	0	0	0	0	0	0	0	0.148599	0	0	0	0	0.234158	0	1.55549	0	0	0	0	0	0	IDENTIFIED	-	-
hsa-miR-548v	0	0	0	0	0	0	0	0	0	0	0	0	0	0	0	0	0	0	0	0	0	0	0	0	0.407112	0	IDENTIFIED	-	-
hsa-miR-548w	0	0	0.251467	0	0	0	0	0	0	0	0	0	0	0.232333	0	0	0	0.187327	0	0.233324	0	0	0	0	0	0	IDENTIFIED	-	-
hsa-miR-549a	0	0	0	0	0	0	0	0	0	0	0.608893	0.235363	0.396265	0	0	0	0	0	0	1.08885	0	0	0	0	2.13734	0	IDENTIFIED	-	-
hsa-miR-550a-3p	0	0	0.854986	1.45796	0	0	0.191422	0.462139	0	0.72675	0	1.05913	3.36825	1.12294	0	0	0	3.32505	1.22757	7.6997	0	0	0	2.10335	3.76579	3.7105	IDENTIFIED	-	-
hsa-miR-550a-5p	0	0	0	0.242993	0	0	0	0	0	0	0	0	2.52619	0	0	0	0	2.20109	0.46034	1.2444	0	0	0	0.53932	2.03556	0.463813	IDENTIFIED	-	-
hsa-miR-551a	0	0	0	0	0	0	0	0	0	0	0	0	0	0	0	0	0	0.140495	0	1.71104	0	0	0	0	0	0	IDENTIFIED	-	-
hsa-miR-551b-3p	0	0	0.352053	2.10594	0	0	0	0	0	0.33915	0	0.313817	0.148599	0.658278	0	0	0	0.327822	0	0.777747	0	0	0	0	1.832	0	IDENTIFIED	-	-
hsa-miR-552-3p	0	0	0	0	0	0	0	0	0	0	0	0	0	0	0	0	0	0	0	0.233324	0	0	0	0	0	0	IDENTIFIED	-	-
hsa-miR-556-3p	0	0	0	0.242993	0	0	0	0	0	0	0	0	0.891596	0	0	0	0	1.0303	0.23017	1.47772	0	0	0	0	1.32311	1.08223	IDENTIFIED	-	-
hsa-miR-5581-3p	0	0	0	0	0	0	0	0	0	0	0	0	0	0	0	0	0.907735	0.140495	0	0	0	0	0	0	0	0	IDENTIFIED	-	-
hsa-miR-5585-3p	0	0	0	0	0	0	0	0	0	0	1.42075	0.117681	0.842063	0	0	0	5.74899	0.140495	0	0	0	0	0	0	0	0.773022	IDENTIFIED	-	-
hsa-miR-5588-5p	0	0	0	0	0	0	0	0	0	0	0	0	0	0	0	0	0	0	0	0	0	0	0	0.215728	0.50889	0	IDENTIFIED	-	-
hsa-miR-559	0	0	0	0	0	0	0	0	0	0	0	0	0	0	0	0	0	0.187327	0	0.233324	0	0	0	0	0	0	IDENTIFIED	-	-
hsa-miR-561-3p	0	0	0	0	0	0	0	0	0	0	0	0	0	0	0	0.608974	0	0.374653	0	0	0	0	0	0	0	0	IDENTIFIED	-	-
hsa-miR-5680	0	0	0.15088	0.485987	0	0	0	0.23107	0	0	0	0	0.990662	0	0	0	0	0.655643	0.383616	0.699972	0	0	0	0.701116	1.93378	0	IDENTIFIED	-	-
hsa-miR-5683	0	0	0.15088	5.83184	0	0	0.446651	0.539163	2.03654	1.1628	0	3.45199	4.70564	0.271056	0.722039	0	0	3.09089	5.37063	1.01107	0	0	6.15517	5.12354	1.42489	0.618417	IDENTIFIED	-	-
hsa-miR-5690	0	0	0.854986	0.242993	0	0	0	0.770232	0	0	0	0	0.495331	0	0	0	0	0.140495	0	0	0	0	0	0	0	0	IDENTIFIED	-	-
hsa-miR-5695	0	0	0	0	0	0	0	0	0	0	0	0	0.148599	0	0	0	0	0	0	0.311099	0	0	0	0.26966	0.305334	0	IDENTIFIED	-	-
hsa-miR-5696	0	0	0	0	0	0	0.191422	0	0	0	0	0	0.148599	0	0	0	0	0	0	0.233324	0	0	0	0	1.22134	0.618417	IDENTIFIED	-	-
hsa-miR-5699-3p	0	0	0.15088	0	0	0	0	0	0	0	0	0	0	0	0	0	0	0.56198	0.23017	0	0	0	0	0	0.407112	0	IDENTIFIED	-	-
hsa-miR-5699-5p	0	0	1.00587	0.72898	0	0	0.191422	0.23107	0	0.7752	0.608893	0.706088	0.148599	0.271056	0	0.608974	0	1.0303	0	0.466648	0	0	0	0	1.22134	0	IDENTIFIED	-	-
hsa-miR-5700	0	0	0	0	0	0	0	0	0	0	0	0	0	0	0	0	0	0	0	0	0	1.23958	0	0	0	0	IDENTIFIED	-	-
hsa-miR-570-3p	0	0	0	0	0	0	0	0	0	0	0	0	0	0	0	0	0	0.655643	0.46034	0	0	0	0	0	0	0	IDENTIFIED	-	-
hsa-miR-5706	0	0	0	0	0	0	0	0	0	0	0	0	0	0	0	0	0	0.234158	0	0.466648	0	0	0	0	0	0	IDENTIFIED	-	-
hsa-miR-573	0	0	0	0	0	0	0	0	0	0	0.811858	0	0	0	0	0	0	0.140495	0	0	0	0	0	0	0	0	IDENTIFIED	-	-
hsa-miR-579-5p	0	0	0	0	0	0	0	0	0	0	0	0	0	0	0	0	0	0.608811	0	0	0	0	0	0	0	0.463813	IDENTIFIED	-	-
hsa-miR-580-3p	0	0	1.05616	0.809978	0	0	0	0	0	0.4845	0	0.784543	0.990662	0.580833	0	0	0	2.57574	0.46034	1.55549	0	0	0	0.485388	0.610668	1.08223	IDENTIFIED	-	-
hsa-miR-585-3p	0	0	0.45264	0.809978	0	0	0.191422	0.462139	0	0.3876	0	0.235363	0.148599	0.232333	0	0	0	0	0.46034	0	0	0	0	0.431456	0.814224	1.23683	IDENTIFIED	-	-
hsa-miR-585-5p	0	0	0	0	0	0	0	0.308093	0	0.14535	0	0.117681	0	0	0	0	0	0	0	0	0	0	0	0	0.407112	0.463813	IDENTIFIED	-	-
hsa-miR-589-3p	0	0	0	0.72898	0	0	0	0.23107	0	0.2907	0.811858	0.627634	1.53553	0.154889	0	0	0	2.01376	1.38102	2.09992	0	0	1.95846	1.13257	1.52667	1.39144	IDENTIFIED	-	-
hsa-miR-590-5p	0	0	0.553226	0.242993	0	0	0	0	0	0.33915	0	0.156909	0.544864	2.63311	0	0.811966	0	0.84297	1.45774	2.56657	0	0	0	0.377524	0.712446	0	IDENTIFIED	-	-
hsa-miR-597-5p	0	0	0	0	0	0	0	0	0	0.14535	0	0	0	0.271056	0	0	0	0.28099	0	0.933296	0	0	0	0	0	0	IDENTIFIED	-	-
hsa-miR-599	0	0	0	0	0	0	0	0	0	0	0	0	0	0	0	0	0	0	0	0	0	0	0	0	1.52667	0	IDENTIFIED	-	-
hsa-miR-605-5p	0	0	0.15088	0	0	0	0	0	0	0	0	0	0	0	0	0	0	0	0	0	0	0	0	0	0	0	IDENTIFIED	-	-
hsa-miR-6077	0	0	0	0	0	0	0	0	0	0	0	0	0	0	0	0	0	0	0	0	0	0	0	0	0.610668	0	IDENTIFIED	-	-
hsa-miR-6130	0	0	2.2632	1.94395	0	0	0	7.16316	0.763702	0	0	0.902224	2.27852	0	0	0	0	2.48208	1.9948	0	0	0	0	0	5.19068	3.7105	IDENTIFIED	-	-
hsa-miR-6133	0	0	4.02346	0.890976	1.40539	0	0	1.77153	0	0	0.608893	1.17681	1.53553	2.01356	0	3.04487	0	0.889801	0.690509	0.933296	0	1.23958	0	0	3.05334	3.7105	IDENTIFIED	-	-
hsa-miR-6134	0	0	1.60939	1.86295	0	0	0.574265	2.84986	0	0.1938	0	1.68677	0.941129	0	0	0	0	0.84297	0.537063	0	0	0	0	0.323592	1.62845	1.23683	IDENTIFIED	-	-
hsa-miR-616-5p	0	0	1.96144	0.566985	0.602312	0	0	0.23107	0	2.4225	1.82668	1.64754	1.63459	0.890611	0	0	0	4.82366	1.3043	9.02187	0	0	0	2.26514	2.23912	4.17432	IDENTIFIED	-	-
hsa-miR-618	0	0	0	0.566985	0.602312	0	0.446651	0	0	0.4845	0	1.37295	0.891596	1.12294	0	0	0	0.84297	0.306893	0.466648	0	0	0	0	0.407112	0	IDENTIFIED	-	-
hsa-miR-624-5p	0	0	0	0	0	0	0	0	0	0	0	0.117681	0	0	0	0	0	0.468316	0	0.544423	0	0	0	0	0	0	IDENTIFIED	-	-
hsa-miR-627-3p	0	0	0.704106	0.647983	0	0	0	0	0	0.33915	0	0.54918	0.891596	0.232333	0	0	0	1.21762	0.920679	4.12206	0	0	0	0.215728	0.50889	0.773022	IDENTIFIED	-	-
hsa-miR-627-5p	0	0	1.96144	0.323991	0	0	0	0	0	1.1628	0	1.2945	1.58506	0.464667	0	0.608974	0	1.82643	0.537063	3.26654	0	1.23958	3.35736	0.701116	2.03556	3.5559	IDENTIFIED	-	-
hsa-miR-628-3p	0	0	0	1.53896	0	0	0.191422	0.693209	0	0.82365	0	0.862997	3.61592	0.116167	0	0.608974	0	2.76307	1.91808	1.86659	0	0	1.95846	3.72131	1.93378	4.79273	IDENTIFIED	-	-
hsa-miR-629-3p	0	0	0	0	0	0	0	0	0	0	0	0	0	0.116167	0	0	0	0.140495	0	3.42209	0	0	0	0	0	0	IDENTIFIED	-	-
hsa-miR-636	0	0	0	0	0	0	0	0	0	0	0	0	0	0	0	0	0	0	0.23017	0.233324	0	0	0	0	0	0	IDENTIFIED	-	-
hsa-miR-642a-3p	0	0	0	0	0	0	0	0	0	0	0	0	0	0	0	0	0	0	0	0	0	0	0	0.215728	0	0	IDENTIFIED	-	-
hsa-miR-642a-5p	0	0	0	0	0	0	0	0	0	0.14535	0	0	0	0	0	0	0	0	0	0	0	0	0	2.10335	0	0	IDENTIFIED	-	-
hsa-miR-6499-5p	0	0	0	0	0	0	0	0	0	0	0	0	0.148599	0	0	0	0	0	0	0	0	0	0	0	0.407112	0	IDENTIFIED	-	-
hsa-miR-6501-5p	0	0	0	0.242993	0	0	0	0.462139	0	0	0	0	0.544864	0	0	0	0	0.140495	0	0	0	0	0	0.26966	0.305334	0	IDENTIFIED	-	-
hsa-miR-6502-5p	0	0	0	0	0	0	0	0	0	0	0	0	0.396265	0	0	0	0	0.28099	0	0	0	0	0	0.161796	0	0.463813	IDENTIFIED	-	-
hsa-miR-6503-3p	0	0	0	0.242993	0	0	0	0	0	0	0	0.156909	0.297199	0	0	0	0	0	0	0	0	0	0	0.862912	0.916002	0	IDENTIFIED	-	-
hsa-miR-6503-5p	0	0	0	0	0	0	0	0	0	0	0	0.117681	0	0	0	0	0	0	0	0	0	0	0	0	0.610668	0.618417	IDENTIFIED	-	-
hsa-miR-6504-5p	0	0	0	0.242993	0	0	0	0	0	0	0	0.353044	0	0	0	0	0	0	0.383616	0	0	0	0	0	0	0	IDENTIFIED	-	-
hsa-miR-6507-5p	0	0	0	0.647983	0	0	0	0.23107	0	0.43605	0.811858	0.706088	0	0.658278	0	0	0	0	0	0	0	0	0	0	0	0	IDENTIFIED	-	-
hsa-miR-6509-5p	0	0	0	0	0	0	0	0	0	0	0	0	0	0	0	0	0	0.56198	0	0	0	0	0	0	0.407112	0	IDENTIFIED	-	-
hsa-miR-6510-3p	0	0	0	0	0	0	0	0	0	0	0	0	0	0	0	0	0	0	0.23017	0	0	0	0	0	0	0	IDENTIFIED	-	-
hsa-miR-6511a-3p	0	0	0	0.72898	0	0	0.255229	0	0	0.1938	0.608893	0	0.742997	0.271056	0	0	0	0.608811	0	1.39994	0	0	0	1.88762	0.712446	0.618417	IDENTIFIED	-	-
hsa-miR-6511b-3p	0	0	0	0.242993	0	0	0.191422	0	0	0.7752	0	0.235363	0.594397	0.697	0	0	0	0	0.23017	1.47772	0	0	0	1.24044	0.305334	1.39144	IDENTIFIED	-	-
hsa-miR-6513-3p	0	0	0.15088	0	0	0	0	0	0	0	0	0.156909	0	0	0	0	0	0.140495	0	0	0	0	0	0	0	0	IDENTIFIED	-	-
hsa-miR-6513-5p	0	0	0	0	0	0	0	0	0	0	0	0	0	0	0	0	0	0	0	0.233324	0	0	0	0	0.305334	0	IDENTIFIED	-	-
hsa-miR-6515-3p	0	0	0	0	0	0	0	0	0	0	0	0	0	0	0	0	0	0	0	0.233324	0	0	0	0	0	0	IDENTIFIED	-	-
hsa-miR-6516-3p	0	0	0	0	0	0	0	0	0	0	0	0	0	0	0	0	0	0	0.23017	0.699972	0	0	0	0.161796	0	0.773022	IDENTIFIED	-	-
hsa-miR-6516-5p	0	0	0	0.242993	0	0	0	0	0	0	0	0	0	0	0	0	0	0	0	0	0	0	0	0	0.305334	0	IDENTIFIED	-	-
hsa-miR-652-5p	0	0	0	0	0	0	0	0	0	0	0	0	0	0.116167	0	0	0	0.187327	0	0	0	0	0	0.647184	0	0	IDENTIFIED	-	-
hsa-miR-653-3p	0	0	0	0	0	0	0	0	0	0	0	0	0.297199	0	0	0	0	0	0.306893	0.233324	0	0	0	0.755048	0	0.618417	IDENTIFIED	-	-
hsa-miR-654-5p	0	0	0.90528	0.971974	0	0	0	3.85116	0	0.14535	0	0.627634	0.990662	0	0	0	0	0.468316	0.613786	0.311099	0	0	0	0.161796	0.712446	0	IDENTIFIED	-	-
hsa-miR-655-5p	0	0	0	0	0	0	0	0	0	0	0	0.117681	0	0	0	0	0	0	0	0	0	0	0	0	0	0	IDENTIFIED	-	-
hsa-miR-656-3p	0	0	1.60939	4.37388	3.4131	2.7531	0.446651	0.693209	0	0.7752	0	2.90281	1.58506	2.98161	0	3.24786	0	1.68594	0.843956	0.777747	0	0	0	0.161796	0	0	IDENTIFIED	-	-
hsa-miR-660-3p	0	0	0.201173	0.242993	0	0	0	0	0	1.2597	0	0.313817	0.297199	0	0	0	0	0.421485	0	0.544423	0	0	0	1.40223	0	1.23683	IDENTIFIED	-	-
hsa-miR-664b-3p	0	0	1.00587	1.13397	0.602312	0	0	0.23107	0	0.2907	0	0.784543	1.18879	1.08422	0	0	0	1.17079	0.46034	0.233324	0	0	0	2.48087	0.814224	2.16446	IDENTIFIED	-	-
hsa-miR-664b-5p	0	0	0	0	0	0	0	0	0	0	0	0	0.297199	0	0	0	0.907735	0	0	0	0	0	0	0.323592	0.305334	0.463813	IDENTIFIED	-	-
hsa-miR-665	0	0	1.35792	0.323991	0	0	0	0	0	0	0	0.784543	0.148599	0	0	0	0	0.187327	0.46034	0	0	0	0	0	0	0	IDENTIFIED	-	-
hsa-miR-668-3p	0	0	0	0.242993	0	0	0	0.847256	0	0	0	0.27459	0	0	0	0	0	0	0.23017	0	0	0	0	0	0	0	IDENTIFIED	-	-
hsa-miR-670-3p	0	0	0.251467	0.242993	0	0	0	0	0	0.2907	0	0	0	0	0	0	0	0	0	0	0	0	0	0	0.305334	0	IDENTIFIED	-	-
hsa-miR-6715b-3p	0	0	0	0	0	0	0	0	0	0	0	0	0	0	0	0.608974	0	0	0	0	0	0	0	0	0	0	IDENTIFIED	-	-
hsa-miR-6716-3p	0	0	0.15088	0	0	0	0	0.23107	0	0.53295	0	0.117681	0.346732	0	0	0	0	0	0	0	0	0	0	0.485388	2.84978	1.08223	IDENTIFIED	-	-
hsa-miR-6720-3p	0	0	0	0	0	0	0	0	0	0	0	0	0	0	0	0	0	0	0	0	0	0	0	0	0.610668	0	IDENTIFIED	-	-
hsa-miR-6723-5p	0	0	0	0.242993	0	0	0	0	0	0	0	0.313817	0	0	0	0	0	1.59228	1.68791	0	0	0	0	0.26966	0	0	IDENTIFIED	-	-
hsa-miR-6724-5p	0	0	0	0	0	0	0	0.23107	0	0	0.811858	0	0	0	0	0	0	0	0	0	0	0	0	0	0	0	IDENTIFIED	-	-
hsa-miR-6730-3p	0	0	0	0	0	0	0	0	0	0	0	0	0	0	0	0	0	0	0	0	0	0	0	0	0	0.463813	IDENTIFIED	-	-
hsa-miR-6731-3p	0	0	0	0	0	0	0	0	0	0	0	0	0	0	0	0	0	0	0	0	0	0	0	0.323592	0	0	IDENTIFIED	-	-
hsa-miR-6732-3p	0	0	0	0	0	0	0	0	0	0	0	0.117681	0	0	0	0	0	0	0	0	0	0	0	0	0.305334	0	IDENTIFIED	-	-
hsa-miR-6737-3p	0	0	0	0	0	0	0	0	0	0	0	0	0	0	0	0	0	0.327822	0	0	0	0	0	0	1.01778	0	IDENTIFIED	-	-
hsa-miR-6739-3p	0	0	0	0	0	0	0	0	0	0	0	0	0.148599	0	0	0	0	0	0	0	0	0	0	0	0	0	IDENTIFIED	-	-
hsa-miR-6741-3p	0	0	0	0	0	0	0.191422	0	0	0	0	0	0.346732	0.116167	0	0	0	0	0	0.311099	0	0	0	1.5101	0.610668	0.618417	IDENTIFIED	-	-
hsa-miR-6742-3p	0	0	0	0.242993	0	0	0	0	0	0	0	0	0	0	0	0	0	0.421485	0	0	0	0	0	0.215728	0	0	IDENTIFIED	-	-
hsa-miR-6755-3p	0	0	0	0	0	0	0	0	0	0	0	0	0	0	0	0	0	0	0	0.233324	0	0	0	0	0	0	IDENTIFIED	-	-
hsa-miR-6756-3p	0	0	0	0	0	0	0	0	0	0	0	0	0	0	0	0	0	0	0	0	0	0	0	0.161796	0	0	IDENTIFIED	-	-
hsa-miR-676-3p	0	0	0.30176	0.242993	0	0	0.191422	0.924279	0	0.33915	0.811858	0.117681	2.32806	0.658278	0	1.21795	0	1.96693	1.68791	1.86659	0	3.71873	0	0.970776	5.49601	2.16446	IDENTIFIED	-	-
hsa-miR-6764-3p	0	0	0	0	0	0	0	0	0	0	0.608893	0	0.148599	0	0	0	0	0	0	0	0	0	0	0	0	0	IDENTIFIED	-	-
hsa-miR-6765-3p	0	0	0	0	0	0	0	0	0	0	0	0	0	0	0	0	0	0	0	0.233324	0	0	0	0	0.305334	0	IDENTIFIED	-	-
hsa-miR-676-5p	0	0	0	0	0	0	0	0	0	0	0	0	0.148599	0	0	0.608974	0	0.327822	0	0	0	0	0	0	0.610668	0	IDENTIFIED	-	-
hsa-miR-6769b-3p	0	0	0	0.242993	0	0	0	0	0	0	0	0	0.79253	0	0	0	0	0	0.920679	0	0	0	0	0.161796	0.50889	0.463813	IDENTIFIED	-	-
hsa-miR-6770-3p	0	0	0	0	0	0	0	0	0	0	0	0	0.247666	0	0	0	0	0	0	0	0	0	0	0.161796	0.305334	0	IDENTIFIED	-	-
hsa-miR-6777-3p	0	0	0	0	0	0	0	0	0	0	0	0	0	0	0	0	0	0	0	0	0	0	0	0	0	0.463813	IDENTIFIED	-	-
hsa-miR-6786-3p	0	0	0	0	0	0	0	0	0	0	0	0	0	0	0	0	0	0	0	0	0	0	0	0	0.305334	0	IDENTIFIED	-	-
hsa-miR-6791-3p	0	0	0	0	0	0	0	0	0	0	0	0	0.198132	0	0	0	0	0	0	0	0	0	0	0	0	0	IDENTIFIED	-	-
hsa-miR-6793-3p	0	0	0	0	0	0	0	0	0	0	0	0	0.148599	0	0	0	1.21031	0	0	0	0	0	0	0	0	0	IDENTIFIED	-	-
hsa-miR-6798-3p	0	0	0	0	0	0	0	0.308093	0	0	0	0	0.148599	0	0	0	2.11805	0.187327	0	0	0	0	0	0.647184	0.305334	0	IDENTIFIED	-	-
hsa-miR-6806-3p	0	0	0	0	0	0	0	0	0	0	0	0	0	0	0	0	0	0	0	0	0	0	0	0.161796	0.305334	0.463813	IDENTIFIED	-	-
hsa-miR-6808-3p	0	0	0	0	0	0	0	0	0	0	0.811858	0	0	0	0	0	0	0	0	0	0	0	0	0	0	0	IDENTIFIED	-	-
hsa-miR-6809-3p	0	0	0	0	0	0	0	0	0	0	0	0	0	0.116167	0	0	0	0	0	0	0	0	0	0	0	0	IDENTIFIED	-	-
hsa-miR-6810-3p	0	0	0	0	0	0	0	0	0	0	0	0	0.148599	0	0	0	0	0	0	0	0	0	0	0.215728	0.50889	0.927626	IDENTIFIED	-	-
hsa-miR-6814-3p	0	0	0	0	0	0	0	0	0	0	0	0	0	0	0	0	0.907735	0	0	0	0	0	0	0	0	0.463813	IDENTIFIED	-	-
hsa-miR-6819-3p	0	0	0	0	0	0	0	0	0	0	0	0	0	0	0	0	0	0	0	0	0	0	0	0	0.407112	0	IDENTIFIED	-	-
hsa-miR-6820-5p	0	0	0	0	0	0	0	0	0	0	0	0	0	0	0	0	0	0	0	0	0	0	0	0	0.305334	0	IDENTIFIED	-	-
hsa-miR-6833-3p	0	0	0	0	0	0	0	0	0	0	0	0	0	0.232333	0	0	0	0.140495	0	0.233324	0	0	0	0	0	0	IDENTIFIED	-	-
hsa-miR-6837-3p	0	0	0	0	0	0	0	0	0	0	0	0.156909	0.297199	0	0	0	0	0.140495	0	0.311099	0	0	0	0.323592	0	0	IDENTIFIED	-	-
hsa-miR-6842-3p	0	0	0.15088	0.809978	0	0	0	0.23107	0	0	0	1.17681	1.33739	0.116167	0	0	0	3.13772	0.383616	0.933296	0	0	0	2.64267	2.23912	1.54604	IDENTIFIED	-	-
hsa-miR-6843-3p	0	0	0	0	0	0	0	0	0	0	0	0	0	0	0	0	0	0	0	0	0	0	0	0.377524	0.610668	0	IDENTIFIED	-	-
hsa-miR-6844	0	0	0	0	0	0	0	0	0	0	0	0	0	0	0	0	0	0	0.306893	0	0	0	0	0	0.305334	0	IDENTIFIED	-	-
hsa-miR-6852-5p	0	0	0	0	0	0	0	0	0	0	0	0	0.495331	0	0	0	0	0	0	0	0	0	0	0	0	0	IDENTIFIED	-	-
hsa-miR-6853-3p	0	0	0	0	0	0	0	0	0	0	0	0	0.198132	0	0	0	0	0	0	0	0	0	0	0	0	0.463813	IDENTIFIED	-	-
hsa-miR-6854-5p	0	0	0	0	0	0	0	0	0	0	0	0	0	0	0	0	0	0	0	0	0	0	0	0	0.305334	0	IDENTIFIED	-	-
hsa-miR-6859-5p	0	0	0	0	0	0	0	0	0	0	0	0	0.148599	0	0	0	0	0	0	0	0	0	0	0	0	0	IDENTIFIED	-	-
hsa-miR-6866-5p	0	0	0.201173	0	0	0	0	0	0	0	0	0	0	0	0	0	0	0	0	0	0	0	0	0.323592	0	0	IDENTIFIED	-	-
hsa-miR-6868-3p	0	0	0.502933	0.242993	0	0	0	0	0	0	0	0.117681	0	0	0	0	0	0	0	0	0	0	0	0	0	1.23683	IDENTIFIED	-	-
hsa-miR-6870-3p	0	0	0	0	0	0	0	0	0	0	0	0	0	0	0	0	0	0	0.23017	0	0	0	0	0	0	0	IDENTIFIED	-	-
hsa-miR-6873-3p	0	0	0	0	0	0	0	0	0	0	0	0	0	0	0	0	0	0	0	0	0	0	0	0	0.305334	0	IDENTIFIED	-	-
hsa-miR-6875-3p	0	0	0	0	0	0	0	0	0	0	0	0	0	0.116167	0	0	0	0	0	0	0	0	0	0	0	0	IDENTIFIED	-	-
hsa-miR-6877-3p	0	0	0	0	0	0	0	0	0	0	0.608893	0	0	0	0	0	0	0	0	0	0	0	0	0	0	0	IDENTIFIED	-	-
hsa-miR-6882-5p	0	0	0.15088	0	0	0	0	0	0	0	0	0	0	0	0	0	0	0	0	0	0	0	0	0	0	0	IDENTIFIED	-	-
hsa-miR-6886-3p	0	0	0	0	0	0	0	0	0	0	0	0	0.148599	0	0	0	0	0	0	0	0	0	0	0	0	0	IDENTIFIED	-	-
hsa-miR-6886-5p	0	0	0	0	0	0	0	0	0	0	0	0	0	0	0	0	0	0.374653	0	0	0	0	0	0	0	0	IDENTIFIED	-	-
hsa-miR-6887-3p	0	0	0	0	0	0	0	0	0	0	0	0	0.148599	0	0	0	0	0	0	0	0	0	0	0	0	0	IDENTIFIED	-	-
hsa-miR-6892-5p	0	0	0	0	0	0	0	0	0	0	0	0.156909	0	0	0	0	0	0.140495	0	0	0	0	0	0	0	0	IDENTIFIED	-	-
hsa-miR-6894-3p	0	0	0	0.242993	0	0	0	0	0	0	0	0	0.297199	0	0	0	0	0	0	0	0	0	0	0.161796	0.407112	0	IDENTIFIED	-	-
hsa-miR-6895-3p	0	0	0	0	0	0	0	0	0	0	0	0	0.148599	0	0	0	0	0	0	0	0	0	0	0	0	0	IDENTIFIED	-	-
hsa-miR-7110-3p	0	0	0	0	0	0	0	0	0	0	0	0	0	0	0	0	0	0	0	0.233324	0	0	0	0	0	0	IDENTIFIED	-	-
hsa-miR-7111-3p	0	0	0	0	0	0	0	0	0	0	0	0	0	0	0	0	0	0.140495	0	0	0	0	0	0	0	0	IDENTIFIED	-	-
hsa-miR-744-3p	0	0	1.05616	4.37388	0.803083	0	0	2.07963	0	2.0349	0	2.27517	5.69631	1.08422	2.16612	2.4359	1.21031	5.57297	3.83616	8.32189	0	2.89234	2.51802	5.12354	7.4298	2.47367	IDENTIFIED	-	-
hsa-miR-758-3p	0	0	4.67728	5.34586	0.803083	5.5062	0	6.16186	0	1.2597	0	3.1774	5.39911	2.59439	0	0	0	1.63911	2.45514	2.33324	0	0	0	0.485388	1.32311	0.773022	IDENTIFIED	-	-
hsa-miR-760	0	0	0	0.404989	0	0	0	0	0	0	0	0	0.297199	0	0	0.608974	2.11805	0.515148	0.306893	2.48879	0	0	0	0.755048	0.610668	3.4013	IDENTIFIED	-	-
hsa-miR-766-3p	0	0	0.201173	1.78195	0	0	0	1.61749	0	0.14535	2.23261	2.86358	5.00284	0.464667	0	0	3.93352	7.58673	4.75684	6.53308	0	0	0	1.13257	3.76579	4.79273	IDENTIFIED	-	-
hsa-miR-766-5p	0	0	0	0	0	0	0	0	0	0	0	0	0	0	0	0	0	0.140495	0	0	0	0	0	0	0	0	IDENTIFIED	-	-
hsa-miR-769-3p	0	0	0	1.70095	0	0	0	0.23107	0	0.14535	0	0	4.60658	0.387222	0	0	0	2.62257	2.68531	4.27761	0	0	0.839341	4.58422	6.0049	3.5559	IDENTIFIED	-	-
hsa-miR-7702	0	0	0	0	0	0	0	0	0	0	0	0	0	0	0	0	0	0.140495	0	0	0	0	0	0	0	0	IDENTIFIED	-	-
hsa-miR-7703	0	0	0	0	0	0	0	0	0	0	0	0.117681	0.247666	0	0	0	0	0.140495	0	0.311099	0	0	0	0	0.305334	0	IDENTIFIED	-	-
hsa-miR-7851-3p	0	0	0	0	0	0	0	0	0	0	0	0	0	0	0	0	0	0.140495	0	0	0	0	0	0	0	0	IDENTIFIED	-	-
hsa-miR-7975	0	0	0	0	0	0	0.191422	0	0	0	0	0	0	0.309778	0	0	0	0	0	4.12206	0	0	0	0.377524	0.305334	0	IDENTIFIED	-	-
hsa-miR-7976	0	0	0	0	0	0	0	0	0	0	0	0	0.148599	0	0	0	0	0	0	0	0	0	0	0	0.407112	0	IDENTIFIED	-	-
hsa-miR-875-5p	0	0	0	0	0	0	0	0	0	0	0	0	0	0	0	0	0	0	0	0	0	0	0	0	0.50889	0	IDENTIFIED	-	-
hsa-miR-876-3p	0	0	0	0	0	0	0.191422	0.23107	0	0	0	0.235363	0	0	0	0	0	0	0	0	0	0	0	0	0	0	IDENTIFIED	-	-
hsa-miR-876-5p	0	0	0	0	0	0	0.829494	2.15665	0	0.33915	0	0	0	0	0	0	0	0	0	0	0	0	0	0	0	0	IDENTIFIED	-	-
hsa-miR-885-3p	0	0	0	0	0	0	0	0	0	0	0	0	0	0	0	0.608974	0	0	0	0	0	0	0	0	0.407112	2.78288	IDENTIFIED	-	-
hsa-miR-888-5p	0	0	0	0	0	0	0	0	0	0	0	0	0	0	0	0	0	0	0	3.96651	0	0	0	0	0	0	IDENTIFIED	-	-
hsa-miR-892a	0	0	0	0	0	0	0	0	0	0	0	0.196136	0	0	0	0	0	0	0	2.09992	0	0	0	0.215728	0	0	IDENTIFIED	-	-
hsa-miR-892c-3p	0	0	0	0	0	0	0	0	0	0	0	0	0	0	0	0	0	0	0	0.466648	0	0	0	0	0	0	IDENTIFIED	-	-
hsa-miR-92a-1-5p	0	0	2.96731	1.37696	2.00771	0	0.191422	0.539163	0	2.0349	0	1.41218	1.58506	2.12972	0	0	0	5.80712	0.306893	5.13313	1.60603	0	0	1.1865	3.2569	2.62827	IDENTIFIED	-	-
hsa-miR-934	0	0	0	0	0	0	0	0.539163	0	0	0	0	0.495331	0	0	1.82692	0	0.140495	0	4.43316	0	0	0	0	1.832	1.39144	IDENTIFIED	-	-
hsa-miR-935	0	0	0	0	0	0	0	0	0	0.14535	0	0	0	0.232333	0	0	0	1.0303	0	0.233324	0	0	0	0.647184	0	0	IDENTIFIED	-	-
hsa-miR-937-3p	0	0	0	0	0	0	0	0	0	0	0	0.117681	0.148599	0	0	0	0	0	0	0.311099	0	0	0	0.215728	0.305334	0.618417	IDENTIFIED	-	-
hsa-miR-939-5p	0	0	0	0	0	0	0	0	0	0	0	0	0	0	0	0	2.72321	0	0	0	0	0	0	0	0	0	IDENTIFIED	-	-
hsa-miR-942-5p	0	0	0.30176	0	0	0	0	0.693209	0	0.2907	0	0.666861	2.27852	0	0	0	0	9.69415	0	4.27761	0	0	0	1.13257	1.73023	0.463813	IDENTIFIED	-	-
hsa-miR-943	0	0	0	0	0	0	0	0	0	0	0	0	0	0	0	0	0	0.187327	0	0	0	0	0	0	0	0	IDENTIFIED	-	-
hsa-miR-944	0	0	0.251467	0.809978	0	0	0	0	0	0.14535	0	0.509953	0.297199	0.193611	0	0	0	1.07713	0.46034	0.699972	0	0	5.03605	0.701116	4.37645	1.23683	IDENTIFIED	-	-
hsa-miR-95-5p	0	0	0	0	0	0	0	0	0	0.1938	0	0	1.0402	0	0	0.811966	0	0.374653	0.46034	0	0	0	0	1.5101	0	2.47367	IDENTIFIED	-	-
RF00003;U1;AADB02020266.1/786318-786146	0	0	0	0	0	0	0	0	0	0	0	0	0	0	8.66447	0	0	0	0	0.466648	5.88878	0	0	0	0	0	IDENTIFIED	-	-
RF00003;U1;AADC01092648.1/57633-57780	0	0	0	0	0	0	0	0	0	0	0	0	0	0	0	0	0	0	0.306893	0	0	0	0	0	0	0	IDENTIFIED	-	-
RF00003;U1;ABBA01038294.1/21670-21839	0	0	0	0	0	0	0	0	0	0	0	0	0	0.425945	0	0	0	0	0	0.233324	0	0	0	0	0	0	IDENTIFIED	-	-
RF00003;U1;ABSL01071535.1/23492-23353	0	0	0	0	0	0	0	0	0	0	0	0	0	0.116167	1.68476	0	0	0.327822	0.306893	0	0	0	0	0	0	0	IDENTIFIED	-	-
RF00003;U1;ABSL01149768.1/1304-1141	0	4.3445	0	0	0	0	0	0	0	0	1.42075	0	0.990662	0.154889	0.722039	0	0	0	2.14825	0	0	0	0	0.161796	0	3.09209	IDENTIFIED	-	-
RF00003;U1;DAAB010680667.1/115-4	0	0	0	0	1.20462	2.7531	0	0	0	0	0	0	0	2.4395	1.2034	0	0	0	0	0.855522	0	0	0	0	0	0	IDENTIFIED	-	-
RF00003;U1;DAAB013171368.1/70-1	0	0	0	0	0	0	0	0	0	0	0	0	0	2.16845	0	0	0	0	0	0	0	0	0	0	0	0	IDENTIFIED	-	-
RF00004;U2;AADC01058834.1/155827-156013	0	0	0	0	0	0	0	0	0	0	0	0	0	0.116167	0	0	0	0	0	0	0	0	0	0	0	0	IDENTIFIED	-	-
RF00004;U2;DAAB012443937.1/2-120	0	0	0	0	0	0	0	0	0	0	0	0	0	0.116167	0	0	0	0	0	0	0	0	0	0	0	0	IDENTIFIED	-	-
RF00012;U3;AADD01152587.1/4595-4813	0	0	0	0	0	0	0	0	0	0	0	0	0	0	1.44408	0	0	0	0	0	2.14137	0	0	0	0	1.08223	IDENTIFIED	-	-
RF00012;U3;ABBA01114442.1/341-551	0	0	0	0.566985	0	0	0	0.23107	0	0	0	0	0.990662	0.116167	0	0	0	0.327822	1.38102	0.388874	0	0	0	0	0.305334	0.463813	IDENTIFIED	-	-
RF00012;U3;AEKP01094942.1/1705-1510	0	0	0	0	0	0	0	0	0	0	0	0	0.148599	0	0	0	0	0	0	0	0	0	0	0	0	0	IDENTIFIED	-	-
RF00012;U3;DAAB013726380.1/1083-872	0	0	0	0	0	0	0	0	0	0	0	0	0	0	0	0	0	0	0	0.388874	0	0	0	0	0	0	IDENTIFIED	-	-
RF00015;U4;AADB02003466.1/52673-52798	0	0	0.45264	0	0	0	0	0	0	0	0	0	0.198132	0	0	0	0	0.140495	0	0	0	0	0	0	0	0	IDENTIFIED	-	-
RF00015;U4;ABSL01053160.1/7463-7603	0	0	0	0	0	0	0	0	0	0	0	0	0	0	0	0	0	0	0	0.388874	0	0	0	0	0	0	IDENTIFIED	-	-
RF00020;U5;AADC01097961.1/701-584	0	0	0	0.242993	0.602312	4.5885	0	0	0	0	0	0	0	3.02033	0	0	0	0	0	0.855522	4.28275	0	0.839341	0.485388	0	0	IDENTIFIED	-	-
RF00020;U5;AADD01003394.1/1265-1149	0	0	0	0	0	0	0	0	0	0	0	0	0.148599	0	0	0	0	0	0.537063	0.855522	0	0	0	0	0	0	IDENTIFIED	-	-
RF00020;U5;ABBA01003062.1/49061-48942	0	4.3445	0	0.323991	0	0	0	0	0	0	0	0	0.297199	0	0	0	0	0.702475	0	0	0	0	0	0	0	0	IDENTIFIED	-	-
RF00020;U5;AL592166.16/84025-83911	0	0	0	0	0	0	0	0	0	0	0	0	0	0	0	0	0	0.56198	0	0	0	0	0	0	0	0	IDENTIFIED	-	-
RF00026;U6;AADB02020427.1/89876-89978	0	0	0	0	0	0	0	0	0	0.14535	0	0	0	0.116167	0	0	0	0	0	0	0	0	0	0	0	0	IDENTIFIED	-	-
RF00026;U6;AADC01089328.1/14346-14439	0	0	0.402346	0.242993	0	0	0	0	0	0	0	0	0	0.116167	0	0	0	0	0.23017	0	0	0	0	0	0.712446	0	IDENTIFIED	-	-
RF00026;U6;ABBA01068380.1/71598-71493	0	0	0	0	0	0	0	0	0	0	0.608893	0	0	0	0	0	0	0	0	0	0	0	0	0	0	0	IDENTIFIED	-	-
RF00026;U6;ABSL01047415.1/116624-116730	0	0	0	0	0	0	0	0	0	0	0	0	0.148599	0	0	0	0	0	0	0	0	0	0	0.161796	0	0	IDENTIFIED	-	-
RF00026;U6;AC099795.2/99875-99981	0	0	0	0	0	0	0	0.539163	0	0	1.42075	0	2.08039	0	0	0	1.21031	0	0.23017	0	0	0	0	0.161796	0	0	IDENTIFIED	-	-
RF00026;U6;DAAB010895412.1/74-1	0	0	0.402346	6.96581	0	0	0	0	0	0.62985	0	0.117681	1.38693	2.091	9.38651	0	0	0.608811	8.05594	2.41102	8.03015	0	0	0	0.814224	0	IDENTIFIED	-	-
RF00049;SNORD36;X61923.1/2094-2168	0	0	0	0	0	0	0	0	0	0	0	0	0	0	0	0	0	0	0.383616	0	0	0	0	0	0	0	IDENTIFIED	-	-
RF00066;U7;AADB02003100.1/27836-27898	0	0	0	0.242993	0	0	0	0	0	0	0	0.54918	0.891596	0	0	0	0	1.96693	1.91808	0	0	0	0	1.29437	0	0	IDENTIFIED	-	-
RF00091;SNORA62;DAAB013635631.1/527-441	0	0	0	0.242993	0	0	0	0	0	0	0	0	0	0	0	0	0	0	0	0	0	0	0	0	0	0	IDENTIFIED	-	-
RF00093;SNORD18;AC021422.25/127025-126956	0	0	0	0	0	0	0	0	0	0	0	0	0	0	0	0	0	0	0	0	0	0	0	0	0	2.62827	IDENTIFIED	-	-
RF00105;SNORD115;AEKP01177458.1/5653-5572	0	0	0	0	0	0	0	0	0	0	0	0	0	0	0	0	0	0	0	0	0	0	0	0.593252	0.305334	0.463813	IDENTIFIED	-	-
RF00105;SNORD115;DAAB010381419.1/31-78	0	0	0	0	0	0	0	0	0	0	0	0	0.742997	0	0	0.608974	0	0.187327	0	0.233324	0	7.43746	0	5.77072	2.54445	8.19403	IDENTIFIED	-	-
RF00108;SNORD116;DAAB010059179.1/78-4	0	0	0	0	0	0	0	0	0	0	2.23261	0	0	0	0	0	0	0	0	0	0	0	0	0	0	0	IDENTIFIED	-	-
RF00139;SNORA72;AC092809.2/6804-6930	0	0	0.15088	0.242993	0	0	0	0	0	0.5814	0	0.117681	0	0	0	0	0	0	0.306893	0.622198	0	0	0	0	0	0	IDENTIFIED	-	-
RF00150;SNORD42;AB028975.1/1-48	0	0	1.65968	3.32091	0	0	0	0.539163	0	0.53295	0	0.941451	1.43646	0	0	0	0.907735	0.28099	2.76204	0	0	0	0	0.862912	0	0	IDENTIFIED	-	-
RF00154;SNORD63;AADB02216896.1/385-452	0	0	4.12405	3.32091	0	0	2.99894	3.08093	0	0.24225	5.683	3.56967	2.72432	0	0	0	0.907735	0.56198	3.68272	0	0	0	0.839341	3.93704	1.32311	8.65784	IDENTIFIED	-	-
RF00156;SNORA70;ABSL01056712.1/5003-4863	0	0	0.15088	0.485987	0	0	0	0	0	0	0	0	1.38693	0	1.44408	0	0	0	1.45774	1.01107	0	0	0	0	0	0	IDENTIFIED	-	-
RF00181;SNORD113;DAAB010308192.1/927-984	0	0	0.90528	0.242993	0	0	0.510458	1.54046	0	0	0	0.235363	0	0	0	0	0	0	0	0	0	0	0	0	0	0	IDENTIFIED	-	-
RF00398;SNORA15;AADB02020420.1/411675-411582	0	0	0	0	0	0	0	0	0	0	0	0	0	0	0	0	0	0	0	0.388874	0	0	0	0	0	0	IDENTIFIED	-	-
RF00399;SNORA24;ADDF013451427.1/793-879	0	0	0	0	0	0	0	0	0	0.14535	0	0.862997	0.990662	0	6.97971	0	0	1.07713	1.22757	6.29975	9.10084	0	0	0.593252	1.52667	0.773022	IDENTIFIED	-	-
RF00402;SNORA25;ADDF010742113.1/30-159	0	0	0	0	0	0	0	0	0	0	0	0	0	0	0	0	0	0.702475	0	0	0	0	0	0	0	0	IDENTIFIED	-	-
RF00409;SNORA7;ABSL01202055.1/7-95	0	0	0	0.242993	0	0	0	0	0	0	0	0	0.346732	0	0	0	0	0	0.23017	0	0	0	0	0	0	0.618417	IDENTIFIED	-	-
RF00410;SNORA2;DAAB015074512.1/326-243	0	0	0	0	0	0	0	0	0	0	0	0	0	0	0	0	0	0	0	0.388874	0	0	0	0.161796	0	0	IDENTIFIED	-	-
RF00411;SNORA9;DAAB012508509.1/675-754	0	0	0.15088	0	0	0	0	0	0	0	0	0	0.495331	0	0	0	0	0	0.23017	0.233324	0	0	0	0	0.50889	0	IDENTIFIED	-	-
RF00418;SNORA58;DAAB012168681.1/208-101	0	0	1.30763	1.45796	0	0	0	0.23107	0	0.2907	0.608893	0.313817	1.0402	0.116167	9.62719	0	0	0.749306	3.60599	2.25547	2.14137	0	0	0.647184	1.22134	0.463813	IDENTIFIED	-	-
RF00428;SNORA38;ADDF010156036.1/126-28	0	0	0	0	0	0	0	0	0	0	0	0	0	0	0	0	0	0	0	0.311099	0	0	0	0	0	0	IDENTIFIED	-	-
RF00563;SNORA53;X77337.1/5898-6146	0	0	0	0	0	0	0	0	0	0	0	0	0	0.387222	2.4068	0	0	0	0.23017	1.16662	0	0	0	0	0	0	IDENTIFIED	-	-
RF00566;SNORA35;DAAB011293065.1/3-86	0	0	0	0	0	0	0	0	0	0.6783	0	0	0.148599	0.116167	0	0	0	0	0	0	0	0	0	0	0	0	IDENTIFIED	-	-
RF01210;snoU13;ABSL01071029.1/67967-67864	0	0	0	0	0	0	0	0	0	0.14535	0	0	0	0	0	3.24786	0	0	0	2.87766	0	1.23958	0	0	0	0	IDENTIFIED	-	-
RF01290;SNORD10;DAAB011213424.1/119-173	0	0	0.15088	1.45796	0	0	0	0.385116	0	0	0.811858	0.196136	0.594397	0	1.2034	0	0.907735	1.35812	0.537063	0.466648	0	0	0	0.916844	0.610668	1.70065	IDENTIFIED	-	-
