# Supplementary material for: Small non-coding RNA deregulation in endometrial carcinogenesis
Source: Oncotarget. 2015 Feb 28;6(7):4677–91. doi: 10.18632/oncotarget.2911 (PMC4467107; doi:10.18632/oncotarget.2911)
Supplement: Supplementary file 3 [file oncotarget-06-4677-s003.xlsx]

## Sheet: Sheet3
Supplementary Table 2: sncRNAs identified to be altered in hyperplastic and/or tumor tissues compared with normal tissue using Bioconductor DESeq package. The file includes fold-change value and the p-value associated to each sncRNA. In bold are reported fold-changes with significant p-value (≤0.05); N=Normal Tissue, H= Hyperplastic tissue & T=Tumor tissue
Symbol	Fold-change													p-Value													Notes
	1 HvsN	1 TvsN	3 HvsN	3 TvsN	4 HvsN	4 TvsN	5 HvsN	5 TvsN	7 HvsN	7 TvsN	14 TvsN	15 TvsN	Other TvsN	1 HvsN	1 TvsN	3 HvsN	3 TvsN	4 HvsN	4 TvsN	5 HvsN	5 TvsN	7 HvsN	7 TvsN	14 TvsN	15 TvsN	Other TvsN
hsa_piR_019168_DQ596311	1.65363	-1.26748	-3.44309	-25.1168	-3.32413	-6.99914	1.16448	-10.6953	-3.86279	-8.6859	-10.5125	-8.86982	-3.42632	1	1	2.78079e-44	1.00535e-173	3.82513e-12	9.09355e-21	0.762795	3.81658e-06	0.00439695	1.55518e-05	0.0165066	1.27172e-08	0.465193	Fig. 1C	Fig. 3E
hsa_piR_019354_DQ596587	-1.96538	1.26799	-3.49513	-13.6993	-1.58353	-1.91857	-1.06826	-3.06889	-9.39184	-4.11971	-1.21507	-3.04707	-13.0411	0.73877	1	4.10618e-26	4.37638e-77	0.0599614	0.0137411	0.925031	0.0128281	0.146161	0.326817	0.670034	2.09638e-10	0.288052	Fig. 1C	Fig. 3E
hsa-let-7c-5p	1.13518	-1.4022	-1.31475	-6.59201	-4.80071	-6.28176	1.48882	-2.70648	-2.22019	-2.79659	-3.98351	-2.79932	-12.9638	1	0.803677	1.00921e-33	0	0	0	0.000623951	9.68427e-15	2.27992e-40	1.13072e-82	4.37132e-125	1.07827e-60	0.081263	Fig. 1B	Fig. 3E
hsa-miR-100-5p	2.37803	1.01463	-1.96399	-12.327	-5.3497	-5.58695	1.19426	-3.05966	-5.00674	-4.22022	-8.21578	-3.30251	-8.99377	0.967588	1	1.09002e-107	0	0	0	0.0376944	7.52391e-35	3.62193e-40	8.51929e-39	3.99906e-197	6.64431e-65	0.35505	Fig. 1B	Fig. 3E
hsa-miR-10b-5p	2.33759	-1.11962	-1.34979	-2.91624	1.016	1.41102	1.24572	-9.12274	-2.77567	-2.62537	-9.4504	-5.61617	-23.4304	0.971008	0.85122	1.56469e-46	0	0.543048	1.49155e-45	0.0079525	1.16765e-124	5.71698e-97	6.74391e-117	0	1.73195e-149	0.186283	Fig. 1B	Fig. 3E
hsa-miR-379-5p	-1.33041	-2.23076	-3.03948	-8.46386	-2.55616	-4.8332	2.33992	-11.0995			-5.29487	-34.7103	-53.2026	0.771791	0.759906	9.94228e-18	1.67399e-48	1.42008e-07	6.05683e-14	0.000594545	2.60231e-13			0.202191	1.90154e-47	0.0342276	Fig. 1B	Fig. 3E
hsa-miR-432-5p	-3.61629	-8.32914	-1.11141	-9.96313	-2.28096	-2.37777	2.37527	-15.8593	1.49023	-2.35066		-6.16432	-22.0104	0.638541	0.524565	0.381698	6.6249e-50	6.85035e-08	7.65753e-08	0.00113904	3.67667e-13	0.344339	0.0253535		1.28209e-09	0.0776596	Fig. 1B	Fig. 3E
hsa-miR-450b-5p	-3.0385	-6.65426	-1.81482	-5.82899	-1.23019	-1.77351	-1.01735	-10.4242	-2.17251	-1.68586	-12.6177	-8.37049	-8.22694	0.636779	0.534705	9.36119e-31	7.91968e-199	6.21618e-05	7.61183e-25	0.834081	9.94482e-56	0.0152682	0.0692282	6.25614e-37	1.25958e-41	0.211976	Fig. 1B	Fig. 3E
hsa-miR-542-3p	1.29852	-3.28859	-1.91074	-7.41816	-2.1381	-2.13169	2.06339	-16.5886	-1.38666	-1.61161	-22.251	-20.8693	-21.466	1	0.668896	3.60755e-34	1.25851e-229	1.10887e-43	1.69092e-40	1.01504e-07	1.73945e-51	0.154365	0.0237041	1.06628e-20	6.23034e-116	0.158447	Fig. 1B	Fig. 3E
hsa-miR-99a-5p	2.97008	1.35368	-1.15059	-6.86194	-5.37041	-4.21971	1.43155	-4.03558	-5.96219	-5.57911	-5.67655	-2.56679	-52.3552	0.899412	1	1.27826e-09	0	0	0	2.19565e-05	2.37514e-50	5.14761e-63	1.03698e-68	1.19622e-140	1.78657e-48	0.0900011	Fig. 1B	Fig. 3E
RF00334;SNORA3;DAAB012419117.1/548-625	-471.69	-60.8389	-2.90065	-4.06209	-3.81745	-1.15005	1.58358	-4.09271	-246.177	-107.985		1.44192	-129.782	0.116788	0.222989	0.253591	0.13252	0.212488	1	0.164275	0.000152956	3.21063e-44	1.60839e-35		0.863936	0.0359537		Fig. 3E
RF00108;SNORD116;AF017338.1/106-15	3.18005	4.93105	-38.657	-9.4528	-1.99816	-1.47618	1.72522	5.2051	-1.43981	1.95966	1.98956	1.74296	3.00569	1	0.91959	1.34755e-101	1.76624e-69	0.000439976	0.0502113	0.454201	0.00180251	0.642233	0.162113	0.0498932	0.015025	0.64657	Fig. 1D	Fig. 3E
hsa-miR-125b-2-3p	2.35161	1.84598	-1.05737	-3.68754	-3.80919	-5.13232	1.5527	-3.57743	1.05644	-1.10655	-4.00181	-3.18944	-25.4366	0.979482	0.974321	0.113061	4.29962e-263	1.17694e-112	4.39211e-152	5.46895e-07	3.75994e-38	0.838323	0.578619	1.80179e-49	1.34608e-65	0.0565705	Fig. 1B	Fig. 3E
hsa-miR-127-3p	-1.1388	-1.67201	-1.49499	-7.6327	-2.18469	-2.5937	1.84987	-12.5666	-1.87126	-2.97841	-4.37294	-2.47372	-10.3024	0.772882	0.768461	1.94943e-48	0	1.3993e-166	2.50437e-252	7.07661e-14	9.78929e-149	4.32977e-25	1.16417e-87	1.16352e-84	7.79507e-45	0.0417596	Fig. 1B	Fig. 3E
hsa-miR-134-5p	1.04588	-1.68997	-1.99212	-14.7503	-2.27443	-3.06245	2.33637	-3.51837	2.25002	-1.22168		-8.63683	-24.8566	1	0.811261	7.08167e-23	1.44247e-192	3.98201e-10	8.39384e-16	7.97156e-06	6.07142e-09	0.0844906	0.85861		2.14547e-38	0.0719838	Fig. 1B	Fig. 3E
hsa-miR-136-3p	-1.51371	-2.85759	-1.66963	-7.47355	-2.92967	-3.20497	1.61992	-23.5303	-1.21745	-1.45285	-10.6075	-6.66184	-4.47281	0.732626	0.689318	6.21733e-47	0	3.84083e-131	1.09062e-141	1.60204e-07	2.50019e-163	0.131899	0.00175658	1.07985e-17	6.32313e-123	0.215589	Fig. 1B	Fig. 3E
hsa-miR-143-3p	1.94501	1.57336	2.04791	-1.3616	-3.14509	-2.67443	1.38464	-21.3595	-4.35339	-4.68781	-20.8402	-20.1574	-9.27062	1	1	4.36214e-253	5.50393e-47	0	0	0.00160338	1.49059e-141	5.69708e-192	5.14558e-283	0	0	0.368004	Fig. 1B	Fig. 3E
hsa-miR-145-3p	13.8014	11.588	1.68321	-1.81751	-3.26078	-2.94064	1.05739	-55.7805	-6.55648	-2.77651	-35.1314	-18.7669	-12.6212	0.513126	0.513621	3.61456e-66	5.16646e-75	5.6164e-135	1.9102e-107	0.572569	0	1.37099e-37	8.07053e-16	0	1.58565e-195	0.332053	Fig. 1B	Fig. 3E
hsa-miR-199a-5p	2.96769	1.68492	-2.24309	-7.24944	-1.01139	-1.99687	1.38233	-14.21	-1.57172	-1.07627	-4.66023	-4.25835	-4.95308	0.900283	0.993915	6.91417e-135	0	0.735146	1.25763e-79	0.000153701	4.15497e-160	1.35443e-06	0.383375	5.86105e-89	6.12571e-79	0.191122	Fig. 1B	Fig. 3E
hsa-miR-204-5p	2.64252	2.06786	-1.15807	-9.60183	-3.58242	-6.06607	2.37721	-43.2708	-27.52	-18.9012	-6.02586	-21.7202	-4.58485	0.946072	0.944735	9.6054e-06	0	4.57323e-136	1.99587e-216	8.13211e-23	0	1.50286e-82	1.24862e-71	2.32144e-59	5.83006e-146	0.466794	Fig. 1B	Fig. 3E
hsa-miR-299-3p	-1.5723	-5.06991	-1.40662	-8.5225	-2.76368	-2.53238	2.25823	-13.8379	1.46267	-1.31058	-11.9451	-22.7699	-5.54413	0.937519	0.947624	0.000208998	6.39551e-78	1.53651e-07	2.21812e-06	0.000186093	1.00072e-17	0.354356	0.539957	4.94276e-06	1.04483e-46	0.210618	Fig. 1B	Fig. 3E
hsa-miR-411-5p	-1.05422	-1.2766	-1.09543	-4.13321	-1.89437	-2.86709	1.32592	-6.91796	-1.89739	-2.85329	-8.91816	-6.7798	-6.22214	0.795941	0.832919	0.00280517	0	8.1415e-60	5.97909e-140	0.00503604	3.58213e-59	0.0177797	4.37503e-05	2.07338e-69	2.17981e-67	0.143895	Fig. 1B	Fig. 3E
hsa-miR-424-3p	1.12665	1.19754	-2.12267	-20.646	-1.59905	-4.07023	-1.05892	-28.8572	3.09997	1.30291	-9.40453	-30.4024	-8.74014	1	1	4.82206e-66	0	2.27e-16	3.35841e-96	0.572329	2.77311e-103	0.00748501	0.56056	7.12613e-15	3.41314e-93	0.20449	Fig. 1B	Fig. 3E
hsa_piR_001152_DQ571500	7.25052	9.46762	1.45663	-1.38892	-1.51766	1.01899	1.60657	3.30955	4.83639	3.33668	-1.32037	-1.55618	1.22621	0.859856	0.716212	4.63077e-06	0.000180738	7.89787e-05	0.876185	0.0748515	1.07662e-06	0.0655289	0.154895	0.349124	0.00218981	0.917788		Fig. 3E
hsa_piR_001170_DQ571526	2.16244	2.80084	1.42669	1.3517	-1.62315	1.16784	2.92782	3.04109	-4.44942	1.11655	2.44941	5.36993	2.18361	1	0.910843	0.00246047	0.0103381	7.46058e-06	0.142572	0.000420968	0.000301693	0.436296	1	0.105654	7.53869e-36	0.807619		Fig. 3E
hsa_piR_016658_DQ592931	1.51486	2.09794	1.08104	1.45593	-1.09644	1.02268	1.26245	1.11359	4.59363	8.28185	-1.80999	1.56485	1.4066	1	0.96024	0.128719	2.63204e-14	0.0863154	0.690747	0.0645902	0.43661	3.2373e-10	8.40473e-23	0.0194162	4.90747e-08	0.828925		Fig. 3E
hsa_piR_017791_DQ594556	4.19767	2.76139	1.02697	2.39817	-1.57016	-1.57585	1.21544	4.82936			1.27284	3.39922	2.62722	1	1	0.883769	2.51437e-10	0.00087177	0.00139813	1	0.0480981			0.778352	1.49474e-09	0.850402	Fig. 1C	Fig. 3E
hsa_piR_019825_DQ597218	-7.8615	-1.01398	-1.3916	-2.61957	-2.20149	-2.39953	1.32392	1.01804	5.98443	16.2737		-3.6559	17.476	0.911127	1	0.474856	0.0350725	0.073632	0.0623173	0.976896	1	0.00751955	2.09248e-07		0.0198421	0.137843		Fig. 3E
hsa_piR_020009_DQ597484	14.2466	16.9628	2.05603	1.57001	-1.51726	1.33545	1.66701	2.03771	3.87144	10.232	2.83298	4.31233	1.72311	0.638257	0.543577	1.41187e-12	1.48809e-05	2.81648e-07	0.000219562	8.93431e-06	9.90702e-10	7.53655e-11	7.09478e-39	0.00699747	5.17221e-54	1	Fig. 1C	Fig. 3E
hsa_piR_020496_DQ598175	-1.5723	-5.06991	1.9618	1.16776	-1.01388	1.89661	-1.24136	-1.15485	1.54808	10.4067	4.5423	-1.30695	8.59119	0.937519	0.947624	0.122453	0.769728	1	0.00956642	0.375308	0.546623	0.784295	0.000236928	0.073994	0.927024	0.522047		Fig. 3E
hsa_piR_020815_DQ598651	2.03523	2.76139	-2.21516	-1.2045	-1.73121	-1.47729	1.46846	6.81582	2.1394	3.62552	1.8786	2.03898	1.28446	1	1	1.66761e-13	0.058845	7.76278e-05	0.00588172	0.377199	7.07512e-10	0.545306	0.133758	0.0526732	2.33137e-05	0.931548		Fig. 3E
hsa-let-7f-1-3p	4.32487	4.14208	2.84649	2.6959	1.0167	-1.10385	1.74999	-1.45828	1.66987	2.21515	1.40436	-1.00705	-1.13946	1	0.961365	1.16808e-10	9.44773e-10	0.952149	0.579072	0.0736523	0.231648	0.504888	0.195373	0.798187	1	0.957939		Fig. 3E
hsa-let-7g-3p	1.90803	3.7476	1.65108	1.44428	1.34965	1.1902	4.22661	2.95834	1.01999	1.39918	1.47785	1.01238	1.18871	1	0.99814	0.00227755	0.0260242	0.107023	0.384261	0.000261255	0.0129079	1	0.615367	0.750865	1	0.926844		Fig. 3E
hsa-let-7g-5p	3.95832	7.15975	-1.14445	-1.42322	1.15524	1.15003	-1.01493	-1.1369	1.76616	1.44131	1.28999	1.25107	-1.03716	0.806289	0.578616	4.14892e-10	2.80848e-57	2.08459e-08	2.08698e-08	0.790335	0.113233	4.44539e-25	5.45461e-13	5.98829e-05	0.000341599	0.823219		Fig. 3E
hsa-let-7i-3p	4.07047	5.32554	2.89315	-1.46243	-1.32624	-1.35324	3.55929	1.62305	5.60324	9.353	-1.22458	-1.22781	1.43063	1	0.894026	1.13239e-27	0.00081534	0.0555843	0.0485721	5.0974e-08	0.079577	8.09033e-06	4.20701e-11	0.656755	0.154355	0.942061		Fig. 3E
hsa-miR-103a-3p	5.16759	5.19522	1.21379	1.61235	1.08331	1.28801	1.72556	2.75205	-1.49889	1.27636	2.04322	1.65272	1.09281	0.726218	0.668915	1.10621e-13	9.65938e-73	0.00293036	2.11989e-22	6.15665e-11	1.11077e-33	5.28788e-10	2.0233e-05	1.69977e-25	1.75857e-15	0.814175	Fig. 1B	Fig. 3E
hsa-miR-106a-5p	2.54404	4.14208	2.59431	12.5815	2.42208	1.97855	5.91082	30.9948	-4.2428	-4.73718	8.72929	-1.74649	1.99252	1	0.969448	0.0893147	1.30337e-09	2.35732e-08	2.2453e-05	1.47437e-05	5.8638e-27	0.06491	0.0490757	0.00132802	0.356847	0.588573	Fig. 1B	Fig. 3E
hsa-miR-106b-3p	12.0842	22.0911	1.20281	1.74979	1.48888	1.47401	1.40361	3.87297	14.1472	12.6504	3.68109	1.69765	1.70047	0.681716	0.479727	0.00849703	4.42637e-17	6.95089e-10	4.04203e-09	0.0146084	4.44615e-26	4.65797e-52	7.44234e-52	1.03707e-08	5.67718e-08	0.875849	Fig. 1B	Fig. 3E
hsa-miR-106b-5p	4.24855	3.6687	1.76866	3.42773	1.14874	1.73041	2.43224	7.77245	2.64783	2.20299	1.66034	1.76694	2.13705	0.820204	0.799087	2.07565e-25	5.96245e-126	0.00136809	5.23252e-39	1.49753e-10	2.76295e-52	5.52248e-06	9.39829e-05	0.0275871	2.31008e-11	0.850364	Fig. 1B	Fig. 3E
hsa-miR-107	4.04503	9.07314	-1.2248	2.8427	1.48277	1.19035	1.93558	13.1525	1.71506	2.39612	6.56675	2.63427	3.16294	0.861387	0.571181	0.0279881	9.59009e-35	6.27763e-16	0.000562478	2.1867e-06	2.56463e-100	0.00956497	3.18496e-06	1.83661e-26	5.91399e-23	0.760003	Fig. 1B	Fig. 3E
hsa-miR-10a-3p	14.6282	28.2056	88.6387	648.228	10.2267	3.04646	1.92664	15.6007	50.4478	61.2725	11.1468	8.23986	2.66472	0.621581	0.421785	1.41824e-62	2.28119e-252	2.1052e-79	6.24741e-16	0.0157368	3.65274e-38	2.74547e-85	4.72169e-108	1.11371e-27	1.83984e-93	0.934711	Fig. 1B	Fig. 3E
hsa-miR-1180-3p	8.39534	6.70623	-1.33418	3.39633	6.00524	1.62053	1.56829	1.80973	2.36415	3.46574	13.0173	5.21408	2.27855	0.821182	0.813787	0.0774053	1.00854e-20	8.2962e-65	0.000162544	0.13586	0.0525156	0.464275	0.150246	8.25757e-11	9.48366e-44	0.814519	Fig. 1B	Fig. 3E
hsa-miR-1285-3p	-1.5723	-5.06991	3.71005	12.1831	1.59937	1.32498	2.57424	10.0074	7.48276	12.8143	1.89875	1.22334	21.9812	0.937519	0.947624	6.23947e-09	5.87024e-39	0.00111502	0.0677874	0.060661	9.02589e-09	0.00187372	6.06187e-06	0.262261	0.320202	0.0929781		Fig. 3E
hsa-miR-1301-3p	1.52643	3.15587	1.6525	9.40572	1.93206	1.24726	2.34323	12.7814	-1.26345	-1.02433	1.02087	20.901	5.04138	1	1	0.0400627	4.21099e-32	0.000137198	0.253899	0.335546	7.62892e-06	0.999469	1	1	8.32885e-31	0.57079		Fig. 3E
hsa-miR-1307-3p	1.46282	2.95863	8.11088	25.5897	4.52315	13.3276	2.25158	12.4255	4.92031	11.8217	14.4073	9.08081	2.0342	1	0.856266	1.03636e-73	3.58867e-233	4.03363e-34	3.51645e-122	0.00381568	3.12378e-30	0.028595	2.59939e-05	2.83531e-12	1.75576e-80	0.994905	Fig. 1B	Fig. 3E
hsa-miR-1307-5p	63.2195	163.316	4.47396	15.3643	3.23699	9.88716	1.79496	13.3307	1.89473	2.59128	4.24314	9.94133	4.73387	0.285871	0.1575	2.40774e-129	0	2.09376e-145	0	3.96277e-06	4.06604e-119	0.00036265	3.31175e-09	3.08212e-46	1.1255e-211	0.56716	Fig. 1B	Fig. 3E
hsa-miR-130b-3p	1.92923	2.66277	3.82027	6.09376	1.71679	1.46076	1.96199	20.2703	101.167	75.308	5.36469	7.66902	2.31882	1	0.916032	6.02761e-83	3.18781e-163	6.16245e-18	2.39623e-09	4.0706e-05	9.31751e-113	1.17803e-265	8.62839e-237	2.57764e-10	2.22184e-84	0.916926	Fig. 1B	Fig. 3E
hsa-miR-130b-5p	1.78083	4.73381	1.5229	3.98255	1.67173	1.07478	1.69695	19.8973			7.54672	2.98308	1.16059	1	0.93865	0.0249026	1.56949e-17	4.61148e-05	0.613663	0.0499976	3.93082e-55			4.22164e-05	1.07621e-10	0.699599	Fig. 1B	Fig. 3E
hsa-miR-135b-3p			5.81667	31.3654	1.94113	3.98071	-3.91611	15.7549	4.01653	21.6656		16.3286	23.1321			0.00434275	1.93086e-14	0.00602107	1.00757e-09	0.236128	4.45296e-07	0.0454203	9.59034e-10		0.00218289	0.131286		Fig. 3E
hsa-miR-135b-5p	13.4834	10.0593	6.91842	14.5997	1.12207	2.60509	2.7801	15.7736	-17.7977	-1.93496	10.3868	7.57137	24.8136	0.664179	0.686975	4.73842e-62	3.23792e-140	0.0451864	5.31194e-72	2.97064e-08	1.43692e-69	0.00296424	0.445772	1.37825e-07	2.59192e-68	0.109967	Fig. 1B	Fig. 3E
hsa-miR-141-3p	12.5916	24.514	694.482	1614.41	2.15748	4.44708	1.47489	13.513	15.5362	16.0387	7.81286	37.6372	2.0775	0.47934	0.313728	0	0	1.3647e-196	0	0.00338822	4.1869e-84	0	0	2.35602e-64	0	1	Fig. 1B	Fig. 3E
hsa-miR-141-5p	5.37429	10.158	180.596	968.517	2.11683	2.87951	2.83055	32.6731	59.5968	82.4708	9.63158	17.3505	3.95367	0.78516	0.552293	7.61887e-136	0	5.3259e-49	8.10157e-99	5.06415e-07	5.77161e-107	3.40516e-33	2.95243e-46	6.65941e-35	7.1012e-190	0.695308	Fig. 1B	Fig. 3E
hsa-miR-142-3p	2.79845	5.42416	17.8439	16.3004	-1.26055	1.29028	2.85716	8.40963	1.28496	-1.13013	5.76073	3.16771	8.13626	0.994976	0.731486	0	0	8.02977e-09	8.57702e-11	8.40744e-17	7.59245e-72	0.142267	0.545976	8.76826e-31	1.30669e-41	0.276976	Fig. 1B	Fig. 3E
hsa-miR-142-5p	3.31474	8.4118	22.5049	16.6506	-1.22478	1.33716	1.53599	7.6005	2.54545	3.26107	4.35825	7.18106	6.32395	0.871674	0.545186	0	0	3.14648e-13	8.79276e-27	2.63926e-06	8.53499e-116	1.48813e-40	3.47725e-76	7.05052e-97	4.77256e-149	0.305437	Fig. 1B	Fig. 3E
hsa-miR-146a-5p	3.25913	8.2202	9.78489	2.75189	-8.01212	-1.16716	1.636	4.64029	12.3824	10.9369	5.18747	28.7308	10.6751	0.876252	0.550404	0	3.46659e-191	0	3.49549e-09	0.00125513	8.40383e-26	5.88675e-77	4.41369e-76	6.42975e-25	0	0.103717	Fig. 1B	Fig. 3E
hsa-miR-148a-3p	3.26668	5.54664	-1.06563	-1.44363	-3.19164	1.02568	1.13579	1.61193	12.5308	12.1538	1.92533	3.09541	2.38352	0.866574	0.647807	0.00262171	1.41253e-64	0	0.296769	0.160003	7.56759e-08	5.4235e-280	3.18171e-295	4.35504e-16	1.60514e-72	0.692349	Fig. 1B	Fig. 3E
hsa-miR-148a-5p	5.26421	8.02624	1.21464	1.1039	-2.77094	-1.01093	1.30895	3.44802	9.93101	11.2296	2.59803	3.22924	2.51517	0.742304	0.570097	2.01017e-06	0.0164268	7.32405e-106	0.812385	0.0464426	4.25001e-23	1.45793e-19	1.26937e-24	1.23799e-15	7.60572e-56	0.734331	Fig. 1B	Fig. 3E
hsa-miR-148b-3p	1.88916	2.87086	2.30348	2.61605	1.19505	1.05636	1.71387	3.12902	13.6147	18.3098	3.34866	3.92569	1.273	1	0.84082	2.44368e-150	1.46852e-198	1.94502e-08	0.0809543	3.27361e-08	7.00373e-32	7.08578e-157	2.80136e-225	4.22046e-27	7.66283e-89	1	Fig. 1B	Fig. 3E
hsa-miR-151a-3p	3.07461	4.09646	-1.56052	-1.70752	1.05528	-1.05234	1.25529	1.3029	1.70303	2.03249	1.41554	1.08621	-1.61345	0.88645	0.735288	9.61898e-89	4.24337e-122	0.0465131	0.0509523	0.00681746	0.00207186	1.49071e-19	2.29748e-40	2.12765e-09	0.204954	0.581357		Fig. 3E
hsa-miR-155-5p	7.28687	10.9328	3.6883	2.6272	-2.17114	-1.31441	1.83773	8.00423	-1.29932	1.29954	3.98746	1.75365	2.66413	0.662398	0.50743	6.07083e-315	1.14291e-166	1.37539e-83	2.30072e-12	8.86445e-09	1.91962e-98	0.149451	0.135723	2.80554e-20	7.26588e-09	0.70928	Fig. 1B	Fig. 3E
hsa-miR-15a-5p	3.11645	4.61053	2.99685	2.56409	1.08403	1.43322	2.18078	2.07416	16.716	18.5188	-1.18842	1.36665	1.92746	0.925087	0.741287	6.11427e-180	4.42842e-130	0.0253099	1.56958e-24	4.9363e-17	2.5128e-14	2.70097e-93	4.65991e-113	0.193331	2.46027e-05	0.694572	Fig. 1B	Fig. 3E
hsa-miR-15b-3p	5.8513	2.56415	4.31858	11.5663	1.80333	1.76099	4.80214	49.9479	12.3617	21.1742	-1.16375	8.45664	1.43609	0.95786	1	1.65152e-11	1.30147e-37	3.48121e-07	2.24235e-06	0.00705662	1.77465e-24	4.11459e-06	1.68564e-10	1	1.8246e-09	1	Fig. 1B	Fig. 3E
hsa-miR-15b-5p	26.3308	38.265	2.03269	2.79331	-1.09079	1.03871	2.94869	2.33596	12.8086	13.8444	1.39501	2.10403	1.03928	0.464494	0.355225	9.04174e-34	3.01788e-73	0.0585591	0.422444	3.47319e-18	7.54427e-11	7.89624e-15	1.03557e-17	0.0858211	3.05095e-12	0.818993	Fig. 1B	Fig. 3E
hsa-miR-16-5p	2.43435	3.03724	1.75263	1.71966	1.14731	1.17377	2.01523	2.45553	5.06062	5.42883	-1.15254	1.77207	2.07893	0.961302	0.82506	2.41503e-138	1.18362e-124	2.91195e-07	6.60759e-10	3.13741e-17	1.61085e-26	9.17068e-192	9.64565e-236	0.00977537	9.64183e-20	0.666286	Fig. 1B	Fig. 3E
hsa-miR-17-5p	13.1654	11.7852	1.3086	4.75511	1.22915	-1.05882	2.04193	5.36592	-1.49426	-1.26071	1.39696	1.65542	1.54981	0.525047	0.509751	1.32929e-08	5.8355e-294	2.1717e-07	0.162585	1.7518e-09	5.24387e-50	0.148642	0.359462	0.0649039	1.02648e-09	0.822604		Fig. 3E
hsa-miR-181a-2-3p	2.13821	2.59233	-2.36868	1.25223	1.53291	1.12689	1.11982	4.61125	2.06512	6.78708	1.17398	1.14386	2.14489	1	0.885637	2.10521e-97	2.10232e-09	5.37038e-24	0.0062544	0.271469	8.3897e-54	0.0068339	1.33632e-17	0.184865	0.0878142	0.826893	Fig. 1B	Fig. 3E
hsa-miR-181b-5p	1.36088	1.50832	-1.91697	-1.20191	1.33229	1.10849	1.02071	2.67369	3.80847	5.38576	2.29483	3.67022	1.0194	1	1	5.19322e-145	2.29003e-13	1.71855e-19	0.000931793	0.909102	2.10652e-30	1.06026e-44	5.01391e-84	3.83593e-38	1.29141e-91	0.781345	Fig. 1B	Fig. 3E
hsa-miR-181c-3p	3.12705	4.1914	-1.04842	1.95852	1.15618	-1.28178	1.82974	4.37798	19.6087	27.0468	1.66566	1.21866	4.17244	0.910405	0.755887	0.337781	2.00889e-50	0.00229834	8.99827e-07	5.96443e-07	2.24809e-37	6.34201e-28	1.63062e-40	0.00059571	0.00944371	0.493347	Fig. 1B	Fig. 3E
hsa-miR-181c-5p	14.4241	19.2242	-1.09431	1.18697	1.13165	1.1644	1.37281	1.77067	4.08666	7.22936	1.32983	1.06253	2.45445	0.452083	0.359892	0.000659065	1.12044e-10	3.00618e-05	1.19909e-07	0.000206796	2.40353e-11	1.94811e-77	3.16019e-182	1.65024e-05	0.353524	0.62092	Fig. 1B	Fig. 3E
hsa-miR-181d-5p	3.75523	4.69093	-1.23345	-1.24872	1.09215	-1.04538	1.62931	1.64488	3.32395	4.85191	2.34122	1.45786	1.75035	0.83825	0.709639	8.76328e-08	1.22627e-08	0.0445746	0.321262	9.31759e-07	1.44101e-06	5.90198e-07	2.0962e-13	2.48804e-15	4.64114e-08	0.756621	Fig. 1B	Fig. 3E
hsa-miR-182-5p	3.36538	6.71598	144.285	630.443	1.63884	1.64844	2.30321	36.1527	3.53803	6.11629	15.1143	38.4444	7.06231	0.857288	0.595478	0	0	5.95619e-85	7.94475e-92	3.00249e-12	5.46252e-173	3.58504e-75	8.31424e-183	4.66661e-209	0	0.330801	Fig. 1B	Fig. 3E
hsa-miR-183-3p	1.52643	1.97242	8.71547	30.9391	1.65167	1.56946	-3.91611	8.64801	-4.44942	1.44528	3.71514	27.6301	10.897	1	1	9.31071e-05	1.1895e-14	0.00310252	0.0109842	0.257992	0.00124337	0.415489	0.878173	0.158795	2.32074e-12	0.219423		Fig. 3E
hsa-miR-183-5p	4.87584	6.61793	391.747	1779.15	1.64406	1.5937	3.99423	64.8229	9.75806	20.7481	21.3232	102.341	3.82845	0.742883	0.600953	0	0	2.77957e-58	2.33804e-53	7.08864e-27	0	1.14377e-33	3.52015e-76	1.62894e-172	0	0.656319	Fig. 1B	Fig. 3E
hsa-miR-186-5p	3.54739	4.73766	1.03315	-1.46186	1.18914	1.38784	1.28699	-1.03988	1.52863	1.58084	-1.22163	1.06917	-1.21562	0.842175	0.693995	0.137879	5.40144e-63	2.18577e-10	3.86129e-35	0.00248853	0.589519	9.24222e-12	7.53569e-16	0.000238289	0.310745	0.784267		Fig. 3E
hsa-miR-188-5p	1.52643	1.38069	1.55235	3.13872	-1.088	1.16253	-1.01647	2.93577	5.45158	12.5398	1.4277	-1.22378	-1.17559	1	1	0.0492837	1.42762e-08	0.668551	0.458662	1	0.00200357	0.0158973	1.3243e-05	0.516917	0.179072	0.42965		Fig. 3E
hsa-miR-18a-5p	4.45207	6.31175	7.24908	18.4546	-1.00066	2.00239	4.91343	15.6594	1.05347	-1.95173	1.98456	4.98915	4.15291	1	0.843882	2.0146e-46	1.76883e-124	0.995452	4.17627e-18	3.29685e-06	5.04467e-20	1	0.781656	0.644201	1.41201e-13	0.769049	Fig. 1B	Fig. 3E
hsa-miR-191-5p	4.93253	7.44784	1.22545	2.36804	2.0772	2.09846	1.58435	3.3435	-2.07119	-1.1534	3.37834	5.42236	-1.02616	0.737472	0.567969	6.29539e-21	0	4.30833e-149	2.44438e-161	2.58413e-08	6.42162e-49	3.36416e-28	0.00883213	2.74868e-46	7.89383e-152	0.703282	Fig. 1B	Fig. 3E
hsa-miR-192-5p	3.13468	2.58802	1.35342	-1.08958	-1.54668	-1.75768	1.59521	1.95775	1.87361	2.19912	1.55967	7.09996	3.8924	0.882003	0.871673	2.46322e-35	0.000604308	9.93721e-65	2.06441e-111	4.92646e-08	8.97881e-15	3.93612e-18	3.31041e-33	2.3433e-11	7.70345e-195	0.334362	Fig. 1B	Fig. 3E
hsa-miR-200a-3p	25.186	47.371	104.376	373.227	1.48447	2.51567	1.71563	14.9169	42.5059	55.0376	16.2166	26.3267	6.95101	0.36055	0.237477	0	0	6.13676e-46	2.61031e-252	0.000768117	1.39131e-67	1.45678e-270	0	6.48109e-195	0	0.362414	Fig. 1B	Fig. 3E
hsa-miR-200a-5p	2.28964	4.88174	100.826	403.283	1.34844	2.14251	3.16772	45.9911	56.0594	80.6071	13.8388	22.6587	5.9728	1	0.763807	1.07171e-72	7.01941e-210	2.51447e-08	1.93254e-48	0.0120668	4.34378e-40	2.08642e-31	3.76942e-45	1.0081e-39	4.36518e-172	0.548085	Fig. 1B	Fig. 3E
hsa-miR-200b-3p	7.17309	15.3735	171.627	591.389	1.76097	2.00977	1.22245	11.8031	17.2146	29.9786	8.19682	10.7679	8.29001	0.630205	0.402126	0	0	1.44901e-103	7.76678e-164	0.199348	2.99601e-59	1.38007e-196	1.19161e-302	5.78425e-46	4.26665e-266	0.287455	Fig. 1B	Fig. 3E
hsa-miR-200b-5p	5.7241	11.0456	27.8866	119.741	1.54607	1.65468	5.09011	50.1344	5.21447	7.51139	20.7321	14.3369	4.8174	0.930702	0.675359	1.4674e-18	2.27572e-61	2.21097e-06	7.22981e-08	0.00379348	1.1763e-24	0.0301327	0.00280106	1.49586e-09	1.3376e-60	0.587503	Fig. 1B	Fig. 3E
hsa-miR-200c-3p	16.4257	29.4234	608.933	2037.11	1.75301	1.91222	3.01841	26.0416	23.0372	48.3591	12.6588	20.2293	1.95795	0.42274	0.287315	0	0	3.37589e-89	5.69439e-123	5.30079e-16	1.67045e-119	5.65694e-187	0	1.50954e-89	0	1	Fig. 1B	Fig. 3E
hsa-miR-203a	7.69573	13.018	1.03443	4.07751	1.57249	-1.10195	1.41109	8.86382	141.749	172.976	3.93381	6.44224	3.45937	0.673322	0.488491	0.543562	8.84671e-190	1.07986e-31	0.0119476	0.016415	1.02363e-68	0	0	2.6885e-28	2.52552e-151	0.578272	Fig. 1B	Fig. 3E
hsa-miR-203b-3p			-1.14765	8.36909	-1.65553	-3.30737	-1.7616	32.9993	-2.28689	1.44528		14.0928	10.5034			1	0.00292619	0.55582	0.205649	0.556903	1.12308e-15	0.67651	0.874227		6.27368e-06	0.223729		Fig. 3E
hsa-miR-205-5p	72.5052	39.4484	266.303	4041.1	1.87906	1.27305	1.85559	21.5499	18.862	48.7662	28.9952	8.1587	37.4251	0.270843	0.342653	5.09963e-215	0	1.00529e-64	7.91625e-11	0.000979302	3.51018e-60	1.13393e-10	6.60105e-25	5.84216e-84	2.15135e-134	0.211984	Fig. 1B	Fig. 3E
hsa-miR-20b-5p	15.0099	21.1049	5.82109	32.8674	3.19293	2.33438	4.46316	50.1463	-2.16787	-2.79756	22.2437	-1.04249	-1.95387	0.619289	0.488335	3.90007e-06	4.61041e-34	4.9311e-43	1.61524e-21	7.00495e-05	1.20768e-49	0.268588	0.148741	2.80343e-10	0.974163	0.236426	Fig. 1B	Fig. 3E
hsa-miR-210-3p	32.6909	32.9394	1.37717	5.84352	4.89329	4.79701	2.45905	17.574	27.7567	46.0227	9.30026	10.1797	6.69907	0.41725	0.382603	6.31586e-07	5.84505e-224	2.02087e-179	5.65902e-172	9.26122e-12	2.97924e-132	3.15384e-148	4.3575e-239	6.20219e-32	3.46347e-146	0.452125	Fig. 1B	Fig. 3E
hsa-miR-21-3p	5.41639	4.20595	6.03546	10.2427	1.82082	2.71763	1.67309	3.86485	3.28901	7.04149	2.25029	4.77252	2.11814	0.712197	0.729844	0	0	7.9583e-108	4.57724e-307	2.94068e-08	3.28227e-50	6.47493e-84	5.87608e-255	2.31826e-28	5.08768e-117	0.851484	Fig. 1B	Fig. 3E
hsa-miR-21-5p	4.10046	3.52234	4.72464	4.17579	1.16702	1.41837	1.62018	1.49557	3.28743	3.64301	1.27075	1.57562	4.0797	0.794878	0.778864	0	0	8.25717e-10	1.11726e-46	2.20058e-09	1.30691e-06	3.03351e-147	6.24677e-197	6.10524e-05	2.16995e-13	0.712856	Fig. 1B	Fig. 3E
hsa-miR-223-3p	40.9591	16.5683	29.2524	50.0845	3.96016	5.87433	3.56913	67.5046	-2.59479	6.47215	1.67856	7.03879	33.4818	0.37519	0.534711	0	0	6.33964e-281	0	2.20366e-11	2.69137e-143	0.000968883	2.86765e-17	0.110789	1.1059e-110	0.338383	Fig. 1B	Fig. 3E
hsa-miR-22-3p	6.86932	12.0786	2.30001	1.79952	1.03794	1.33116	-1.07983	1.25614	5.12359	6.28068	2.47361	3.18821	2.47931	0.639444	0.451244	0	7.19632e-160	0.147171	1.70216e-31	0.299817	0.0082755	0	0	7.93958e-49	1.10435e-75	0.753691	Fig. 1B	Fig. 3E
hsa-miR-224-5p	3.81606	3.7476	16.3555	3.54215	-1.00344	-1.36241	1.44016	3.55627	5.18326	4.91384	4.81535	-2.51777	1.30612	1	0.989132	7.66358e-109	5.79101e-17	1	0.00961622	0.131992	2.65621e-09	0.00288074	0.00195112	0.0579447	0.00075669	1	Fig. 1B	Fig. 3E
hsa-miR-22-5p	1.52643	2.76139	5.45139	4.51119	1.04646	1.77507	5.04034	32.4421	1.10479	1.29844	1.97799	6.5769	2.50374	1	1	1.7385e-27	1.81913e-21	0.730551	1.78182e-06	0.00522916	6.14803e-16	0.874978	0.422882	0.308121	8.55592e-15	0.877984	Fig. 1B	Fig. 3E
hsa-miR-23a-3p	4.86548	5.76175	1.7288	1.38459	-1.24575	-1.1555	2.03826	-1.68127	-1.14346	1.7444	-1.15758	-1.04698	-1.06014	0.748258	0.643103	5.30079e-82	3.82868e-29	5.53329e-13	1.88207e-06	1.7687e-15	6.84395e-08	0.173146	9.07443e-12	0.0702852	0.452861	1	Fig. 1B	Fig. 3E
hsa-miR-25-3p	1.93405	2.06848	-1.11887	1.21062	1.11624	-1.04951	1.22372	2.32603	1.79145	3.42912	-1.34088	-1.56706	-1.0642	1	0.935343	1.72372e-05	5.28116e-13	5.27562e-05	0.0714147	0.016884	1.56806e-24	7.59973e-16	7.76891e-82	8.56158e-07	1.84399e-12	0.795798		Fig. 3E
hsa-miR-27a-3p	3.00393	3.07158	2.06074	1.82226	1.1989	1.04627	1.3625	-1.34772	3.3575	4.82777	-2.02424	-1.44337	2.10125	0.896224	0.822131	1.03739e-208	9.19848e-140	1.79937e-11	0.0861551	0.000227235	0.000584242	1.14659e-103	8.05015e-202	2.58143e-22	3.17479e-09	0.70397	Fig. 1B	Fig. 3E
hsa-miR-301b	1.22114	2.01187	2.27797	7.76178	1.17173	1.69289	2.62948	35.5179	53.6023	50.0304	22.7778	7.11917	-1.59985	1	1	1.92203e-07	1.07605e-51	0.0582061	1.12589e-10	1.5507e-05	1.48322e-104	4.9035e-28	3.02847e-29	1.5113e-10	1.6233e-29	0.410261	Fig. 1B	Fig. 3E
hsa-miR-3065-3p	-1.31025	2.56415	2.88813	11.8958	10.29	3.46142	-1.7616	1.16771	3.11245	6.11023		35.9565	6.2939	0.95844	1	0.216822	5.39322e-05	3.55822e-39	4.11699e-09	0.705607	1	0.228545	0.013966		3.67687e-48	0.464737		Fig. 3E
hsa-miR-30d-5p	6.11644	8.50222	1.0619	-1.1803	1.61346	1.09788	1.26085	1.38194	6.69156	5.07404	1.41238	1.24551	-2.62286	0.673736	0.535063	0.00592461	1.53022e-13	1.14305e-52	0.00212408	0.00545172	0.00013464	0	2.45866e-219	1.25064e-08	0.00046036	0.223006	Fig. 1B	Fig. 3E
hsa-miR-30e-5p	3.37023	5.42222	-1.19527	-1.12428	1.23354	1.27128	1.3793	2.04748	1.91139	2.09603	-1.2014	-1.05819	1.20589	0.858331	0.655651	9.06541e-11	3.08293e-05	1.12998e-15	4.39474e-21	0.000101521	5.0144e-18	1.34151e-16	3.66778e-25	0.000862972	0.337187	1		Fig. 3E
hsa-miR-324-5p	4.96088	3.35312	5.64968	2.90599	-1.07388	1.33789	2.97518	2.90602	-3.8581	-1.65202	1.40128	3.17366	1.74253	1	1	4.12091e-65	5.04451e-23	0.432183	0.00117719	0.000370684	0.000751777	0.104216	0.493424	0.738047	8.26281e-16	0.886866	Fig. 1B	Fig. 3E
hsa-miR-32-5p	1.57731	1.26235	1.32384	1.24094	1.59397	2.21574	1.61024	2.61591	5.67258	4.91651	1.49555	2.59616	3.55962	1	1	0.000262084	0.00490222	2.48842e-10	8.42664e-28	0.00981125	5.34472e-08	3.34494e-12	2.20712e-11	0.0965563	7.9545e-20	0.614241	Fig. 1B	Fig. 3E
hsa-miR-331-3p	-1.10599	-1.17242	2.76668	7.09087	1.87416	1.29804	3.60162	8.05586	-1.97028	3.14217	5.73808	3.51644	4.02362	0.785941	0.849978	4.32596e-30	3.15248e-130	1.03322e-20	0.000272377	3.67833e-17	5.12065e-46	0.716341	0.265027	3.26642e-06	4.3874e-39	0.421422	Fig. 1B	Fig. 3E
hsa-miR-335-3p	2.92565	3.22162	1.51023	2.6412	1.8648	1.19186	1.81116	2.70239	11.866	21.7632	-1.66194	1.07141	1.81995	0.942133	0.842228	3.18914e-14	2.72394e-79	1.02256e-30	0.00224078	1.31045e-05	1.23051e-13	6.74677e-06	9.25273e-11	0.00586737	0.465662	0.717372	Fig. 1B	Fig. 3E
hsa-miR-33b-5p	-7.8615	-5.06991	1.75932	5.41332	2.0647	3.52499	1.62299	3.87664	22.0037	17.6807	2.21824	2.25323	4.96259	0.700186	0.745516	5.26813e-08	8.1042e-77	3.09214e-16	2.81497e-49	0.0271853	3.30514e-11	1.40898e-40	2.06369e-37	0.0233488	5.5328e-14	0.595689	Fig. 1B	Fig. 3E
hsa-miR-340-3p	1.14482	3.15587	-1.07428	1.18587	1.19929	1.4936	4.64897	12.5754			1.2638	1.54929	4.3421	1	1	0.764167	0.487677	0.259075	0.0137387	0.0222029	5.90726e-06			0.925042	0.0478624	0.566604		Fig. 3E
hsa-miR-340-5p	1.63969	2.58576	1.38347	1.7425	1.34639	1.47507	1.58052	8.41895	2.70853	3.08407	-1.28032	1.19888	1.48281	1	0.874792	3.635e-23	1.78015e-65	1.15313e-17	1.44883e-29	0.000981502	2.12977e-55	1.06675e-38	3.04488e-57	0.00164352	0.00724578	0.927833	Fig. 1B	Fig. 3E
hsa-miR-342-5p	4.70648	4.93105	1.65369	1.13594	1.12014	-1.40677	4.77926	3.51572	5.07221	1.13775	-1.16375	1.33822	1.66319	1	0.91284	0.0271318	0.61632	0.710755	0.22535	0.00181203	0.0226316	0.0739534	1	1	0.245179	0.823843		Fig. 3E
hsa-miR-345-5p	4.82573	8.2102	-1.27165	2.18851	3.47277	2.02908	1.23422	4.24613	4.53647	6.8388	3.93652	4.37566	-1.36251	0.764545	0.560369	1.25407e-09	1.74801e-101	5.11289e-134	5.55112e-46	0.0847293	6.72689e-41	2.64864e-07	2.6387e-13	8.15998e-23	2.65282e-93	0.43563	Fig. 1B	Fig. 3E
hsa-miR-34a-5p	9.10767	14.951	-1.27987	-1.14501	1.1768	1.02195	2.69187	2.05029	3.81768	4.17324	1.9381	2.78995	2.86754	0.61126	0.445634	8.91487e-10	0.000635896	0.000148641	0.614746	1.26313e-18	1.09696e-09	2.942e-16	2.70776e-21	7.10353e-08	2.06405e-45	0.555955	Fig. 1B	Fig. 3E
hsa-miR-3615	4.83368	7.29796	3.03419	8.58493	2.67093	2.5688	1.24734	5.212	-2.28689	1.44012	9.27904	1.94214	3.47797	0.993527	0.799999	1.30561e-09	8.4179e-41	5.85713e-09	5.6554e-08	0.592837	2.42296e-08	0.676683	0.874993	0.000713592	1.88976e-05	0.559972	Fig. 1B	Fig. 3E
hsa-miR-363-3p	60.2938	77.7134	2.35197	5.818	2.42872	2.46513	2.64034	26.6073	2.03369	2.7037	10.2402	-1.58095	-2.18641	0.296527	0.238675	1.89459e-20	1.67028e-98	6.43754e-93	4.08874e-96	7.17675e-11	3.92544e-132	0.00143351	5.99081e-07	3.6628e-60	2.58162e-05	0.255178	Fig. 1B	Fig. 3E
hsa-miR-375	3.69352	40.8219	1630.93	654.071	-1.23636	-1.33121	1.66931	8.7865	551.57	541.502	5.40685	6.46328	3.68789	0.83107	0.23977	0	0	3.21719e-16	3.37868e-29	3.46151e-07	8.09493e-115	0	0	1.97396e-125	1.52312e-176	0.594136	Fig. 1B	Fig. 3E
hsa-miR-378a-3p	5.89743	15.684	1.35159	1.44509	1.50751	1.80538	1.43302	2.4419	5.17072	4.99666	2.43852	-1.17578	-2.20053	0.686462	0.397345	1.33131e-33	3.42386e-48	6.43133e-46	1.93304e-97	3.22801e-05	2.28809e-25	2.25161e-177	1.04406e-192	3.32515e-45	0.00836655	0.358883	Fig. 1B	Fig. 3E
hsa-miR-421	4.48388	3.84622	2.49467	3.45536	1.60639	1.80761	1.28966	4.36803	79.4573	114.896	3.05996	2.93122	1.97317	0.85218	0.828157	1.34543e-50	3.12173e-97	3.25113e-16	3.31087e-24	0.074254	3.29888e-28	5.22911e-45	2.90463e-64	9.33833e-09	4.05009e-32	0.942617	Fig. 1B	Fig. 3E
hsa-miR-425-5p	2.95745	3.68185	2.84192	7.32621	2.72655	2.41989	1.81698	9.11065	3.45067	6.06429	14.3164	9.05649	4.85926	0.928395	0.79412	2.96091e-92	0	1.44853e-184	2.93664e-144	4.16182e-06	1.15593e-79	0.0127403	2.10791e-05	1.50516e-94	2.16086e-174	0.517758	Fig. 1B	Fig. 3E
hsa-miR-429	4.71443	9.05465	242.431	850.764	1.80634	3.26946	1.50177	13.8508	46.1587	71.1304	18.3992	31.4052	11.7059	0.7615	0.526832	0	0	1.81487e-107	0	0.000931945	6.64872e-108	1.13287e-280	0	2.31573e-176	0	0.231423	Fig. 1B	Fig. 3E
hsa-miR-4454	-1.5723	1.02207	-1.64161	8.02872	3.27557	2.21797	2.88019	15.0354	4.64422	3.00014	4.71328	2.42325	1.84394	0.747415	1	0.262396	8.2048e-16	7.24854e-19	2.9739e-08	8.55418e-05	3.49669e-33	0.0947424	0.205515	0.103108	7.73676e-16	1	Fig. 1B	Fig. 3E
hsa-miR-449b-3p	-1.96538	1.18345	5.80335	92.5476	38.4415	22.8693	-3.91611	3.11608			1.6944	46.6713	-2.69565	0.937578	1	0.00242369	2.60135e-44	1.77812e-79	3.78215e-49	0.315065	0.269937			0.737318	1.24445e-21	0.00679723	Fig. 1B	Fig. 3E
hsa-miR-484	1.61829	2.55319	2.5117	4.4095	1.23955	-1.01142	2.61191	6.09998	-1.1846	1.11228	4.42057	5.33111	1.17532	1	0.88024	2.20658e-88	1.33084e-244	6.47347e-08	0.786169	3.53904e-15	8.71405e-54	0.732344	0.821648	2.85037e-11	9.82259e-88	0.880277	Fig. 1B	Fig. 3E
hsa-miR-590-3p	-3.93075	-1.68997	1.16446	1.71793	1.23966	2.06497	1.96833	2.42098	3.86533	4.06695	-1.21391	1.14161	2.1844	0.735035	0.862016	0.206503	1.6386e-06	0.0864641	1.07403e-09	0.00050743	9.14996e-06	4.30606e-05	3.55513e-06	0.680298	0.448802	0.771222	Fig. 1B	Fig. 3E
hsa-miR-592			-2.8365	-2.78875	-3.15666	-1.78724	1.48025	26.7367	122.717	259.69	6.99638	6.98269	18.9653			0.000239779	0.000203643	6.27983e-07	0.010697	0.838058	1.14658e-12	1.7891e-73	3.72628e-135	0.00695696	6.98638e-05	0.252261		Fig. 3E
hsa-miR-628-5p	1.39922	2.16966	2.08597	1.30764	1.71893	1.54519	2.07189	2.11166	1.79871	-1.11196	4.94007	1.74117	1.83236	1	1	7.31286e-07	0.0878193	0.000464572	0.0074246	0.0178667	0.0167574	0.469053	1	0.00226224	0.00113113	0.774584	Fig. 1B	Fig. 3E
hsa-miR-652-3p	6.61451	12.0318	-1.1585	-1.38967	-1.32934	-1.22641	3.63617	9.24836	7.2634	7.99305	2.02358	3.76108	-1.17904	0.882983	0.648525	0.0970675	0.000181456	0.0196109	0.0976701	2.89578e-07	6.29877e-23	5.44445e-09	4.37045e-11	0.207684	1.427e-29	1	Fig. 1B	Fig. 3E
hsa-miR-653-5p	-1.96538	-5.06991	-1.00551	3.17203	2.9588	1.60356	1.38738	14.8752	1.2532	-1.95173	3.82432	20.2485	1.35681	0.93697	0.949393	1	0.000424259	8.02659e-08	0.038405	0.797481	9.188e-07	1	0.776449	0.151119	6.56866e-28	1		Fig. 3E
hsa-miR-671-5p	2.28964	4.14208	3.21891	4.12666	2.33686	2.65228	3.13894	7.52156	-1.26528	-1.95173	1.93199	2.46893	1.72175	1	0.97083	5.17116e-07	2.78452e-10	1.10295e-05	5.06369e-07	0.124206	0.00224844	0.994739	0.789277	0.654079	0.00737494	0.976516		Fig. 3E
hsa-miR-744-5p	-1.33041	-1.01768	1.32967	2.80823	1.55651	-1.08135	1.32843	2.58277	1.78697	2.58656	3.63639	1.45572	2.36147	0.748708	0.877983	0.0015313	7.88203e-32	1.06383e-15	0.193743	0.0318905	2.29476e-14	0.111362	0.00212207	3.09796e-12	6.04169e-05	0.719437	Fig. 1B	Fig. 3E
hsa-miR-769-5p	3.04408	3.44834	-1.40454	1.28518	1.69986	1.18215	1.59122	2.58894	1.14642	1.05956	1.56251	2.06465	1.37362	0.901828	0.796993	6.86775e-26	6.67466e-16	6.49707e-29	0.00037383	0.000244607	6.17079e-14	0.244402	0.634219	2.05796e-06	3.17362e-25	0.959884	Fig. 1B	Fig. 3E
hsa-miR-7705	1.65363	-1.26748	1.8162	19.8301	-1.20866	-1.29774	-3.91611	2.16206	-1.20688	-1.02433	5.48644	8.63249	3.7027	1	1	0.0278685	3.38916e-61	0.229753	0.112386	0.339353	0.554612	1	1	0.0311616	3.28603e-17	0.719352		Fig. 3E
hsa-miR-7706	1.04306	2.64304	1.9894	8.68827	3.43633	2.74449	2.26584	13.2366	4.51898	7.4066	8.46347	6.49186	-1.3615	1	0.899548	2.63577e-06	1.89281e-71	9.38057e-33	1.24658e-20	0.146741	1.24961e-10	0.0591465	0.00268569	0.00165666	1.87875e-22	0.604036	Fig. 1B	Fig. 3E
hsa-miR-93-5p	2.53248	2.54398	1.85387	4.4087	1.2391	1.15856	1.56239	9.20047	1.65737	2.67008	1.57982	2.10227	2.06813	0.950784	0.87848	3.13926e-88	0	2.16625e-13	3.03559e-07	5.11285e-06	8.30796e-119	5.23688e-06	3.04327e-24	1.3753e-08	3.3714e-29	0.863151	Fig. 1B	Fig. 3E
hsa-miR-9-3p	-7.8615	9.07314	2.87569	11.8923	2.13274	3.58833	2.38338	1.01391	18.1971	18.7493		5.19526	1.68087	0.863614	0.757691	0.00278283	3.69244e-18	2.09445e-06	7.80063e-17	0.435605	1	9.74411e-09	8.80038e-10		1.13493e-10	0.89013	Fig. 1B	Fig. 3E
hsa-miR-941	1.86003	3.47593	1.06604	2.6938	2.18927	1.6123	1.63291	5.76709	1.89338	3.54906	3.89603	5.28675	-1.09161	1	0.789657	0.192192	5.08607e-109	2.42864e-62	1.1071e-22	0.000276851	4.74654e-43	0.00648759	5.46098e-10	1.14214e-06	8.65115e-46	0.722304	Fig. 1B	Fig. 3E
hsa-miR-9-5p	10.5366	52.1377	1.57369	6.65056	1.88913	2.77143	1.68209	1.19502	6.60201	4.81737	2.12313	3.06642	1.58953	0.55841	0.225861	1.5723e-32	0	3.81793e-100	5.38353e-264	6.90437e-06	0.16102	1.91004e-37	1.27074e-28	4.16698e-15	1.52387e-62	0.787836	Fig. 1B	Fig. 3E
hsa-miR-96-5p	11.5754	15.5821	70.3955	171.733	1.63565	2.18501	1.60423	21.8904	9.43331	16.8886	9.31705	60.2503	4.53006	0.556991	0.44506	9.48395e-47	2.43583e-93	3.5539e-13	1.70864e-31	0.0874583	4.48392e-52	0.000152295	4.92138e-08	8.65032e-13	2.90954e-99	0.675667	Fig. 1B	Fig. 3E
hsa-miR-98-3p	-1.0482	1.23276	5.26734	5.41535	1.59246	-1.0306	1.13359	2.04701	7.59328	15.6793	2.25252	1.22183	-1.01531	0.846662	1	1.09836e-18	1.16182e-19	0.000334279	0.875218	0.80136	0.0112686	0.00128712	2.10987e-07	0.0512694	0.336275	0.846273		Fig. 3E
hsa-miR-98-5p	3.94819	4.47994	1.91854	2.09908	1.7108	1.75974	1.57376	1.46842	1.27136	1.76347	1.60022	2.00365	-1.72543	0.807824	0.709537	1.53575e-143	5.85205e-181	6.0793e-82	2.65689e-94	3.00278e-07	2.56218e-05	0.00235818	3.87672e-16	6.95994e-13	1.17644e-27	0.291008	Fig. 1B	Fig. 3E
hsa-miR-99b-3p	5.7241	3.55036	1.5054	1.66686	1.63747	1.11581	2.37405	4.02663	16.9367	26.3823	3.68859	1.91841	1.31215	0.958451	0.996467	5.82098e-05	2.94755e-07	2.7416e-05	0.402485	0.000183832	1.14907e-09	1.13259e-15	2.60674e-25	0.0356175	2.05003e-06	0.976099	Fig. 1B	Fig. 3E
RF01299;SNORD2;AC010746.8/137147-137213	1.01762	1.38069	1.78519	3.10689	-1.22753	2.28593	-1.33413	2.52172			4.41116	2.58208	7.35765	1	1	1.65131e-05	7.47193e-19	0.0865162	2.35946e-14	0.534316	0.0139301			2.96131e-05	2.29133e-13	0.505243	Fig. 1D	Fig. 3E
hsa-miR-199b-5p	3.5006	1.5306	7.60945	2.44031	-1.83986	-2.88062	1.5982	-9.67661	-2.36809	-1.92528	-3.45292	-2.68962	-3.30698	0.850249	1	0	2.5238e-141	8.01053e-94	6.96064e-263	4.42427e-08	2.6132e-114	3.12428e-11	1.21354e-08	1.90656e-51	2.38453e-45	0.179605	Fig. 1B	-
hsa-miR-29b-3p	4.70648	4.73381	1.72289	-2.53331	-3.27443	-1.13655	2.83955	-3.65444	5.91066	5.73204	-2.8832	-2.38561	-2.00426	1	0.924064	1.40553e-31	7.82668e-68	3.53226e-63	0.0493999	1.85536e-14	3.74648e-16	5.23543e-47	4.56093e-51	1.28757e-14	9.695e-20	0.706158	Fig. 1B	-
hsa-miR-29c-3p	3.65706	5.96657	-1.18692	-5.62016	-2.93064	-1.77756	1.61495	-6.50086	5.4473	5.22342	-3.24171	-3.74022	-1.80818	0.911733	0.701826	5.48523e-11	0	3.72627e-151	5.19538e-47	1.49562e-06	1.65604e-59	3.62858e-107	1.05218e-115	9.23631e-59	1.21867e-75	0.874022	Fig. 1B	-
hsa-miR-126-5p	3.7106	3.90539	1.72166	-1.19016	-1.62103	-1.10675	1.28501	-5.79829	1.57101	2.65364	-4.09079	-2.08911	-2.62544	0.827555	0.749656	1.12962e-138	4.01701e-15	4.6575e-77	5.87111e-05	0.00238022	4.24938e-80	7.55388e-16	5.46989e-84	9.99062e-141	1.35847e-32	0.492865	Fig. 1B	-
hsa-miR-342-3p	3.19065	3.75089	1.97037	-1.08183	-1.63419	1.13033	2.64378	8.12014	-3.91197	-1.99995	1.34872	1.15549	-4.09533	0.880197	0.766063	2.65028e-72	0.0495823	3.80785e-32	0.00240077	1.58893e-23	2.93425e-108	1.41111e-20	7.32739e-08	0.0178527	0.0484889	0.302178	Fig. 1B	-
hsa-miR-561-5p	5.46969	7.4952	-1.88748	1.66762	1.52243	1.94613	1.97055	1.43018	3.56121	4.24818	-1.66361	-2.34012	-2.39843	0.954819	0.789898	1.13382e-15	1.07206e-13	1.96833e-07	1.05901e-16	1.97941e-05	0.0396545	4.83076e-05	3.73481e-07	0.0222474	2.24945e-19	0.471409	Fig. 1B	-
hsa-miR-10a-5p	6.35264	11.3516	30.4721	139.669	6.61702	2.89396	1.4916	6.95753	2.11316	2.48892	4.86152	7.63344	-2.2847	0.661238	0.464506	0	0	0	2.85743e-124	2.93215e-05	1.38533e-91	1.00881e-59	7.7873e-103	1.50316e-68	1.35143e-212	0.468406	Fig. 1B	-
hsa-miR-146b-5p	2.20535	1.63652	2.24195	1.9678	1.05427	-1.40916	2.09519	5.50447	-1.76394	-1.94718	-1.44982	-1.20056	-1.52564	0.98891	0.999414	5.94565e-301	2.47567e-205	0.0430706	1.0568e-41	2.09009e-13	2.70191e-63	4.59057e-20	2.5065e-34	3.31424e-08	0.00293346	0.419139	Fig. 1B	-
hsa-miR-187-3p	-3.27563	1.06511	47.655	12.5698	1.27891	1.42093	3.98155	-8.08128	126.483	183.644	5.83017	2.16477	-3.93353	0.718633	1	2.30634e-23	1.31313e-07	0.00682657	0.000130757	3.05706e-16	8.75111e-22	1.74747e-71	2.97195e-101	0.000304049	1.21182e-13	0.375408	Fig. 1B	-
hsa-miR-24-3p	3.50014	2.71127	2.1698	1.27216	-1.43208	-1.29027	2.28302	-2.03304	2.45379	2.71273	-2.16183	-1.45972	-2.23281	0.847886	0.858641	4.00015e-181	3.33802e-18	1.12381e-34	1.10213e-18	9.74355e-16	2.70247e-10	2.21027e-30	1.00353e-43	1.61234e-20	2.37648e-07	0.485626	Fig. 1B	-
hsa-miR-449c-5p	10.3171	8.64134	198.502	7091.78	31.5962	18.8315	4.3207	106.562			257.986	1744.7	-12.8839	0.535019	0.536785	0	0	0	0	5.94971e-11	6.65244e-200			0	0	0.262611	Fig. 1B	-
hsa-miR-486-5p	-2.90858	-6.33841	2.73815	1.30644	1.81145	1.558	1.99867	14.0626	2.0244	2.14511	-2.58962	3.24162	-7.43122	0.63076	0.528002	2.33458e-285	1.71342e-20	1.41617e-88	9.44577e-52	1.13945e-07	1.86686e-86	2.4506e-09	2.70927e-12	1.3084e-50	7.87532e-75	0.365047	Fig. 1B	-
hsa-miR-582-3p	1.27202	3.7476	7.85936	8.16754	1.74945	2.23484	2.88249	6.91533	6.59656	12.6995	-6.70473	-1.5972	-2.18386	1	1	1.54801e-16	4.42365e-17	0.000917701	1.28353e-06	0.000248757	4.18152e-13	2.90288e-08	2.20198e-17	1.33422e-08	0.0142925	0.687019	Fig. 1B	-
hsa-miR-145-5p	23.3289	16.1344	3.0039	-1.78415	-5.57389	-3.26436	2.86369	-41.1846	-52.1439	-9.30552	-12.0166	-18.4488	-18.3444	0.383289	0.42564	0	4.58531e-105	0	6.45356e-317	1.01354e-15	7.99234e-118	0	7.41695e-189	8.04862e-277	1.49012e-144	0.353636	Fig. 1B	-
hsa-miR-23b-3p	2.98227	1.86418	3.68001	-1.11704	-1.45211	-1.83492	1.77092	-5.16395	-20.9971	-6.26311	-4.447	-2.20069	-2.41234	0.897707	0.96542	0	8.05519e-06	3.32531e-42	1.07611e-109	5.31367e-12	3.26612e-67	3.07928e-232	1.29022e-120	3.20253e-114	4.76161e-36	0.399622	Fig. 1B	-
hsa-miR-101-3p	2.22399	2.15906	-3.49776	-12.5018	-4.17794	-3.55118	1.69741	-12.1716	1.40179	1.2786	-11.559	-16.0542	-7.43418	0.98833	0.923836	0	0	0	0	5.00845e-10	4.71436e-140	2.70196e-11	1.1975e-07	0	1.52891e-286	0.436467	Fig. 1B	-
hsa-miR-149-5p	1.80627	3.35312	-1.50089	-1.55309	1.47688	-1.77334	1.34689	2.77112	-12.8428	-5.26964	2.9176	-3.60671	-1.27868	1	0.86058	0.000111439	1.91356e-05	4.05721e-06	5.35292e-09	0.036731	8.12102e-14	1.01402e-06	0.000444726	0.00160685	9.10346e-21	0.844849	Fig. 1B	-
hsa-miR-29a-3p	12.911	10.9667	-1.1212	-4.82829	-3.10818	-2.56928	1.42598	-11.681	3.35781	3.63657	-4.24585	-6.53486	-1.8851	0.496409	0.495229	3.98719e-07	0	2.29845e-231	1.65267e-166	2.67797e-05	9.9675e-140	1.62548e-91	2.97358e-120	4.77733e-117	1.30235e-118	0.680818	Fig. 1B	-
hsa-miR-450a-5p	3.14825	1.57794	-1.78446	-9.86785	-2.22784	-2.1745	2.0712	-17.273	-8.90992	-10.4143	-12.9808	-16.5626	-19.6796	0.971644	1	1.00511e-24	1.49465e-238	5.09812e-30	2.55505e-26	5.35384e-09	1.80169e-64	0.0138725	0.00535736	3.84115e-17	7.50688e-69	0.172522	Fig. 1B	-
hsa-miR-99a-3p	3.05285	1.57794	-1.64641	-7.49856	-5.83415	-8.25561	1.91601	-1.91925	-5.25986	-2.57824	-6.37846	-7.79409	-13.6644	1	1	2.27175e-10	2.40695e-114	4.68074e-56	4.24231e-62	1.50206e-07	1.72009e-06	3.64474e-06	0.0017553	9.92039e-14	2.36075e-96	0.180982	Fig. 1B	-
hsa-let-7b-5p	-1.48918	1.03714	-1.88365	-4.12179	-1.33856	-1.70107	1.62273	-3.7179	3.79093	2.60623	-2.87089	-1.20111	-1.86183	0.722874	1	1.12692e-186	0	3.88762e-29	3.42796e-95	2.46079e-06	9.03881e-30	4.15845e-160	1.63263e-95	5.95102e-72	0.021381	0.661552	Fig. 1B	-
hsa-miR-125b-5p	6.74044	5.04151	-1.67455	-10.3111	-5.37061	-8.27438	1.28021	-5.57046	-13.3518	-4.10348	-6.83505	-5.89061	-5.54247	0.647292	0.677674	5.74011e-124	0	0	0	0.0103665	3.68806e-57	1.0005e-51	2.80967e-22	3.37101e-189	3.05368e-133	0.477335	Fig. 1B	-
hsa-miR-196b-5p	1.3657	-1.18353	46.7549	15.7003	-2.00297	-1.29283	1.24609	-2.1066	-2.51939	-2.00423	-2.77781	-5.16876	-2.83255	1	0.839682	0	0	2.20315e-135	3.40944e-21	0.00896639	5.53799e-17	1.07545e-41	5.88538e-31	1.91994e-36	8.26585e-75	0.34068	Fig. 1B	-
hsa-miR-26a-5p	3.93985	3.56753	-1.82923	-7.59832	-1.88324	-1.85897	1.20216	-6.67017	-5.27934	-3.19413	-4.28464	-2.87544	-2.32591	0.807494	0.77517	3.24291e-149	0	1.13191e-138	1.33072e-140	0.0276482	7.88142e-94	2.0834e-203	1.54593e-137	9.13343e-160	2.32648e-64	0.727882	Fig. 1B	-
hsa-miR-3182	1.0046	-1.86398	-2.03719	-4.80322	1.41604	1.45437	2.2832	1.57234	-45.2508	-9.77664	-2.78085	2.93722	1.10414	1	0.747128	1.0958e-51	2.65554e-218	4.7453e-16	2.82958e-19	2.42829e-12	0.000213472	0	7.27376e-250	1.75121e-36	1.37706e-55	0.667893	Fig. 1B	-
hsa-miR-424-5p	1.10882	-1.74484	-1.28523	-11.0022	-4.21954	-3.48863	2.10448	-4.99744	3.37163	4.12886	-26.1812	-47.879	-3.40159	1	0.768235	3.8385e-20	0	0	0	1.49453e-17	2.83429e-56	2.73529e-45	4.62961e-72	2.46599e-137	1.09916e-183	0.124417	Fig. 1B	-
hsa-miR-654-3p	1.80328	1.31108	-1.35906	-4.5066	-1.5901	-2.30884	1.41111	-2.70652	-5.25841	-5.01442	-4.27771	-3.7115	-4.16074	1	1	8.298e-16	8.84172e-273	6.01688e-25	8.67143e-68	0.00301716	2.01678e-14	1.66361e-11	2.69898e-12	2.57322e-10	5.82293e-18	0.215129	Fig. 1B	-
hsa-miR-1			5.11121	2.96755	-15.4802	-3.89013	2.14647	-198.901			-121.505	-407.065	-281.98			7.05802e-31	2.03165e-13	5.48378e-36	4.45874e-13	0.000925137	2.63625e-37			1.28343e-37	3.29508e-81	0.172884	Fig. 1B	-
hsa-miR-133a-3p			4.71654	1.15055	-10.0053	-3.91228	1.64647	-441.103	-91.0636	-165.701	-293.472	-289.338	-60.8021			6.16718e-195	0.0173677	4.80622e-158	1.62283e-66	1.52865e-07	0	1.86161e-58	4.21714e-55	4.05551e-159	2.10362e-177	0.338076	Fig. 1B	-
hsa-miR-195-5p	3.24693	1.79755	-1.03126	-7.01337	-3.07356	-2.94886	1.76114	-13.8746	3.51574	2.11419	-4.66574	-9.37516	-4.48485	0.872667	0.976749	0.190782	0	2.29721e-294	3.95302e-274	2.78562e-09	5.43676e-121	3.71025e-70	2.72689e-28	5.15714e-118	2.40274e-130	0.366401	Fig. 1B	-
hsa-miR-500a-3p	-1.05617	1.50723	-1.07774	1.6915	1.26468	-1.12657	1.36689	1.9594	5.40032	7.90603	1.56401	2.06276	-2.5482	0.790785	1	0.100244	1.03419e-34	7.19696e-07	0.0165941	0.0078218	1.11607e-08	3.39791e-17	2.22893e-30	0.00889448	3.96664e-23	0.291251	Fig. 1B	-
hsa-miR-140-5p	8.52254	5.52278	1.1266	-1.61499	-1.74619	-1.9707	1.48323	-5.09712	-2.43594	-1.99365	-7.82011	-8.13238	-2.81021	0.820566	0.8693	0.0648169	1.22053e-12	3.04417e-12	1.15404e-15	0.00200899	2.13236e-29	0.0052265	0.0162985	1.25312e-22	1.82224e-52	0.410759	Fig. 1B	-
hsa-miR-152-3p	2.3914	1.3544	-1.04546	-3.8849	-2.67012	-3.45153	1.3826	-9.11375	3.63618	2.64287	-4.83256	-6.72545	-7.14033	0.99112	1	0.219847	4.68352e-240	2.68219e-93	1.6961e-128	0.00375273	4.5613e-66	2.0626e-27	1.15871e-17	6.02707e-15	1.34571e-53	0.183605	Fig. 1B	-
hsa-miR-184	-2.45672	-2.53496	19.4372	-1.32872	-25.9197	-15.6783	4.7701	21.8309	49.5234	93.3399		3.3546	73.846	0.704354	0.747746	5.7923e-15	0.783051	5.2414e-09	1.07928e-06	0.00968972	3.31237e-10	8.31791e-29	1.00042e-50		2.11809e-07	0.333524	Fig. 1B	-
hsa-miR-132-3p	1.64568	-1.06735	3.68049	1.0485	-1.2445	-2.02907	1.44997	-3.49721	-2.60039	-1.68258	-2.9399	-2.72752	1.09078	1	0.880067	9.29332e-193	0.331582	7.51289e-05	1.02704e-31	0.00413325	1.42055e-17	0.000821485	0.0441667	5.36961e-10	1.13707e-35	0.838593	Fig. 1B	-
hsa-miR-455-5p	1.24889	1.02207	2.18456	1.09756	-2.84962	-2.77684	1.89507	-2.3759	-3.49595	-4.78917	-2.28157	-2.33821	1.62098	1	1	4.68646e-66	0.054822	4.05005e-149	2.36506e-135	1.77517e-10	2.23252e-14	1.56182e-10	4.01632e-17	5.15315e-09	4.32111e-30	0.940457	Fig. 1B	-
hsa-miR-361-3p	2.67124	4.06812	1.19548	-1.32317	1.09063	1.19213	1.45583	-2.72519	4.17321	7.45562	1.76349	2.03594	2.99187	0.973417	0.77866	2.30629e-05	1.56843e-10	0.0855751	0.000508257	0.0037495	2.84046e-12	0.0131417	6.33782e-05	0.0151988	9.60556e-23	0.56143	Fig. 1B	-
hsa-let-7a-5p	1.91829	2.44873	-1.42654	-2.61	-1.04575	-1.33565	1.23083	-2.00291	-1.23707	-1.50563	-2.55823	-1.32147	-1.77764	1	0.885682	7.44906e-64	0	0.0708488	3.04539e-32	0.0204647	2.353e-13	2.40381e-05	2.10073e-20	1.51473e-69	4.05941e-06	0.58348	Fig. 1B	-
hsa-let-7b-3p	30.2741	48.3243	-1.07844	-2.23182	-1.00134	-2.00224	1.87539	-2.92939	2.57337	5.19771	-8.25449	-2.51184	-2.01487	0.430383	0.312666	0.153262	1.36578e-46	0.974865	4.85473e-18	5.55686e-08	5.20964e-16	0.00120021	5.50493e-11	1.20187e-26	1.83697e-15	0.701179	Fig. 1B	-
hsa-miR-4792	-9.74143	-7.70626	1.83395	1.82293	-7.82708	-1.13146	1.44908	5.23505	-197.579	-17.6679	-12.2942	-10.9073	23.6745	0.491503	0.503021	3.00027e-08	3.21127e-08	2.70051e-57	0.234625	0.00497336	8.90047e-44	7.01304e-21	7.00606e-12	0.0238277	1.22062e-50	0.430801	Fig. 1B	-
hsa-let-7a-3p	2.77301	2.80084	2.08637	1.67099	-1.19567	-1.03964	1.69748	-1.46244	19.0881	29.1189	-2.14268	-1.76054	-1.17123	0.989145	0.909206	1.10184e-29	5.74162e-15	0.0044749	0.553694	0.000203523	0.00751062	1.14775e-42	2.73125e-67	0.000630316	1.42512e-08	0.857044	Fig. 1B	-
hsa-miR-339-3p	6.36011	18.3435	-1.71773	-2.6865	1.76345	1.47383	1.26555	-1.64318	3.45991	6.98584	-1.66734	-3.32352	-1.02182	0.885259	0.533015	3.92959e-26	8.73656e-78	6.35718e-09	0.00013759	0.0905109	0.000623293	0.000851946	1.35871e-09	0.00333936	1.22479e-50	1	Fig. 1B	-
hsa-miR-497-5p	2.85027	1.78979	1.52558	-3.91632	-1.37397	-2.69531	1.02056	-8.36279	2.05652	2.45114	-2.10342	-8.9034	-2.06603	0.924662	0.985973	5.64855e-53	0	2.23753e-18	2.11493e-141	0.869106	2.90211e-103	4.97127e-15	2.45472e-26	3.91085e-25	1.68706e-142	0.51857	Fig. 1B	-
hsa-miR-27b-3p	2.49891	1.81705	2.3369	-1.23158	-1.07807	-1.52669	1.13675	-3.57108	1.68726	2.55537	-4.79923	-2.97623	-1.66287	0.95055	0.970725	0	4.11881e-22	0.0139191	7.25924e-45	0.130613	2.44606e-45	8.42246e-30	3.66673e-109	5.91396e-184	2.55732e-68	0.574618	Fig. 1B	-
hsa-miR-181a-5p	2.26142	4.20977	-1.36937	-1.17089	1.32878	-1.15112	-1.02754	1.88575	6.64969	8.77247	1.51342	3.01528	-1.29224	0.981442	0.726804	2.81293e-49	3.97723e-13	5.51738e-18	1.05408e-05	0.662037	1.54171e-14	0	0	9.11678e-13	1.85469e-69	0.726686	Fig. 1B	-
hsa-miR-190b	3.78426	3.55036	2.2188	3.82325	2.63548	3.21547	2.32464	4.92823	4.40339	7.15682	4.12412	5.78139	-6.85239	0.90664	0.852866	0.0226174	2.39509e-05	9.35753e-13	3.13093e-18	0.0855061	0.000376958	0.00754587	3.68238e-05	0.00228552	5.71279e-33	0.182729	Fig. 1B	-
hsa-miR-330-5p	2.28964	1.77518	1.77797	3.94037	1.66131	1.58711	-1.72562	3.29659			7.9689	3.51837	3.40141	1	1	0.00157884	5.38684e-17	2.4838e-06	3.39716e-05	0.265052	0.00861384			0.00265022	1.00284e-09	0.761199	Fig. 1B	-
hsa-miR-4301	3.81606	9.66486	-1.97617	-2.33209	-1.76461	-1.15652	1.31432	-12.7033			3.29383	2.73566	1.91937	1	0.720573	6.54698e-27	9.97181e-41	2.93531e-16	0.0352177	0.0822187	1.02618e-36			0.000555429	4.91929e-35	0.637876	Fig. 1B	-
hsa-miR-125a-5p	3.50979	5.32195	-1.30596	-4.40483	-1.08344	-2.29947	-1.16067	-10.7239	-62.5839	-7.88691	-2.38014	-2.29246	-7.73962	0.84468	0.66013	2.56276e-25	0	0.00667183	1.42155e-168	0.0596538	8.42805e-140	1.91976e-98	5.27126e-44	5.59036e-48	2.13736e-40	0.405216	Fig. 1B	-
hsa-let-7f-5p	1.55307	1.97195	-1.20451	-1.90998	1.07815	1.21271	1.09669	-1.99419	-1.15321	-1.81875	-1.42286	-1.53405	-1.40606	1	0.947838	1.22461e-18	5.86634e-194	0.00302787	3.29411e-15	0.316191	1.94379e-13	0.00492768	6.15548e-41	1.14953e-11	2.10131e-12	0.707816	Fig. 1B	-
hsa-miR-210-5p	-1.14022	2.02433	1.74129	8.72485	12.0647	10.1983	1.78154	8.85839			5.96567	11.9561	6.46904	0.787313	0.958866	0.0845582	1.51093e-18	6.10135e-16	4.95127e-13	0.349777	1.37131e-06			0.0215105	2.49452e-18	0.382471	Fig. 1B	-
hsa-miR-92b-3p	1.35944	1.04634	-1.02957	2.96877	9.95525	2.95267	1.12286	-1.54323	-6.77433	-3.48108	6.78267	4.14565	-1.35887	1	1	0.293578	0	0	7.49711e-106	0.191852	1.01273e-06	3.9093e-23	1.70011e-13	9.52605e-125	9.31491e-110	0.67319	Fig. 1B	-
hsa-miR-221-3p	2.91321	2.79998	1.01141	-2.58419	-1.58985	-1.45969	-1.0098	-9.40734	-1.21023	-1.82505	-3.56926	-5.35812	-2.74391	0.906829	0.850192	0.625059	0	1.6453e-56	4.17907e-39	0.828136	2.09294e-122	0.0233208	1.52503e-15	4.44949e-67	1.88831e-125	0.426544	Fig. 1B	-
hsa-miR-143-5p	-1.12307	-1.68997	2.54372	-1.04561	-2.06948	-3.19905	1.58023	-26.0275	-21.7067	-20.0971	-13.9372	-12.1545	-3.94066	0.834693	0.857829	7.54476e-33	0.594575	2.9581e-13	1.76142e-25	0.0753214	4.9693e-27	2.35709e-06	6.56728e-06	1.00484e-20	1.36762e-51	0.504107	Fig. 1B	-
hsa-miR-222-3p	1.30708	1.66336	-1.21688	-1.99834	1.03123	-1.6771	-1.15699	-5.57592	-2.00154	-2.38364	-3.59912	-7.27137	-1.84188	1	0.997436	2.55691e-13	3.01432e-137	0.35441	3.19957e-53	0.0727237	1.3844e-70	0.000355158	4.18135e-07	2.9769e-54	4.4736e-79	0.62839	Fig. 1B	-
hsa-miR-502-3p	-1.12307	1.29616	-1.75236	-1.85946	-1.20672	-1.51762	1.00822	-3.0412	3.41656	3.25268	-2.5892	-2.21293	-1.49693	0.812674	1	1.23807e-15	3.34497e-19	0.0893065	0.000422531	0.953448	2.18789e-12	0.000470438	0.000302798	0.000536188	2.73389e-19	0.597818	Fig. 1B	-
hsa-miR-28-5p	1.62713	3.17231	1.73181	1.01147	-1.06141	-1.0962	1.06823	-1.88456	2.5287	2.14698	-3.35546	-2.72614	-1.48248	1	0.825049	2.76799e-73	0.710218	0.12368	0.0206399	0.515304	1.41491e-10	4.14777e-05	0.000348025	6.32541e-53	1.46913e-30	0.94313	Fig. 1B	-
hsa-miR-218-5p	5.24709	6.70623	6.54471	15.3364	-1.45619	-3.64626	2.2825	1.00419	-2.35757	-2.73216	3.49548	3.58501	-1.46154	0.796812	0.665649	1.23684e-181	0	2.62245e-12	4.24216e-103	1.39078e-09	1	0.00558653	0.000558621	4.63327e-21	1.13141e-63	0.826827	Fig. 1B	-
hsa-miR-125b-1-3p	-2.06295	-2.71865	-1.14349	-2.15341	-3.50367	-3.91341	1.62243	1.01753	3.66445	3.87284	-7.57164	-4.65903	1.13108	0.687397	0.695244	0.00261391	3.04005e-60	5.07575e-50	4.11334e-51	4.41383e-06	0.950071	0.0371452	0.0167436	8.56671e-19	2.42124e-67	0.860011	Fig. 1B	-
hsa-miR-34c-3p	13.9922	4.73381	24.6052	11.4766	2.8327	-2.30443	-1.15595	1.05494			11.4101	9.2824	-19.0562	0.664679	0.903174	9.40383e-12	3.27462e-06	5.24023e-30	9.1907e-12	1	1			3.3357e-13	2.01227e-103	0.257832	Fig. 1B	-
hsa-miR-92a-3p	1.66205	1.89052	-3.49564	-2.07245	1.28812	-1.63108	1.08917	-1.05394	-1.7392	-1.12105	-1.14796	-2.51035	-1.8545	1	0.959726	0	2.56092e-212	1.49723e-17	5.23507e-64	0.321157	0.50354	1.64886e-22	0.015769	0.0069542	2.15105e-32	0.613445	Fig. 1B	-
hsa-miR-34c-5p	31.4972	8.51176	45.5329	17.0026	1.97397	-2.66855	2.90494	1.81892	-1.00949	-3.0305	6.86714	7.26769	-7.28407	0.309236	0.550942	1.1027e-244	4.48631e-114	5.43926e-57	5.55516e-101	1.56109e-16	1.66088e-05	0.954917	1.11628e-19	1.07731e-93	8.7048e-192	0.309702	Fig. 1B	-
hsa-miR-130a-3p	4.87457	3.17701	-1.14446	-2.65993	-1.45583	-1.86954	1.26092	-1.46314	-1.11009	-1.39096	-8.58556	-4.22802	-1.81466	0.754369	0.820772	2.97752e-05	1.21083e-184	1.55554e-34	5.22121e-90	0.00558403	1.59673e-05	0.128551	7.67519e-08	8.8879e-214	2.1226e-75	0.687744	Fig. 1B	-
hsa-miR-301a-3p	1.99283	1.78457	1.47267	2.69478	1.04513	1.2184	1.55445	5.0612	1.29245	1.82876	-1.42344	-1.22519	-1.12833	1	0.990399	1.73814e-21	2.9968e-142	0.248677	8.04408e-08	9.92711e-06	1.71807e-66	0.0729543	1.76533e-06	0.000630049	0.00640642	0.578299	Fig. 1B	-
hsa-miR-4532	-1.11265	-2.62089	2.94778	5.23388	-4.09138	10.0886	1.05966	6.467	-1.34677	2.42238	-23.0316	-1.93577	2.82385	0.781786	0.694137	3.27654e-42	1.04729e-108	1.6468e-05	3.15016e-36	0.855142	6.39442e-30	0.426515	0.0068028	2.7921e-35	3.63028e-12	0.567484	Fig. 1B	-
hsa-miR-140-3p	2.79411	1.86932	-1.34936	-2.76765	-1.80891	-1.87575	1.13629	-9.8775	1.15893	1.44492	-3.48421	-7.52284	-6.41027	0.920357	0.966312	5.10945e-35	0	1.01938e-84	5.69781e-95	0.15346	2.79613e-125	0.0721487	9.85472e-07	6.39975e-59	1.71561e-110	0.34737	Fig. 1B	-
hsa-miR-873-5p			34.6069	8.83703	-1.1359	1.14546	-1.04839	-29.0335	-1.1802	-12.8263	-86.3316	-149.966	-74.6782			2.70545e-37	9.53161e-11	0.978562	0.998119	0.906672	5.5805e-13	0.776429	0.000181825	2.49761e-26	3.19191e-86	0.212084	Fig. 1B	-
hsa-miR-34b-5p	13.1336	4.04346	40.4725	10.8968	1.67782	-2.75088	3.88751	1.69286	-1.25565	-5.17442	11.9655	10.0341	-11.3589	0.530987	0.804331	2.4376e-43	1.79053e-13	2.15163e-17	1.81268e-40	8.90837e-06	0.152972	0.365706	9.47518e-10	5.16502e-81	1.63131e-180	0.297384	Fig. 1B	-
hsa-miR-154-5p			-1.44187	-10.942	-3.52071	-4.2111	2.49975	-13.5208	-5.23022	-2.54144		-4.85668	-4.26151			0.00389324	5.36784e-48	6.47306e-09	1.69426e-09	0.00696448	2.67135e-08	0.281339	0.559816		4.4111e-07	0.203993	Fig. 1B	-
hsa-miR-887-3p	1.57731	4.02374	1.60578	-3.97556	4.50821	7.69875	1.85181	-16.9269	-6.44322	-1.57578	2.76165	-1.34895	-6.0707	1	0.808081	3.85801e-09	3.70028e-44	6.88277e-14	1.84318e-26	0.00196416	3.25957e-25	0.0485822	0.62182	0.000336389	0.0135477	0.281405	Fig. 1B	-
hsa-miR-144-3p	-2.00719	-7.60487	1.98455	1.28541	2.15519	1.94954	1.97577	13.7645	1.97819	1.60793	-3.23147	3.29117	1.79921	0.718467	0.570227	9.16552e-10	0.0303732	1.8375e-14	1.1668e-10	1.78193e-05	1.01335e-73	0.0130449	0.0673472	5.13745e-11	1.85354e-31	0.57514	Fig. 1B	-
hsa-miR-449a	7.42295	5.28609	142.85	3787.02	24.9423	16.3206	5.44454	79.3216	6.50563	2.13784	74.621	841.336	-8.98598	0.623509	0.667872	0	0	0	0	6.01732e-14	1.88398e-147	0.0193102	0.506538	1.65139e-220	0	0.290166	Fig. 1B	-
hsa-miR-95-3p	-1.747	-2.33996	1.89115	3.3121	3.98956	1.4332	6.52779	5.96909	9.88825	-1.01183	10.6803	6.41486	15.9222	0.762773	0.787639	0.00050608	1.68176e-12	2.74955e-26	0.0192066	0.00343594	0.00722276	4.65076e-06	1	0.000148982	1.33898e-33	0.427735	Fig. 1B	-
hsa-miR-126-3p	2.75493	2.65239	1.65531	-1.69229	-2.37052	-1.52798	1.32753	-5.34286	-1.93378	1.15722	-3.92181	-3.94267	-1.3441	0.930408	0.871373	2.34593e-99	2.63011e-99	6.99292e-181	8.00617e-48	0.00150241	3.61452e-62	1.80208e-12	0.100395	1.5922e-76	1.34675e-98	0.771837	Fig. 1B	-
hsa-miR-26b-5p	3.58623	4.91631	-1.49235	-3.53649	-1.39718	-1.30824	1.29496	-3.35991	-1.12349	1.06498	-2.75082	-2.43232	-1.61061	0.838078	0.682798	6.03827e-77	0	3.14922e-38	1.9916e-26	0.00172821	3.77966e-41	0.0436693	0.244616	8.0314e-76	2.1982e-46	0.700255	Fig. 1B	-
hsa-miR-214-5p	2.38504	1.25742	-2.8863	-7.80147	1.09019	-2.07077	1.37395	-12.4998	-3.3644	-1.48116	-5.22519	-7.95921	-5.11578	1	1	4.66424e-84	2.18982e-257	0.257749	1.39599e-17	0.0187326	8.4783e-54	0.0346907	0.416212	7.38402e-10	7.0582e-88	0.336853	Fig. 1B	-
hsa-let-7d-3p	-3.69558	-2.74049	1.28443	1.77286	1.79292	-1.52961	1.01419	-1.76789	-3.27572	-2.07769	1.85711	-1.26629	-2.38208	0.604855	0.678141	0.000276588	7.10224e-18	1.52971e-19	1.3581e-08	1	6.79964e-07	0.0225461	0.144145	0.00105868	0.00658493	0.738213	Fig. 1B	-
hsa-miR-410-3p	-1.04488	-3.54894	1.27891	-2.77677	-1.5643	-2.69276	1.39299	1.02765	3.11293	1.18637	-6.49876	-3.45489	-5.75984	0.801941	0.661232	2.25669e-06	1.14846e-67	3.9338e-12	7.992e-45	0.0448203	0.963374	1.0226e-08	0.392495	1.10276e-11	3.24451e-23	0.136756	Fig. 1B	-
hsa-miR-1260b	-1.41104	-1.54302	1.35762	2.68166	2.48022	1.90901	4.02983	6.81353	1.77326	1.31794	6.33428	1.5125	1.23005	0.778759	0.838259	0.0195721	1.0838e-16	5.73205e-15	1.46906e-07	0.00244001	1.25061e-05	0.764961	1	0.0140946	0.0149386	1	Fig. 1B	-
hsa-miR-449b-5p	8.11974	5.88439	110.883	4160.83	29.759	27.0601	3.99615	87.3846	-2.28915	-1.95173	224.244	3188.79	-12.7312	0.640786	0.677836	2.97692e-89	0	0	0	0.000842395	1.34817e-71	0.713115	0.801199	7.12186e-108	0	0.259602	Fig. 1B	-
hsa-miR-874-3p	1.27202	1.92128	-1.70482	1.45653	3.01071	8.17066	3.09492	1.68876	1.50065	2.08324	5.28404	2.99444	1.17986	1	0.959348	5.66306e-08	1.96059e-05	9.94067e-18	1.45864e-72	5.01747e-08	0.0255159	0.611123	0.291942	0.00266098	2.53493e-14	0.845266	Fig. 1B	-
hsa-miR-376a-3p	1.65363	-5.06991	-1.45192	-5.55674	-3.96192	-2.9129	2.73989	-8.86878	1.50936	-2.26517	-8.62962	-9.64955	-6.46308	1	0.936945	0.00381186	1.94017e-30	4.34127e-09	4.56688e-06	0.00325848	1.4469e-05	0.72874	0.344118	0.0310461	2.08019e-24	0.335395	Fig. 1B	-
hsa-miR-376c-3p	1.39922	-1.01398	-1.33092	-9.06506	-3.11521	-3.01107	2.70504	-4.91066	-1.58166	-1.24253	-28.0717	-15.7724	-6.70283	1	1	0.000615194	3.11171e-96	2.93847e-22	4.06297e-19	3.34246e-10	7.81866e-15	0.123166	0.409735	5.28092e-05	2.65941e-50	0.254899	Fig. 1B	-
hsa-miR-381-3p	1.23386	-1.31686	-1.84198	-9.11613	-2.7789	-3.18226	1.62906	-10.6734	1.24486	1.34315	-14.3671	-18.4628	-3.81014	1	0.833914	2.2082e-107	0	3.20296e-145	3.90096e-171	1.71078e-07	3.39838e-97	0.192224	0.0537893	6.50904e-130	1.89309e-262	0.24557	Fig. 1B	-
hsa-miR-136-5p	-1.84977	-1.19292	-1.01283	-5.93052	-3.17339	-3.46969	1.76205	-29.969	-1.38098	-1.15509	-10.4898	-8.45387	-3.74631	0.782305	0.907756	0.790161	2.16608e-216	3.8909e-57	1.60499e-58	3.98245e-05	3.71909e-63	0.192948	0.504109	3.55535e-10	1.36228e-90	0.309334	Fig. 1B	-
hsa-miR-146b-3p	2.50588	2.5247	1.91497	1.03835	1.49242	-2.71326	2.04821	2.52108	3.13354	4.36313	4.34579	-1.74019	2.01666	0.986955	0.909698	2.89907e-40	0.476461	5.7967e-08	9.61492e-28	9.17284e-06	9.62352e-09	0.243603	0.0699541	0.00258547	3.10413e-07	0.918846	Fig. 1B	-
hsa-miR-215-5p			-1.66197	1.0173	-1.26036	-1.52212	2.06251	2.71957	1.84345	1.73902	1.957	8.23259	19.991			0.0784062	0.997852	0.193987	0.0252451	0.0144816	0.000813966	0.0797453	0.0949065	0.00197077	2.49647e-10	0.213786	Fig. 1B	-
hsa-miR-144-5p	-2.18375	-25.3496	3.11751	1.6122	1.80497	1.22859	1.84758	13.5292	-1.2119	1.60909	-3.80789	1.86776	1.17829	0.7609	0.522608	8.51082e-19	0.000517351	2.26928e-09	0.0564226	1.47261e-05	4.04284e-103	0.77994	0.404231	1.06934e-09	3.85718e-08	0.714691	Fig. 1B	-
hsa-miR-27a-5p	3.81606	2.56415	1.93286	3.50897	1.32725	1.35841	1.52216	-1.53654	1.0193	3.95862	-10.1279	-9.62471	2.34708	1	1	0.000554045	1.02513e-12	0.152572	0.136731	0.018656	0.0287845	1	0.126995	0.0215329	8.12742e-43	0.882652	Fig. 1B	-
hsa-miR-194-5p	7.37772	10.8483	2.07471	1.23729	-2.7817	-2.4997	1.26727	1.60928	1.41962	2.68573	2.72952	6.84419	7.04495	0.850932	0.676469	1.97801e-18	0.0141239	1.04574e-143	1.13622e-112	0.137022	0.0023348	0.935233	0.324349	1.39676e-06	8.2512e-104	0.292637	Fig. 1B	-
hsa-miR-31-5p	1.53391	1.36909	11.4323	25.2702	-1.30177	2.94501	-1.07734	-5.08512	-1.05497	1.62516	-23.5604	-15.3917	3.30275	1	1	1.51521e-266	0	2.24698e-05	3.54957e-84	0.484959	2.97359e-31	0.877171	0.120858	1.11451e-53	4.66896e-217	0.748082	Fig. 1B	-
hsa-miR-101-5p	-1.12307	-5.06991	-2.0569	-9.06938	-4.86908	-2.5215	1.4733	-16.2886	-1.79346	1.11655	-13.6823	-22.062	-6.64044	0.943493	0.944434	1.43889e-08	2.44088e-47	1.44489e-06	0.00413508	0.05186	3.695e-25	0.773632	1	1.50519e-06	4.37652e-55	0.451425	Fig. 1B	-
hsa-miR-28-3p	2.41108	4.39292	1.01472	-1.57917	-1.11648	-1.3075	1.03492	-1.386	-1.12729	-1.05795	-1.63728	-1.78137	-3.05014	0.962856	0.715478	0.498209	1.14131e-91	2.96967e-05	8.6459e-25	0.735102	0.000119603	0.0647792	0.278663	1.58001e-18	1.0955e-20	0.605942	Fig. 1B	-
hsa-miR-598-3p	-3.31011	-4.50659	4.19237	-1.08474	-1.54697	-1.81121	1.57162	-2.58771	-2.27027	-3.44058	-7.4663	2.8877	1.51983	0.694912	0.682037	1.03413e-27	0.619873	0.0105331	0.00128514	0.0504654	0.000662341	0.252748	0.0744982	0.0169805	6.71083e-16	0.971283	Fig. 1B	-
hsa-miR-195-3p	1.14482	1.31495	-1.92368	-10.5185	-1.20016	-3.43251	1.13891	-8.04095	-1.21495	-3.81022	-4.39753	-17.387	-5.44765	1	1	3.06512e-29	7.24465e-236	0.0733991	4.74102e-24	0.594527	8.78661e-19	0.901594	0.249428	1.18899e-07	1.12696e-154	0.358641	Fig. 1B	-
hsa-miR-493-3p	-9.82688	-4.22493	-2.10136	-6.43212	-1.07989	-1.83804	2.15248	-8.58894	-6.10151	-7.73302		-5.04416	-3.91705	0.64876	0.740529	7.38081e-07	9.79931e-29	0.696503	0.00320008	0.0542717	2.39553e-05	0.453646	0.343748		2.82437e-08	0.293615	Fig. 1B	-
hsa-miR-27b-5p	-1.38224	-1.59056	2.51442	1.35896	-1.02374	-1.7308	1.12322	-1.36171	-1.25964	-1.36281	-4.36227	-5.88287	-1.89062	0.757023	0.804041	1.19021e-47	4.27088e-06	0.746646	1.14126e-12	0.437995	0.0338381	0.421303	0.288634	2.23242e-16	5.29775e-82	0.536979	Fig. 1B	-
hsa-miR-128-3p	1.96103	3.36955	1.06068	2.17848	1.6219	1.07735	1.13526	3.03596	-1.29509	-1.6268	3.02644	1.79739	3.36878	1	0.821487	0.110432	2.56371e-106	1.4527e-27	0.101992	0.3816	1.12988e-16	0.313928	0.0626188	1.3549e-07	1.96462e-15	0.591962	Fig. 1B	-
hsa-miR-10b-3p	6.2329	-1.01398	1.0774	-2.18238	1.29803	1.23112	1.3686	-22.6096	-1.66195	-1.95788	-5.78336	-2.64195	-4.58978	0.950024	1	0.406796	3.68302e-16	0.0298284	0.0942197	0.149675	6.21727e-25	0.438704	0.321159	1.03982e-06	3.0164e-15	0.381036	Fig. 1B	-
hsa-miR-193a-5p	2.24947	4.81686	-3.07112	1.1941	3.07468	1.30263	2.37975	1.5024	1.18193	-1.95173	2.58927	5.19675	-3.03455	1	0.705954	1.13535e-41	0.0111131	4.38747e-36	0.00946159	0.00141323	0.222771	1	0.778255	0.0103478	8.63688e-67	0.354124	Fig. 1B	-
hsa-miR-153-3p	-1.5723	-3.16869	-1.19054	-4.71236	-1.77466	-1.56726	1.55992	-1.14255	1.74795	1.60163	-6.51631	-1.37537	2.69993	0.784061	0.761467	0.227114	3.70011e-22	0.00358461	0.0253729	0.161527	0.670307	0.764279	0.759513	2.44928e-05	0.0432962	0.85597	Fig. 1B	-
hsa-miR-889-3p	-1.96538	-6.08389	1.08487	-3.04866	-1.62955	-1.63821	1.35576	-1.5242	1.23154	-1.21831	-2.60147	-1.9066	-2.42884	0.754243	0.661715	0.3872	2.59624e-26	2.72523e-06	5.62185e-06	0.250758	0.202849	0.541554	0.469843	0.00254046	0.00170232	0.307295	Fig. 1B	-
hsa-miR-33a-5p	-1.96538	-5.06991	2.85543	2.28783	1.84646	2.73252	3.92794	3.6904	3.23685	3.64947	-2.65529	-3.11986	-1.32023	0.93697	0.949393	6.15316e-08	2.59192e-05	0.00101443	3.24313e-08	9.67892e-08	8.19366e-07	0.000433652	2.26257e-05	0.0612016	1.35531e-11	0.608499	Fig. 1B	-
hsa-miR-454-3p	25.0588	25.4442	2.57979	3.60978	1.25326	1.44005	1.65371	5.06012	-13.6729	-4.42242	-1.29154	1.94225	1.12357	0.480997	0.439343	3.76074e-66	4.9671e-127	4.15992e-06	4.77189e-14	1.47597e-05	6.10684e-49	1.18198e-08	0.000136126	0.170517	1.7005e-12	0.740227	Fig. 1B	-
hsa-miR-197-3p	-1.81979	-1.22758	-1.59687	1.11951	1.54036	-1.32193	2.26062	2.7758	-4.76959	-1.9139	1.20582	1.19639	-2.38255	0.695635	0.834667	1.14114e-25	0.00714883	2.01926e-18	2.32644e-07	2.12695e-16	3.13085e-24	6.74813e-08	0.00926939	0.435452	0.0187675	0.683075	Fig. 1B	-
hsa-miR-193a-3p	1.39922	1.57794	-1.54424	-1.12482	1.35746	2.28895	1.71948	2.13245	5.56308	11.37	1.10178	-2.38717	2.38747	1	1	4.82373e-06	0.200042	0.00120214	4.34277e-20	0.00160806	1.4461e-05	1.46967e-20	7.71597e-51	0.732763	3.87593e-14	0.670791	Fig. 1B	-
hsa-miR-708-3p	2.67124	1.77518	-6.74335	-16.6972	-1.00454	-1.75511	1.51094	-2.24116	123.519	258.214	-1.30496	-1.88357	-1.2494	1	1	0	0	0.96826	9.57334e-10	0.0114069	2.99847e-06	8.8019e-74	8.56456e-135	0.216523	1.59359e-08	0.522552	Fig. 1B	-
hsa-miR-181a-3p	14.501	10.6511	2.05444	3.28069	-1.02825	-1.2527	1.46743	3.87381	3.9661	5.69299	1.31674	2.40548	1.10836	0.641435	0.669401	2.15048e-24	1.00771e-69	0.646882	0.000310809	0.0269094	1.41603e-16	2.27713e-09	5.72231e-17	0.100837	4.29063e-28	0.717498	Fig. 1B	-
hsa-miR-1296-5p	-4.30314	-3.53873	1.2195	2.36731	1.0518	-2.02876	2.02231	1.57209	-22.7939	-22.6048	-1.68636	-5.13471	-1.98707	0.593614	0.638905	0.13564	1.04002e-12	0.677083	2.27507e-07	8.7915e-07	0.00355083	5.99932e-07	9.82038e-07	0.547975	2.98692e-23	0.717883	Fig. 1B	-
hsa-let-7e-3p	2.03523	-1.01398	1.13321	-1.47438	-1.07879	-2.20484	1.9479	-2.02671			-1.62138	-2.9967	-1.98801	1	1	0.37952	0.00811501	0.704725	0.000207444	0.00373919	0.00795737			0.725708	9.12426e-10	0.716789	Fig. 1B	-
hsa-miR-190a-5p	1.45222	1.64368	1.46389	3.97447	1.59142	-1.18441	1.92385	1.50648	-15.6572	-6.868	1.49348	3.56509	1.00448	1	1	5.67231e-07	7.32158e-91	6.94676e-09	0.0604922	0.000356269	0.0315154	0.0112732	0.0498772	0.0728617	2.08938e-47	0.764658	Fig. 1B	-
hsa-miR-548k	-2.03817	-1.54302	1.38072	3.60857	1.47268	1.22895	1.86041	4.27491	5.91067	7.17141	1.15539	1.54908	1.31113	0.738075	0.839164	0.00521879	8.00132e-36	0.000305594	0.0707071	0.0332466	3.47863e-08	0.0159916	0.0032114	0.913585	0.0085261	1	Fig. 1B	-
hsa-miR-328-3p	5.08809	10.6511	-3.61936	-9.94106	1.70622	-2.63487	1.26867	-3.48344	-36.3021	-4.68378	-1.43343	-2.96793	-8.06635	0.968247	0.687738	2.46086e-57	5.27946e-142	0.000261511	2.02597e-07	0.0832334	2.70368e-18	2.07668e-06	0.00705617	0.430223	1.34312e-24	0.487837	Fig. 1B	-
hsa-miR-501-3p	-6.9981	-5.74093	1.16054	2.50405	1.23557	1.19371	1.08076	2.01798	7.51948	9.5361	1.1022	6.38663	-1.80403	0.533186	0.551994	0.2535	5.34626e-15	0.0690205	0.145584	0.786107	0.000247971	1.13024e-07	6.67582e-11	1	2.21243e-43	0.460329	Fig. 1B	-
hsa-miR-452-5p	5.34249	2.56415	10.2386	2.21915	-1.52588	-3.16128	2.3321	-1.25295	12.216	6.0854	-2.10685	-11.1586	-1.59888	0.986608	1	1.06286e-126	2.92485e-12	4.27331e-06	2.31834e-27	1.52727e-05	0.292411	1.07782e-13	2.0542e-07	0.325546	1.86176e-46	0.54046	Fig. 1B	-
hsa-miR-193b-3p	2.56948	2.5247	-1.16145	-2.01254	1.61032	-1.18679	2.10766	-1.26425	-2.72013	-2.22808	1.02026	1.997	1.05668	1	0.938623	0.0112955	3.11705e-30	5.60492e-12	0.0265027	8.32698e-08	0.120937	1.55397e-06	2.39069e-05	0.957107	3.0864e-13	0.946109	Fig. 1B	-
hsa-miR-409-3p	-1.07202	-2.6617	1.81075	-1.51184	-1.15431	-1.55372	1.61486	1.04004	-2.16887	-2.3633	-1.61808	-1.84935	-3.56831	0.797035	0.708806	1.66795e-20	3.8132e-09	0.0140858	1.66216e-12	0.0333503	0.99761	0.0057456	0.000963136	0.252685	0.000388468	0.25044	Fig. 1B	-
hsa-miR-378c	2.41684	7.10072	-1.07254	-1.66548	-1.00219	1.9659	2.06239	-1.07696	9.72616	6.90799	2.62504	-1.39741	-6.14517	1	0.818874	0.696123	0.00563213	1	0.000143621	0.00621126	0.920689	0.000458814	0.00215668	0.148783	0.0126588	0.438661	Fig. 1B	-
hsa-miR-135a-5p	14.8827	11.2428	-7.17457	-3.98542	2.26232	2.53357	1.90329	9.08722	1.40668	7.02938	-1.72524	2.00295	21.2346	0.632848	0.653731	2.05244e-48	2.98901e-31	4.2893e-07	1.14943e-08	0.000477752	1.43122e-42	0.905651	0.00770892	0.197146	1.96987e-06	0.443132	Fig. 1B	-
hsa-miR-338-3p	1.01762	2.16966	1.34067	-2.48425	-4.31259	-3.68162	2.14911	-1.78783	2.75503	7.41348	-3.39808	2.36532	1.2504	1	1	0.00256142	6.98481e-17	1.11172e-32	1.52489e-24	0.00912002	0.0994388	0.287469	0.00375971	0.116836	2.30874e-28	0.774857	Fig. 1B	-
hsa-miR-139-5p			1.26787	-3.77967	-4.44679	-3.79596	2.70045	-2.88912	-9.19341	-2.67775	-5.29487	-10.7952	-57.3978			0.118584	4.79962e-15	1.3995e-09	9.91806e-08	6.63788e-06	0.000104625	0.0284131	0.30288	0.202191	3.56428e-28	0.302901	Fig. 1B	-
hsa-miR-4448	-6.04731	-6.08389	-1.47715	-5.23308	-2.99719	1.73982	3.88411	-1.55892	-61.8982	-2.42875	1.29747	-6.58494	2.26788	0.576091	0.568211	1.03895e-08	2.34836e-99	9.00089e-68	1.12614e-24	0.000354041	0.323374	6.31363e-09	0.0625723	0.511112	2.43551e-10	0.55952	Fig. 1B	-
hsa-miR-574-5p	1.84443	3.40243	-1.75982	-1.83483	1.22054	1.11968	2.90463	-1.00203	4.54064	1.30357	1.0869	4.46563	1.26374	1	0.870866	2.20839e-11	2.74389e-13	0.0338332	0.24707	2.01669e-05	1	4.00557e-10	0.32684	0.987837	1.33082e-35	1	Fig. 1B	-
hsa-miR-214-3p	4.92454	3.15587	-1.32896	-2.5779	1.1801	-1.81172	1.95837	-15.8352	1.03699	1.03867	1.71823	-2.33006	-6.45986	0.789248	0.855116	1.0941e-06	2.95804e-53	0.00776426	1.58933e-17	2.66515e-09	1.62186e-79	1	1	0.288395	2.20593e-11	0.237078	Fig. 1B	-
hsa-miR-1247-5p	-1.7436	1.12117	1.85746	-6.58863	-1.37606	-4.52036	1.87685	-25.9924	-8.61838	-3.78044	2.85886	-4.94002	-18.7155	0.701242	1	2.95273e-12	1.27085e-54	2.49461e-06	1.47877e-72	0.00248236	9.46739e-25	0.129081	0.311032	0.129624	1.23066e-24	0.233707	Fig. 1B	-
hsa-miR-369-5p	1.14482	2.36691	-1.37912	-4.1132	-1.4519	-3.10185	2.50835	-2.51406	-2.28915	-1.95173	-2.58434	-4.51722	-3.94542	1	1	0.0107953	9.73689e-24	0.0211076	1.70787e-09	0.0202911	0.039663	0.713115	0.801199	0.421852	3.98038e-11	0.248231	Fig. 1B	-
hsa-miR-127-5p	1.39922	-5.06991	-1.26518	-6.46709	-2.04613	-2.01104	4.57058	-12.549	-1.15937	-3.10984	-4.95675	-9.68742	-12.9236	1	0.939156	0.112303	3.19486e-27	8.16508e-07	4.74954e-06	2.7802e-06	1.32783e-06	0.856788	0.0539924	0.201109	2.36659e-14	0.131239	Fig. 1B	-
hsa-miR-487b-3p	-1.96538	1.38069	1.07779	-6.73324	-2.36807	-2.84554	1.6774	-12.1223	-4.44923	-2.94394	-7.7114	-5.39278	-6.11748	0.937992	1	0.45288	9.33337e-54	4.73702e-08	1.04252e-09	0.0236809	1.18409e-16	0.137403	0.257646	0.050677	3.06714e-12	0.283294	Fig. 1B	-
hsa-miR-493-5p	4.96088	2.95863	-1.97603	-5.65854	-1.42207	-1.81649	1.88625	-8.26382	-1.58751	-1.51631	-1.88403	-4.12418	-5.42592	1	1	1.11188e-11	2.63628e-54	0.000299513	1.11367e-08	0.0898515	1.14301e-07	0.354016	0.32807	0.358474	1.0397e-15	0.163037	Fig. 1B	-
hsa-miR-221-5p	3.65706	3.50105	-1.61366	-2.14487	-1.38056	-1.57192	1.35026	-5.50493	-4.08323	-1.11637	-2.98608	-3.62608	-2.29802	0.917517	0.857202	0.000153834	2.49707e-09	0.00985538	0.000689927	0.0904645	6.12495e-17	0.205818	0.969701	0.068673	6.49517e-13	0.571253	Fig. 1B	-
hsa-miR-150-5p	2.98016	10.0875	6.98373	2.37566	-1.88059	-1.52602	1.61734	1.7001	-6.93614	-2.98857	8.01177	-1.04292	-1.16226	0.93969	0.530098	0	7.28583e-116	2.05986e-69	8.02182e-33	2.24493e-06	3.30514e-07	3.12146e-05	0.00906582	4.87569e-103	0.511882	0.858897	Fig. 1B	-
hsa-miR-3168	-57.3314	-32.9544	9.02596	3.55309	-4.97652	-4.61176	-5.98161	-2.59883	7.33815	20.1213		-1.62076	-332.324	0.239589	0.267781	0.000866391	0.109378	5.18634e-06	4.38804e-05	6.58948e-05	0.0314813	0.00112271	1.46558e-09		0.242205	0.291519	Fig. 1B	-
hsa-miR-1246	-5.31696	-28.3915	9.09345	13.8414	-2.30804	4.15826	2.40301	15.3173	12.9489	6.04079	2.08474	1.04804	13.5136	0.567991	0.292855	1.64267e-48	2.11965e-75	3.63155e-23	4.24915e-103	0.0178942	5.76693e-20	3.00799e-142	9.23578e-71	0.592558	0.909677	0.423134	Fig. 1B	-
hsa-miR-708-5p	1.62819	-1.10215	-6.10403	-21.0692	-1.48579	-1.73451	1.84749	-2.37836	1.65066	2.84782	-1.42299	-1.15249	-1.49016	1	0.883821	0	0	6.69363e-10	4.83217e-16	1.7288e-08	3.06512e-13	0.116655	6.65878e-05	0.147092	0.0950999	0.439999	Fig. 1B	-
hsa_piR_016735_DQ593039	-21.8655	-11.8345	2.6383	9.67604	-1.77642	1.80029	2.51572	2.00577	-15.9337	-5.47581	10.5333	1.61442	-1.96353	0.362539	0.41801	6.85728e-125	0	1.65688e-88	1.34663e-101	3.23432e-29	2.35442e-16	1.07005e-216	1.48122e-116	5.96643e-78	2.284e-12	0.775185	Fig. 1C	-
hsa_piR_017061_DQ593574	1.49463	1.72587	-2.49039	-7.95141	-1.67983	-1.60062	1.6369	-2.56381			-1.857	-2.48843	-1.90065	1	1	3.15036e-43	2.39408e-170	4.478e-08	1.63552e-06	0.0480631	0.00037561			0.00859803	6.21677e-10	0.831569	Fig. 1C	-
hsa_piR_020548_DQ598263	-14.2069	-7.54522	2.11471	3.42852	1.10644	1.95972	1.85141	-2.62878	-53.2595	-4.36189	60.4974	-3.09909	-4.97834	0.428267	0.498201	1.88837e-06	6.95761e-16	0.464851	2.12748e-07	7.11221e-05	2.60776e-08	7.48486e-130	1.01812e-35	6.94321e-30	7.19779e-23	0.761988	Fig. 1C	-
hsa_piR_020365_DQ597975	-2.87178	-1.64208	-4.69971	-10.6979	-2.107	-1.17503	-1.01744	-1.91531	-2.42291	3.97877	-4.15938	-9.23137	-2.66843	0.639748	0.777459	6.71105e-262	0	1.25399e-69	7.41345e-05	0.796825	6.93897e-09	0.00199986	9.90464e-11	3.45824e-30	5.60965e-58	0.530932	Fig. 1C	-
hsa_piR_020381_DQ597997	-15.2705	-8.09986	4.70636	38.0236	-1.1972	3.06186	1.46881	-5.22924			8.45058	9.36534	-3.08937	0.420547	0.488523	0.000438703	2.75029e-33	0.493687	6.4527e-07	0.0549175	2.75613e-13			0.00158378	1.23492e-11	0.960564	Fig. 1C	-
hsa_piR_004309_DQ575884	-31.446	-20.2796	-3.96055	-5.25749	-1.59318	1.05692	2.0416	-3.70124			6.9696	-77.4343	15.9495	0.59495	0.615889	9.05935e-09	5.79608e-12	0.0448401	0.853946	0.0544993	0.00480662			0.00786101	9.22611e-30	0.16519	Fig. 1C	-
hsa_piR_020829_DQ598677	-1.81294	1.42833	2.02085	-1.23985	-1.60745	2.15241	1.48189	1.05093	-13.5449	-1.70487	2.1247	3.90032	10.7279	0.691716	1	4.0369e-229	3.72679e-22	2.52672e-79	5.84513e-213	0.000118478	0.655651	0	3.73588e-20	5.63342e-18	1.23879e-62	0.608458	Fig. 1C	-
hsa_piR_019675_DQ596992	-18.6213	-9.81048	-1.09072	13.0262	2.39351	3.5964	4.6482	-1.3088	-313.69	-137.6	5.84376	9.48853	-52.7187	0.387606	0.451649	0.670835	2.22474e-90	1.82771e-09	2.29099e-19	7.40669e-07	0.651931	2.61898e-55	1.05792e-44	0.0218344	6.04272e-08	0.394397	Fig. 1C	-
hsa_piR_016945_DQ593356	-2.80768	-4.22493	1.25206	-1.0886	-1.53322	-1.23157	6.36285	3.36119	-25.2616	-11.0809	-3.23575	-3.59067	2.83058	0.676142	0.651318	0.0175936	0.392564	7.57556e-07	0.0178473	0.00643738	0.13421	0.000460251	0.00414445	0.0254045	8.56719e-12	0.867648	Fig. 1C	-
hsa_piR_009294_DQ582566	-40.3241	-18.5067	-1.39951	-1.20659	-1.28132	1.80013	1.28041	-12.1605	-18.346	-8.04742	53.9093	4.18736	-32.9513	0.279768	0.347244	0.0298427	0.207669	0.219828	0.00153599	0.0419559	3.36409e-58	0.229923	0.326219	1.60644e-26	8.29027e-27	0.409784	Fig. 1C	-
hsa_piR_019167_DQ596309	3.68886	4.73381	-2.49656	-22.2735	-3.46807	-5.16823	1.16825	-4.1775	2.27716	-1.95173	-19.9397	-6.34377	-7.63415	1	0.928333	7.16604e-11	1.43837e-69	3.66891e-09	7.46858e-12	0.719707	5.77118e-05	0.574782	0.755443	0.00535197	3.50033e-10	0.17789	Fig. 1C	-
hsa_piR_020813_DQ598646	2.35324	2.83183	-2.23106	-8.99689	-1.96322	-1.9922	1.28945	-2.11147	-1.62632	-1.70302	-1.51558	-1.92898	-1.9617	0.995337	0.867759	6.94844e-76	0	2.02792e-23	1.5276e-22	0.0548444	2.41194e-07	0.270447	0.201396	0.000318458	0.000343725	0.816129	Fig. 1C	-
hsa_piR_004987_DQ576872			-4.01388	-14.5093	-3.21816	-1.11427	-1.00507	-3.60584	-2.28915	3.13529	-6.50691	-8.00982	-1.09584			6.24955e-06	1.7996e-14	0.0102395	0.845271	0.997976	0.00863082	0.631223	0.267929	7.23034e-13	0.00228884	1	Fig. 1C	-
hsa_piR_009051_DQ582264	7.25052	6.11451	2.34314	1.55999	-1.24303	1.7805	3.14565	-4.79137			-3.90926	2.5329	1.37681	0.870535	0.843512	7.88717e-13	0.000310493	0.0238213	1.32166e-10	0.0015134	0.000815751			0.0813367	3.93603e-08	1	Fig. 1C	-
hsa_piR_018292_DQ595186	-46.7659	-47.4555	-1.33919	2.63521	1.14571	1.20681	-1.66002	1.9945	-60.8481	-26.6909	1.07978	3.57254	1.05347	0.258836	0.218564	8.18365e-08	2.567e-90	0.0183478	0.00123239	2.05195e-05	3.45072e-09	0.00144916	0.00432318	0.699335	3.0002e-28	0.719047	Fig. 1C	-
hsa_piR_018780_DQ595807	7.33061	6.96192	-2.76253	-8.11773	-2.11666	-1.63475	1.3622	-2.59678	-14.4372	-15.4158	1.14953	-1.36112	-4.12242	0.631415	0.596157	7.66348e-252	0	6.04887e-72	4.49256e-32	0.0308436	5.56922e-10	2.15967e-08	1.80043e-08	0.133159	0.024254	0.265472	Fig. 1C	-
hsa_piR_002158_DQ572892	2.76665	3.64898	-1.0554	-3.74039	-1.67743	-2.20923	1.15202	-3.86637			1.00246	-2.6842	-1.53135	1	0.847592	0.278807	4.62366e-126	4.06121e-13	6.29513e-25	0.490085	6.10649e-11			0.956936	1.19435e-08	0.823741	Fig. 1C	-
hsa_piR_019420_DQ596670	-39.3075	-25.3496	4.67624	1.69583	-1.97425	1.65944	1.19214	2.6942	31.0178	6.06541	4.13386	-3.39478	12.5051	0.533709	0.553321	1.08e-12	0.0335996	0.0742569	0.150194	0.676741	0.00228281	3.06703e-104	2.22971e-24	0.117686	0.00453962	0.424506	Fig. 1C	-
hsa_piR_019914_DQ597347	1.11505	-1.94343	-1.24052	-2.81311	-2.40543	2.58672	1.97671	-2.09228	-185.342	-27.1308	-1.19218	1.09395	3.5635	1	0.739404	2.75645e-08	4.44113e-144	5.56102e-32	3.93532e-39	4.49953e-08	6.12334e-08	3.97639e-197	4.5392e-115	0.00308973	0.494798	0.810317	Fig. 1C	-
hsa_piR_020814_DQ598650	1.45374	-2.08761	-1.02332	1.01491	-1.05337	1.64043	2.24315	45.2343	3.16999	9.342	7.27103	-1.15736	12.2595	1	0.788221	0.881901	0.949807	0.821352	0.0062114	0.00401182	3.82823e-81	1.34765e-07	9.88663e-35	0.00590238	0.574758	0.670112	Fig. 1C	-
hsa_piR_017936_DQ594740	-51.5911	-16.8997	-2.81085	3.11782	1.0931	2.66721	1.28582	-4.49234	-31.6163	-13.8684	10.8572	2.36066	-1.10536	0.254137	0.366124	0.0347457	0.00114527	0.903538	0.00480104	0.0638101	3.33114e-20	4.86753e-05	0.000708603	0.000125368	0.267842	0.837662	Fig. 1C	-
RF00054;SNORD25;AEKP01055983.1/1210-1278	2.24194	1.90902	1.2238	-1.38975	-1.19166	-1.0832	1.17244	1.66212	-13.1191	-3.05982	-1.69971	-1.35259	-1.07027	0.990876	0.962643	6.64896e-11	1.15952e-24	3.61926e-06	0.0355738	0.187751	1.1172e-05	3.36634e-19	2.13734e-06	3.81466e-10	6.45083e-05	0.776213	Fig. 1D	-
RF00015;U4;AADC01145569.1/19218-19355	2.46888	-1.48717	-2.29457	-6.99818	-1.05588	1.94277	2.88949	-1.2544			5.8216	4.65134	-4.62262	0.974188	0.808009	5.00799e-09	1.74218e-33	0.348065	1.27641e-35	0.0108548	0.560051			0.0259771	0.000262004	0.245091	Fig. 1D	-
RF00150;SNORD42;X96641.1/1-62	7.02156	-1.24089	-2.01117	-1.11562	1.52835	1.33651	2.01403	3.5217	-13.6287	-5.97821	2.67462	-1.33949	-2.04355	0.637568	0.833381	3.63516e-41	0.0242401	2.64517e-14	4.67947e-07	0.0905889	0.00113572	0.0312251	0.105832	0.000481278	0.020069	0.564391	Fig. 1D	-
RF00004;U2;ABBA01028418.1/3128-3319	-9.17175	-5.06991	-2.02725	1.15282	-2.00146	1.18737	1.93751	-12.2013	-10.008	-4.39001	2.3852	-1.38072	-3.70743	0.526857	0.601309	6.11299e-12	0.116652	4.28203e-48	0.000129669	0.000748873	3.45347e-26	0.0993442	0.24504	0.000793815	0.0364096	0.270971	Fig. 1D	-
RF00611;SNORD111;ABBA01010656.1/6782-6875	-31.446	-20.2796	-1.50337	2.33369	1.284	2.4235	1.16663	1.76352	-4.46894	1.41894	5.55579	2.52409	8.05842	0.59495	0.615889	0.0214512	7.52478e-09	0.288619	3.04652e-05	0.859142	0.241232	0.172868	0.817657	0.0316481	0.0128592	0.65895	Fig. 1D	-
RF00003;U1;ABBA01079066.1/1295-1131	-53.4582	-11.4918	2.04287	3.89093	2.44027	1.83328	1.93414	2.12727	-6.33147	-6.59783	-1.17436	-8.36738	7.36929	0.28872	0.461635	1.79019e-35	1.45016e-138	1.75949e-45	4.14618e-20	5.77899e-13	5.94864e-16	5.62665e-09	4.99621e-10	0.245296	9.50746e-90	0.204754	Fig. 1D	-
RF00003;U1;ABSL01084046.1/4480-4316	-2.6742	-20.0382	34.3886	56.2576	-1.13836	3.57462	4.47632	6.25558	-45.9755	-20.1671	4.8598	13.9534	3.8236	0.6487	0.348271	5.399e-60	1.17908e-83	0.0748305	2.05091e-85	2.8215e-09	9.5766e-14	0.0185303	0.0370094	0.0566116	1.13762e-10	0.382768	Fig. 1D	-
RF00003;U1;AADB02287696.1/397-235	-149.369	-96.3283	2.11938	3.98988	2.45242	1.89365	2.70079	2.99821	-17.1228	-4.5331	1.25576	-6.88129	25.224	0.242408	0.253183	2.46746e-06	2.44062e-18	2.17393e-14	2.56551e-07	2.54514e-06	2.93824e-07	0.00344519	0.059407	0.815082	0.00092248	0.254281	Fig. 1D	-
RF00003;U1;AC226749.3/8182-8349	-8.28645	-10.4067	2.88269	1.40201	1.34945	1.98113	2.76734	4.78792	-3.60628	1.08743	-1.34611	-3.78624	-1.3506	0.531405	0.47141	1.05182e-10	0.0574976	0.016287	1.68239e-08	2.77806e-05	1.40002e-11	0.000265155	0.883698	0.995316	6.16254e-09	0.658856	Fig. 1D	-
RF00221;SNORD43;Z59857.1/222-262	30.8788	-1.39478	-2.64948	-2.29763	1.09313	2.00342	-2.08105	1.27671	-11.9822	-7.63105	1.32362	-1.16401	2.96448	0.30179	0.806823	6.04956e-139	3.00751e-107	0.0474306	6.46559e-59	1.70318e-12	0.0235435	0.000187084	0.00111653	0.049145	0.237883	0.390401	Fig. 1D	-
hsa-miR-378b			1.90939	2.92906	2.53971	2.68151	1.3155	3.58933	8.68875	4.44486	4.23697	1.45162	-4.20444			0.114277	0.00377835	0.0161019	0.0114779	0.967928	0.360581	0.170272	0.313421	0.416744	0.844785	0.0178397	-	-
hsa-miR-19a-3p	-1.99158	-2.34947	-1.47841	1.08441	-1.42383	1.5882	2.97834	3.41765	-1.06057	-1.23499	-1.86883	-1.68961	3.02649	0.691388	0.719691	1.3495e-20	0.0436448	5.83734e-17	9.86444e-31	4.44051e-33	2.92045e-40	0.343126	0.000219327	7.00197e-05	1.87513e-11	1	-	-
hsa-miR-451a	-1.23479	-8.44985	2.9847	1.40716	1.28035	1.10239	2.92793	10.1846	1.12732	1.43849	-4.10311	2.96383	-1.0186	0.760062	0.486838	7.59745e-227	6.59739e-22	2.50627e-12	0.00630604	1.21018e-37	4.00573e-164	0.243003	0.000150456	2.55164e-89	7.16538e-61	0.80019	-	-
hsa-miR-532-5p	2.49316	3.05725	-1.35825	-1.34774	-1.29529	1.09505	1.21142	-1.46838	2.41479	2.26579	-1.39301	-1.21509	-1.76164	0.958775	0.82765	1.27621e-31	1.22428e-29	2.12513e-14	0.00643873	0.0254909	2.19118e-05	9.46639e-26	1.05643e-25	7.54314e-05	0.00284553	0.303397	-	-
hsa_piR_014620_DQ590013	-7.8615	-4.28992	-1.79514	-1.21039	-2.43095	2.07906	1.60949	-13.9364				5.96884	16.0513	0.59319	0.670661	0.0197306	0.432913	4.74213e-05	7.43919e-05	0.000709433	4.31073e-46				0.000880131	0.120879	-	-
hsa-let-7e-5p	1.88842	1.84295	1.3388	-1.00419	1.31779	-1.32687	1.4029	-1.94578	1.44142	-2.0795	-1.26774	2.22457	1.05702	1	0.968152	3.34979e-17	0.925316	2.65865e-13	4.30464e-14	7.3779e-05	1.20922e-13	2.10507e-05	4.22134e-18	0.0290375	2.19143e-35	1	-	-
hsa-miR-483-3p	1.29019	-2.36596	13.652	5.49621	-1.07135	-5.30807	2.54411	-33.6739				-15.1765	-28.1307	1	0.770187	5.60178e-11	0.000164525	0.891713	0.000374115	0.0091357	2.09314e-09				2.37483e-28	0.114366	-	-
hsa-miR-423-3p	-2.40613	1.06226	-1.66653	-1.66476	2.12455	-1.01966	-1.19962	-1.30367	1.51941	2.58696	2.06595	-1.31704	1.28283	0.654174	1	8.9256e-66	3.25884e-64	1.09968e-61	0.674149	0.0285638	0.00264671	0.00177703	5.4352e-16	6.05863e-20	0.000135787	0.864178	-	-
hsa-miR-99b-5p	1.73451	1.58304	1.02708	-1.26967	1.33323	-1.02668	1.20448	-1.4926	-1.81687	-1.53066	-1.50387	1.84615	-3.45315	1	1	0.247881	8.54395e-24	1.13273e-22	0.365337	0.027682	3.40788e-06	3.30026e-18	9.14363e-13	9.35953e-10	3.39722e-22	0.408036	-	-
hsa-miR-374a-3p	1.45704	1.96346	-1.04882	-1.08906	-1.10562	1.0724	1.53704	-1.29542	-6.60208	-3.15125	-2.01888	-2.09279	-1.37179	1	0.964196	0.306746	0.0645847	0.0300813	0.137942	4.34452e-06	0.008909	3.9231e-26	1.90028e-13	1.02946e-13	3.25285e-23	0.674139	-	-
hsa-miR-4510	1.14482	1.38069	-1.81688	-2.69726	-1.11453	-1.77889							2.04074	1	1	0.0500146	0.00175413	0.795576	0.170081							0.898353	-	-
RF00548;U11;DAAB014661911.1/188-73	-6.2892	-2.25329	-1.2527	1.92595	3.01373	3.17585	6.31339	4.45498	-22.6039	-8.74027		-3.19605	1.81741	0.706595	0.830274	0.63238	0.059689	0.0669091	0.0538849	9.08974e-10	4.1082e-06	2.68839e-06	0.000265548		0.00986821	0.519295	-	-
hsa-miR-26a-2-3p	-1.12307	1.77518	-1.01955	-1.33082	1.25345	-1.21636	2.1038	-2.52015	4.44085	13.0768	-5.20839	-2.6088	-1.44005	0.961148	1	0.918189	0.0605236	0.238623	0.350195	0.000904472	0.000156727	0.0458962	8.8486e-06	0.00223964	4.74338e-06	1	-	-
hsa_piR_017194_DQ593767	1.13748	-6.93777	-3.17849	-1.49766	-1.39911	-1.44425	1.50306	8.41138	-24.3876	-10.6976	2.6051	4.86186	1.36439	1	0.527024	4.93413e-57	5.34901e-10	0.000187916	0.000100976	0.0711977	2.44354e-30	0.000932662	0.00689307	0.000178155	1.97227e-21	0.729765	-	-
hsa-miR-423-5p	-7.66163	-6.51441	-1.1813	1.13212	1.67866	-1.41021	1.18685	-1.7829	42.5406	7.90716	1.43801	2.41611	2.17125	0.51927	0.527512	7.02023e-06	0.00066806	3.5234e-39	1.07051e-15	0.197227	7.63613e-06	0	1.23531e-127	0.0200077	6.31934e-29	0.614417	-	-
hsa-miR-3609	-120.169	-180.827	-7.129	-10.1299	-4.66214	-3.82233	1.36262	17.4464				-15.6885	-1.4323	0.169006	0.11742	2.13166e-08	1.29111e-10	4.90198e-08	5.1819e-06	0.429003	1.00179e-27				9.53235e-12	0.838783	-	-
hsa_piR_020657_DQ598428	16.0275	19.9215	-1.63578	-6.63415	-1.46048	-2.18302	-1.45742	-2.59821			2.07692	1.69044	-1.38464	0.601719	0.501585	3.95541e-14	9.53602e-136	0.000126531	8.09452e-13	0.225232	0.00353178			0.0116772	0.000188474	0.785427	-	-
hsa-miR-3960	7.25052	1.18345	3.74105	12.5393	-1.65033	8.33925	-3.91611	5.26081				-21.878	30.3091	0.897836	1	0.0838453	2.25949e-05	0.846181	0.00318135	0.282971	0.0384796				3.52351e-13	0.0915019	-	-
hsa_piR_020541_DQ598252			1.58934	-1.77472	-1.65033	4.35311	1.27967	15.2078	-78.0937	-34.2557		-16.3824	37.1709			0.434442	0.414195	0.856022	0.0992534	0.495628	1.1282e-38	2.53081e-13	1.83797e-10		1.18006e-05	0.442577	-	-
hsa-let-7i-5p	1.54552	1.50893	1.34837	-2.33559	-1.72224	-1.08201	1.29478	-1.11043	1.57623	1.82322	1.22802	-2.39685	-1.95149	1	1	5.71124e-43	0	5.91422e-96	0.00187792	0.00419484	0.242794	2.43885e-19	8.50311e-39	0.000316241	9.75215e-45	0.393303	-	-
hsa-miR-30e-3p	3.10667	4.80967	-1.44022	-2.45164	-1.37391	-1.58317	1.48324	-1.06661	2.37436	2.83064	-1.16906	-1.45188	-1.86676	0.896214	0.701074	1.71503e-28	1.03863e-150	6.97482e-15	8.7114e-28	1.36609e-05	0.500689	1.77685e-17	1.00301e-29	0.0358517	4.92987e-08	0.696154	-	-
hsa-miR-660-5p	-1.40304	-1.01721	-1.1196	-1.15497	-1.45162	1.1871	1.45992	1.01855	2.59795	3.05845	-1.88807	-1.70983	1.37215	0.738678	0.877436	0.000812408	1.95992e-05	2.09776e-18	3.22594e-05	4.93471e-05	0.942631	3.46463e-24	1.92345e-38	1.89002e-10	2.678e-16	0.774638	-	-
hsa-let-7f-2-3p	-1.77518	-1.31442	-1.0907	-1.30175	-1.18967	-1.36096	1.59761	-1.33613	6.65402	7.50306	-1.85507	-2.27863	-1.06924	0.75143	0.864618	0.370274	0.00581035	0.0771898	0.00323305	0.00445155	0.0638749	0.000118706	7.98673e-06	0.0199249	1.6231e-12	1	-	-
hsa-miR-30c-5p	3.66128	4.56033	1.0362	1.10953	1.29755	-1.04337	1.3946	1.08881	-12.147	-6.67623	1.36112	-1.22026	-1.11627	0.834865	0.707397	0.168873	6.42515e-05	1.19124e-19	0.138544	7.93217e-05	0.346253	4.2478e-06	5.14808e-05	2.60462e-05	0.00158985	0.833953	-	-
hsa-miR-5684	-18.7179	-6.94508	2.61714	1.48537	-1.12617	-1.98138	3.60994	-1.26898				3.08595	-8.5418	0.398433	0.522792	0.459917	0.897209	1	0.617933	0.0169615	0.983015				0.0133323	0.475532	-	-
hsa-miR-335-5p	-1.15046	1.11771	1.09593	-1.1441	1.68271	1.59639	1.19072	-1.23916	9.33357	8.24892	-3.39666	-2.0489	2.68297	0.786175	1	0.0173845	0.000580886	4.67125e-35	4.89341e-28	0.0981787	0.0527887	8.66277e-33	6.74518e-32	2.07839e-24	1.79431e-23	0.630297	-	-
hsa-miR-151a-5p	3.43801	5.17898	-1.7436	-1.65329	1.28222	-1.08296	1.15034	-1.13036	6.38547	6.17612	-1.13358	1.31062	-1.0883	0.852303	0.668829	2.71243e-124	1.83596e-99	7.41807e-19	0.0040729	0.131886	0.150411	1.22319e-44	1.57007e-48	0.0436028	1.82661e-05	0.771329	-	-
hsa-miR-30a-5p	4.7551	4.09264	1.13356	1.21654	1.66686	1.46446	1.13905	-1.10099	1.12344	-1.31268	-1.17639	-1.18718	-2.39767	0.748941	0.735008	5.08312e-09	4.08679e-19	1.57807e-55	1.30957e-33	0.128523	0.230855	0.0263897	1.56838e-08	0.00166834	0.00444917	0.407296	-	-
hsa-miR-615-3p			-41.8076	-34.8134	-505.569	-305.807	-3.91611	1.78358					28.3202			2.18778e-22	2.53899e-23	5.3906e-197	3.83373e-154	0.352173	0.741791					0.120117	-	-
hsa-miR-34b-3p	19.8435	3.55036	13.96	2.92702	1.98932	-3.34071	-1.07655	-2.02676			13.8577	16.9347	-7.8448	0.562801	0.97767	6.60877e-06	0.186787	3.7149e-08	1.58555e-12	1	0.704322			9.64782e-11	4.14104e-123	0.239494	-	-
hsa_piR_001318_DQ571823	-46.7066	-10.4502	1.75957	10.7547	-4.35016	1.74099	2.33525	2.42505			12.9272	15.0234	-11.7418	0.274037	0.452384	0.741442	0.00800128	0.044159	0.369953	0.135475	0.120944			1.43102e-05	2.71203e-06	0.684903	-	-
hsa_piR_019050_DQ596155	-31.446	-4.05593	1.4088	2.23565	-1.64211	1.63923	-1.24799	3.92504				-2.06804	20.8997	0.57767	0.772894	0.415944	0.0304242	0.190732	0.14916	1	0.121332				0.0234251	0.396634	-	-
RF01191;SNORD121A;AK125935.1/819-899	-1.12307	1.10456	-1.25174	-1.84794	-1.51646	1.23473	2.52723	2.26352			5.65339	6.8738	-1.58741	0.825477	1	0.194919	0.00046003	0.0601585	0.344381	0.0657509	0.147137			0.00157281	0.00015725	0.75316	-	-
hsa-miR-30b-3p	-1.96538	1.38069	1.44005	1.56258	1.49066	-2.1641	-1.13825	-1.62344	9.56033	12.0851		2.36603	-2.54543	0.937992	1	0.44937	0.33073	0.288893	0.0918647	0.95133	0.607647	0.000233955	8.67313e-06		0.0201739	0.382606	-	-
hsa-miR-30b-5p	3.97507	4.45908	1.00496	-2.11204	-1.3085	1.18486	1.67545	-1.42576	-1.04764	1.82802	-1.1959	-2.027	-1.87341	0.817617	0.721689	0.837562	4.08648e-179	1.19699e-19	4.45289e-09	7.44122e-10	4.73804e-05	0.755651	2.78551e-07	0.00324356	5.08859e-29	0.372462	-	-
hsa-miR-20a-5p	18.1899	14.1225	-1.30599	2.92292	1.43288	-1.00545	2.23507	4.14114	-1.25154	-1.43791	-1.55565	1.17559	1.28801	0.436423	0.455834	5.07301e-13	1.54751e-221	1.62745e-23	0.889905	2.4594e-14	1.32597e-42	0.236977	0.0379791	0.0004709	0.0270406	0.693124	-	-
hsa-let-7d-5p	1.23503	1.51359	-1.1099	-1.10076	1.23285	-1.1819	1.13738	-1.79373	1.25071	-1.74795	-1.19839	1.61168	1.15222	1	1	0.000212349	0.000685782	7.45881e-11	2.8527e-07	0.162681	1.99047e-09	0.104189	7.44638e-06	0.0272194	2.99059e-13	1	-	-
hsa-miR-33a-3p			3.41925	3.92637	-1.02849	1.58019	2.26306	2.04743	3.9499	9.72808		-3.11534	1.93774			0.00862224	0.00247341	0.978971	0.263154	0.0284912	0.0669534	0.0849584	0.000333229		0.00165108	0.179388	-	-
hsa-miR-19b-3p	1.08566	1.02979	-1.98713	-1.91878	-1.47624	1.15315	2.52507	1.89562	-1.06587	1.06252	-2.17185	-3.14182	1.66272	1	1	4.77628e-153	1.72447e-136	6.37832e-38	1.21658e-06	4.01068e-30	2.56406e-14	0.23483	0.234357	1.00268e-24	1.51248e-67	0.906044	-	-
hsa-miR-374b-5p	3.33552	4.64615	1.16342	-1.46222	-1.31337	1.00499	1.71502	-1.49145	-1.16493	-1.02585	-2.53685	-1.76101	-2.3184	0.89915	0.734409	0.0199544	1.7624e-08	0.00127775	0.964694	2.19982e-09	3.15267e-05	0.357995	0.909172	1.82027e-07	9.3843e-11	0.538422	-	-
RF00004;U2;DAAB013020640.1/387-194	-94.338	-60.8389	3.94714	2.43003	-1.2259	1.11168	15.7409	46.7958	2.18508	2.56011		-2.70013	-1.47823	0.323649	0.337336	3.88277e-08	0.000708173	0.394169	0.698074	9.41466e-10	4.48814e-24	0.546643	0.379722		0.00140643	1	-	-
hsa-miR-629-5p	2.41684	2.36691	1.20276	1.47649	1.04149	1.07497	3.04728	7.36	3.37195	-1.02502		1.99645	-1.91361	1	1	0.218742	0.00664557	0.83388	0.697363	0.00544774	3.8134e-08	0.0975858	1		0.0139083	0.775377	-	-
hsa-miR-100-3p	1.14482	1.57794	-1.59692	-6.15321	-4.68474	-5.83089	2.10717	1.40326	-8.68628	-3.81022	-16.9123	-4.89895	1.60291	1	1	9.95284e-05	2.92583e-38	1.48699e-09	6.01907e-10	0.0227753	0.406476	0.129463	0.311148	0.00059353	2.27123e-18	0.815373	-	-
hsa-miR-196a-5p	3.81606	9.86211	6.09935	1.31502	-1057.63	-88.9579	1.12225	1.58093	3.32497	1.11655	-5.64159	-5.6091	20.2983	1	0.714566	2.21055e-19	0.275378	0	0	0.800263	0.0979731	0.278545	1	2.29971e-13	5.79809e-08	0.275037	-	-
hsa-miR-3065-5p			-3.48481	2.33277	16.3205	9.29704	-3.91611	-2.31185	-1.54097	-1.95173		17.0371	11.2907			0.165672	0.153387	4.65463e-29	6.39307e-16	0.427771	0.614611	0.891761	0.793788		1.22257e-24	0.165211	-	-
hsa-miR-7704	-6.62021	-5.79418	-1.10663	-1.17775	-1.2773	10.8238	-1.59615	1.80315	1.16141	1.11655		-1.8672	-2.94949	0.563567	0.574553	0.584568	0.361324	0.817649	4.46779e-09	0.202653	0.085108	1	1		0.00530475	0.660678	-	-
hsa-miR-4516	-6.2892	-1.44855	6.06412	5.01567	1.23268	2.0009	2.09311	2.20712	-1.08274	-1.95173		-11.4007	7.00008	0.698637	0.881839	0.0123367	0.0300289	1	0.624098	0.234329	0.21211	1	0.785301		0.000796277	0.54254	-	-
hsa-miR-361-5p	14.2212	12.3079	-1.15291	-2.45608	-1.14926	-1.12733	1.79317	-1.28398	-2.38267	-1.49798	-1.18684	1.40856	-2.41354	0.494654	0.488703	0.000900797	4.04455e-86	0.00466631	0.0175686	1.03602e-08	0.0263926	0.000187513	0.0429752	0.239284	5.15403e-06	0.532777	-	-
hsa-miR-1299	1.90803	1.38069	-3.81645	-3.17024	2.04752	1.86776					-1.04048	11.9507	8.93424	1	1	9.11891e-25	6.8294e-21	0.00028454	0.00254256					0.925825	1.85606e-50	0.314417	-	-
hsa-miR-664a-3p	6.74171	10.0593	-1.08565	-2.03339	-1.68953	-1.27188	2.79278	2.28047	-5.94455	-6.43647	1.39005	2.23941	-1.39074	0.881459	0.699866	0.406117	1.81288e-12	1.13803e-05	0.0485673	4.78464e-11	5.32902e-07	0.00113227	0.00061328	0.363489	4.87821e-13	0.758024	-	-
hsa-miR-7641	-15.8238	-15.3072	-9.96959	-1.51008	-7.10374	-4.23759	3.3505	-3.11607			-4.95675	4.16983	-18.2572	0.418893	0.384038	2.11143e-05	0.347952	1.66005e-16	1.04642e-09	0.00119782	0.0176504			0.201109	0.00439359	0.568316	-	-
hsa_piR_000552_DQ570687	-2.6205	-1.01398	1.03014	1.07286	1.24206	-1.22981	5.2852	6.77903			1.01423	-4.33161	2.92139	0.723006	0.915455	0.636381	0.259502	0.00578834	0.0146418	3.76867e-08	1.7194e-10			0.940714	3.03189e-61	0.548884	-	-
hsa-miR-5701	-6.55125	-2.81662	1.26863	1.25557	1.35814	-1.09709	2.62698	4.45572			-1.69272	-5.44494	1.90389	0.679857	0.785601	0.00553625	0.00710177	0.00503426	0.444496	0.00895832	2.4272e-05			0.106004	2.99117e-53	0.633017	-	-
hsa-miR-576-5p	-1.5723	2.76139	-1.14768	1.68484	1.36851	1.08933	2.00979	1.74112			-1.70094	-1.98065	-1.01521	0.95033	1	0.264549	2.27196e-06	0.0446965	0.627335	0.00858032	0.0440608			0.673888	1.59943e-05	1	-	-
hsa-miR-30d-3p	1.97163	2.56415	1.07187	1.01434	1.30105	1.08192	1.50583	1.63339	602.018	676.582	1.21615	-1.39261	-2.17147	1	0.949558	0.384404	0.865584	0.0015117	0.369469	0.00814687	0.00205224	0	0	0.401608	0.00516935	0.366012	-	-
hsa-miR-3607-3p			1.20904	1.15321	1.66047	1.33613	9.95886	19.2546			1.34615	-5.60455	15.1233			0.0758602	0.186238	0.00032179	0.0545426	1.35434e-05	8.50862e-10			0.404776	2.49373e-56	0.198877	-	-
hsa-miR-4286	-2.80768	-4.60901	5.12781	4.01942	1.15548	1.21142	2.85501	21.6329			1.10427	2.86088	2.31027	0.694713	0.66118	1.66496e-06	6.77919e-05	0.46887	0.332781	0.0292028	3.84851e-18			1	5.46798e-05	0.78774	-	-
hsa_piR_020008_DQ597482	-80.5804	-4.15733	-1.14765	5.43486	-1.26446	2.01222					-1.15732	7.12813	-3.74655	0.236298	0.62518	1	0.0414418	0.925392	0.434039					1	0.00826116	0.87864	-	-
hsa_piR_020828_DQ598675	-1.87179	-1.94997	1.0541	-1.35539	1.06578	-1.31364	1.21999	-1667.6			-4.9897	-17.644	1.43727	0.767194	0.825144	0.826055	0.149381	0.827376	0.289684	0.0496175	0			0.201221	2.81581e-54	0.90535	-	-
hsa-miR-877-5p	-31.446	-20.2796	4.62261	28.7421	4.11323	3.4104	-1.49986	3.57764	7.90652	8.05699	2.65954	6.27857	11.1333	0.59495	0.615889	0.0227031	2.69444e-12	5.70189e-17	4.33966e-12	0.696585	0.0383174	0.00299766	0.00138965	0.394688	1.51498e-17	0.165078	-	-
hsa-miR-17-3p	2.28964	3.94484	-1.56799	1.29414	1.08343	1.0919	1.28573	2.29411	21.9004	26.451	-1.62322	-1.39204	1.30757	1	0.98327	1.51051e-07	0.00100052	0.380327	0.345706	0.252682	7.91091e-05	5.06256e-11	4.13675e-14	0.388322	0.00308751	0.815211	-	-
hsa-miR-212-3p	-1.12307	-5.06991	8.75082	2.78166	-1.30473	-1.92697	3.60938	1.20012			-1.34611	-1.77649	1.13141	0.943493	0.944434	3.94988e-51	3.8783e-10	0.181733	0.00227795	0.00476254	0.911907			0.995316	0.00581504	1	-	-
hsa_piR_019676_DQ596993	-1.25784	1.20811	-1.4625	-2.48314	-1.20813	-2.22428	2.86721	1.52567			-1.14273	-1.83952	-1.87861	0.789959	1	2.60575e-07	2.0854e-32	0.128612	6.97062e-09	0.00154351	0.318326			0.783403	4.2839e-05	0.80238	-	-
hsa_piR_000753_DQ570940	-26.4546	-11.9425	2.89679	18.3879	-2.0264	6.04736	3.58438	-2.06507			4.6716	3.58284	-12.5447	0.341585	0.422815	0.198881	6.46401e-08	0.323486	0.000552892	0.0434528	0.412028			0.0692759	0.048524	0.689999	-	-
hsa-miR-362-5p	6.74171	4.73381	-1.43969	-1.0788	-1.01354	1.89816	3.11428	1.02024			1.36663	2.15461	-6.34306	0.89986	0.917262	0.00389219	0.543609	0.94798	1.00829e-05	0.00590024	1			0.90668	2.79172e-10	0.150874	-	-
hsa-miR-30a-3p	5.24557	3.84153	1.09362	-1.1208	1.14458	-1.00766	1.41285	-1.22503	3.73495	2.92947	1.11094	-1.43751	-3.69738	0.735673	0.768561	0.0254716	0.00474251	0.00629019	0.885066	0.000471011	0.0503443	1.8814e-52	1.74102e-39	0.408539	1.71006e-07	0.357786	-	-
hsa_piR_000441_DQ570540	-1.12307	-1.26748	-1.91307	-4.62686	-2.22695	-2.21277	1.67277	-1.43403			1.6944	-2.94012	-2.00778	0.95064	1	1.05629e-05	1.68133e-21	0.00250015	0.00480324	0.148834	0.40956			0.737318	4.67919e-10	0.991148	-	-
hsa_piR_000586_DQ570728	2.92565	4.14208	-1.54409	-6.47982	-3.65483	-3.16532	-1.29276	-2.15914			-1.37531	-2.00274	-2.24242	1	0.967494	0.00188747	6.51611e-30	6.37017e-07	2.58679e-05	0.823779	0.280945			0.558944	9.741e-05	0.623164	-	-
hsa-miR-31-3p	-1.5723	-5.06991	4.38893	25.262	1.19686	6.36511	1.17267	-5.12393	14.0757	18.4274	-5.76226	-17.4895	3.54994	0.937519	0.947624	0.03192	2.45249e-11	0.931818	0.00250589	1	0.298141	8.98695e-07	3.21345e-09	0.155373	0.000114288	0.566168	-	-
RF00604;SNORD88;AEKP01104557.1/9673-9583	3.89239	-1.20712	-1.10856	3.10318	1.03121	3.10443	-1.4886	-1.30073			-1.32442	2.51924	-1.26465	0.891599	0.893184	0.709797	1.46439e-08	0.925448	1.76962e-09	0.815448	0.996622			0.997826	0.00348049	0.546853	-	-
hsa_piR_001101_DQ571419	3.18005	7.29796	-1.4713	-3.9683	-1.52841	-1.33411	1.35699	1.53827			-2.16168	-1.97835	-1.50871	1	0.806919	0.000112985	1.80313e-35	0.00766226	0.078954	0.535308	0.359789			0.071882	4.03595e-08	0.812095	-	-
hsa-miR-7-5p	10.9394	12.8207	1.33849	8.29948	-1.63891	-1.11768	1.11134	2.54244			-1.34611	5.26363	-3.11445	0.723128	0.6226	0.215143	9.21579e-33	7.46125e-05	0.383578	1	0.410118			0.995316	9.01797e-06	0.348242	-	-
hsa-miR-30c-1-3p	2.41684	1.77518	-1.89344	-1.79791	1.22934	-1.47574	1.91608	1.34729	19.7821	11.3561	4.60687	-1.7676	1.79654	1	1	8.71065e-05	0.000224612	0.333609	0.094212	0.15527	0.667936	7.55643e-09	3.84684e-06	0.0715909	0.00789092	0.850941	-	-
hsa-miR-30c-2-3p	7.63213	4.53657	1.35525	1.43032	1.22545	1.02683	1.27226	1.22374	3.63571	4.6409	1.8042	-1.90933	-1.95691	0.860583	0.926565	0.0246337	0.00690576	0.114078	0.868485	0.270545	0.419927	5.36518e-06	2.60454e-09	0.121915	2.35747e-06	0.538899	-	-
hsa-miR-2114-3p			-9.60948	-48.7802	2.07998	-2.32424	-3.91611	2.93507	6.81387	8.16369	1.44132	17.1443	9.19724			5.77838e-10	2.08336e-17	0.30167	0.436313	0.318987	0.308971	0.00622292	0.000873053	0.87209	2.29957e-07	0.167093	-	-
hsa-miR-574-3p	1.6941	1.3538	-2.13703	-5.39134	-1.21667	-1.60695	2.00955	-1.20774	-1.04118	1.09651	-1.25319	1.54326	-2.49762	1	1	3.82552e-107	0	5.7323e-05	4.74923e-20	4.83031e-13	0.0484024	0.771925	0.681268	0.443602	6.96157e-08	0.587482	-	-
hsa_piR_020450_DQ598104	-7.62328	-4.77168	-1.29227	-1.52282	-1.05146	-1.09503	1.83019	2.79755	4.32679	-1.60722	-1.44802	-1.62125	1.96245	0.545936	0.607058	0.00157569	2.16627e-07	0.630387	0.407991	0.0100467	5.90901e-06	1.96807e-05	0.222636	0.483334	6.31582e-05	0.808309	-	-
hsa-miR-1275	-3.41804	-1.68997	1.4711	1.60687	2.39346	1.65316	-1.32419	-3.43688	6.55088	2.38336	-7.7114	-2.11962	1.40349	0.67296	0.810366	0.0417578	0.010599	0.000898021	0.0828609	0.533818	0.00505492	0.0176867	0.327471	0.050677	0.00406247	0.861751	-	-
hsa-miR-362-3p	-1.96538	-1.01398	1.04671	-1.63379	-1.49927	1.8907	2.62894	1.68954	3.70016	2.37705	-6.56777	-1.86102	2.48652	0.937214	1	0.822898	0.00753487	0.28514	0.0701075	0.00489608	0.198017	0.00751924	0.0729796	0.17899	9.27798e-05	0.803782	-	-
RF00069;SNORD24;Z48764.1/1-53	4.13407	3.00794	1.00075	-2.40808	-1.68442	-1.81624	1.42381	1.26908	2.23885	1.28252	1.43166	1.67602	1.16862	0.88041	0.899522	1	6.70147e-33	6.956e-07	8.27877e-08	0.181597	0.428725	0.00640775	0.357457	0.285664	1.42721e-07	0.906354	-	-
hsa-miR-378d	-1.5723	1.38069	-1.03523	-1.60533	-1.0816	1.30991	2.04646	-1.17412	5.82818	3.46058	2.73502	-1.75649	-3.35785	0.943494	1	0.915554	0.0492587	0.810685	0.344961	0.169236	0.716064	0.0273978	0.110916	0.148153	0.000429756	0.543585	-	-
hsa_piR_016677_DQ592953			-3.42202	-4.75816	1.18421	1.00175	3.48541	-1.20569	-17.9876	2.11674	-7.40623		10.7324			0.256797	0.140048	1	1	0.17351	0.967415	0.000340548	0.157214	0.0509081		0.598626	-	-
hsa-miR-29c-5p	-1.96538	-5.06991	1.37398	-3.64637	-4.17461	-1.29431	7.63856	-2.50405	-2.28915	1.78698	-2.51918	-2.03086	-2.32091	0.93697	0.949393	0.0218871	5.11976e-15	4.66939e-11	0.197236	2.22532e-09	0.0353603	0.66551	0.760694	0.294825	7.8596e-08	0.793274	-	-
hsa-miR-589-5p	6.86892	16.1739	1.0933	1.98035	1.70182	1.12132	2.89699	5.13957	-4.44942	1.31794	1.58522	2.00742	-1.28798	0.863823	0.565679	0.460261	2.91642e-10	7.26653e-07	0.331033	0.00731383	9.14527e-06	0.423153	1	0.470774	1.26109e-05	0.666628	-	-
hsa-miR-185-5p	4.70648	2.95863	1.61773	2.68007	1.09716	-1.17553	2.92031	4.10882	-1.38876	-1.95173	2.09357	9.65669	-1.56654	1	1	0.0153872	9.12231e-08	0.565524	0.350969	0.0363174	0.00371897	0.944722	0.791479	0.624548	3.29472e-27	0.730829	-	-
hsa-miR-339-5p	5.46969	3.7476	1.25822	2.33614	1.06882	-1.04162	1.7281	1.72335	-2.97773	-1.65156	-1.23919	-1.55686	1.46003	0.971573	0.98342	0.0387241	7.73171e-17	0.560472	0.726212	0.0075194	0.0110268	0.220275	0.599247	0.878632	0.0012856	0.960546	-	-
RF00003;U1;AADB02028908.1/408-571			-3.43364	-1.58338	-1.6761	1.17588	2.51386	2.34023	-8.68628	-3.81022	1.69513		16.4726			0.225273	0.636928	0.67902	0.998036	0.00320357	0.00857257	0.129463	0.311148	0.776609		0.350675	-	-
hsa_piR_016975_DQ593415			-1.26818	1.16224	-1.90488	2.42321	-1.29886	-2.10137	-8.68628	-3.81022	2.39428	6.07145	-2.02355			0.375426	0.554542	0.0223763	0.000147869	0.178277	0.000451609	0.129463	0.311148	0.482058	7.697e-06	0.550489	-	-
hsa-miR-93-3p	-2.85873	-8.11186	-1.06273	1.458	1.63457	-1.26838	-3.91611	14.8654	2.3515	3.37429	-1.16375	1.83985	2.81888	0.707842	0.598201	0.770127	0.0257145	0.00092037	0.169495	0.23787	1.25834e-06	0.46877	0.205254	1	0.00880497	0.803808	-	-
hsa-miR-7-1-3p	3.56166	2.16966	2.00072	3.4684	1.30307	1.64452	2.72151	2.16772	-1.26436	-1.95173	1.58611	2.02968	3.35116	1	1	7.4966e-05	2.01009e-14	0.0733381	0.000677812	0.0406191	0.154729	0.994929	0.789259	0.798873	0.00365959	0.51656	-	-
hsa-miR-26b-3p	1.78083	2.76139	1.30727	-1.92072	-1.12609	-1.47836	1.88349	-1.14446	-2.10805	2.71474	-1.05585	-3.20967	-1.54578	1	1	0.0223577	2.80028e-07	0.410066	0.0104002	2.74557e-05	0.367028	0.650379	0.380243	0.897551	7.13455e-24	0.886441	-	-
hsa_piR_001042_DQ571335	1.12892	1.94777	-1.73163	-3.37669	-1.41929	-1.13776	1.93105	1.39471	-1.46293	-1.06516	1.11257	-1.45528	-1.34639	1	0.991169	4.14747e-23	3.39244e-95	6.75418e-07	0.0714948	0.000960962	0.123612	0.269437	0.889528	0.585697	0.00652413	0.823895	-	-
hsa-miR-503-5p	-2.08099	-2.68407	1.65882	-3.67105	-2.70525	-4.93691	2.725	-1.36472	1.90037	2.36458	-5.80619	-16.8804	-11.6216	0.72516	0.744135	0.022422	1.66693e-06	7.43796e-19	1.30482e-34	0.159509	0.657511	0.405051	0.216772	0.162983	7.66739e-06	0.268357	-	-
RF00004;U2;AC103559.2/165674-165864	-110.935	-160.97	-2.16021	-3.04147	-1.97192	1.64821	2.19128	1.6328	3.61592	-1.95173	-7.40623	-7.22236	-13.5028	0.181785	0.131389	0.0940682	0.0180987	5.13059e-08	8.00073e-06	0.496065	0.826349	0.2397	0.737007	0.0509081	0.000615728	0.585862	-	-
hsa-miR-577	1.01762	1.18345	1.75957	23.1955	-1.19251	5.65487	-1.24744	1.81285	-2.28689	-1.95173	1.2085	14.9293	1.11758	1	1	0.674298	5.72557e-10	0.457184	5.54665e-23	0.962835	0.715492	0.713235	0.801183	1	2.83933e-06	0.681019	-	-
hsa-miR-885-5p	1.52643	1.38069	16.5121	27.7836	2.22941	1.32029	-1.82349	1.60464	-1.38872	1.14626	1.21328	2.15507	3.28706	1	1	5.05637e-09	4.59402e-14	0.000551512	0.301926	0.76692	0.833108	0.566953	0.92595	1	0.0445613	0.861244	-	-
RF00218;SNORD46;DAAB014579303.1/318-383	-6.55125	-3.89993	-25.6729	-6.82819	-2.62016	-1.27011	1.10917	-1.97817	-9.39184	-1.31368	-1.31938	-2.38444	1.78406	0.618823	0.68989	4.68681e-64	3.26012e-39	1.18075e-05	0.269849	0.886948	0.102718	0.165206	0.980059	0.784033	0.0437328	0.80874	-	-
hsa_piR_019521_DQ596805	-39.3075	-25.3496	1.74424	-1.59576	7.50541	3.34353	-1.76268	-1.66765	-1.29852	1.11655	-1.16375		9.40754	0.533709	0.553321	0.762803	0.903258	0.00276818	0.15456	0.794426	0.83614	0.961286	1	1		0.618813	-	-
hsa_piR_012681_DQ587153	2.36164	2.1064	-1.39882	-1.759	-1.34873	-1.53806	1.44645	2.49209	-51.8385	-39.4838	-1.33557	-1.31568	1.05224	0.975364	0.935336	2.69678e-26	3.20081e-69	1.63402e-14	4.73462e-27	0.000624665	8.25576e-18	7.94035e-97	1.18597e-83	0.00301103	0.0905869	0.807076	-	-
hsa-miR-320a	1.14409	1.25559	-1.70203	-1.7599	-1.05215	-1.30377	1.30906	-1.67176	6.94269	5.76853	-1.22441	-1.09117	-1.06943	1	1	8.87734e-81	8.52507e-90	0.252526	3.10617e-09	0.00178692	1.3795e-08	6.29638e-203	4.21963e-185	0.03084	0.167814	1	-	-
hsa-miR-625-3p	-1.96538	1.38069	2.00179	2.70681	-1.05128	-1.36662	4.75676	38.8157				1.18782	1.87722	0.937992	1	0.000112887	6.34896e-09	0.906544	0.348516	0.0074634	4.29817e-19				0.544013	0.76234	-	-
RF00334;SNORA3;DAAB012419114.1/45-122	-11.7923	-30.4195	2.34563	1.58212	1.26524	-2.16506	5.9715	25.0068	-99.4453	-43.6215		1.55869	-2.07929	0.619331	0.498106	0.0360315	0.310101	0.737057	0.276388	3.38837e-06	1.28879e-24	2.50116e-17	1.1219e-13		0.407324	0.707667	-	-
hsa_piR_001205_DQ571589	-11.7923	-30.4195	2.34563	-1.26117	1.32544	-3.34136	5.9715	24.9313	-99.4453	-43.6215		1.55869	-2.07929	0.619331	0.498106	0.0447612	0.674307	0.716721	0.176592	3.40696e-06	1.54616e-24	2.50116e-17	1.1219e-13		0.407324	0.707667	-	-
RF00020;U5;AEKP01163184.1/2624-2743			-1.73751	16.8858	-1.20481	2.67851	1.95338	6.17441				3.56328	-1.07463			0.118196	7.24466e-53	0.277021	2.14368e-10	0.323949	0.000432433				0.491027	0.589561	-	-
hsa-miR-1273g-3p	-5.22446	-5.6614	11.6369	3.56326	20.7599	23.6934	3.76813	1.50865				1.95962	-13.6704	0.564367	0.549185	6.15202e-05	0.0988696	1.10274e-11	1.08803e-12	0.000157575	0.358607				0.641062	0.104784	-	-
hsa-miR-374a-5p	1.18885	1.73725	1.4149	-1.24274	-1.49902	1.01181	2.12062	1.17552	-2.69032	-1.84124	-1.95232	-1.15011	-2.36336	1	0.995483	6.70401e-11	8.73958e-05	5.18654e-10	0.869416	8.59676e-11	0.216775	0.00022011	0.0126521	3.1305e-06	0.0933829	0.560113	-	-
hsa-miR-1248	6.99612	2.95863	1.49543	-11.5468	-1.69491	1.55323	1.1292	-1.30868				-1.40226	-1.29338	0.897357	1	0.0368993	2.82187e-18	0.0135217	0.0253117	0.785462	0.438618				0.778806	0.91501	-	-
hsa-miR-6129	-1.12307	1.18345	-1.41279	-1.83366	-1.24912	-1.45044	-1.6086	-5.12393				-2.97325	3.45052	0.955108	1	0.0198457	5.50173e-05	0.174476	0.0372979	0.875183	0.335813				0.41791	0.556121	-	-
hsa-miR-4791	-4.53633	-13.9254	-1.32406	-2.0187	-1.28095	1.74042	1.9177	1.63391				1.52904	-12.1779	0.584132	0.396812	0.149144	0.000330612	0.20831	0.00241856	0.634584	0.795321				0.285516	0.103504	-	-
RF00069;SNORD24;X61923.1/1387-1462	-31.446	-5.06991	1.12459	1.68928	3.65405	1.11084	-1.27817	1.26426				-1.40634	1.27079	0.581594	0.750167	0.583015	0.00558649	3.40576e-10	0.724906	1	1				0.619029	1	-	-
hsa-miR-3195	-10.2363	-10.7413	1.02835	2.50007	-1.65033	3.67223	-1.77196	2.36235				-4.99051	-9.65457	0.48389	0.444814	1	0.00714868	0.859589	0.175242	0.54302	0.132233				0.114638	0.442694	-	-
hsa-miR-1268b	-3.58895	-1.4009	2.00857	3.95669	2.64661	3.6618	-3.91611	-1.06506				4.46206	-5.07806	0.637049	0.822392	0.571352	0.122472	0.319005	0.144108	0.391821	1				0.0834217	0.817902	-	-
hsa_piR_017178_DQ593744	-11.5387	-12.8156	1.57096	2.4656	-1.26859	1.10904	-1.19373	12.3002	-3.95332	1.51947	10.2485	1.32849	4.71999	0.470499	0.419162	0.000357545	3.96059e-14	0.0893526	0.476693	0.207979	4.47499e-96	0.0126933	0.332892	0.000210791	0.110687	0.847294	-	-
hsa-miR-2467-5p	-1.66759	-1.77447	1.30889	7.53216	1.42221	1.87229	2.7656	6.20235	1.56116	1.11655		2.02669	1.2051	0.758961	0.817332	0.269405	8.73562e-28	0.0254205	5.96058e-05	0.0739716	0.000192845	0.878455	1		0.0530533	0.770753	-	-
hsa-miR-25-5p			1.21133	4.98581	1.57514	-1.04107	2.81068	13.248	-2.28689	-1.95173		1.25945	5.76022			0.496531	2.14565e-13	0.0566592	0.943618	0.159223	3.84905e-06	0.713235	0.801183		0.662216	0.46177	-	-
hsa-miR-671-3p	1.01762	2.39508	1.23206	1.79229	1.70835	-1.43662	1.43398	1.35358	-1.38848	-1.95173	2.52162	-1.06063	2.10689	1	0.941121	0.0844425	2.15097e-07	3.00898e-07	0.00290321	0.318512	0.434516	0.944769	0.791474	0.0154872	0.674066	0.881854	-	-
hsa-miR-7977	-1.12307	1.33138	-4.84152	-2.85798	2.47092	2.14614	2.34647	-3.59049			1.22473	1.48465	-1.29938	0.836856	1	9.85067e-26	3.89213e-14	1.09042e-07	1.93413e-05	0.00156222	3.40471e-05			1	0.150378	0.717351	-	-
hsa_piR_001346_DQ571858	-1.03831	2.67686	-1.32896	-4.6665	-1.85221	-1.81787	1.78396	-2.09023			1.57065	-1.31296	-1.37524	0.827946	0.910235	3.56291e-06	1.63269e-107	2.56286e-09	3.0691e-08	0.049487	0.0164372			0.0666462	0.114479	0.942275	-	-
hsa-miR-1304-3p	-1.96538	1.57794	1.42042	14.5206	1.77687	1.36667	4.00996	11.7716			2.04507	1.41806	-1.65245	0.938439	1	0.0168943	3.30922e-148	9.96729e-05	0.0506896	0.0455975	1.76037e-05			0.633157	0.150293	0.450838	-	-
hsa-miR-499a-5p			1.06276	-2.09121	-1.22117	1.00348	3.22653	27.4383	177.864	300.365	-4.9897	-1.12543	1.58074			0.901286	0.0314099	0.672264	1	1.40891e-07	3.73825e-76	3.64261e-101	1.10601e-157	0.201221	0.648934	0.86366	-	-
hsa_piR_001184_DQ571550	-25.1568	-15.5333	-2.3046	-1.61225	1.23268	2.33395	13.728	17.2392	2.72269	5.04459	1.10427	-2.37654	-2.61418	0.352009	0.382623	0.542586	0.741229	1	0.485326	9.8983e-08	4.52893e-09	0.010554	9.68665e-07	1	0.508795	0.680935	-	-
hsa-miR-505-3p	2.92565	1.38069	-1.0419	1.14316	-1.08541	-1.13463	2.66458	2.94026			1.15975	-1.0993	1.04721	1	1	0.720483	0.204742	0.483716	0.302033	1.52897e-06	1.83547e-07			0.813904	0.534396	0.991323	-	-
hsa-miR-1468-5p	-1.81419	2.46553	-9.26105	-3.84137	1.63132	-1.47138	1.09084	1.77166			1.06694	-1.09316	-1.2105	0.753074	0.942306	7.63837e-198	1.4065e-98	6.51665e-06	0.00227879	0.825442	0.0208296			0.871394	0.379288	0.961564	-	-
RF00405;SNORA44;DAAB015092877.1/954-1023	-54.5681	-54.3863	1.38928	1.38276	-3.7614	3.14402	1.34497	2.08232			1.58683	2.5839	-1.61177	0.253904	0.218817	0.625538	0.612509	7.11357e-06	8.92402e-08	0.34322	0.0168388			0.842103	0.141002	0.828672	-	-
hsa-miR-6131			1.23213	-2.59471	-4.38938	1.0438	-1.28249	-3.16892	11.5318	24.3242	1.78842	-1.32128	6.54893			0.0244634	1.35806e-20	3.64109e-51	0.636428	0.282622	1.95482e-05	7.4304e-26	9.56443e-45	0.0975147	0.294132	0.701311	-	-
hsa_piR_017184_DQ593752	-4.91344	-4.05593	-3.80713	-1.36033	-1.33522	1.04515	1.17449	5.10072			1.10427	2.08876	1.8663	0.591511	0.62816	1.24638e-11	0.0702131	0.0765314	0.819392	0.525927	1.54618e-17			1	0.159989	0.601641	-	-
hsa_piR_000045_DQ569993	4.12498	5.52278	-1.55427	-2.32494	-1.38997	-1.24291	1.59719	1.2014			1.1484	-1.21331	-1.5679	0.841585	0.693034	6.17122e-17	1.98386e-54	1.30413e-05	0.00442675	0.0280265	0.459928			0.414288	0.148204	0.72292	-	-
hsa-miR-874-5p	-2.11656	1.07074	-2.90405	-1.98985	2.42182	3.71271	2.19914	-2.09589			3.1886	1.0519	3.89562	0.73209	1	3.00789e-12	1.22784e-06	8.92972e-09	1.4687e-18	0.0345652	0.122897			0.0841973	0.810331	0.517371	-	-
hsa-miR-3909	-1.31025	1.97242	1.09624	2.02026	1.89819	-1.85774	1.22608	1.59341			1.10254	-1.24329	1.70731	0.954422	1	0.684147	0.000116416	0.00174032	0.0155618	0.757484	0.334386			1	0.351576	0.842026	-	-
hsa_piR_016970_DQ593407	-7.8615	-2.53496	3.1837	-1.00277	-1.89961	1.83223	2.85902	-1.05408			-1.16375	-1.71425	54.297	0.690756	0.81826	7.38042e-06	1	2.90429e-06	6.16065e-07	0.308069	1			1	0.172162	0.416408	-	-
RF00056;SNORA71;ADDF012143685.1/1-70	-2.85873	-2.53496	-3.069	-4.63333	1.60194	1.68757	1.31919	2.41043			1.10427	1.80107	3.21018	0.758041	0.81377	0.000459038	2.93939e-06	0.0638251	0.0467044	0.966075	0.421876			1	0.395332	0.820274	-	-
hsa_piR_004153_DQ575660			-1.87371	-3.61548	-4.49549	-1.03031	1.01189	1.23345	-105.678	-46.3555	-1.32442	-1.18664	45.6816			0.226529	0.0159687	5.57043e-07	0.95652	1	0.35489	3.93183e-18	2.31655e-14	0.997826	0.71706	0.437607	-	-
hsa-miR-509-3p	2.92565	2.95863	-181.766	-252.623	1.02134	1.36685	2.641	3.00681	11.5914	34.139	-2.22877	-2.3408	5.80433	1	1	0	0	0.98094	0.165913	0.30756	0.224269	3.96415e-06	3.84183e-16	0.497859	0.0995606	0.5448	-	-
hsa-miR-128-1-5p	-1.22836	1.42014	1.54642	4.56401	1.38353	-1.0203	1.73053	1.77388			1.57467	-1.03581	2.3686	0.812881	1	0.163543	1.04011e-08	0.29127	1	0.700604	0.702643			0.844523	0.928554	0.857135	-	-
hsa_piR_001159_DQ571511	1.14482	3.15587	1.05854	-1.26598	-1.09892	1.09006	1.31077	-1.21042			-1.28406	-1.11913	1.56584	1	1	0.638848	0.0484817	0.548053	0.569709	0.517069	0.797621			0.672762	0.463272	0.966271	-	-
hsa-miR-532-3p	-1.70902	1.10456	-1.0802	1.07184	-1.28147	-1.08374	1.34749	-3.08042	3.92445	5.40563	1.05644	-1.1892	-1.40572	0.77311	1	0.475158	0.509517	0.0606165	0.566158	0.0665728	1.09041e-09	0.115075	0.0217219	1	0.125294	0.665225	-	-
hsa-miR-455-3p	-1.4833	-1.37025	2.67761	1.55539	-2.17677	-3.68021	5.53455	2.01582	-8.68628	-3.81022	1.29129	-1.03018	1.59959	0.741853	0.826804	7.22321e-23	2.5947e-05	4.47912e-27	9.79206e-58	2.65779e-09	0.0414585	0.129463	0.311148	0.379854	0.763982	0.973064	-	-
hsa_piR_019951_DQ597403			-1.1506	2.9439	-1.76478	2.03339	2.40842	4.15925	-4.39288	-1.23952	1.06134	-1.27048	559.761			0.752535	0.000145217	8.00759e-05	2.21727e-08	0.0303455	0.000150153	2.77096e-11	0.262908	0.924996	0.66775	0.124948	-	-
RF00012;U3;Z55711.1/319-150	-5.47498	-2.60166	-1.08318	1.88122	1.31435	1.13989	10.776	11.7914	3.69438	-2.69219	1.45348	2.19646	-1.61048	0.578866	0.703143	0.845156	0.0256717	0.146031	0.533436	9.01145e-06	5.14294e-06	0.0147094	0.192317	0.869493	0.548731	1	-	-
hsa_piR_019912_DQ597341	-34.657	-24.795	3.49926	-1.18507	-1.33181	2.54154	1.46343	3.55549	-4.24843	-1.39565	1.92251	1.30997	-1.39893	0.302115	0.306053	4.51153e-12	0.411232	0.279015	5.17899e-05	0.305316	0.000242369	0.00908486	0.576547	0.253596	0.247502	0.992889	-	-
hsa-miR-125a-3p	3.18005	5.52278	1.60894	1.52607	1.51695	-1.1205	1.78957	-1.52878	7.80365	4.25778	-2.25673	-1.30885	-1.00544	1	0.887944	0.0075527	0.0170264	0.0797436	0.704127	0.154464	0.344255	0.0124471	0.0701024	0.396213	0.229479	1	-	-
hsa-miR-3613-5p	1.39922	2.16966	1.78376	2.82025	1.03331	1.66928	3.56435	2.20933	3.09659	-1.02433	2.52691	1.06876	-2.5181	1	1	0.000478826	2.04904e-11	0.860256	0.000131516	1.97016e-09	0.000623573	0.326393	1	0.43656	0.8163	0.647459	-	-
hsa-miR-625-5p	2.92565	1.77518	1.32115	1.39369	-1.36899	-1.18212	1.25998	5.26783	-2.28915	1.13775	1.97239	1.30295	2.0587	1	1	0.114336	0.0529216	0.203053	0.518558	0.444646	4.74453e-13	0.687213	1	0.646464	0.203671	0.524588	-	-
