# Supplementary material for: Small non-coding RNA deregulation in endometrial carcinogenesis
Source: Oncotarget. 2015 Feb 28;6(7):4677–91. doi: 10.18632/oncotarget.2911 (PMC4467107; doi:10.18632/oncotarget.2911)
Supplement: Supplementary file 4 [file oncotarget-06-4677-s004.xlsx]

## Sheet: Sheet3
Supplementary Table 3: Seven novel miRNAs identified and altered in hyperplastic and/or tumor tissues compared with normal tissue using Bioconductor DESeq package. The file includes miRNAs characteristics, total number of reads identified, fold-change value and the p-value associated to each candidate miRNA. In bold are reported fold-changes with significant p-value (≤0.05).
Candidate	Example miRBase miRNA with the same seed	Length	Consensus mature sequence	Consensus star sequence	Consensus precursor sequence	Localization	precursor coordinate	Strand	Provisional name	Total read count			Fold-change													p-Value
										N	H	T	1 HvsN	1 TvsN	3 HvsN	3 TvsN	4 HvsN	4 TvsN	5 HvsN	5 TvsN	7 HvsN	7 TvsN	14 TvsN	15 TvsN	Other TvsN	1 HvsN	1 TvsN	3 HvsN	3 TvsN	4 HvsN	4 TvsN	5 HvsN	5 TvsN	7 HvsN	7 TvsN	14 TvsN	15 TvsN	Other TvsN
Candidate_miR_1	mmu-miR-1843a-3p, osa-miR166g-5p, hco-miR-5925	21	uauggaggucucugucuggcu	ucugaucguuccccuccguacagcc	uauggaggucucugucuggcuuaggacagcuggcuaagucugaucguuccccuccguacagcc	INTRAGENIC	chr1:175937532-175937595	-	chr1_175937532:175937595_miRNA_1	160	469	1098	NA	NA	NA	74.305	121.622	NA	NA	NA	NA	NA	33.324	199.374	-5.85742	NA	NA	NA	1.00381e-24	2.8373e-40	NA	NA	NA	NA	NA	2.09001e-09	7.03447e-62	0.0256162
Candidate_miR_2	cel-miR-264	20	cgcgggugcuuacugacccu	aguuagcucaagcgguuac	cgcgggugcuuacugacccuuuuggguuggaguuagcucaagcgguuac	INTERGENIC	chr10:31840034-31840083	+	chr10_31840034:31840083_miRNA_2	0	506	1053	NA	NA	57.4657	69.0217	82.4841	198.656	NA	5.24507	NA	9.03916	NA	40.5384	NA	NA	NA	2.53457e-20	5.57577e-23	1.8784e-27	1.11292e-74	NA	0.308028	NA	0.0180608	NA	4.17074e-13	NA
Candidate_miR_3	ptr-miR-1296	19	uuagggcccuggcuccauc	uggggcgggcuccaagug	uuagggcccuggcuccauccugcagaugaggagcucuggaaaagggcaaagucccggaggcugaggaguggggcgggcuccaagug	INTERGENIC	chr10:135055629-135055715	+	chr10_135055629:135055715_miRNA_3	8	53	132	2.25258	1.37417	NA	14.142	NA	NA	1.38235	1.43662	-3.14972	-2.55271	NA	NA	1.71368	1	1	NA	6.89416e-05	NA	NA	0.762666	0.741778	0.346405	0.384785	NA	NA	0.551482
Candidate_miR_4	-	21	aauuacagauugucucagaga	ucucucggacaagcuguagguc	aauuacagauugucucagagaaaacaaaugaguuacucucucggacaagcuguagguc	INTRAGENIC	chr7:138728845-138728903	-	chr7_138728845:138728903_miRNA_4	880	1436	5910	13.5258	NA	NA	468.531	1.40939	1.49911	NA	NA	20.0328	8.60696	7.1592	476.804	3.07559	0.999779	NA	NA	1.25946e-153	0.000812631	0.000166439	NA	NA	0.00145484	0.0237801	4.60058e-11	1.11571e-63	0.95344
Candidate_miR_5	gga-miR-1813, hco-miR-5962, dme-miR-193-5p	18	gugggauuaugacugaac	caagucagaaucccacuc	gugggauuaugacugaacauguccaagucagaaucccacuc	INTRAGENIC	chr8:56821963-56822004	-	chr8_56821963:56822004_miRNA_5	1254	859	3232	-21.2581	-10.7365	-1.09493	-38.8312	NA	72.2282	NA	NA	-235.875	-170.014	312.424	4.55424	-27.0933	0.222258	0.324067	0.764643	5.38478e-15	NA	2.89233e-27	NA	NA	1.44723e-66	6.88835e-62	1.62797e-85	6.78765e-14	1
Candidate_miR_6	gga-miR-1766	17	ugcagaugaugacacug	ugcacaacguucugcccc	ugcacaacguucugccccugggauuggggcuucaggcccuuagauuucagggugcagaugaugacacug	INTRAGENIC	chr17:27049550-27049619	+	chr17_27049550:27049619_miRNA_6	2162	281	173	NA	NA	-445.322	-482.928	NA	NA	NA	NA	-2.00409	-1.6795	-94.1885	-249.67	NA	NA	NA	1.84655e-168	3.58744e-183	NA	NA	NA	NA	0.0429802	0.076499	2.67679e-36	1.13278e-86	NA
Candidate_miR_7	mml-miR-1911-3p	21	accaggcaagaacuacugucu	acaauauuucuugccugguuu	accaggcaagaacuacugucucgucgcaacuugaggagacaauauuucuugccugguuu	INTRAGENIC	chr6:2854275-2854334	+	chr6_2854275:2854334_miRNA_7	69	58	116	1.31314	2.49666	-1.50295	-1.08215	9.48162	NA	-6.81776	-6.62935	NA	NA	2.1255	NA	1.43036	1	1	0.442036	0.903784	0.00234605	NA	0.00682562	0.0187751	NA	NA	0.717041	1	0.828001
