# Supplementary material for: Small non-coding RNA deregulation in endometrial carcinogenesis
Source: Oncotarget. 2015 Feb 28;6(7):4677–91. doi: 10.18632/oncotarget.2911 (PMC4467107; doi:10.18632/oncotarget.2911)
Supplement: Supplementary file 5 [file oncotarget-06-4677-s005.xlsx]

## Sheet: Foglio1
Supplementary Table 4: The 142 sncRNAs signature identified by next generation sequencing in all endometrial tissue samples. In bold are reported fold-changes with significant p-value (≤0.05); N=Normal Tissue, H= Hyperplastic tissue & T=Tumor tissue
Symbol	Fold-change			p-Value			Notes
	HvsN	TvsN	TvsH	HvsN	TvsN	TvsH
hsa_piR_001170_DQ571526	1.92	3.31	1.73	0.213742	0.00450119	0.12188	Fig. 3E a
hsa_piR_019825_DQ597218	9.33	14.2	1.52	0.177381	0.120545	0.610376	Fig. 3E a
hsa_piR_020009_DQ597484	2.31	3.96	1.71	0.0641758	0.0236519	0.192615	Fig. 3E a
hsa-miR-106a-5p	3.09	5.26	1.7	0.217121	0.132473	0.468063	Fig. 3E a
hsa-miR-106b-5p	2.15	4.28	1.99	0.0525824	0.0319767	0.140467	Fig. 3E a
hsa-miR-107	2.34	5.5	2.35	0.159292	0.032025	0.122839	Fig. 3E a
hsa-miR-1180-3p	3.2	7.04	2.2	0.330048	0.00932245	0.183023	Fig. 3E a
hsa-miR-1285-3p	4.3	8.47	1.97	0.132112	0.00227879	0.118488	Fig. 3E a
hsa-miR-1301-3p	2.92	9.83	3.37	0.303524	0.00908929	0.0409309	Fig. 3E a
hsa-miR-1307-3p	1.7	6.41	3.76	0.245496	0.000466	0.00138721	Fig. 3E a
hsa-miR-1307-5p	2.81	12.6	4.49	0.0370406	0.000375	0.00114676	Fig. 3E a
hsa-miR-135b-3p	7.92	42	5.31	0.214414	0.0217412	0.0530598	Fig. 3E a
hsa-miR-135b-5p	2.49	12.31	4.94	0.273759	0.0148517	0.0293511	Fig. 3E a
hsa-miR-141-3p	4.01	8.23	2.05	0.218762	0.000786	0.131983	Fig. 3E a
hsa-miR-141-5p	4.05	11.25	2.78	0.102586	0.000229	0.00836766	Fig. 3E a
hsa-miR-142-3p	2.38	4.33	1.82	0.165889	0.0115155	0.146671	Fig. 3E a
hsa-miR-142-5p	3	5.09	1.7	0.112216	0.00082	0.136296	Fig. 3E a
hsa-miR-148a-3p	1.75	3.42	1.96	0.428443	0.0242761	0.192678	Fig. 3E a
hsa-miR-148b-3p	2.03	3.23	1.59	0.144402	0.000644	0.124397	Fig. 3E a
hsa-miR-155-5p	1.76	3.93	2.24	0.322806	0.0548537	0.15424	Fig. 3E a
hsa-miR-17-5p	1.92	3.21	1.67	0.242732	0.0231362	0.221992	Fig. 3E a
hsa-miR-181c-3p	1.85	4.18	2.26	0.164148	0.00937851	0.0480023	Fig. 3E a
hsa-miR-182-5p	2.81	7.28	2.59	0.290843	0.000355	0.0363338	Fig. 3E a
hsa-miR-183-3p	3.57	10.43	2.92	0.41391	0.00123224	0.0743791	Fig. 3E a
hsa-miR-183-5p	3.23	6.08	1.88	0.154224	0.000386	0.103224	Fig. 3E a
hsa-miR-18a-5p	3.47	6.3	1.82	0.117451	0.017896	0.20998	Fig. 3E a
hsa-miR-191-5p	1.71	2.94	1.72	0.366742	0.00135856	0.162593	Fig. 3E a
hsa-miR-200a-3p	5.83	11.46	1.97	0.200823	0.00133181	0.188283	Fig. 3E a
hsa-miR-200a-5p	4.42	9.95	2.25	0.118653	0.000184	0.036687	Fig. 3E a
hsa-miR-200b-3p	4.01	8.73	2.18	0.116069	1.89e-05	0.0328034	Fig. 3E a
hsa-miR-200b-5p	2.78	8.47	3.05	0.199887	7.92e-05	0.00377364	Fig. 3E a
hsa-miR-200c-3p	2.86	7.31	2.56	0.141278	0.000328	0.012736	Fig. 3E a
hsa-miR-203a	4.96	7.55	1.52	0.260178	0.0212802	0.515815	Fig. 3E a
hsa-miR-203b-3p	1.67	72	43.2	0.74044	0.107128	0.110183	Fig. 3E a
hsa-miR-205-5p	3.15	17.4	5.53	0.395968	0.0397821	0.0740919	Fig. 3E a
hsa-miR-20b-5p	3.17	5	1.58	0.287684	0.101967	0.521608	Fig. 3E a
hsa-miR-210-3p	11.6	18.71	1.61	0.128692	0.00658276	0.375467	Fig. 3E a
hsa-miR-223-3p	10.07	19.1	1.9	0.0981122	0.0241744	0.279671	Fig. 3E a
hsa-miR-22-5p	2.09	3.13	1.5	0.339899	0.0220581	0.375454	Fig. 3E a
hsa-miR-301b	3.6	7.13	1.98	0.26658	0.111875	0.392666	Fig. 3E a
hsa-miR-3065-3p	15.42	23.5	1.52	0.261466	0.0247613	0.579116	Fig. 3E a
hsa-miR-324-5p	2.07	3.13	1.52	0.295115	0.0127215	0.334527	Fig. 3E a
hsa-miR-331-3p	1.65	3.83	2.31	0.41664	0.0713586	0.15771	Fig. 3E a
hsa-miR-335-3p	1.9	2.84	1.5	0.171056	0.00734731	0.234616	Fig. 3E a
hsa-miR-340-5p	1.99	3.64	1.83	0.291202	0.0627222	0.284438	Fig. 3E a
hsa-miR-34a-5p	1.9	3.69	1.94	0.0409268	0.00575671	0.0483327	Fig. 3E a
hsa-miR-3615	1.89	7.8	4.13	0.308881	0.00651272	0.0148378	Fig. 3E a
hsa-miR-363-3p	2.81	6.5	2.31	0.231877	0.115091	0.298804	Fig. 3E a
hsa-miR-375	1.69	4.35	2.57	0.536434	0.00648131	0.0523781	Fig. 3E a
hsa-miR-421	3.05	5.54	1.82	0.155208	0.00189375	0.146453	Fig. 3E a
hsa-miR-425-5p	3.3	7.84	2.38	0.330648	0.00151586	0.108051	Fig. 3E a
hsa-miR-429	7.92	13.38	1.69	0.17952	0.00494194	0.342634	Fig. 3E a
hsa-miR-628-5p	2.32	4.06	1.75	0.127787	0.0113488	0.166396	Fig. 3E a
hsa-miR-652-3p	2.07	3.48	1.68	0.208785	0.00619187	0.17821	Fig. 3E a
hsa-miR-653-5p	4.29	9.14	2.13	0.278335	0.0287299	0.251521	Fig. 3E a
hsa-miR-671-5p	2.44	5.53	2.26	0.262603	0.0147187	0.115731	Fig. 3E a
hsa-miR-769-5p	1.65	2.66	1.61	0.208441	0.00534167	0.12541	Fig. 3E a
hsa-miR-7705	1.57	6.11	3.88	0.635477	0.0370032	0.0654402	Fig. 3E a
hsa-miR-93-5p	1.72	4.03	2.34	0.216127	0.0387798	0.106341	Fig. 3E a
hsa-miR-9-5p	2.42	4.08	1.68	0.266429	0.0102662	0.272106	Fig. 3E a
hsa-miR-96-5p	4.17	9.39	2.25	0.0796516	0.000279	0.0243424	Fig. 3E a
hsa-miR-98-3p	1.82	3.11	1.71	0.143006	0.00723621	0.106981	Fig. 3E a
chr10_31840034:31840083_miRNA_2	3.83333	8.3	2.17	0.21324	0.103544	0.415716	Fig. 3E a
chr7_138728845:138728903_miRNA_4	2.51	7.38	2.94	0.319524	0.0188568	0.0760505	Fig. 3E a
hsa_piR_019168_DQ596311	-2.57	-7.33	-2.86	0.191739	0.0641139	0.178352	Fig. 3E a
hsa-let-7c-5p	-1.59	-2.7	-1.7	0.22664	0.00154412	0.36616	Fig. 3E a
hsa-miR-100-5p	-1.79	-2.87	-1.6	0.201193	0.0166409	0.482804	Fig. 3E a
hsa-miR-10b-5p	-1.77	-3.17	-1.79	0.043873	5.88e-05	0.180746	Fig. 3E a
hsa-miR-379-5p	-3.19	-9.91	-3.11	0.0865985	0.0287939	0.153962	Fig. 3E a
hsa-miR-432-5p	-1.5	-7	-4.67	0.48135	0.0585361	0.0827928	Fig. 3E a
hsa-miR-450b-5p	-1.76	-4.06	-2.3	0.195997	0.0178143	0.162886	Fig. 3E a
hsa-miR-542-3p	-1.61	-4.52	-2.81	0.240401	0.0234971	0.0238395	Fig. 3E a
hsa-miR-99a-5p	-1.57	-3.65	-2.32	0.278588	0.000489	0.259325	Fig. 3E a
hsa_piR_019354_DQ596587	-6.28	-2.69	2.34	0.0174973	0.0611835	0.0894537	Fig. 3E a
RF00334;SNORA3;DAAB012419117.1/548-625	-48	-140	-2.92	0.0784067	0.0747732	0.55292	Fig. 3E a
hsa_piR_020496_DQ598175	3.69	5	1.35	0.102175	0.0788695	0.581475	Fig. 3E b
hsa-let-7f-1-3p	1.73	2.02	1.16	0.0891685	0.00558831	0.489948	Fig. 3E b
hsa-let-7g-3p	2.16	2.49	1.15	0.0172426	0.000702	0.425282	Fig. 3E b
hsa-let-7i-3p	3.57	3.05	-1.17	0.0585785	0.0681303	0.717099	Fig. 3E b
hsa-miR-106b-3p	4.24	5.26	1.24	0.236321	0.00694909	0.713678	Fig. 3E b
hsa-miR-10a-3p	16.26	22.62	1.39	0.271829	0.0220225	0.673411	Fig. 3E b
hsa-miR-130b-3p	16.6	11.87	-1.4	0.300002	0.0788997	0.756351	Fig. 3E b
hsa-miR-146a-5p	2.9	3.46	1.19	0.392663	0.0646127	0.803863	Fig. 3E b
hsa-miR-15a-5p	2.77	3.64	1.32	0.0898876	0.00333951	0.430063	Fig. 3E b
hsa-miR-15b-3p	5.8	8.48	1.46	0.0750547	0.0154975	0.421193	Fig. 3E b
hsa-miR-15b-5p	1.93	2.64	1.37	0.0923282	0.00473607	0.18386	Fig. 3E b
hsa-miR-16-5p	2.34	3.16	1.35	0.0706726	0.00451154	0.326237	Fig. 3E b
hsa-miR-21-3p	3.48	4.76	1.37	0.0844148	0.0155729	0.461233	Fig. 3E b
hsa-miR-21-5p	3.37	3.43	1.02	0.184945	0.0245381	0.972532	Fig. 3E b
hsa-miR-22-3p	2.74	3.77	1.37	0.210886	0.00486656	0.481014	Fig. 3E b
hsa-miR-224-5p	3.33	3.43	1.03	0.0494267	0.0787728	0.947436	Fig. 3E b
hsa-miR-27a-3p	2.16	2.56	1.19	0.108592	0.0127926	0.605291	Fig. 3E b
hsa-miR-32-5p	2.65	3.8	1.43	0.190678	0.00165343	0.382963	Fig. 3E b
hsa-miR-33b-5p	6.28	7.26	1.16	0.269296	0.00605282	0.837889	Fig. 3E b
hsa-miR-342-5p	3.78	3.87	1.02	0.0735497	0.0219433	0.955347	Fig. 3E b
hsa-miR-378a-3p	2.32	2.73	1.18	0.267073	0.0120286	0.733447	Fig. 3E b
hsa-miR-449b-3p	66.67	61	-1.09	0.342964	0.053031	0.93652	Fig. 3E b
hsa-miR-590-3p	2.44	3.16	1.3	0.245889	0.0210788	0.598951	Fig. 3E b
hsa-miR-592	48.06	61.58	1.28	0.357038	0.273173	0.848931	Fig. 3E b
hsa-miR-9-3p	10.15	10.73	1.06	0.257933	0.0322649	0.945303	Fig. 3E b
hsa-miR-99b-3p	3.84	5.55	1.45	0.201817	0.0247608	0.51429	Fig. 3E b
RF00108;SNORD116;AF017338.1/106-15	-1.96	2.19	4.31	0.317632	0.113539	0.0161379	Fig. 3E c
hsa_piR_001152_DQ571500	1.31	2.08	1.59	0.478784	0.0197312	0.0768766	Fig. 3E c
hsa_piR_016658_DQ592931	1.48	2.47	1.67	0.136436	0.0067166	0.0577698	Fig. 3E c
hsa_piR_017791_DQ594556	1.44	3.22	2.25	0.565018	0.0258524	0.0696306	Fig. 3E c
hsa_piR_020815_DQ598651	-1.24	2.96	3.65	0.68673	0.0198941	0.00929561	Fig. 3E c
hsa-let-7g-5p	-1.04	1.94	2.01	0.87093	0.0323387	0.0281089	Fig. 3E c
hsa-miR-103a-3p	1.36	2.42	1.77	0.339978	0.00597176	0.0433798	Fig. 3E c
hsa-miR-130b-5p	1.39	7.44	5.36	0.67004	0.144085	0.17129	Fig. 3E c
hsa-miR-148a-5p	1.07	3.98	3.72	0.850059	0.0397468	0.0443656	Fig. 3E c
hsa-miR-151a-3p	1.11	1.75	1.58	0.512425	0.00761573	0.0140297	Fig. 3E c
hsa-miR-181a-2-3p	1.2	3.5	2.91	0.659275	0.0259317	0.0417921	Fig. 3E c
hsa-miR-181b-5p	1.02	2.65	2.6	0.961119	0.0173577	0.0224232	Fig. 3E c
hsa-miR-181c-5p	1.32	3.03	2.3	0.410209	0.00392352	0.0129729	Fig. 3E c
hsa-miR-181d-5p	1.18	2.87	2.44	0.569001	0.0200181	0.0337687	Fig. 3E c
hsa-miR-188-5p	1.45	3.15	2.17	0.468785	0.0151096	0.0577263	Fig. 3E c
hsa-miR-192-5p	1.28	2.99	2.34	0.712729	0.137964	0.194468	Fig. 3E c
hsa-miR-25-3p	1.22	2.16	1.77	0.352938	0.113635	0.189965	Fig. 3E c
hsa-miR-30e-5p	1.27	2.22	1.75	0.418625	0.014966	0.0619405	Fig. 3E c
hsa-miR-340-3p	1.44	4.5	3.13	0.631384	0.0167615	0.0465356	Fig. 3E c
hsa-miR-345-5p	1.42	2.63	1.85	0.678956	0.0404551	0.232899	Fig. 3E c
hsa-miR-4454	1.23	4.18	3.4	0.708148	0.0778743	0.0986485	Fig. 3E c
hsa-miR-484	1.32	2.82	2.14	0.573865	0.0200665	0.0725746	Fig. 3E c
hsa-miR-744-5p	1.05	2.47	2.35	0.908365	0.034245	0.0412206	Fig. 3E c
hsa-miR-7706	1.33	2.79	2.1	0.657045	0.00898641	0.0730163	Fig. 3E c
hsa-miR-941	1.4	2.39	1.71	0.449397	0.0125714	0.113828	Fig. 3E c
hsa-miR-98-5p	1.16	1.75	1.51	0.727106	0.0823789	0.0611826	Fig. 3E c
RF01299;SNORD2;AC010746.8/137147-137213	1.48	5.64	3.81	0.519527	0.00325994	0.00810994	Fig. 3E c
hsa-miR-30d-5p	1.11	1.45	1.31	0.829261	0.353022	0.338291	Fig. 3E c
hsa-miR-186-5p	1.17	1.74	1.49	0.551593	0.0171077	0.110459	Fig. 3E c
hsa-miR-23a-3p	1.36	1.8	1.32	0.140234	0.0195071	0.155617	Fig. 3E c
hsa-miR-125b-2-3p	-1.44	-2.54	-1.77	0.400408	0.00499094	0.3807	Fig. 3E c
hsa-miR-127-3p	-1.46	-3.66	-2.52	0.229745	0.00648865	0.0323065	Fig. 3E c
hsa-miR-134-5p	-1.46	-4.65	-3.18	0.31833	0.0153493	0.0381517	Fig. 3E c
hsa-miR-136-3p	-1.16	-3.44	-2.95	0.707646	0.0170403	0.106373	Fig. 3E c
hsa-miR-143-3p	-1.39	-3.09	-2.23	0.381061	0.00339396	0.189737	Fig. 3E c
hsa-miR-145-3p	-1.33	-4.16	-3.13	0.605994	0.0218394	0.240153	Fig. 3E c
hsa-miR-199a-5p	-1.17	-2.5	-2.14	0.673747	0.046876	0.0984155	Fig. 3E c
hsa-miR-204-5p	-1.35	-4.4	-3.26	0.656906	0.00829842	0.367264	Fig. 3E c
hsa-miR-299-3p	1.14	-3.53	-4.02	0.788227	0.0255084	0.112012	Fig. 3E c
hsa-miR-411-5p	-1.32	-3	-2.28	0.526331	0.0190057	0.208282	Fig. 3E c
hsa-miR-424-3p	-1.25	-5.44	-4.37	0.627568	0.0351482	0.0435582	Fig. 3E c
