# Supplementary material for: Small non-coding RNA deregulation in endometrial carcinogenesis
Source: Oncotarget. 2015 Feb 28;6(7):4677–91. doi: 10.18632/oncotarget.2911 (PMC4467107; doi:10.18632/oncotarget.2911)
Supplement: Supplementary file 6 [file oncotarget-06-4677-s006.xlsx]

## Sheet: Foglio1
Supplemental Table 5: mRNAs identified to be altered in hyperplastic and/or tumor tissues compared with normal tissue by microarrays. The file includes all charactheristics, fold-change value and the p-value associated to each mRNA. In bold are reported fold-changes with significant diff. p-value (≤0.001).
SYMBOL	Fold-change			Diff. pValue		Expression level (Average Signal)			Detection pValue			Additional informations
	H vs N	T vs N	T vs H	H	T	N	H	T	N	H	T	TargetID	SPECIES	UNIGENE ID	ENTREZ GENE ID	PROBE CHR ORIENTATION	SEARCH KEY	ILMN GENE	CHROMOSOME	DEFINITION	SYNONYMS	UNIGENE ID	ENTREZ GENE ID	ONTOLOGY COMPONENT	ONTOLOGY PROCESS	ONTOLOGY FUNCTION	PROBE CHR ORIENTATION	NOTES
ZCCHC12	-1.48792	-5.90664	-3.96974	0	0	921.061	619.027	155.937	0	0	0	ZCCHC12	Homo sapiens		170261	+	NM_173798.2	ZCCHC12	X	Homo sapiens zinc finger, CCHC domain containing 12 (ZCCHC12), mRNA.	SIZN; FLJ16123; SIZN1		170261		The synthesis of either RNA on a template of DNA or DNA on a template of RNA [goid 6350] [evidence IEA]; Any process that modulates the frequency, rate or extent of DNA-dependent transcription [goid 6355] [evidence IEA]	Interacting selectively with any nucleic acid [goid 3676] [evidence IEA]; Interacting selectively with zinc (Zn) ions [goid 8270] [evidence IEA]; Interacting selectively with any metal ion [goid 46872] [evidence IEA]	+	Supp. Fig. S1A
VCAN	-1.35791	-4.55455	-3.35409	0	0	2215.13	1631.28	486.356	0	0	0	VCAN	Homo sapiens		1462	+	NM_004385.2	VCAN	5	Homo sapiens versican (VCAN), mRNA.	DKFZp686K06110; WGN; VERSICAN; PG-M; WGN1; ERVR; CSPG2		1462	The space external to the outermost structure of a cell. For cells without external protective or external encapsulating structures this refers to space outside of the plasma membrane. This term covers the host cell environment outside an intracellular parasite [goid 5576] [evidence IEA]; A layer consisting mainly of proteins (especially collagen) and glycosaminoglycans (mostly as proteoglycans) …	The attachment of a cell, either to another cell or to an underlying substrate such as the extracellular matrix, via cell adhesion molecules [goid 7155] [pmid 2583089] [evidence TAS]; The biological process whose specific outcome is the progression of a multicellular organism over time from an initial condition (e.g. a zygote or a young adult) to a later condition (e.g. a multicellular animal or …	The selective, often stoichiometric, interaction of a molecule with one or more specific sites on another molecule [goid 5488] [evidence IEA]; Interacting selectively with calcium ions (Ca2+) [goid 5509] [evidence IEA]; Interacting selectively with any mono-, di- or trisaccharide carbohydrate [goid 5529] [evidence IEA]; Interacting selectively with hyaluronic acid, a polymer composed of repeating…	+	Supp. Fig. S1A
SFRP4	-1.74672	-5.54086	-3.17215	0	0	4808.48	2752.86	867.823	0	0	0	SFRP4	Homo sapiens		6424	-	NM_003014.2	SFRP4	7	Homo sapiens secreted frizzled-related protein 4 (SFRP4), mRNA.	FRPHE; MGC26498; FRP-4		6424	The space external to the outermost structure of a cell. For cells without external protective or external encapsulating structures this refers to space outside of the plasma membrane. This term covers the host cell environment outside an intracellular parasite [goid 5576] [evidence IEA]; That part of a multicellular organism outside the cells proper, usually taken to be outside the plasma membra…	The cascade of processes by which a signal interacts with a receptor, causing a change in the level or activity of a second messenger or other downstream target, and ultimately effecting a change in the functioning of the cell [goid 7165] [pmid 10211996] [evidence TAS]; Attachment of the blastocyst to the uterine lining [goid 7566] [pmid 10211996] [evidence TAS]; The series of molecular signals i…	Interacting selectively with any protein or protein complex (a complex of two or more proteins that may include other nonprotein molecules) [goid 5515] [evidence IEA]	-	Supp. Fig. S1A
LOC100134134	-1.4568	-4.36946	-2.99935	0	0	2773.75	1904	634.804	0	0	0	LOC100134134	Homo sapiens		100134134		XM_001720850.1	LOC100134134		PREDICTED: Homo sapiens similar to peroxidasin homolog (LOC100134134), mRNA.			100134134					Supp. Fig. S1A
PXDN	-1.33779	-3.98731	-2.98053	0	0	1145.23	856.063	287.218	0	0	0	PXDN	Homo sapiens		7837	-	NM_012293.1	PXDN	2	Homo sapiens peroxidasin homolog (Drosophila) (PXDN), mRNA. XM_935183 XM_935184 XM_936786 XM_942966 XM_942982 XM_942986 XM_942994 XM_943000	D2S448E; D2S448; VPO; MG50; KIAA0230; PXN; PRG2		7837	The space external to the outermost structure of a cell. For cells without external protective or external encapsulating structures this refers to space outside of the plasma membrane. This term covers the host cell environment outside an intracellular parasite [goid 5576] [evidence IEA]	Any immune system process that functions in the calibrated response of an organism to a potential internal or invasive threat [goid 6955] [pmid 11103812] [evidence NAS]; A change in state or activity of a cell or an organism (in terms of movement, secretion, enzyme production, gene expression, etc.) as a result of oxidative stress, a state often resulting from exposure to high levels of reactive …	Catalysis of the reaction: donor + H2O2 = oxidized donor + 2 H2O [goid 4601] [evidence IEA]; Blocks the binding of interleukin-1 to the interleukin-1 receptor complex [goid 5152] [pmid 11103812] [evidence NAS]; Interacting selectively with iron (Fe) ions [goid 5506] [evidence IEA]; Interacting selectively with calcium ions (Ca2+) [goid 5509] [evidence IEA]; Interacting selectively with any protei…	-	Supp. Fig. S1A
COL1A1	-1.57	-4.65955	-2.96786	0	0	7244.56	4614.36	1554.78	0	0	0	COL1A1	Homo sapiens		1277	-	NM_000088.2	COL1A1	17	Homo sapiens collagen, type I, alpha 1 (COL1A1), mRNA.	OI4		1277	The space external to the outermost structure of a cell. For cells without external protective or external encapsulating structures this refers to space outside of the plasma membrane. This term covers the host cell environment outside an intracellular parasite [goid 5576] [evidence IEA]; The space external to the outermost structure of a cell. For cells without external protective or external en…	The process whose specific outcome is the progression of the skeleton over time, from its formation to the mature structure. The skeleton is the bony framework of the body in vertebrates (endoskeleton) or the hard outer envelope of insects (exoskeleton or dermoskeleton) [goid 1501] [pmid 1874719] [evidence TAS]; The series of events required for an organism to receive an auditory stimulus, conver…	The action of a molecule that contributes to the structural integrity of the extracellular matrix [goid 5201] [evidence IEA]; Interacting selectively with any protein or protein complex (a complex of two or more proteins that may include other nonprotein molecules) [goid 5515] [pmid 16278217] [evidence IPI]	-	Supp. Fig. S1A
APOD	-1.67883	-4.30438	-2.56392	0	0	1805.18	1075.26	419.381	0	0	0	APOD	Homo sapiens		347	-	NM_001647.2	APOD	3	Homo sapiens apolipoprotein D (APOD), mRNA.			347	The space external to the outermost structure of a cell. For cells without external protective or external encapsulating structures this refers to space outside of the plasma membrane. This term covers the host cell environment outside an intracellular parasite [goid 5576] [pmid 14718574] [evidence NAS]; That part of a multicellular organism outside the cells proper, usually taken to be outside t…	The chemical reactions and pathways involving lipids, compounds soluble in an organic solvent but not, or sparingly, in an aqueous solvent. Includes fatty acids; neutral fats, other fatty-acid esters, and soaps; long-chain (fatty) alcohols and waxes; sphingoids and other long-chain bases; glycolipids, phospholipids and sphingolipids; and carotenes, polyprenols, sterols, terpenes and other isopren…	Enables the directed movement of substances (such as macromolecules, small molecules, ions) into, out of, within or between cells [goid 5215] [evidence IEA]; Enables the directed movement of lipids into, out of, within or between cells [goid 5319] [pmid 3453108] [evidence TAS]; Interacting selectively with retinoids, any member of a class of isoprenoids that contain or are derived from four preny…	-	Supp. Fig. S1A
COL7A1	-1.78569	-4.51339	-2.52753	0	0	2585.26	1447.77	572.797	0	0	0	COL7A1	Homo sapiens		1294	-	NM_000094.2	COL7A1	3	Homo sapiens collagen, type VII, alpha 1 (epidermolysis bullosa, dystrophic, dominant and recessive) (COL7A1), mRNA.	EBR1; EBD1; EBDCT		1294	The space external to the outermost structure of a cell. For cells without external protective or external encapsulating structures this refers to space outside of the plasma membrane. This term covers the host cell environment outside an intracellular parasite [goid 5576] [evidence IEA]; A collagen homotrimer of alpha1(VII) chains; type VII collagen triple helices form antiparallel dimer, which …	The attachment of a cell, either to another cell or to an underlying substrate such as the extracellular matrix, via cell adhesion molecules [goid 7155] [evidence IEA]; The process whose specific outcome is the progression of the epidermis over time, from its formation to the mature structure. The epidermis is the outer epithelial layer of a plant or animal, it may be a single layer that produces…	Stops, prevents or reduces the activity of serine-type endopeptidases, enzymes that catalyze the hydrolysis of nonterminal peptide bonds in a polypeptide chain; a serine residue (and a histidine residue) are at the active center of the enzyme [goid 4867] [evidence IEA]; The action of a molecule that contributes to the structural integrity of a complex or assembly within or outside a cell [goid 51…	-	Supp. Fig. S1A
COL5A1	-2.17005	-5.41421	-2.49498	0	0	3763.09	1734.11	695.04	0	0	0	COL5A1	Homo sapiens		1289	+	NM_000093.2	COL5A1	9	Homo sapiens collagen, type V, alpha 1 (COL5A1), mRNA.			1289	Any of the various assemblies in which collagen chains form a left-handed triple helix; may assemble into higher order structures [goid 5581] [evidence IEA]; A thin layer of dense material found in various animal tissues interposed between the cells and the adjacent connective tissue. It consists of the basal lamina plus an associated layer of reticulin fibers [goid 5604] [evidence IEA]; Any of t…	The attachment of a cell, either to another cell or to an underlying substrate such as the extracellular matrix, via cell adhesion molecules [goid 7155] [evidence IEA]; The attachment of a cell, either to another cell or to an underlying substrate such as the extracellular matrix, via cell adhesion molecules [goid 7155] [evidence IEA]	The action of a molecule that contributes to the structural integrity of the extracellular matrix [goid 5201] [evidence IEA]; Interacting selectively with any protein or protein complex (a complex of two or more proteins that may include other nonprotein molecules) [goid 5515] [evidence IEA]; The action of a molecule that contributes to the structural integrity of the extracellular matrix [goid 5…	+	Supp. Fig. S1A
PAGE4	-1.65507	-4.07771	-2.46376	0	0	550.294	332.489	134.952	0	0	0	PAGE4	Homo sapiens		9506	+	NM_007003.2	PAGE4	X	Homo sapiens P antigen family, member 4 (prostate associated) (PAGE4), mRNA.	GAGE-9; JM27; PAGE-4; PAGE-1; GAGEC1; FLJ35184		9506	The part of a cell or its extracellular environment in which a gene product is located. A gene product may be located in one or more parts of a cell and its location may be as specific as a particular macromolecular complex, that is, a stable, persistent association of macromolecules that function together [goid 5575] [evidence ND ]	Any process specifically pertinent to the functioning of integrated living units: cells, tissues, organs, and organisms. A process is a collection of molecular events with a defined beginning and end [goid 8150] [evidence ND ]	Elemental activities, such as catalysis or binding, describing the actions of a gene product at the molecular level. A given gene product may exhibit one or more molecular functions [goid 3674] [evidence ND ]	+	Supp. Fig. S1A
ADAMTS9	-1.70135	-4.0126	-2.35849	0	0	1035.81	608.819	258.14	0	0	0	ADAMTS9	Homo sapiens		56999	-	NM_182920.1	ADAMTS9	3	Homo sapiens ADAM metallopeptidase with thrombospondin type 1 motif, 9 (ADAMTS9), mRNA.	KIAA1312; FLJ42955		56999	The space external to the outermost structure of a cell. For cells without external protective or external encapsulating structures this refers to space outside of the plasma membrane. This term covers the host cell environment outside an intracellular parasite [goid 5576] [evidence IEA]; A layer consisting mainly of proteins (especially collagen) and glycosaminoglycans (mostly as proteoglycans) …	The hydrolysis of a peptide bond or bonds within a protein [goid 6508] [pmid 12514189] [evidence IDA]; The chemical reactions and pathways resulting in the breakdown of glycoproteins, any protein that contains covalently bound glycose (i.e. monosaccharide) residues other than as a moiety of nucleic acid; the glycose occurs most commonly as oligosaccharide or fairly small polysaccharide but occasi…	Catalysis of the hydrolysis of internal, alpha-peptide bonds in a polypeptide chain by a mechanism in which water acts as a nucleophile, one or two metal ions hold the water molecule in place, and charged amino acid side chains are ligands for the metal ions [goid 4222] [evidence IEA]; Catalysis of the hydrolysis of a peptide bond. A peptide bond is a covalent bond formed when the carbon atom fro…	-	Supp. Fig. S1A
COL6A3	-1.89078	-4.45104	-2.35408	0	0	4249.33	2247.4	954.684	0	0	0	COL6A3	Homo sapiens		1293	-	NM_004369.2	COL6A3	2	Homo sapiens collagen, type VI, alpha 3 (COL6A3), transcript variant 1, mRNA.	DKFZp686K04147; FLJ34702; DKFZp686D23123		1293	That part of a multicellular organism outside the cells proper, usually taken to be outside the plasma membranes, and occupied by fluid [goid 5615] [evidence IEA]; The space external to the outermost structure of a cell. For cells without external protective or external encapsulating structures this refers to space outside of the plasma membrane. This term covers the host cell environment outside…	The attachment of a cell, either to another cell or to an underlying substrate such as the extracellular matrix, via cell adhesion molecules [goid 7155] [evidence IEA]; The process whose specific outcome is the progression of the muscle over time, from its formation to the mature structure. The muscle is an organ consisting of a tissue made up of various elongated cells that are specialized to co…	Stops, prevents or reduces the activity of serine-type endopeptidases, enzymes that catalyze the hydrolysis of nonterminal peptide bonds in a polypeptide chain; a serine residue (and a histidine residue) are at the active center of the enzyme [goid 4867] [evidence IEA]; The action of a molecule that contributes to the structural integrity of a complex or assembly within or outside a cell [goid 51…	-	Supp. Fig. S1A
CDH11	-1.99537	-4.56142	-2.286	0	0	1865.67	934.998	409.011	0	0	0	CDH11	Homo sapiens		1009	-	NM_001797.2	CDH11	16	Homo sapiens cadherin 11, type 2, OB-cadherin (osteoblast) (CDH11), mRNA.	CDHOB; CAD11; OB; OSF-4		1009	All of the contents of a cell excluding the plasma membrane and nucleus, but including other subcellular structures [goid 5737] [evidence IEA]; The membrane surrounding a cell that separates the cell from its external environment. It consists of a phospholipid bilayer and associated proteins [goid 5886] [evidence IEA]; Penetrating at least one phospholipid bilayer of a membrane. May also refer to…	The process whose specific outcome is the progression of the skeleton over time, from its formation to the mature structure. The skeleton is the bony framework of the body in vertebrates (endoskeleton) or the hard outer envelope of insects (exoskeleton or dermoskeleton) [goid 1501] [pmid 8163513] [evidence TAS]; The formation of bone or of a bony substance, or the conversion of fibrous tissue or …	Interacting selectively with calcium ions (Ca2+) [goid 5509] [evidence IEA]; Interacting selectively with any protein or protein complex (a complex of two or more proteins that may include other nonprotein molecules) [goid 5515] [evidence IEA]	-	Supp. Fig. S1A
CRABP2	-1.58891	-3.54357	-2.23019	0	0	742.182	467.102	209.445	0	0	0	CRABP2	Homo sapiens		1382	-	NM_001878.2	CRABP2	1	Homo sapiens cellular retinoic acid binding protein 2 (CRABP2), mRNA.	CRABP-II; RBP6		1382	A membrane-bounded organelle of eukaryotic cells in which chromosomes are housed and replicated. In most cells, the nucleus contains all of the cell's chromosomes except the organellar chromosomes, and is the site of RNA synthesis and processing. In some species, or in specialized cell types, RNA metabolism or DNA replication may be absent [goid 5634] [evidence IEA]; All of the contents of a cell…	The directed movement of substances (such as macromolecules, small molecules, ions) into, out of, within or between cells, or within a multicellular organism [goid 6810] [evidence IEA]; The process, occurring in the embryo, by which the anatomical structures of the forelimb are generated and organized. Morphogenesis pertains to the creation of form. The forelimbs are the front limbs of an animal …	Interacting selectively with retinoic acid, 3,7-dimethyl-9-(2,6,-trimethyl-1-cyclohexen-1-yl)-2,4,6,8-nonatetraenoic acid [goid 1972] [evidence IEA]; Enables the directed movement of substances (such as macromolecules, small molecules, ions) into, out of, within or between cells [goid 5215] [evidence IEA]; Interacting selectively with a lipid [goid 8289] [evidence IEA]; Enables the directed movem…	-	Supp. Fig. S1A
SFRP1	-1.57345	-3.4907	-2.2185	0	0	3569.47	2268.57	1022.57	0	0	0	SFRP1	Homo sapiens		6422	-	NM_003012.3	SFRP1	8	Homo sapiens secreted frizzled-related protein 1 (SFRP1), mRNA.	FRP; FrzA; SARP2; FRP1; FRP-1		6422	The space external to the outermost structure of a cell. For cells without external protective or external encapsulating structures this refers to space outside of the plasma membrane. This term covers the host cell environment outside an intracellular parasite [goid 5576] [evidence IEA]; That part of a multicellular organism outside the cells proper, usually taken to be outside the plasma membra…	The formation of mesodermal clusters that are arranged segmentally along the anterior posterior axis of an embryo [goid 1756] [evidence IEA]; A process which directly inhibits any of the steps required for cell death by apoptosis [goid 6916] [pmid 9391078] [evidence TAS]; The cascade of processes by which a signal interacts with a receptor, causing a change in the level or activity of a second me…	Interacting selectively with any protein or protein complex (a complex of two or more proteins that may include other nonprotein molecules) [goid 5515] [evidence IEA]; Interacting selectively with any protein or protein complex (a complex of two or more proteins that may include other nonprotein molecules) [goid 5515] [evidence IEA]	-	Supp. Fig. S1A
CPXM1	-1.77453	-3.93293	-2.21632	0	0	1376.99	775.974	350.118	0	0	0	CPXM1	Homo sapiens		56265	-	NM_019609.3	CPXM1	20	Homo sapiens carboxypeptidase X (M14 family), member 1 (CPXM1), mRNA.	CPX1; CPXM		56265	The space external to the outermost structure of a cell. For cells without external protective or external encapsulating structures this refers to space outside of the plasma membrane. This term covers the host cell environment outside an intracellular parasite [goid 5576] [evidence IEA]; That part of a multicellular organism outside the cells proper, usually taken to be outside the plasma membra…	The hydrolysis of a peptide bond or bonds within a protein [goid 6508] [evidence IEA]; The attachment of a cell, either to another cell or to an underlying substrate such as the extracellular matrix, via cell adhesion molecules [goid 7155] [evidence IEA]	Catalysis of the hydrolysis of C-terminal amino acid residues from a polypeptide chain by a mechanism in which water acts as a nucleophile, one or two metal ions hold the water molecule in place, and charged amino acid side chains are ligands for the metal ions [goid 4181] [evidence IEA]; Catalysis of the hydrolysis of a peptide bond. A peptide bond is a covalent bond formed when the carbon atom …	-	Supp. Fig. S1A
SPARC	-1.32458	-2.92319	-2.20689	0	0	4126.44	3115.3	1411.63	0	0	0	SPARC	Homo sapiens		6678	-	NM_003118.2	SPARC	5	Homo sapiens secreted protein, acidic, cysteine-rich (osteonectin) (SPARC), mRNA.	ON		6678	The space external to the outermost structure of a cell. For cells without external protective or external encapsulating structures this refers to space outside of the plasma membrane. This term covers the host cell environment outside an intracellular parasite [goid 5576] [pmid 14718574] [evidence NAS]; The space external to the outermost structure of a cell. For cells without external protectiv…	The formation of bone or of a bony substance, or the conversion of fibrous tissue or of cartilage into bone or a bony substance [goid 1503] [pmid 7034958] [evidence TAS]; The series of molecular signals generated as a consequence of a transmembrane receptor tyrosine kinase binding to its physiological ligand [goid 7169] [pmid 15609325] [evidence NAS]	Interacting selectively with copper (Cu) ions [goid 5507] [evidence IEA]; Interacting selectively with calcium ions (Ca2+) [goid 5509] [pmid 7034958] [evidence TAS]; Interacting selectively with collagen, a group of fibrous proteins of very high tensile strength that form the main component of connective tissue in animals. Collagen is highly enriched in glycine (some regions are 33% glycine) and …	-	Supp. Fig. S1A
MGP	-1.45655	-3.09999	-2.12831	0	0	5841.42	4010.46	1884.34	0	0	0	MGP	Homo sapiens		4256	-	NM_000900.2	MGP	12	Homo sapiens matrix Gla protein (MGP), mRNA.	NTI; GIG36; MGLAP		4256	The space external to the outermost structure of a cell. For cells without external protective or external encapsulating structures this refers to space outside of the plasma membrane. This term covers the host cell environment outside an intracellular parasite [goid 5576] [evidence IEA]; A layer consisting mainly of proteins (especially collagen) and glycosaminoglycans (mostly as proteoglycans) …	The condensation of mesenchymal cells that have been committed to differentiate into chondrocytes [goid 1502] [pmid 9916809] [evidence TAS]; The formation of bone or of a bony substance, or the conversion of fibrous tissue or of cartilage into bone or a bony substance [goid 1503] [pmid 9916809] [evidence TAS]; The biological process whose specific outcome is the progression of a multicellular org…	The action of a molecule that contributes to the structural integrity of the extracellular matrix [goid 5201] [pmid 9916809] [evidence TAS]; Interacting selectively with calcium ions (Ca2+) [goid 5509] [evidence IEA]; The action of a molecule that contributes to the structural integrity of bone [goid 8147] [pmid 9916809] [evidence TAS]	-	Supp. Fig. S1A
IGF1	-1.60119	-3.39635	-2.12114	0	0	524.141	327.345	154.325	0	0	8.43312e-07	IGF1	Homo sapiens		3479	-	NM_000618.2	IGF1	12	Homo sapiens insulin-like growth factor 1 (somatomedin C) (IGF1), mRNA.	IGFI		3479	The space external to the outermost structure of a cell. For cells without external protective or external encapsulating structures this refers to space outside of the plasma membrane. This term covers the host cell environment outside an intracellular parasite [goid 5576] [evidence IEA]; The space external to the outermost structure of a cell. For cells without external protective or external en…	The process whose specific outcome is the progression of the skeleton over time, from its formation to the mature structure. The skeleton is the bony framework of the body in vertebrates (endoskeleton) or the hard outer envelope of insects (exoskeleton or dermoskeleton) [goid 1501] [pmid 10448861] [evidence TAS]; The process whereby new strands of DNA are synthesized. The template for replication…	The action characteristic of a hormone, any substance formed in very small amounts in one specialized organ or group of cells and carried (sometimes in the bloodstream) to another organ or group of cells in the same organism, upon which it has a specific regulatory action. The term was originally applied to agents with a stimulatory physiological action in vertebrate animals (as opposed to a chal…	-	Supp. Fig. S1A
THY1	-1.66504	-3.51213	-2.10934	0	0	1910.44	1147.38	543.954	0	0	0	THY1	Homo sapiens		7070	-	NM_006288.2	THY1	11	Homo sapiens Thy-1 cell surface antigen (THY1), mRNA.	CD90; FLJ33325		7070	The irregular network of unit membranes, visible only by electron microscopy, that occurs in the cytoplasm of many eukaryotic cells. The membranes form a complex meshwork of tubular channels, which are often expanded into slitlike cavities called cisternae. The ER takes two forms, rough (or granular), with ribosomes adhering to the outer surface, and smooth (with no ribosomes attached) [goid 5783…	Blood vessel formation when new vessels emerge from the proliferation of pre-existing blood vessels [goid 1525] [evidence ISS]; Any process that stops, prevents or reduces the frequency, rate or extent of protein kinase activity [goid 6469] [evidence ISS]; A process that is carried out at the cellular level which results in the formation, arrangement of constituent parts, or disassembly of cytosk…	Increases the rate of GTP hydrolysis by a GTPase of the Rho family [goid 5100] [evidence ISS]; Interacting selectively with an integrin [goid 5178] [pmid 15004192] [evidence IPI]; Interacting selectively with any protein or protein complex (a complex of two or more proteins that may include other nonprotein molecules) [goid 5515] [pmid 7513706] [evidence IPI]; Interacting selectively with any gly…	-	Supp. Fig. S1A
CTSK	-1.47332	-2.99386	-2.03205	0	0	2254.66	1530.32	753.093	0	0	0	CTSK	Homo sapiens		1513	-	NM_000396.2	CTSK	1	Homo sapiens cathepsin K (CTSK), mRNA.	CTSO2; CTSO; CTSO1; PKND; CTS02; PYCD; MGC23107		1513	A cytoplasmic, membrane-bounded organelle that is found in most animal cells and that contains a variety of hydrolases, most of which have their maximal activities in the pH range 5-6. The contained enzymes display latency if properly isolated. About 40 different lysosomal hydrolases are known and lysosomes have a great variety of morphologies and functions [goid 5764] [evidence IEA]	The hydrolysis of a peptide bond or bonds within a protein [goid 6508] [evidence IEA]; The hydrolysis of a peptide bond or bonds within a protein [goid 6508] [pmid 7818555] [evidence TAS]	Catalysis of the hydrolysis of internal, alpha-peptide bonds in a polypeptide chain by a mechanism in which the sulfhydryl group of a cysteine residue at the active center acts as a nucleophile [goid 4197] [evidence IEA]; Catalysis of the hydrolysis of internal, alpha-peptide bonds in a polypeptide chain by a mechanism in which the sulfhydryl group of a cysteine residue at the active center acts …	-	Supp. Fig. S1A
IGFBP5	-1.9039	-3.84321	-2.0186	0	0	8186.44	4299.82	2130.1	0	0	0	IGFBP5	Homo sapiens		3488	-	NM_000599.2	IGFBP5	2	Homo sapiens insulin-like growth factor binding protein 5 (IGFBP5), mRNA.	IBP5		3488	The irregular network of unit membranes, visible only by electron microscopy, that occurs in the cytoplasm of many eukaryotic cells. The membranes form a complex meshwork of tubular channels, which are often expanded into slitlike cavities called cisternae. The ER takes two forms, rough (or granular), with ribosomes adhering to the outer surface, and smooth (with no ribosomes attached) [goid 5783…	Any process that modulates the frequency, rate or extent of cell growth [goid 1558] [evidence IEA]; The cascade of processes by which a signal interacts with a receptor, causing a change in the level or activity of a second messenger or other downstream target, and ultimately effecting a change in the functioning of the cell [goid 7165] [pmid 7525452] [evidence NAS]; Any process that stops, preve…	Interacting selectively with insulin-like growth factor I [goid 31994] [pmid 10766744] [evidence IPI]	-	Supp. Fig. S1A
COL6A1	-1.92528	-3.85171	-2.0006	0	0	2541.9	1320.28	659.939	0	0	0	COL6A1	Homo sapiens		1291	+	NM_001848.1	COL6A1	21	Homo sapiens collagen, type VI, alpha 1 (COL6A1), mRNA.	OPLL		1291	The space external to the outermost structure of a cell. For cells without external protective or external encapsulating structures this refers to space outside of the plasma membrane. This term covers the host cell environment outside an intracellular parasite [goid 5576] [evidence IEA]; A layer consisting mainly of proteins (especially collagen) and glycosaminoglycans (mostly as proteoglycans) …	The attachment of a cell, either to another cell or to an underlying substrate such as the extracellular matrix, via cell adhesion molecules [goid 7155] [evidence NAS]	The action of a molecule that contributes to the structural integrity of a complex or assembly within or outside a cell [goid 5198] [evidence IEA]; Interacting selectively with any protein or protein complex (a complex of two or more proteins that may include other nonprotein molecules) [goid 5515] [evidence IEA]	+	Supp. Fig. S1A
BGN	-1.32193	-2.64195	-1.99855	0	0	5559.12	4205.3	2104.17	0	0	0	BGN	Homo sapiens		633	+	NM_001711.3	BGN	X	Homo sapiens biglycan (BGN), mRNA.	SLRR1A; PG-S1; PGI; DSPG1		633	The space external to the outermost structure of a cell. For cells without external protective or external encapsulating structures this refers to space outside of the plasma membrane. This term covers the host cell environment outside an intracellular parasite [goid 5576] [evidence IEA]; A layer consisting mainly of proteins (especially collagen) and glycosaminoglycans (mostly as proteoglycans) …	Any process specifically pertinent to the functioning of integrated living units: cells, tissues, organs, and organisms. A process is a collection of molecular events with a defined beginning and end [goid 8150] [evidence ND ]	Interacting selectively with any protein or protein complex (a complex of two or more proteins that may include other nonprotein molecules) [goid 5515] [evidence IEA]; The action of a molecule that contributes to the structural integrity of the extracellular matrix [goid 5201] [pmid 1860845] [evidence NAS]; Interacting selectively with any protein or protein complex (a complex of two or more prot…	+	Supp. Fig. S1A
ODZ3	-1.31469	-2.5834	-1.96503	0	0	395.185	300.592	152.971	0	0	0	ODZ3	Homo sapiens		55714	+	NM_001080477.1	ODZ3	4	Homo sapiens odz, odd Oz/ten-m homolog 3 (Drosophila) (ODZ3), mRNA.	FLJ10886; FLJ10474; KIAA1455; Ten-m3		55714	Double layer of lipid molecules that encloses all cells, and, in eukaryotes, many organelles; may be a single or double lipid bilayer; also includes associated proteins [goid 16020] [evidence IEA]; Penetrating at least one phospholipid bilayer of a membrane. May also refer to the state of being buried in the bilayer with no exposure outside the bilayer. When used to describe a protein, indicates …	The cascade of processes by which a signal interacts with a receptor, causing a change in the level or activity of a second messenger or other downstream target, and ultimately effecting a change in the functioning of the cell [goid 7165] [evidence IEA]		+	Supp. Fig. S1A
CD248	-1.43479	-2.80659	-1.9561	0	0	1104.05	769.487	393.378	0	0	0	CD248	Homo sapiens		57124	-	NM_020404.2	CD248	11	Homo sapiens CD248 molecule, endosialin (CD248), mRNA.	MGC119478; CD164L1; TEM1; MGC119479		57124	A layer consisting mainly of proteins (especially collagen) and glycosaminoglycans (mostly as proteoglycans) that forms a sheet underlying or overlying cells such as endothelial and epithelial cells. The proteins are secreted by cells in the vicinity [goid 5578] [pmid 10947988] [evidence TAS]; All of the contents of a cell excluding the plasma membrane and nucleus, but including other subcellular…	Any process specifically pertinent to the functioning of integrated living units: cells, tissues, organs, and organisms. A process is a collection of molecular events with a defined beginning and end [goid 8150] [evidence ND ]	The selective, often stoichiometric, interaction of a molecule with one or more specific sites on another molecule [goid 5488] [evidence IEA]; Interacting selectively with calcium ions (Ca2+) [goid 5509] [evidence IEA]; Interacting selectively with any mono-, di- or trisaccharide carbohydrate [goid 5529] [evidence IEA]	-	Supp. Fig. S1A
OAF	-1.78613	-3.44161	-1.92685	0	0	2545.24	1425	739.55	0	0	0	OAF	Homo sapiens		220323	+	NM_178507.2	OAF	11	Homo sapiens OAF homolog (Drosophila) (OAF), mRNA.	NS5ATP13TP2; MGC52117		220323				+	Supp. Fig. S1A
THBS2	-1.75452	-3.36367	-1.91714	0	0	916.27	522.234	272.402	0	0	0	THBS2	Homo sapiens		7058	-	NM_003247.2	THBS2	6	Homo sapiens thrombospondin 2 (THBS2), mRNA.	TSP2		7058	The space external to the outermost structure of a cell. For cells without external protective or external encapsulating structures this refers to space outside of the plasma membrane. This term covers the host cell environment outside an intracellular parasite [goid 5576] [evidence IEA]; The space external to the outermost structure of a cell. For cells without external protective or external en…	The attachment of a cell, either to another cell or to an underlying substrate such as the extracellular matrix, via cell adhesion molecules [goid 7155] [evidence IEA]	The action of a molecule that contributes to the structural integrity of a complex or assembly within or outside a cell [goid 5198] [evidence IEA]; Interacting selectively with calcium ions (Ca2+) [goid 5509] [evidence IEA]; Interacting selectively with any protein or protein complex (a complex of two or more proteins that may include other nonprotein molecules) [goid 5515] [evidence IEA]; Intera…	-	Supp. Fig. S1A
LOC100133432	-2.48139	-4.7123	-1.89905	0	0	489.824	197.399	103.946	0	0	0.0194805	LOC100133432	Homo sapiens		100133432		XM_001714734.1	LOC100133432		PREDICTED: Homo sapiens similar to Mucin-6 precursor (Gastric mucin-6) (LOC100133432), mRNA.			100133432					Supp. Fig. S1A
TGFBI	-1.43778	-2.69754	-1.87618	0	0	4636.02	3224.42	1718.61	0	0	0	TGFBI	Homo sapiens		7045	+	NM_000358.1	TGFBI	5	Homo sapiens transforming growth factor, beta-induced, 68kDa (TGFBI), mRNA.	CSD1; CSD2; CDB1; CDGG1; EBMD; CSD3; BIGH3; LCD1; CDG2; CSD		7045	The space external to the outermost structure of a cell. For cells without external protective or external encapsulating structures this refers to space outside of the plasma membrane. This term covers the host cell environment outside an intracellular parasite [goid 5576] [evidence IEA]; A layer consisting mainly of proteins (especially collagen) and glycosaminoglycans (mostly as proteoglycans) …	Any process that stops, prevents or reduces the frequency, rate or extent of cell adhesion [goid 7162] [pmid 8024701] [evidence TAS]; The series of events required for an organism to receive a visual stimulus, convert it to a molecular signal, and recognize and characterize the signal. Visual stimuli are detected in the form of photons and are processed to form an image [goid 7601] [pmid 9463327]…	Interacting selectively with an integrin [goid 5178] [pmid 1388724] [evidence TAS]; Interacting selectively with any protein or protein complex (a complex of two or more proteins that may include other nonprotein molecules) [goid 5515] [evidence IEA]	+	Supp. Fig. S1A
TMEM119	-1.83917	-3.44387	-1.87251	0	0	765.118	416.012	222.168	0	0	0	TMEM119	Homo sapiens		338773	-	NM_181724.1	TMEM119	12	Homo sapiens transmembrane protein 119 (TMEM119), mRNA.			338773	Double layer of lipid molecules that encloses all cells, and, in eukaryotes, many organelles; may be a single or double lipid bilayer; also includes associated proteins [goid 16020] [evidence IEA]; Penetrating at least one phospholipid bilayer of a membrane. May also refer to the state of being buried in the bilayer with no exposure outside the bilayer. When used to describe a protein, indicates …			-	Supp. Fig. S1A
ANGPTL2	-1.66812	-3.10122	-1.85912	0	0	866.784	519.619	279.498	0	0	0	ANGPTL2	Homo sapiens		23452	-	NM_012098.2	ANGPTL2	9	Homo sapiens angiopoietin-like 2 (ANGPTL2), mRNA.	ARP2; MGC8889; HARP		23452		The cascade of processes by which a signal interacts with a receptor, causing a change in the level or activity of a second messenger or other downstream target, and ultimately effecting a change in the functioning of the cell [goid 7165] [evidence IEA]	Interacting selectively with one or more specific sites on a receptor molecule, a macromolecule that undergoes combination with a hormone, neurotransmitter, drug or intracellular messenger to initiate a change in cell function [goid 5102] [evidence IEA]	-	Supp. Fig. S1A
DPYSL2	-1.612	-2.98187	-1.8498	0	0	1938.1	1202.3	649.963	0	0	0	DPYSL2	Homo sapiens		1808	+	NM_001386.4	DPYSL2	8	Homo sapiens dihydropyrimidinase-like 2 (DPYSL2), mRNA.	DHPRP2; DRP-2; DRP2; CRMP2		1808	All of the contents of a cell excluding the plasma membrane and nucleus, but including other subcellular structures [goid 5737] [evidence IEA]; A semiautonomous, self replicating organelle that occurs in varying numbers, shapes, and sizes in the cytoplasm of virtually all eukaryotic cells. It is notably the site of tissue respiration [goid 5739] [evidence IEA]; Any of the various filamentous elem…	The chemical reactions and pathways involving nucleobases, nucleosides, nucleotides and nucleic acids [goid 6139] [pmid 8973361] [evidence TAS]; The cascade of processes by which a signal interacts with a receptor, causing a change in the level or activity of a second messenger or other downstream target, and ultimately effecting a change in the functioning of the cell [goid 7165] [pmid 8973361] …	Catalysis of the hydrolysis of any carbon-nitrogen bond, C-N, with the exception of peptide bonds [goid 16810] [evidence IEA]; Catalysis of the reaction: 5,6-dihydrouracil + H2O = 3-ureidopropionate [goid 4157] [pmid 8973361] [evidence TAS]; Interacting selectively with any protein or protein complex (a complex of two or more proteins that may include other nonprotein molecules) [goid 5515] [pmid…	+	Supp. Fig. S1A
NBL1	-1.6802	-3.06696	-1.82536	0	0	2856.12	1699.87	931.256	0	0	0	NBL1	Homo sapiens		4681	+	NM_182744.1	NBL1	1	Homo sapiens neuroblastoma, suppression of tumorigenicity 1 (NBL1), transcript variant 1, mRNA.	D1S1733E; NO3; DAND1; DAN; NB; MGC8972		4681	The space external to the outermost structure of a cell. For cells without external protective or external encapsulating structures this refers to space outside of the plasma membrane. This term covers the host cell environment outside an intracellular parasite [goid 5576] [evidence IEA]	Any process that stops, prevents or reduces the rate or extent of progression through the cell cycle [goid 45786] [evidence IEA]		+	Supp. Fig. S1A
SH3PXD2A	-1.81309	-3.29176	-1.81555	0	0	2113.8	1165.86	642.151	0	0	0	SH3PXD2A	Homo sapiens		9644	-	NM_014631.2	SH3PXD2A	10	Homo sapiens SH3 and PX domains 2A (SH3PXD2A), mRNA.	SH3MD1; FISH		9644	All of the contents of a cell excluding the plasma membrane and nucleus, but including other subcellular structures [goid 5737] [evidence IEA]; A prolongation or process extending from a cell, e.g. a flagellum or axon [goid 42995] [evidence IEA]	Any process that mediates interactions between a cell and its surroundings. Encompasses interactions such as signaling or attachment between one cell and another cell, between a cell and an extracellular matrix, or between a cell and any other aspect of its environment [goid 7154] [evidence IEA]	Interacting selectively with any protein or protein complex (a complex of two or more proteins that may include other nonprotein molecules) [goid 5515] [evidence IEA]; Interacting selectively with any inositol-containing glycerophospholipid [goid 35091] [evidence IEA]	-	Supp. Fig. S1A
DKK3	-1.49945	-2.70579	-1.80453	0	0	908.659	605.996	335.82	0.00110969	0.000976046	0.00326865	DKK3	Homo sapiens		27122	-	NM_013253.4	DKK3	11	Homo sapiens dickkopf homolog 3 (Xenopus laevis) (DKK3), transcript variant 2, mRNA.	REIC		27122	The space external to the outermost structure of a cell. For cells without external protective or external encapsulating structures this refers to space outside of the plasma membrane. This term covers the host cell environment outside an intracellular parasite [goid 5576] [evidence IEA]; That part of a multicellular organism outside the cells proper, usually taken to be outside the plasma membra…	The biological process whose specific outcome is the progression of a multicellular organism over time from an initial condition (e.g. a zygote or a young adult) to a later condition (e.g. a multicellular animal or an aged adult) [goid 7275] [evidence IEA]; The process by which anatomical structures are generated and organized. Morphogenesis pertains to the creation of form [goid 9653] [pmid 1057…		-	Supp. Fig. S1A
OLFM1	-1.9352	-3.48712	-1.80194	0	0	494.409	255.482	141.781	0.00399425	0.0617379	0.0115196	OLFM1	Homo sapiens		10439	+	NM_058199.2	OLFM1	9	Homo sapiens olfactomedin 1 (OLFM1), transcript variant 3, mRNA.	AMY; NOELIN1; NOE1; OlfA		10439	The irregular network of unit membranes, visible only by electron microscopy, that occurs in the cytoplasm of many eukaryotic cells. The membranes form a complex meshwork of tubular channels, which are often expanded into slitlike cavities called cisternae. The ER takes two forms, rough (or granular), with ribosomes adhering to the outer surface, and smooth (with no ribosomes attached) [goid 5783…	The biological process whose specific outcome is the progression of a multicellular organism over time from an initial condition (e.g. a zygote or a young adult) to a later condition (e.g. a multicellular animal or an aged adult) [goid 7275] [evidence IEA]; The process whose specific outcome is the progression of nervous tissue over time, from its formation to its mature state [goid 7399] [pmid 9…	Interacting selectively with any protein or protein complex (a complex of two or more proteins that may include other nonprotein molecules) [goid 5515] [pmid 17043677] [evidence IPI]	+	Supp. Fig. S1A
C3orf72	-2.87085	-5.13512	-1.78871	0	0	1230.77	428.711	239.676	0	0	0	C3ORF72	Homo sapiens		401089	+	XM_376269.2	C3ORF72	3	Homo sapiens chromosome 3 open reading frame 72 (C3orf72), mRNA.			401089				+	Supp. Fig. S1A
C4orf31	-1.34498	-2.37505	-1.76586	0	0	339.654	252.535	143.009	0	0	0	C4ORF31	Homo sapiens		79625	-	NM_024574.2	C4ORF31	4	Homo sapiens chromosome 4 open reading frame 31 (C4orf31), mRNA.	FLJ23191		79625	The space external to the outermost structure of a cell. For cells without external protective or external encapsulating structures this refers to space outside of the plasma membrane. This term covers the host cell environment outside an intracellular parasite [goid 5576] [evidence IEA]			-	Supp. Fig. S1A
ITM2C	-1.72377	-3.01444	-1.74875	0	0	1943.15	1127.27	644.613	0	0	0	ITM2C	Homo sapiens		81618	+	NM_001012516.1	ITM2C	2	Homo sapiens integral membrane protein 2C (ITM2C), transcript variant 2, mRNA.	E25; ITM3; BRI3; E25C; BRICD2C		81618	A compound membranous cytoplasmic organelle of eukaryotic cells, consisting of flattened, ribosome-free vesicles arranged in a more or less regular stack. The Golgi apparatus differs from the endoplasmic reticulum in often having slightly thicker membranes, appearing in sections as a characteristic shallow semicircle so that the convex side (cis or entry face) abuts the endoplasmic reticulum, sec…		Interacting selectively with ATP, adenosine 5'-triphosphate, a universally important coenzyme and enzyme regulator [goid 5524] [evidence IEA]	+	Supp. Fig. S1A
PDGFRA	-2.0062	-3.46447	-1.72688	0	0	1381.16	688.448	398.666	0	0	0	PDGFRA	Homo sapiens		5156	+	NM_006206.3	PDGFRA	4	Homo sapiens platelet-derived growth factor receptor, alpha polypeptide (PDGFRA), mRNA.	PDGFR2; Rhe-PDGFRA; CD140A; MGC74795		5156	Penetrating at least one phospholipid bilayer of a plasma membrane. May also refer to the state of being buried in the bilayer with no exposure outside the bilayer [goid 5887] [pmid 2536956] [evidence IDA]; Double layer of lipid molecules that encloses all cells, and, in eukaryotes, many organelles; may be a single or double lipid bilayer; also includes associated proteins [goid 16020] [evidence …	A change in the morphology or behavior of a cell resulting from exposure to an activating factor such as a cellular or soluble ligand [goid 1775] [pmid 10508235] [evidence TAS]; Morphogenesis of an organ. An organ is defined as a tissue or set of tissues that work together to perform a specific function or functions. Morphogenesis is the process by which anatomical structures are generated and or…	Interacting selectively with a nucleotide, any compound consisting of a nucleoside that is esterified with (ortho)phosphate or an oligophosphate at any hydroxyl group on the ribose or deoxyribose moiety [goid 166] [evidence IEA]; Combining with an extracellular or intracellular messenger to initiate a change in cell activity [goid 4872] [evidence IEA]; [goid 5018] [pmid 2536956] [evidence IDA]; […	+	Supp. Fig. S1A
AEBP1	-1.72342	-2.97096	-1.72387	0	0	1610.36	934.398	542.034	0	0	0	AEBP1	Homo sapiens		165	+	NM_001129.3	AEBP1	7	Homo sapiens AE binding protein 1 (AEBP1), mRNA.	FLJ33612; ACLP		165	The space external to the outermost structure of a cell. For cells without external protective or external encapsulating structures this refers to space outside of the plasma membrane. This term covers the host cell environment outside an intracellular parasite [goid 5576] [evidence IEA]; A membrane-bounded organelle of eukaryotic cells in which chromosomes are housed and replicated. In most cell…	The synthesis of either RNA on a template of DNA or DNA on a template of RNA [goid 6350] [evidence IEA]; Any process that modulates the frequency, rate or extent of DNA-dependent transcription [goid 6355] [evidence IEA]; The hydrolysis of a peptide bond or bonds within a protein [goid 6508] [evidence IEA]; The attachment of a cell, either to another cell or to an underlying substrate such as the …	Interacting selectively with DNA (deoxyribonucleic acid) [goid 3677] [evidence IEA]; The function of a transcription cofactor that represses transcription from a RNA polymerase II promoter; does not bind DNA itself [goid 3714] [evidence IEA]; Catalysis of the hydrolysis of C-terminal amino acid residues from a polypeptide chain by a mechanism in which water acts as a nucleophile, one or two metal…	+	Supp. Fig. S1A
LAMA2	-1.70843	-2.9154	-1.70648	0	0	359.665	210.523	123.367	0	0	0	LAMA2	Homo sapiens		3908	+	NM_000426.3	LAMA2	6	Homo sapiens laminin, alpha 2 (LAMA2), transcript variant 1, mRNA.	LAMM		3908	A thin layer of dense material found in various animal tissues interposed between the cells and the adjacent connective tissue. It consists of the basal lamina plus an associated layer of reticulin fibers [goid 5604] [evidence IEA]; A laminin complex composed of alpha1, beta1 and gamma1 polypeptide chains [goid 5606] [evidence IEA]; A layer consisting mainly of proteins (especially collagen) and …	Any process that modulates the frequency, rate or extent of attachment of a cell to another cell or to the extracellular matrix [goid 30155] [evidence IEA]; Any process that modulates the frequency, rate or extent of cell migration [goid 30334] [evidence IEA]; Any process that modulates the frequency, rate or extent of embryonic development [goid 45995] [evidence IEA]; Any process that modulates …	Interacting selectively with one or more specific sites on a receptor molecule, a macromolecule that undergoes combination with a hormone, neurotransmitter, drug or intracellular messenger to initiate a change in cell function [goid 5102] [evidence IEA]; Interacting selectively with one or more specific sites on a receptor molecule, a macromolecule that undergoes combination with a hormone, neuro…	+	Supp. Fig. S1A
DCN	-1.91053	-3.24409	-1.698	0	0	4992.49	2613.14	1538.95	0	0	0	DCN	Homo sapiens		1634	-	NM_133505.2	DCN	12	Homo sapiens decorin (DCN), transcript variant C, mRNA.	PGII; DSPG2; CSCD; PGS2; SLRR1B; PG40		1634	The space external to the outermost structure of a cell. For cells without external protective or external encapsulating structures this refers to space outside of the plasma membrane. This term covers the host cell environment outside an intracellular parasite [goid 5576] [evidence IEA]; A layer consisting mainly of proteins (especially collagen) and glycosaminoglycans (mostly as proteoglycans) …	Morphogenesis of an organ. An organ is defined as a tissue or set of tissues that work together to perform a specific function or functions. Morphogenesis is the process by which anatomical structures are generated and organized. Organs are commonly observed as visibly distinct structures, but may also exist as loosely associated clusters of cells that work together to perform a specific function…	Interacting selectively with any protein or protein complex (a complex of two or more proteins that may include other nonprotein molecules) [goid 5515] [evidence IEA]	-	Supp. Fig. S1A
KIAA1210	-2.317	-3.9101	-1.68757	0	0	783.202	338.024	200.302	0	0	0	KIAA1210	Homo sapiens		57481	-	XM_172801.4	KIAA1210	X	Homo sapiens KIAA1210 (KIAA1210), mRNA.	RP13-347D8.3		57481				-	Supp. Fig. S1A
GYPC	-1.6234	-2.72135	-1.67633	0	0	552.812	340.528	203.139	2.5161e-05	1.25219e-07	1.31195e-05	GYPC	Homo sapiens		2995	+	NM_002101.3	GYPC	2	Homo sapiens glycophorin C (Gerbich blood group) (GYPC), transcript variant 2, mRNA.	MGC126191; GE; CD236R; GYPD; CD236; GPC; MGC117309; MGC126192		2995	The membrane surrounding a cell that separates the cell from its external environment. It consists of a phospholipid bilayer and associated proteins [goid 5886] [pmid 8219208] [evidence NAS]; Penetrating at least one phospholipid bilayer of a plasma membrane. May also refer to the state of being buried in the bilayer with no exposure outside the bilayer [goid 5887] [pmid 2416746] [evidence TAS]; …	The posttranslational glycosylation of protein via the N4 atom of peptidyl-asparagine or the N1' atom peptidyl-tryptophan [goid 6487] [pmid 2416746] [evidence TAS]; The formation of O-glycans by addition of glycosyl groups either to the hydroxyl group of peptidyl-serine, peptidyl-threonine, peptidyl-hydroxylysine, or peptidyl-hydroxyproline, or to the phenol group of peptidyl-tyrosine [goid 6493]…	Interacting selectively with any protein or protein complex (a complex of two or more proteins that may include other nonprotein molecules) [goid 5515] [pmid 16669616] [evidence IPI]	+	Supp. Fig. S1A
ALDH1A2	-1.37626	-2.30589	-1.67547	0	0	1634.63	1187.73	708.894	0	0	0	ALDH1A2	Homo sapiens		8854	-	NM_170696.1	ALDH1A2	15	Homo sapiens aldehyde dehydrogenase 1 family, member A2 (ALDH1A2), transcript variant 2, mRNA.	MGC26444; RALDH(II); RALDH2; RALDH2-T		8854	All of the contents of a cell excluding the plasma membrane and nucleus, but including other subcellular structures [goid 5737] [evidence IEA]	The developmental process by which the heart is generated and organized. The heart is a hollow, muscular organ, which, by contracting rhythmically, keeps up the circulation of the blood [goid 3007] [evidence IEA]; Any process that activates or increases the rate or extent of cell proliferation [goid 8284] [evidence IEA]; The establishment of an organism's body plan or part of an organism with res…	Catalysis of the reaction: retinal + NAD+ + H2O = retinoate + NADH. Acts on both 11-trans and 13-cis forms of retinal [goid 1758] [evidence IEA]; Catalysis of the reaction: 3-chloroallyl aldehyde + H2O = 2 H+ + 2 e- + 3-chloroacrylic acid [goid 4028] [pmid 8663198] [evidence TAS]; Any molecular entity that serves as an electron acceptor and electron donor in an electron transport system [goid 905…	-	Supp. Fig. S1A
C1S	-1.4094	-2.35815	-1.67315	0	0	1089.2	772.811	461.889	0	0	0	C1S	Homo sapiens		716	+	NM_001734.2	C1S	12	Homo sapiens complement component 1, s subcomponent (C1S), transcript variant 1, mRNA.			716	The space external to the outermost structure of a cell. For cells without external protective or external encapsulating structures this refers to space outside of the plasma membrane. This term covers the host cell environment outside an intracellular parasite [goid 5576] [pmid 814163] [evidence EXP]; The space external to the outermost structure of a cell. For cells without external protective …	The hydrolysis of a peptide bond or bonds within a protein [goid 6508] [evidence IEA]; The hydrolysis of a peptide bond or bonds within a protein [goid 6508] [evidence IEA]; Any process involved in the activation of any of the steps of the classical pathway of the complement cascade which allows for the direct killing of microbes, the disposal of immune complexes, and the regulation of other immu…	Catalysis of a biochemical reaction at physiological temperatures. In biologically catalyzed reactions, the reactants are known as substrates, and the catalysts are naturally occurring macromolecular substances known as enzymes. Enzymes possess specific binding sites for substrates, and are usually composed wholly or largely of protein, but RNA that has catalytic activity (ribozyme) is often also…	+	Supp. Fig. S1A
COL1A2	-1.70971	-2.85531	-1.67006	0	0	10010.2	5854.9	3505.81	0	0	0	COL1A2	Homo sapiens		1278	+	NM_000089.3	COL1A2	7	Homo sapiens collagen, type I, alpha 2 (COL1A2), mRNA.	OI4		1278	The space external to the outermost structure of a cell. For cells without external protective or external encapsulating structures this refers to space outside of the plasma membrane. This term covers the host cell environment outside an intracellular parasite [goid 5576] [evidence IEA]; The space external to the outermost structure of a cell. For cells without external protective or external en…	The process whose specific outcome is the progression of the skeleton over time, from its formation to the mature structure. The skeleton is the bony framework of the body in vertebrates (endoskeleton) or the hard outer envelope of insects (exoskeleton or dermoskeleton) [goid 1501] [pmid 8841196] [evidence TAS]; The series of molecular signals generated as a consequence of a transmembrane recepto…	The action of a molecule that contributes to the structural integrity of the extracellular matrix [goid 5201] [evidence NAS]; Interacting selectively with any protein or protein complex (a complex of two or more proteins that may include other nonprotein molecules) [goid 5515] [pmid 16278217] [evidence IPI]	+	Supp. Fig. S1A
HOXA11AS	-1.54874	-2.579	-1.66523	0	0	418.817	270.425	162.395	0	0	0	HOXA11AS	Homo sapiens		221883	+	NR_002795.2	HOXA11AS	7	Homo sapiens HOXA11 antisense RNA (non-protein coding) (HOXA11AS), antisense RNA.			221883				+	Supp. Fig. S1A
COL6A2	-1.62774	-2.69903	-1.65814	0	0	699.388	429.667	259.126	0.0367059	0.00195655	1.31195e-05	COL6A2	Homo sapiens		1292	+	NM_058174.1	COL6A2	21	Homo sapiens collagen, type VI, alpha 2 (COL6A2), transcript variant 2C2, mRNA.	PP3610; DKFZp586E1322		1292	The space external to the outermost structure of a cell. For cells without external protective or external encapsulating structures this refers to space outside of the plasma membrane. This term covers the host cell environment outside an intracellular parasite [goid 5576] [evidence IEA]; A layer consisting mainly of proteins (especially collagen) and glycosaminoglycans (mostly as proteoglycans) …	The attachment of one cell to another cell via adhesion molecules [goid 16337] [evidence NAS]; A process that is carried out at the cellular level which results in the formation, arrangement of constituent parts, or disassembly of an extracellular matrix [goid 30198] [evidence NAS]	The action of a molecule that contributes to the structural integrity of the extracellular matrix [goid 5201] [evidence NAS]; Interacting selectively with two or more protein molecules, or a protein and another macromolecule or complex, simultaneously, thereby physically linking the bound proteins or complexes to each other [goid 30674] [evidence NAS]	+	Supp. Fig. S1A
TMSB15A	-1.72252	-2.85592	-1.65799	0	0	393.737	228.582	137.867	0	0	0	TMSB15A	Homo sapiens		11013	-	NM_021992.2	TMSB15A	X	Homo sapiens thymosin beta 15a (TMSB15A), mRNA.	Tb15; TMSNB; TbNB		11013				-	Supp. Fig. S1A
SERPINF1	-1.42351	-2.35272	-1.65276	0	0	627.802	441.025	266.841	0	0	0	SERPINF1	Homo sapiens		5176	+	NM_002615.4	SERPINF1	17	Homo sapiens serpin peptidase inhibitor, clade F (alpha-2 antiplasmin, pigment epithelium derived factor), member 1 (SERPINF1), mRNA.	PIG35; PEDF; EPC-1		5176	The space external to the outermost structure of a cell. For cells without external protective or external encapsulating structures this refers to space outside of the plasma membrane. This term covers the host cell environment outside an intracellular parasite [goid 5576] [pmid 12737624] [evidence IDA]; That part of a multicellular organism outside the cells proper, usually taken to be outside t…	The biological process whose specific outcome is the progression of a multicellular organism over time from an initial condition (e.g. a zygote or a young adult) to a later condition (e.g. a multicellular animal or an aged adult) [goid 7275] [pmid 8473338] [evidence TAS]; The multiplication or reproduction of cells, resulting in the expansion of a cell population [goid 8283] [pmid 8473338] [evide…	Stops, prevents or reduces the activity of serine-type endopeptidases, enzymes that catalyze the hydrolysis of nonterminal peptide bonds in a polypeptide chain; a serine residue (and a histidine residue) are at the active center of the enzyme [goid 4867] [pmid 8473338] [evidence TAS]	+	Supp. Fig. S1A
CHST7	-1.5598	-2.57589	-1.65142	0	0	619.982	397.474	240.687	0	0	0	CHST7	Homo sapiens		56548	+	NM_019886.2	CHST7	X	Homo sapiens carbohydrate (N-acetylglucosamine 6-O) sulfotransferase 7 (CHST7), mRNA.	C6ST-2		56548	The lipid bilayer surrounding any of the compartments of the Golgi apparatus [goid 139] [evidence IEA]; A compound membranous cytoplasmic organelle of eukaryotic cells, consisting of flattened, ribosome-free vesicles arranged in a more or less regular stack. The Golgi apparatus differs from the endoplasmic reticulum in often having slightly thicker membranes, appearing in sections as a characteri…	The chemical reactions and pathways involving polysaccharides, a polymer of more than 10 monosaccharide residues joined by glycosidic linkages [goid 5976] [pmid 10781596] [evidence TAS]; The chemical reactions and pathways involving N-acetylglucosamine. The D isomer is a common structural unit of glycoproteins in plants, bacteria and animals; it is often the terminal sugar of an oligosaccharide m…	Catalysis of the reaction: 3'-phosphoadenosine 5'-phosphosulfate + N-acetyl-D-glucosamine = adenosine 3',5'-bisphosphate + N-acetyl-D-glucosamine 6-sulfate [goid 1517] [pmid 10913333] [evidence IDA]; Catalysis of the reaction: 3'-phosphoadenosine 5'-phosphosulfate + chondroitin = adenosine 3',5'-bisphosphate + chondroitin 6'-sulfate [goid 8459] [pmid 10781596] [evidence IDA]; Catalysis of the tra…	+	Supp. Fig. S1A
NDN	-1.72126	-2.82438	-1.64088	0	0	1869.54	1086.15	661.931	0	0	0	NDN	Homo sapiens		4692	-	NM_002487.2	NDN	15	Homo sapiens necdin homolog (mouse) (NDN), mRNA.	HsT16328		4692	A membrane-bounded organelle of eukaryotic cells in which chromosomes are housed and replicated. In most cells, the nucleus contains all of the cell's chromosomes except the organellar chromosomes, and is the site of RNA synthesis and processing. In some species, or in specialized cell types, RNA metabolism or DNA replication may be absent [goid 5634] [evidence IEA]; All of the contents of a cell…	Any process that modulates the frequency, rate or extent of cell growth [goid 1558] [evidence IEA]; The characteristic movement of immature neurons from germinal zones to specific positions where they will reside as they mature [goid 1764] [evidence IEA]; The synthesis of either RNA on a template of DNA or DNA on a template of RNA [goid 6350] [evidence IEA]; Any process that modulates the frequen…	Interacting selectively with DNA (deoxyribonucleic acid) [goid 3677] [evidence IEA]; Interacting selectively with any protein or protein complex (a complex of two or more proteins that may include other nonprotein molecules) [goid 5515] [pmid 17353931] [evidence IPI]; Interacting selectively with the microtubule constituent protein gamma-tubulin [goid 43015] [evidence IEA]	-	Supp. Fig. S1A
ALDH1A1	-1.51799	-2.48944	-1.63997	0	0	2608.92	1718.67	1047.99	0	0	0	ALDH1A1	Homo sapiens		216	-	NM_000689.3	ALDH1A1	9	Homo sapiens aldehyde dehydrogenase 1 family, member A1 (ALDH1A1), mRNA.	ALDH11; ALDH-E1; ALDC; RALDH1; MGC2318; ALDH1; PUMB1		216	A membrane-bounded organelle of eukaryotic cells in which chromosomes are housed and replicated. In most cells, the nucleus contains all of the cell's chromosomes except the organellar chromosomes, and is the site of RNA synthesis and processing. In some species, or in specialized cell types, RNA metabolism or DNA replication may be absent [goid 5634] [pmid 18029348] [evidence IDA]; A small, dens…	The chemical reactions and pathways involving aldehydes, any organic compound with the formula R-CH=O, as carried out by individual cells [goid 6081] [pmid 1709013] [evidence TAS]; The process of removal or addition of one or more electrons with or without the concomitant removal or addition of a proton or protons [goid 55114] [evidence IEA]; The chemical reactions and pathways, including anaboli…	Catalysis of the reaction: retinal + NAD+ + H2O = retinoate + NADH. Acts on both 11-trans and 13-cis forms of retinal [goid 1758] [evidence IEA]; Catalysis of the reaction: an aldehyde + NAD+ + H2O = an acid + NADH + H+ [goid 4029] [pmid 224930] [evidence EXP]; Catalysis of the reaction: an aldehyde + NAD+ + H2O = an acid + NADH + H+ [goid 4029] [pmid 1709013] [evidence TAS]; Increases the rate o…	-	Supp. Fig. S1A
PROK1	-1.41731	-2.3223	-1.63852	0	0	260.822	184.026	112.312	0	0	0	PROK1	Homo sapiens		84432	+	NM_032414.2	PROK1	1	Homo sapiens prokineticin 1 (PROK1), mRNA.	PK1; PRK1; EGVEGF		84432	The space external to the outermost structure of a cell. For cells without external protective or external encapsulating structures this refers to space outside of the plasma membrane. This term covers the host cell environment outside an intracellular parasite [goid 5576] [evidence IEA]	The initiation of the activity of the inactive enzyme MAP kinase by phosphorylation by a MAPKK [goid 187] [evidence IEA]; Any process that activates or increases the rate or extent of cell proliferation [goid 8284] [evidence IEA]; Any process that modulates the frequency, rate or extent of angiogenesis [goid 45765] [evidence IEA]	The function that stimulates a cell to grow or proliferate. Most growth factors have other actions besides the induction of cell growth or proliferation [goid 8083] [evidence IEA]	+	Supp. Fig. S1A
CLIP3	-1.65473	-2.70555	-1.63504	0	0	959.52	579.865	354.649	0	0	0	CLIP3	Homo sapiens		25999	-	NM_015526.1	CLIP3	19	Homo sapiens CAP-GLY domain containing linker protein 3 (CLIP3), mRNA.	RSNL1; CLIPR-59; CLIPR59; FLJ33413; DKFZp586N1922		25999	All of the contents of a cell excluding the plasma membrane and nucleus, but including other subcellular structures [goid 5737] [evidence IEA]; A compound membranous cytoplasmic organelle of eukaryotic cells, consisting of flattened, ribosome-free vesicles arranged in a more or less regular stack. The Golgi apparatus differs from the endoplasmic reticulum in often having slightly thicker membrane…			-	Supp. Fig. S1A
ACTA2	-1.38381	-2.25957	-1.63287	0	0	6101.19	4408.99	2700.15	0	0	0	ACTA2	Homo sapiens		59	-	NM_001613.1	ACTA2	10	Homo sapiens actin, alpha 2, smooth muscle, aorta (ACTA2), mRNA.	ACTSA		59	Any of the various filamentous elements that form the internal framework of cells, and typically remain after treatment of the cells with mild detergent to remove membrane constituents and soluble components of the cytoplasm. The term embraces intermediate filaments, microfilaments, microtubules, the microtrabecular lattice, and other structures characterized by a polymeric filamentous nature and…		Interacting selectively with any protein or protein complex (a complex of two or more proteins that may include other nonprotein molecules) [goid 5515] [evidence IEA]; Interacting selectively with a nucleotide, any compound consisting of a nucleoside that is esterified with (ortho)phosphate or an oligophosphate at any hydroxyl group on the ribose or deoxyribose moiety [goid 166] [evidence IEA]; T…	-	Supp. Fig. S1A
CLEC11A	-1.63594	-2.6602	-1.6261	0	0	591.732	361.707	222.439	0	0	0	CLEC11A	Homo sapiens		6320	+	NM_002975.2	CLEC11A	19	Homo sapiens C-type lectin domain family 11, member A (CLEC11A), mRNA.	LSLCL; P47; SCGF; CLECSF3		6320	The space external to the outermost structure of a cell. For cells without external protective or external encapsulating structures this refers to space outside of the plasma membrane. This term covers the host cell environment outside an intracellular parasite [goid 5576] [pmid 9442024] [evidence IDA]; All of the contents of a cell excluding the plasma membrane and nucleus, but including other s…	Any process that activates or increases the rate or extent of cell proliferation [goid 8284] [pmid 11920266] [evidence IDA]	The selective, often stoichiometric, interaction of a molecule with one or more specific sites on another molecule [goid 5488] [evidence IEA]; Interacting selectively with any mono-, di- or trisaccharide carbohydrate [goid 5529] [pmid 9705843] [evidence NAS]; The function that stimulates a cell to grow or proliferate. Most growth factors have other actions besides the induction of cell growth or …	+	Supp. Fig. S1A
DENND2A	-1.4644	-2.37997	-1.62522	0	0	488.464	333.559	205.24	0	0	0	DENND2A	Homo sapiens		27147	-	NM_015689.2	DENND2A	7	Homo sapiens DENN/MADD domain containing 2A (DENND2A), mRNA.	KIAA1277; FAM31D		27147				-	Supp. Fig. S1A
FHL2	-1.53962	-2.49898	-1.62311	0	0	1688.03	1096.39	675.487	0.0154954	0.0443019	0.00610789	FHL2	Homo sapiens		2274	-	NM_201557.1	FHL2	2	Homo sapiens four and a half LIM domains 2 (FHL2), transcript variant 4, mRNA.	SLIM3; AAG11; DRAL		2274	A membrane-bounded organelle of eukaryotic cells in which chromosomes are housed and replicated. In most cells, the nucleus contains all of the cell's chromosomes except the organellar chromosomes, and is the site of RNA synthesis and processing. In some species, or in specialized cell types, RNA metabolism or DNA replication may be absent [goid 5634] [pmid 9150430] [evidence TAS]; All of the con…	The synthesis of either RNA on a template of DNA or DNA on a template of RNA [goid 6350] [evidence IEA]; Any process that modulates the frequency, rate or extent of transcription from an RNA polymerase II promoter [goid 6357] [evidence IEA]; Any series of molecular signals generated as a consequence of an androgen binding to its receptor [goid 30521] [pmid 15572661] [evidence NAS]; Any process th…	The function of a transcription cofactor that activates transcription from a RNA polymerase II promoter; does not bind DNA itself [goid 3713] [pmid 15572661] [evidence NAS]; Interacting selectively with zinc (Zn) ions [goid 8270] [evidence IEA]; Interacting selectively with an identical protein or proteins [goid 42802] [pmid 18255255] [evidence IPI]; Interacting selectively with any metal ion [go…	-	Supp. Fig. S1A
RAB31	-1.32053	-2.13461	-1.61648	0	0	2004.95	1518.29	939.259	0	0	0	RAB31	Homo sapiens		11031	+	NM_006868.2	RAB31	18	Homo sapiens RAB31, member RAS oncogene family (RAB31), mRNA.	Rab22B		11031	The membrane surrounding a cell that separates the cell from its external environment. It consists of a phospholipid bilayer and associated proteins [goid 5886] [evidence IEA]	Any series of molecular signals in which a small monomeric GTPase relays one or more of the signals [goid 7264] [evidence IEA]; The directed movement of proteins into, out of, within or between cells [goid 15031] [evidence IEA]	Interacting selectively with a nucleotide, any compound consisting of a nucleoside that is esterified with (ortho)phosphate or an oligophosphate at any hydroxyl group on the ribose or deoxyribose moiety [goid 166] [evidence IEA]; Catalysis of the reaction: GTP + H2O = GDP + phosphate [goid 3924] [pmid 8863739] [evidence TAS]; Interacting selectively with GTP, guanosine triphosphate [goid 5525] [e…	+	Supp. Fig. S1A
EDNRA	-2.20115	-3.5039	-1.59186	0	0	1357.34	616.65	387.379	0	0	0	EDNRA	Homo sapiens		1909	+	NM_001957.1	EDNRA	4	Homo sapiens endothelin receptor type A (EDNRA), mRNA.	ETRA; ETA		1909	The membrane surrounding a cell that separates the cell from its external environment. It consists of a phospholipid bilayer and associated proteins [goid 5886] [evidence IEA]; Penetrating at least one phospholipid bilayer of a plasma membrane. May also refer to the state of being buried in the bilayer with no exposure outside the bilayer [goid 5887] [pmid 1326535] [evidence TAS]	The process that regulates the coordinated growth and sprouting of blood vessels giving rise to the organized vascular system [goid 1569] [evidence IEA]; A change in state or activity of a cell or an organism (in terms of movement, secretion, enzyme production, gene expression, etc.) as a result of a stimulus indicating lowered oxygen tension. Hypoxia, defined as a decline in O2 levels below norm…	A G-protein coupled receptor that preferentially binds endothelin 1 [goid 1599] [pmid 8611157] [evidence NAS]; Catalysis of the reaction: 1-phosphatidyl-1D-myo-inositol 4,5-bisphosphate + H2O = D-myo-inositol 1,4,5-trisphosphate + diacylglycerol [goid 4435] [pmid 8702836] [evidence TAS]; Combining with an extracellular or intracellular messenger to initiate a change in cell activity [goid 4872] […	+	Supp. Fig. S1A
OLFML3	-1.79699	-2.85307	-1.5877	0	0	973.375	541.67	341.167	0	0	0	OLFML3	Homo sapiens		56944	+	NM_020190.2	OLFML3	1	Homo sapiens olfactomedin-like 3 (OLFML3), mRNA.	OLF44; HNOEL-iso		56944	The space external to the outermost structure of a cell. For cells without external protective or external encapsulating structures this refers to space outside of the plasma membrane. This term covers the host cell environment outside an intracellular parasite [goid 5576] [evidence IEA]			+	Supp. Fig. S1A
C20orf103	-1.68718	-2.64634	-1.5685	0	0	455.319	269.87	172.056	0	0	0	C20ORF103	Homo sapiens		24141	+	NM_012261.2	C20ORF103	20	Homo sapiens chromosome 20 open reading frame 103 (C20orf103), mRNA.			24141	Double layer of lipid molecules that encloses all cells, and, in eukaryotes, many organelles; may be a single or double lipid bilayer; also includes associated proteins [goid 16020] [evidence IEA]; Penetrating at least one phospholipid bilayer of a membrane. May also refer to the state of being buried in the bilayer with no exposure outside the bilayer. When used to describe a protein, indicates …			+	Supp. Fig. S1A
MATN2	-2.1281	-3.3364	-1.56778	0	0	761.677	357.914	228.293	0	0	0	MATN2	Homo sapiens		4147	+	NM_002380.3	MATN2	8	Homo sapiens matrilin 2 (MATN2), transcript variant 1, mRNA.			4147	The space external to the outermost structure of a cell. For cells without external protective or external encapsulating structures this refers to space outside of the plasma membrane. This term covers the host cell environment outside an intracellular parasite [goid 5576] [evidence IEA]; A layer consisting mainly of proteins (especially collagen) and glycosaminoglycans (mostly as proteoglycans) …	Any process specifically pertinent to the functioning of integrated living units: cells, tissues, organs, and organisms. A process is a collection of molecular events with a defined beginning and end [goid 8150] [evidence ND ]	Elemental activities, such as catalysis or binding, describing the actions of a gene product at the molecular level. A given gene product may exhibit one or more molecular functions [goid 3674] [evidence ND ]; Interacting selectively with calcium ions (Ca2+) [goid 5509] [evidence IEA]	+	Supp. Fig. S1A
CXCL12	-1.72178	-2.68215	-1.55778	0	0	740.676	430.18	276.15	0	0	0	CXCL12	Homo sapiens		6387	-	NM_000609.4	CXCL12	10	Homo sapiens chemokine (C-X-C motif) ligand 12 (stromal cell-derived factor 1) (CXCL12), transcript variant 2, mRNA.	chemokine; SDF1A; TPAR1; SDF1; SDF1B; SCYB12; TLSF-b; SDF-1b; TLSF-a; PBSF; SDF-1a		6387	The space external to the outermost structure of a cell. For cells without external protective or external encapsulating structures this refers to space outside of the plasma membrane. This term covers the host cell environment outside an intracellular parasite [goid 5576] [evidence IEA]; The space external to the outermost structure of a cell. For cells without external protective or external en…	Any immune system process that functions in the calibrated response of an organism to a potential internal or invasive threat [goid 6955] [evidence IEA]; The process that regulates the coordinated growth and sprouting of blood vessels giving rise to the organized vascular system [goid 1569] [evidence IEA]; Cell migration that is accomplished by extension and retraction of a pseudopodium [goid 166…	The function of a family of chemotactic pro-inflammatory activation-inducible cytokines acting primarily upon hemopoietic cells in immunoregulatory processes; all chemokines possess a number of conserved cysteine residues involved in intramolecular disulfide bond formation [goid 8009] [evidence IEA]; Mediates the transfer of a signal from the outside to the inside of a cell by means other than th…	-	Supp. Fig. S1A
RASL12	-1.4034	-2.17445	-1.54942	0	0	373.625	266.229	171.825	0	0	0	RASL12	Homo sapiens		51285	-	NM_016563.2	RASL12	15	Homo sapiens RAS-like, family 12 (RASL12), mRNA.	RIS		51285		Any series of molecular signals in which a small monomeric GTPase relays one or more of the signals [goid 7264] [evidence IEA]	Interacting selectively with a nucleotide, any compound consisting of a nucleoside that is esterified with (ortho)phosphate or an oligophosphate at any hydroxyl group on the ribose or deoxyribose moiety [goid 166] [evidence IEA]; Interacting selectively with GTP, guanosine triphosphate [goid 5525] [evidence IEA]	-	Supp. Fig. S1A
PENK	-3.10963	-4.81765	-1.54927	0	0	467.812	150.44	97.1036	0	0	0.194805	PENK	Homo sapiens		5179	-	NM_006211.2	PENK	8	Homo sapiens proenkephalin (PENK), mRNA.			5179	The space external to the outermost structure of a cell. For cells without external protective or external encapsulating structures this refers to space outside of the plasma membrane. This term covers the host cell environment outside an intracellular parasite [goid 5576] [evidence IEA]	An acute behavioral change resulting from a perceived external threat [goid 1662] [evidence IEA]; The cascade of processes by which a signal interacts with a receptor, causing a change in the level or activity of a second messenger or other downstream target, and ultimately effecting a change in the functioning of the cell [goid 7165] [pmid 7057924] [evidence TAS]; The series of molecular signals…	Naturally occurring peptide that is an opioid (any non-alkaloid having an opiate-like effect that can be reversed by naloxone or other recognized morphine antagonist). These include Leu- and Met-enkephalin, dynorphin and neoendorphin, alpha, beta, gamma and delta endorphins formed from beta-lipotropin, various pronase-resistant peptides such as beta casamorphin, and other peptides whose opiate-li…	-	Supp. Fig. S1A
C1QTNF1	-1.71017	-2.64689	-1.54773	0	0	348.957	204.048	131.837	0.000599822	0.0010453	0.03005	C1QTNF1	Homo sapiens		114897	+	NM_198594.1	C1QTNF1	17	Homo sapiens C1q and tumor necrosis factor related protein 1 (C1QTNF1), mRNA.	CTRP1; ZSIG37; GIP; FLJ90694		114897	The space external to the outermost structure of a cell. For cells without external protective or external encapsulating structures this refers to space outside of the plasma membrane. This term covers the host cell environment outside an intracellular parasite [goid 5576] [evidence IEA]			+	Supp. Fig. S1A
PDGFRB	-1.39231	-2.15155	-1.54531	0	0	2369.45	1701.82	1101.28	0	0	0	PDGFRB	Homo sapiens		5159	-	NM_002609.3	PDGFRB	5	Homo sapiens platelet-derived growth factor receptor, beta polypeptide (PDGFRB), mRNA.	PDGFR; JTK12; CD140B; PDGF-R-beta; PDGFR1		5159	Double layer of lipid molecules that encloses all cells, and, in eukaryotes, many organelles; may be a single or double lipid bilayer; also includes associated proteins [goid 16020] [evidence IEA]; Penetrating at least one phospholipid bilayer of a membrane. May also refer to the state of being buried in the bilayer with no exposure outside the bilayer. When used to describe a protein, indicates …	The cascade of processes by which a signal interacts with a receptor, causing a change in the level or activity of a second messenger or other downstream target, and ultimately effecting a change in the functioning of the cell [goid 7165] [pmid 2536956] [evidence TAS]; The cascade of processes by which a signal interacts with a receptor, causing a change in the level or activity of a second messe…	Interacting selectively with a nucleotide, any compound consisting of a nucleoside that is esterified with (ortho)phosphate or an oligophosphate at any hydroxyl group on the ribose or deoxyribose moiety [goid 166] [evidence IEA]; Combining with an extracellular or intracellular messenger to initiate a change in cell activity [goid 4872] [evidence IEA]; Combining with platelet activating factor to…	-	Supp. Fig. S1A
KANK2	-1.48421	-2.28091	-1.53678	0	0	470.079	316.72	206.093	0	0	0	KANK2	Homo sapiens		25959	-	NM_015493.4	KANK2	19	Homo sapiens KN motif and ankyrin repeat domains 2 (KANK2), mRNA.	SIP; MGC119707; MXRA3; FLJ20004; ANKRD25; DKFZp434N161; KIAA1518		25959				-	Supp. Fig. S1A
RHOBTB3	-2.78273	-4.27276	-1.53546	0	0	744.817	267.657	174.318	0	0	0	RHOBTB3	Homo sapiens		22836	+	NM_014899.2	RHOBTB3	5	Homo sapiens Rho-related BTB domain containing 3 (RHOBTB3), mRNA.	KIAA0878		22836	A thin layer of dense material found in various animal tissues interposed between the cells and the adjacent connective tissue. It consists of the basal lamina plus an associated layer of reticulin fibers [goid 5604] [evidence IEA]; A membrane-bounded organelle of eukaryotic cells in which chromosomes are housed and replicated. In most cells, the nucleus contains all of the cell's chromosomes exc…	Any process by which a protein is transported to, or maintained in, a specific location [goid 8104] [evidence IEA]; Any process specifically pertinent to the functioning of integrated living units: cells, tissues, organs, and organisms. A process is a collection of molecular events with a defined beginning and end [goid 8150] [evidence ND ]	Catalysis of the reaction: GTP + H2O = GDP + phosphate [goid 3924] [pmid 12426103] [evidence NAS]; Interacting selectively with any protein or protein complex (a complex of two or more proteins that may include other nonprotein molecules) [goid 5515] [evidence IEA]	+	Supp. Fig. S1A
GLA	-1.69252	-2.59867	-1.53539	0	0	1432.61	846.438	551.286	0	0	0	GLA	Homo sapiens		2717	-	NM_000169.1	GLA	X	Homo sapiens galactosidase, alpha (GLA), mRNA.	GALA		2717	The space external to the outermost structure of a cell. For cells without external protective or external encapsulating structures this refers to space outside of the plasma membrane. This term covers the host cell environment outside an intracellular parasite [goid 5576] [pmid 1332979] [evidence IMP]; The space external to the outermost structure of a cell. For cells without external protective…	The chemical reactions and pathways, including anabolism and catabolism, by which living organisms transform chemical substances. Metabolic processes typically transform small molecules, but also include macromolecular processes such as DNA repair and replication, and protein synthesis and degradation [goid 8152] [evidence IEA]; The chemical reactions and pathways involving oligosaccharides, mole…	Catalysis of the hydrolysis of any O-glycosyl bond [goid 4553] [evidence IEA]; Catalysis of the hydrolysis of terminal, non-reducing alpha-D-galactose residues in alpha-D-galactosides, including galactose oligosaccharides, galactomannans and galactohydrolase [goid 4557] [pmid 16372133] [evidence IMP]; Catalysis of the hydrolysis of terminal, non-reducing alpha-D-galactose residues in alpha-D-gala…	-	Supp. Fig. S1A
WT1	-1.67716	-2.5595	-1.52609	0	0	321.17	191.497	125.482	0	0	8.43312e-07	WT1	Homo sapiens		7490	-	NM_024425.2	WT1	11	Homo sapiens Wilms tumor 1 (WT1), transcript variant D, mRNA.	GUD; WT33; WAGR; WIT-2		7490	The living contents of a cell; the matter contained within (but not including) the plasma membrane, usually taken to exclude large vacuoles and masses of secretory or ingested material. In eukaryotes it includes the nucleus and cytoplasm [goid 5622] [evidence IEA]; A membrane-bounded organelle of eukaryotic cells in which chromosomes are housed and replicated. In most cells, the nucleus contains …	Any process that stops, prevents or reduces the frequency, rate or extent of transcription from an RNA polymerase II promoter [goid 122] [pmid 7585606] [evidence IDA]; The differentiation of endothelial cells from progenitor cells during blood vessel development, and the de novo formation of blood vessels and tubes [goid 1570] [evidence IEA]; The process whose specific outcome is the progression …	The function of binding to a specific DNA sequence in order to modulate transcription. The transcription factor may or may not also interact selectively with a protein or macromolecular complex [goid 3700] [evidence IEA]; The function of binding to a specific DNA sequence in order to modulate transcription. The transcription factor may or may not also interact selectively with a protein or macrom…	-	Supp. Fig. S1A
EMILIN1	-1.89292	-2.88153	-1.52227	0	0	382.757	202.205	132.831	0	0	0	EMILIN1	Homo sapiens		11117	+	NM_007046.1	EMILIN1	2	Homo sapiens elastin microfibril interfacer 1 (EMILIN1), mRNA.	EMILIN-1; EMILIN; gp115; DKFZP586M121		11117	The space external to the outermost structure of a cell. For cells without external protective or external encapsulating structures this refers to space outside of the plasma membrane. This term covers the host cell environment outside an intracellular parasite [goid 5576] [evidence IEA]; A layer consisting mainly of proteins (especially collagen) and glycosaminoglycans (mostly as proteoglycans) …	The attachment of a cell, either to another cell or to an underlying substrate such as the extracellular matrix, via cell adhesion molecules [goid 7155] [pmid 10358019] [evidence TAS]	A component of the extracellular matrix that enables the matrix to recoil after transient stretching [goid 30023] [evidence IEA]; Interacting selectively with an identical protein or proteins [goid 42802] [evidence IEA]	+	Supp. Fig. S1A
LEPREL1	-1.51943	-2.30093	-1.51434	0	0	704.683	463.782	306.26	0	0	0	LEPREL1	Homo sapiens		55214	-	NM_018192.2	LEPREL1	3	Homo sapiens leprecan-like 1 (LEPREL1), mRNA.	FLJ10718; MLAT4; P3H2		55214	The irregular network of unit membranes, visible only by electron microscopy, that occurs in the cytoplasm of many eukaryotic cells. The membranes form a complex meshwork of tubular channels, which are often expanded into slitlike cavities called cisternae. The ER takes two forms, rough (or granular), with ribosomes adhering to the outer surface, and smooth (with no ribosomes attached) [goid 5783…	The chemical reactions and pathways involving a specific protein, rather than of proteins in general. Includes protein modification [goid 19538] [evidence IEA]; The process of removal or addition of one or more electrons with or without the concomitant removal or addition of a proton or protons [goid 55114] [evidence IEA]	Interacting selectively with iron (Fe) ions [goid 5506] [evidence IEA]; Catalysis of an oxidation-reduction (redox) reaction, a reversible chemical reaction in which the oxidation state of an atom or atoms within a molecule is altered. One substrate acts as a hydrogen or electron donor and becomes oxidized, while the other acts as hydrogen or electron acceptor and becomes reduced [goid 16491] [ev…	-	Supp. Fig. S1A
ISLR	-1.56065	-2.34419	-1.50206	0	0	604.42	387.288	257.837	0	3.6507e-10	4.29502e-05	ISLR	Homo sapiens		3671	+	NM_201526.1	ISLR	15	Homo sapiens immunoglobulin superfamily containing leucine-rich repeat (ISLR), transcript variant 2, mRNA.	HsT17563; MGC102816		3671	The space external to the outermost structure of a cell. For cells without external protective or external encapsulating structures this refers to space outside of the plasma membrane. This term covers the host cell environment outside an intracellular parasite [goid 5576] [evidence IEA]	The attachment of a cell, either to another cell or to an underlying substrate such as the extracellular matrix, via cell adhesion molecules [goid 7155] [pmid 9325048] [evidence TAS]	Interacting selectively with any protein or protein complex (a complex of two or more proteins that may include other nonprotein molecules) [goid 5515] [pmid 9325048] [evidence TAS]	+	Supp. Fig. S1A
C7orf41	-1.54979	-2.31096	-1.49114	0	0	675.942	436.15	292.494	0	0	0	C7ORF41	Homo sapiens		222166	+	NM_152793.1	C7ORF41	7	Homo sapiens chromosome 7 open reading frame 41 (C7orf41), mRNA.	FLJ25903; Ells1		222166				+	Supp. Fig. S1A
VWC2	-2.01277	-3.00082	-1.49089	0	0	295.245	146.686	98.388	0	0	0.124675	VWC2	Homo sapiens		375567	+	NM_198570.1	VWC2	7	Homo sapiens von Willebrand factor C domain containing 2 (VWC2), mRNA.	UNQ739; MGC131845; Brorin		375567	The space external to the outermost structure of a cell. For cells without external protective or external encapsulating structures this refers to space outside of the plasma membrane. This term covers the host cell environment outside an intracellular parasite [goid 5576] [evidence IEA]; That part of a multicellular organism outside the cells proper, usually taken to be outside the plasma membra…	Any process that stops, prevents or reduces the frequency, rate or extent of BMP signaling pathway activity [goid 30514] [pmid 17400546] [evidence ISS]; Any process that activates or increases the frequency, rate or extent of neuron differentiation [goid 45666] [pmid 17400546] [evidence ISS]		+	Supp. Fig. S1A
STMN3	-1.76353	-2.61027	-1.48014	0	0	1359.71	771.017	520.908	0	0	0	STMN3	Homo sapiens		50861	-	NM_015894.2	STMN3	20	Homo sapiens stathmin-like 3 (STMN3), mRNA.	SCLIP		50861	All of the contents of a cell excluding the plasma membrane and nucleus, but including other subcellular structures [goid 5737] [evidence ISS]	A series of reactions within the cell that occur as a result of a single trigger reaction or compound [goid 7242] [evidence IEA]; The process whose specific outcome is the progression of nervous tissue over time, from its formation to its mature state [goid 7399] [pmid 9603203] [evidence TAS]; A process that is carried out at the cellular level which results in the formation, arrangement of const…	Interacting selectively with a specific domain of a protein [goid 19904] [evidence ISS]	-	Supp. Fig. S1A
ROBO3	-1.94547	-2.86908	-1.47475	0	0	386.865	198.854	134.839	0	0	0	ROBO3	Homo sapiens		64221	+	NM_022370.2	ROBO3	11	Homo sapiens roundabout, axon guidance receptor, homolog 3 (Drosophila) (ROBO3), mRNA.	HGPS; HGPPS; RBIG1; FLJ21044; RIG1		64221	Double layer of lipid molecules that encloses all cells, and, in eukaryotes, many organelles; may be a single or double lipid bilayer; also includes associated proteins [goid 16020] [evidence IEA]; Penetrating at least one phospholipid bilayer of a membrane. May also refer to the state of being buried in the bilayer with no exposure outside the bilayer. When used to describe a protein, indicates …	The directed movement of a motile cell or organism, or the directed growth of a cell guided by a specific chemical concentration gradient. Movement may be towards a higher concentration (positive chemotaxis) or towards a lower concentration (negative chemotaxis) [goid 6935] [evidence IEA]; The biological process whose specific outcome is the progression of a multicellular organism over time from …	Combining with an extracellular or intracellular messenger to initiate a change in cell activity [goid 4872] [evidence IEA]	+	Supp. Fig. S1A
GPR124	-1.60379	-2.35258	-1.46688	0	0	535.854	334.116	227.773	0	0	0	GPR124	Homo sapiens		25960	+	NM_032777.6	GPR124	8	Homo sapiens G protein-coupled receptor 124 (GPR124), mRNA.	DKFZp434C211; TEM5; DKFZp434J0911; KIAA1531; FLJ14390		25960	The membrane surrounding a cell that separates the cell from its external environment. It consists of a phospholipid bilayer and associated proteins [goid 5886] [evidence IEA]; Penetrating at least one phospholipid bilayer of a membrane. May also refer to the state of being buried in the bilayer with no exposure outside the bilayer. When used to describe a protein, indicates that all or part of t…	The cascade of processes by which a signal interacts with a receptor, causing a change in the level or activity of a second messenger or other downstream target, and ultimately effecting a change in the functioning of the cell [goid 7165] [evidence IEA]; The series of molecular signals generated as a consequence of a peptide neurotransmitter binding to a cell surface receptor [goid 7218] [evidenc…	Combining with an extracellular or intracellular messenger to initiate a change in cell activity [goid 4872] [evidence IEA]; A receptor that binds an extracellular ligand and transmits the signal to a heterotrimeric G-protein complex. These receptors are characteristically seven-transmembrane receptors and are made up of hetero- or homodimers [goid 4930] [evidence IEA]; Interacting selectively wi…	+	Supp. Fig. S1A
CALD1	-1.44722	-2.1179	-1.46343	0	0	1186.34	819.737	560.147	0	0	0	CALD1	Homo sapiens		800	+	NM_033157.2	CALD1	7	Homo sapiens caldesmon 1 (CALD1), transcript variant 3, mRNA.	L-CAD; CDM; MGC21352; NAG22; H-CAD		800	Any of the various filamentous elements that form the internal framework of cells, and typically remain after treatment of the cells with mild detergent to remove membrane constituents and soluble components of the cytoplasm. The term embraces intermediate filaments, microfilaments, microtubules, the microtrabecular lattice, and other structures characterized by a polymeric filamentous nature and…	Any process involved in the controlled movement of a cell [goid 6928] [pmid 16130169] [evidence TAS]; A process whereby force is generated within muscle tissue, resulting in a change in muscle geometry. Force generation involves a chemo-mechanical energy conversion step. The chemo-mechanical energy conversion step is carried out by the actin/myosin complex activity, which generates force through …	Interacting selectively with monomeric or multimeric forms of actin, including actin filaments [goid 3779] [pmid 1555769] [evidence TAS]; Interacting selectively with calmodulin, a calcium-binding protein with many roles, both in the calcium-bound and calcium-free states [goid 5516] [pmid 1555769] [evidence TAS]; Interacting selectively with tropomyosin, a protein associated with actin filaments …	+	Supp. Fig. S1A
TSHZ3	-1.5286	-2.23467	-1.46191	0	0	672.431	439.899	300.908	0	0	0	TSHZ3	Homo sapiens		57616	-	NM_020856.1	TSHZ3	19	Homo sapiens teashirt zinc finger homeobox 3 (TSHZ3), mRNA.	ZNF537; TSH3; KIAA1474		57616	The living contents of a cell; the matter contained within (but not including) the plasma membrane, usually taken to exclude large vacuoles and masses of secretory or ingested material. In eukaryotes it includes the nucleus and cytoplasm [goid 5622] [evidence IEA]; A membrane-bounded organelle of eukaryotic cells in which chromosomes are housed and replicated. In most cells, the nucleus contains …	The synthesis of either RNA on a template of DNA or DNA on a template of RNA [goid 6350] [evidence IEA]; Any process that modulates the frequency, rate or extent of DNA-dependent transcription [goid 6355] [evidence IEA]; The biological process whose specific outcome is the progression of a multicellular organism over time from an initial condition (e.g. a zygote or a young adult) to a later condi…	The function of binding to a specific DNA sequence in order to modulate transcription. The transcription factor may or may not also interact selectively with a protein or macromolecular complex [goid 3700] [evidence IEA]; Interacting selectively with zinc (Zn) ions [goid 8270] [evidence IEA]; Interacting selectively with DNA of a specific nucleotide composition, e.g. GC-rich DNA binding, or with …	-	Supp. Fig. S1A
ZBTB46	-1.46194	-2.13307	-1.45907	0	0	385.439	263.65	180.697	0	0	0	ZBTB46	Homo sapiens		140685	-	NM_025224.2	ZBTB46	20	Homo sapiens zinc finger and BTB domain containing 46 (ZBTB46), mRNA.	BTBD4; ZNF340; FLJ13502; RINZF; dJ583P15.8; dJ583P15.7		140685	The living contents of a cell; the matter contained within (but not including) the plasma membrane, usually taken to exclude large vacuoles and masses of secretory or ingested material. In eukaryotes it includes the nucleus and cytoplasm [goid 5622] [evidence IEA]; A membrane-bounded organelle of eukaryotic cells in which chromosomes are housed and replicated. In most cells, the nucleus contains …	The synthesis of either RNA on a template of DNA or DNA on a template of RNA [goid 6350] [evidence IEA]; Any process that modulates the frequency, rate or extent of DNA-dependent transcription [goid 6355] [evidence IEA]	Interacting selectively with any nucleic acid [goid 3676] [evidence IEA]; Interacting selectively with any protein or protein complex (a complex of two or more proteins that may include other nonprotein molecules) [goid 5515] [evidence IEA]; Interacting selectively with zinc (Zn) ions [goid 8270] [evidence IEA]; Interacting selectively with any metal ion [goid 46872] [evidence IEA]	-	Supp. Fig. S1A
COL16A1	-4.04703	-5.90091	-1.45808	0	0	975.206	240.968	165.264	0	0	0	COL16A1	Homo sapiens		1307	-	NM_001856.2	COL16A1	1	Homo sapiens collagen, type XVI, alpha 1 (COL16A1), mRNA.	FP1572; 447AA		1307	The space external to the outermost structure of a cell. For cells without external protective or external encapsulating structures this refers to space outside of the plasma membrane. This term covers the host cell environment outside an intracellular parasite [goid 5576] [evidence IEA]; A layer consisting mainly of proteins (especially collagen) and glycosaminoglycans (mostly as proteoglycans) …	The attachment of a cell, either to another cell or to an underlying substrate such as the extracellular matrix, via cell adhesion molecules [goid 7155] [evidence IEA]; The attachment of a cell, either to another cell or to an underlying substrate such as the extracellular matrix, via cell adhesion molecules [goid 7155] [pmid 16754661] [evidence IDA]; Any series of molecular signals generated as …	The action of a molecule that contributes to the structural integrity of a complex or assembly within or outside a cell [goid 5198] [evidence IEA]; Interacting selectively with an integrin [goid 5178] [pmid 16754661] [evidence IDA]; The action of a molecule that contributes to the structural integrity of a complex or assembly within or outside a cell [goid 5198] [evidence IEA]; Interacting select…	-	Supp. Fig. S1A
NR2F2	-1.63511	-2.37302	-1.45129	0	0	1252.2	765.821	527.684	0	0	0	NR2F2	Homo sapiens		7026	+	NM_021005.2	NR2F2	15	Homo sapiens nuclear receptor subfamily 2, group F, member 2 (NR2F2), mRNA.	COUP-TFII; TFCOUP2; MGC117452; COUPTFB; SVP40; ARP1		7026	A membrane-bounded organelle of eukaryotic cells in which chromosomes are housed and replicated. In most cells, the nucleus contains all of the cell's chromosomes except the organellar chromosomes, and is the site of RNA synthesis and processing. In some species, or in specialized cell types, RNA metabolism or DNA replication may be absent [goid 5634] [evidence IEA]; A membrane-bounded organelle …	The characteristic movement of immature neurons from germinal zones to specific positions where they will reside as they mature [goid 1764] [evidence IEA]; The synthesis of either RNA on a template of DNA or DNA on a template of RNA [goid 6350] [evidence IEA]; Any process that modulates the frequency, rate or extent of DNA-dependent transcription [goid 6355] [evidence IEA]; The developmental sequ…	The function of binding to a specific DNA sequence in order to modulate transcription. The transcription factor may or may not also interact selectively with a protein or macromolecular complex [goid 3700] [evidence IEA]; Combining with a steroid hormone to initiate a change in cell activity [goid 3707] [evidence IEA]; The function of binding to a specific DNA sequence in order to modulate transc…	+	Supp. Fig. S1A
SULF2	-1.54444	-2.23301	-1.44583	0	0	900.067	582.777	403.074	0	0	0	SULF2	Homo sapiens		55959	-	NM_018837.2	SULF2	20	Homo sapiens sulfatase 2 (SULF2), transcript variant 1, mRNA.	MGC126411; FLJ90554; KIAA1247; HSULF-2; DKFZp313E091		55959	That part of a multicellular organism outside the cells proper, usually taken to be outside the plasma membranes, and occupied by fluid [goid 5615] [pmid 12368295] [evidence NAS]; The irregular network of unit membranes, visible only by electron microscopy, that occurs in the cytoplasm of many eukaryotic cells. The membranes form a complex meshwork of tubular channels, which are often expanded in…	The chemical reactions and pathways, including anabolism and catabolism, by which living organisms transform chemical substances. Metabolic processes typically transform small molecules, but also include macromolecular processes such as DNA repair and replication, and protein synthesis and degradation [goid 8152] [evidence IEA]; The chemical reactions and pathways involving any proteoglycan conta…	Catalysis of the reaction: a phenol sulfate + H2O = a phenol + SO4(2-) (sulfate) [goid 4065] [pmid 12368295] [evidence IDA]; Interacting selectively with calcium ions (Ca2+) [goid 5509] [evidence IEA]; Catalysis of the hydrolysis of various bonds, e.g. C-O, C-N, C-C, phosphoric anhydride bonds, etc. Hydrolase is the systematic name for any enzyme of EC class 3 [goid 16787] [evidence IEA]	-	Supp. Fig. S1A
JAM3	-1.95204	-2.82057	-1.44493	0	0	851.879	436.404	302.024	0	0	0	JAM3	Homo sapiens		83700	+	NM_032801.3	JAM3	11	Homo sapiens junctional adhesion molecule 3 (JAM3), mRNA.	FLJ14529; JAMC; JAM-C		83700	The membrane surrounding a cell that separates the cell from its external environment. It consists of a phospholipid bilayer and associated proteins [goid 5886] [evidence IEA]; Penetrating at least one phospholipid bilayer of a membrane. May also refer to the state of being buried in the bilayer with no exposure outside the bilayer. When used to describe a protein, indicates that all or part of t…			+	Supp. Fig. S1A
PRSS23	-1.40166	-2.01635	-1.43854	0	0	798.656	569.792	396.09	0	0	0	PRSS23	Homo sapiens		11098	+	NM_007173.3	PRSS23	11	Homo sapiens protease, serine, 23 (PRSS23), mRNA.	MGC5107; SPUVE; SIG13; ZSIG13		11098	The space external to the outermost structure of a cell. For cells without external protective or external encapsulating structures this refers to space outside of the plasma membrane. This term covers the host cell environment outside an intracellular parasite [goid 5576] [evidence IEA]; A membrane-bounded organelle of eukaryotic cells in which chromosomes are housed and replicated. In most cell…	The hydrolysis of a peptide bond or bonds within a protein [goid 6508] [evidence IEA]	Catalysis of the hydrolysis of internal, alpha-peptide bonds in a polypeptide chain by a catalytic mechanism that involves a catalytic triad consisting of a serine nucleophile that is activated by a proton relay involving an acidic residue (e.g. aspartate or glutamate) and a basic residue (usually histidine) [goid 4252] [evidence IEA]; Catalysis of the hydrolysis of a peptide bond. A peptide bond…	+	Supp. Fig. S1A
FOXL2	-2.1644	-3.10451	-1.43435	0	0	490.75	226.737	158.077	0.000594763	0.00675832	0.00221707	FOXL2	Homo sapiens		668	-	NM_023067.2	FOXL2	3	Homo sapiens forkhead box L2 (FOXL2), mRNA.	BPES1; PINTO; BPES; POF3; PFRK		668	A membrane-bounded organelle of eukaryotic cells in which chromosomes are housed and replicated. In most cells, the nucleus contains all of the cell's chromosomes except the organellar chromosomes, and is the site of RNA synthesis and processing. In some species, or in specialized cell types, RNA metabolism or DNA replication may be absent [goid 5634] [evidence IEA]; A membrane-bounded organelle …	Any process that modulates the frequency, rate or extent of DNA-dependent transcription [goid 6355] [evidence IEA]; The process whose specific outcome is the progression of the ovarian follicle over time, from its formation to the mature structure [goid 1541] [evidence ISS]; The process whose specific outcome is the progression of the ovarian follicle over time, from its formation to the mature s…	The function of binding to a specific DNA sequence in order to modulate transcription. The transcription factor may or may not also interact selectively with a protein or macromolecular complex [goid 3700] [evidence IEA]; Interacting selectively with DNA of a specific nucleotide composition, e.g. GC-rich DNA binding, or with a specific sequence motif or type of DNA e.g. promotor binding or rDNA b…	-	Supp. Fig. S1A
TPSB2	-1.73157	-2.47826	-1.43122	0	0	297.959	172.075	120.229	0	0	0	TPSB2	Homo sapiens		64499	-	NM_024164.5	TPSB2	16	Homo sapiens tryptase beta 2 (gene/pseudogene) (TPSB2), mRNA.	tryptaseC; TPSB1; TPS2		64499	The space external to the outermost structure of a cell. For cells without external protective or external encapsulating structures this refers to space outside of the plasma membrane. This term covers the host cell environment outside an intracellular parasite [goid 5576] [evidence NAS]	The hydrolysis of a peptide bond or bonds within a protein [goid 6508] [evidence IEA]; The hydrolysis of a peptide bond or bonds within a protein [goid 6508] [evidence NAS]	Catalysis of the hydrolysis of internal, alpha-peptide bonds in a polypeptide chain by a catalytic mechanism that involves a catalytic triad consisting of a serine nucleophile that is activated by a proton relay involving an acidic residue (e.g. aspartate or glutamate) and a basic residue (usually histidine) [goid 4252] [evidence IEA]; Catalysis of the hydrolysis of a peptide bond. A peptide bond…	-	Supp. Fig. S1A
EFEMP2	-1.96713	-2.8065	-1.42669	0	0	970.665	493.442	345.864	0	0	0	EFEMP2	Homo sapiens		30008	-	NM_016938.1	EFEMP2	11	Homo sapiens EGF-containing fibulin-like extracellular matrix protein 2 (EFEMP2), mRNA.	UPH1; FBLN4; MBP1		30008	The space external to the outermost structure of a cell. For cells without external protective or external encapsulating structures this refers to space outside of the plasma membrane. This term covers the host cell environment outside an intracellular parasite [goid 5576] [evidence IEA]; A thin layer of dense material found in various animal tissues interposed between the cells and the adjacent …	The sequential process by which the multiple coagulation factors of the blood interact, ultimately resulting in the formation of an insoluble fibrin clot; it may be divided into three stages: stage 1, the formation of intrinsic and extrinsic prothrombin converting principle; stage 2, the formation of thrombin; stage 3, the formation of stable fibrin polymers [goid 7596] [evidence IEA]	Combining with an extracellular or intracellular messenger to initiate a change in cell activity, and spanning to the membrane of either the cell or an organelle [goid 4888] [evidence IEA]; The action of a molecule that contributes to the structural integrity of the extracellular matrix [goid 5201] [pmid 10601734] [evidence TAS]; Interacting selectively with calcium ions (Ca2+) [goid 5509] [evide…	-	Supp. Fig. S1A
H19	-1.41766	-2.01926	-1.42436	0	0	1654.37	1166.97	819.297	0	0	0	H19	Homo sapiens		283120	-	NR_002196.1	H19	11	Homo sapiens H19, imprinted maternally expressed transcript (non-protein coding) (H19), non-coding RNA.	MGC4485; D11S813E; ASM; ASM1; BWS; PRO2605		283120				-	Supp. Fig. S1A
PBX3	-2.7158	-3.84921	-1.41734	0	0	658.514	242.475	171.077	0	0	0	PBX3	Homo sapiens		5090	+	NM_006195.4	PBX3	9	Homo sapiens pre-B-cell leukemia homeobox 3 (PBX3), mRNA.			5090	A membrane-bounded organelle of eukaryotic cells in which chromosomes are housed and replicated. In most cells, the nucleus contains all of the cell's chromosomes except the organellar chromosomes, and is the site of RNA synthesis and processing. In some species, or in specialized cell types, RNA metabolism or DNA replication may be absent [goid 5634] [evidence IEA]; Any complex, distinct from RN…	Any process that modulates the frequency, rate or extent of DNA-dependent transcription [goid 6355] [evidence IEA]; The process of gaseous exchange between an organism and its environment. In plants, microorganisms, and many small animals, air or water makes direct contact with the organism's cells or tissue fluids, and the processes of diffusion supply the organism with dioxygen (O2) and remove …	The function of binding to a specific DNA sequence in order to modulate transcription. The transcription factor may or may not also interact selectively with a protein or macromolecular complex [goid 3700] [evidence IEA]; Interacting selectively with any protein or protein complex (a complex of two or more proteins that may include other nonprotein molecules) [goid 5515] [evidence IEA]; Interacti…	+	Supp. Fig. S1A
CCND2	-2.13639	-3.01357	-1.41059	0	0	1501.72	702.923	498.318	0	0	0	CCND2	Homo sapiens		894	+	NM_001759.2	CCND2	12	Homo sapiens cyclin D2 (CCND2), mRNA.	KIAK0002; MGC102758		894	Cyclin-dependent protein kinases (CDKs) are heterodimeric enzymes that contain a kinase catalytic subunit associated with a regulatory cyclin partner [goid 307] [pmid 8114739] [evidence IDA]; A membrane-bounded organelle of eukaryotic cells in which chromosomes are housed and replicated. In most cells, the nucleus contains all of the cell's chromosomes except the organellar chromosomes, and is th…	Any process that activates or increases the frequency, rate or extent of addition of phosphate groups to amino acids within a protein [goid 1934] [pmid 8114739] [evidence IDA]; Any process that activates or increases the frequency, rate or extent of CDK activity [goid 45737] [pmid 8114739] [evidence IDA]; The process resulting in the physical partitioning and separation of a cell into daughter ce…	Interacting selectively with any protein or protein complex (a complex of two or more proteins that may include other nonprotein molecules) [goid 5515] [pmid 11896535] [evidence IPI]; Interacting selectively with a protein kinase, any enzyme that catalyzes the transfer of a phosphate group, usually from ATP, to a protein substrate [goid 19901] [pmid 8114739] [evidence IPI]	+	Supp. Fig. S1A
PTH1R	-1.52705	-2.15005	-1.40797	0	0	279.846	183.258	130.158	0	0	0.0323967	PTH1R	Homo sapiens		5745	+	NM_000316.2	PTH1R	3	Homo sapiens parathyroid hormone 1 receptor (PTH1R), mRNA.	MGC138426; MGC138452; PTHR		5745				+	Supp. Fig. S1A
CDH2	-1.92961	-2.69317	-1.39571	0	0	809.77	419.655	300.675	0	0	0	CDH2	Homo sapiens		1000	-	NM_001792.2	CDH2	18	Homo sapiens cadherin 2, type 1, N-cadherin (neuronal) (CDH2), mRNA.	CD325; CDw325; CDHN; NCAD		1000	Double layer of lipid molecules that encloses all cells, and, in eukaryotes, many organelles; may be a single or double lipid bilayer; also includes associated proteins [goid 16020] [evidence IEA]; Penetrating at least one phospholipid bilayer of a membrane. May also refer to the state of being buried in the bilayer with no exposure outside the bilayer. When used to describe a protein, indicates …	The attachment of a cell, either to another cell or to an underlying substrate such as the extracellular matrix, via cell adhesion molecules [goid 7155] [evidence IEA]; The attachment of an adhesion molecule in one cell to an identical molecule in an adjacent cell [goid 7156] [evidence IEA]; The attachment of a cell, either to another cell or to an underlying substrate such as the extracellular m…	Interacting selectively with calcium ions (Ca2+) [goid 5509] [evidence IEA]; Interacting selectively with any protein or protein complex (a complex of two or more proteins that may include other nonprotein molecules) [goid 5515] [evidence IEA]; Interacting selectively with calcium ions (Ca2+) [goid 5509] [evidence IEA]; Interacting selectively with any protein or protein complex (a complex of two…	-	Supp. Fig. S1A
MUM1L1	-2.8962	-4.03435	-1.39298	0	0	468.738	161.846	116.186	0	0	0	MUM1L1	Homo sapiens		139221	+	NM_152423.2	MUM1L1	X	Homo sapiens melanoma associated antigen (mutated) 1-like 1 (MUM1L1), mRNA.	MGC129994; FLJ33516; MGC129995		139221	A membrane-bounded organelle of eukaryotic cells in which chromosomes are housed and replicated. In most cells, the nucleus contains all of the cell's chromosomes except the organellar chromosomes, and is the site of RNA synthesis and processing. In some species, or in specialized cell types, RNA metabolism or DNA replication may be absent [goid 5634] [pmid 18029348] [evidence IDA]			+	Supp. Fig. S1A
ARMCX1	-1.86026	-2.59104	-1.39284	0	0	353.666	190.117	136.496	0	0	0	ARMCX1	Homo sapiens		51309	+	NM_016608.1	ARMCX1	X	Homo sapiens armadillo repeat containing, X-linked 1 (ARMCX1), mRNA.	DKFZp686P06199; ALEX1		51309	Double layer of lipid molecules that encloses all cells, and, in eukaryotes, many organelles; may be a single or double lipid bilayer; also includes associated proteins [goid 16020] [evidence IEA]; Penetrating at least one phospholipid bilayer of a membrane. May also refer to the state of being buried in the bilayer with no exposure outside the bilayer. When used to describe a protein, indicates …		The selective, often stoichiometric, interaction of a molecule with one or more specific sites on another molecule [goid 5488] [evidence IEA]	+	Supp. Fig. S1A
PRKD1	-1.55209	-2.13608	-1.37626	0	0	285.627	184.027	133.715	0	0	0	PRKD1	Homo sapiens		5587	-	NM_002742.1	PRKD1	14	Homo sapiens protein kinase D1 (PRKD1), mRNA.	PKD; PKCM; PKC-MU; PRKCM		5587	That part of the cytoplasm that does not contain membranous or particulate subcellular components [goid 5829] [pmid 10856238] [evidence TAS]; The membrane surrounding a cell that separates the cell from its external environment. It consists of a phospholipid bilayer and associated proteins [goid 5886] [pmid 8119958] [evidence TAS]; The membrane surrounding a cell that separates the cell from its …	The process of introducing a phosphate group on to a protein [goid 6468] [evidence IEA]; A series of reactions within the cell that occur as a result of a single trigger reaction or compound [goid 7242] [evidence IEA]; The process of introducing a phosphate group on to a protein [goid 6468] [evidence IEA]; A series of reactions within the cell that occur as a result of a single trigger reaction o…	Interacting selectively with a nucleotide, any compound consisting of a nucleoside that is esterified with (ortho)phosphate or an oligophosphate at any hydroxyl group on the ribose or deoxyribose moiety [goid 166] [evidence IEA]; Catalysis of the reaction: ATP + a protein serine/threonine = ADP + protein serine/threonine phosphate [goid 4674] [evidence IEA]; Interacting selectively with ATP, aden…	-	Supp. Fig. S1A
PTPRD	-1.67972	-2.30935	-1.37484	0	0	289.802	172.53	125.491	0	8.43312e-05	2.10828e-05	PTPRD	Homo sapiens		5789	-	NM_130391.1	PTPRD	9	Homo sapiens protein tyrosine phosphatase, receptor type, D (PTPRD), transcript variant 4, mRNA.	HPTPD; R-PTP-DELTA; HPTP; HPTP-DELTA; MGC119751; MGC119750; MGC119753; MGC119752; PTPD		5789	Penetrating at least one phospholipid bilayer of a plasma membrane. May also refer to the state of being buried in the bilayer with no exposure outside the bilayer [goid 5887] [pmid 7896816] [evidence TAS]; Double layer of lipid molecules that encloses all cells, and, in eukaryotes, many organelles; may be a single or double lipid bilayer; also includes associated proteins [goid 16020] [evidence …	The process of removing one or more phosphoric residues from a protein [goid 6470] [evidence IEA]; The process of removing one or more phosphoric residues from a protein [goid 6470] [evidence IEA]; The process of removing one or more phosphoric residues from a protein [goid 6470] [pmid 7896816] [evidence TAS]; The series of molecular signals generated as a consequence of a transmembrane receptor …	Catalysis of the reaction: protein tyrosine phosphate + H2O = protein tyrosine + phosphate [goid 4725] [evidence IEA]; Catalysis of the hydrolysis of various bonds, e.g. C-O, C-N, C-C, phosphoric anhydride bonds, etc. Hydrolase is the systematic name for any enzyme of EC class 3 [goid 16787] [evidence IEA]; Catalysis of the hydrolysis of phosphoric monoesters, releasing inorganic phosphate [goid …	-	Supp. Fig. S1A
CPZ	-1.97093	-2.70927	-1.37461	0	0	353.774	179.495	130.579	0.0132392	0.00605337	0.0164712	CPZ	Homo sapiens		8532	+	NM_001014447.1	CPZ	4	Homo sapiens carboxypeptidase Z (CPZ), transcript variant 1, mRNA.	MGC99682		8532	The space external to the outermost structure of a cell. For cells without external protective or external encapsulating structures this refers to space outside of the plasma membrane. This term covers the host cell environment outside an intracellular parasite [goid 5576] [evidence IEA]; A layer consisting mainly of proteins (especially collagen) and glycosaminoglycans (mostly as proteoglycans) …	The hydrolysis of a peptide bond or bonds within a protein [goid 6508] [evidence IEA]; The hydrolysis of a peptide bond or bonds within a protein [goid 6508] [pmid 9099699] [evidence TAS]; The series of molecular signals initiated by binding of Wnt protein to a frizzled family receptor on the surface of the target cell and ending with a change in cell state [goid 16055] [evidence IEA]	Catalysis of the hydrolysis of C-terminal amino acid residues from a polypeptide chain by a mechanism in which water acts as a nucleophile, one or two metal ions hold the water molecule in place, and charged amino acid side chains are ligands for the metal ions [goid 4181] [evidence IEA]; Interacting selectively with zinc (Zn) ions [goid 8270] [evidence IEA]; Catalysis of the hydrolysis of C-term…	+	Supp. Fig. S1A
MGC16121	-2.98397	-4.06645	-1.36276	0	0	1380.46	462.625	339.476	0	0	0	MGC16121	Homo sapiens		84848	-	XM_927600.1	MGC16121	X	PREDICTED: Homo sapiens hypothetical protein MGC16121 (MGC16121), mRNA.			84848				-	Supp. Fig. S1A
CBX6	-1.49972	-2.03678	-1.35811	0	0	628.179	418.865	308.418	0	0	0	CBX6	Homo sapiens		23466	-	NM_014292.3	CBX6	22	Homo sapiens chromobox homolog 6 (CBX6), mRNA.			23466	The ordered and organized complex of DNA and protein that forms the chromosome [goid 785] [evidence IEA]; A membrane-bounded organelle of eukaryotic cells in which chromosomes are housed and replicated. In most cells, the nucleus contains all of the cell's chromosomes except the organellar chromosomes, and is the site of RNA synthesis and processing. In some species, or in specialized cell types,…	The formation or destruction of chromatin structures [goid 6333] [evidence IEA]; The formation or destruction of chromatin structures [goid 6333] [evidence IEA]; The synthesis of either RNA on a template of DNA or DNA on a template of RNA [goid 6350] [evidence IEA]; Any process that modulates the frequency, rate or extent of DNA-dependent transcription [goid 6355] [evidence IEA]; The alteration o…	Interacting selectively with chromatin, the network of fibers of DNA and protein that make up the chromosomes of the eukaryotic nucleus during interphase [goid 3682] [evidence IEA]; Interacting selectively with chromatin, the network of fibers of DNA and protein that make up the chromosomes of the eukaryotic nucleus during interphase [goid 3682] [evidence IEA]	-	Supp. Fig. S1A
RASSF2	-1.66657	-2.25491	-1.35303	0	0	431.402	258.856	191.316	0.0177239	0.00275353	0.0222829	RASSF2	Homo sapiens		9770	-	NM_014737.1	RASSF2	20	Homo sapiens Ras association (RalGDS/AF-6) domain family 2 (RASSF2), transcript variant 1, mRNA.	DKFZp781O1747; KIAA0168		9770	A membrane-bounded organelle of eukaryotic cells in which chromosomes are housed and replicated. In most cells, the nucleus contains all of the cell's chromosomes except the organellar chromosomes, and is the site of RNA synthesis and processing. In some species, or in specialized cell types, RNA metabolism or DNA replication may be absent [goid 5634] [evidence IEA]	The cascade of processes by which a signal interacts with a receptor, causing a change in the level or activity of a second messenger or other downstream target, and ultimately effecting a change in the functioning of the cell [goid 7165] [evidence IEA]; The cascade of processes by which a signal interacts with a receptor, causing a change in the level or activity of a second messenger or other d…	Interacting selectively with any protein or protein complex (a complex of two or more proteins that may include other nonprotein molecules) [goid 5515] [pmid 12732644] [evidence IPI]	-	Supp. Fig. S1A
PLCXD3	-3.37155	-4.55083	-1.34978	0	0	457.306	135.637	100.488	0	0	0.0532468	PLCXD3	Homo sapiens		345557	-	NM_001005473.1	PLCXD3	5	Homo sapiens phosphatidylinositol-specific phospholipase C, X domain containing 3 (PLCXD3), mRNA.			345557				-	Supp. Fig. S1A
CPA3	-1.5616	-2.10158	-1.34579	0	0	247.791	158.678	117.907	0	0	0	CPA3	Homo sapiens		1359	+	NM_001870.1	CPA3	3	Homo sapiens carboxypeptidase A3 (mast cell) (CPA3), mRNA.			1359	A membrane-bounded organelle of eukaryotic cells in which chromosomes are housed and replicated. In most cells, the nucleus contains all of the cell's chromosomes except the organellar chromosomes, and is the site of RNA synthesis and processing. In some species, or in specialized cell types, RNA metabolism or DNA replication may be absent [goid 5634] [pmid 18029348] [evidence IDA]; All of the co…	The hydrolysis of a peptide bond or bonds within a protein [goid 6508] [pmid 2708524] [evidence TAS]	Catalysis of the hydrolysis of C-terminal amino acid residues from a polypeptide chain by a mechanism in which water acts as a nucleophile, one or two metal ions hold the water molecule in place, and charged amino acid side chains are ligands for the metal ions [goid 4181] [pmid 1629626] [evidence TAS]; Catalysis of the hydrolysis of C-terminal amino acid residues from a polypeptide chain by a me…	+	Supp. Fig. S1A
LEPREL2	-1.53032	-2.05237	-1.34114	0	0	329.098	215.052	160.35	0	0	0	LEPREL2	Homo sapiens		10536	+	NM_014262.2	LEPREL2	12	Homo sapiens leprecan-like 2 (LEPREL2), mRNA.	P3H3; GRCB; HSU47926		10536	The irregular network of unit membranes, visible only by electron microscopy, that occurs in the cytoplasm of many eukaryotic cells. The membranes form a complex meshwork of tubular channels, which are often expanded into slitlike cavities called cisternae. The ER takes two forms, rough (or granular), with ribosomes adhering to the outer surface, and smooth (with no ribosomes attached) [goid 5783…	The chemical reactions and pathways involving a specific protein, rather than of proteins in general. Includes protein modification [goid 19538] [evidence IEA]; The process of removal or addition of one or more electrons with or without the concomitant removal or addition of a proton or protons [goid 55114] [evidence IEA]	Interacting selectively with iron (Fe) ions [goid 5506] [evidence IEA]; Catalysis of an oxidation-reduction (redox) reaction, a reversible chemical reaction in which the oxidation state of an atom or atoms within a molecule is altered. One substrate acts as a hydrogen or electron donor and becomes oxidized, while the other acts as hydrogen or electron acceptor and becomes reduced [goid 16491] [ev…	+	Supp. Fig. S1A
TGFBR3	-2.4595	-3.28309	-1.33486	0	0	1021.97	415.519	311.282	0	0	0	TGFBR3	Homo sapiens		7049	-	NM_003243.2	TGFBR3	1	Homo sapiens transforming growth factor, beta receptor III (TGFBR3), mRNA.	BGCAN; betaglycan		7049	The space external to the outermost structure of a cell. For cells without external protective or external encapsulating structures this refers to space outside of the plasma membrane. This term covers the host cell environment outside an intracellular parasite [goid 5576] [evidence IEA]; That part of a multicellular organism outside the cells proper, usually taken to be outside the plasma membra…	A transition where an epithelial cell loses apical/basolateral polarity, severs intercellular adhesive junctions, degrades basement membrane components and becomes a migratory mesenchymal cell [goid 1837] [pmid 18184661] [evidence IDA]; The developmental process by which the heart is generated and organized. The heart is a hollow, muscular organ, which, by contracting rhythmically, keeps up the c…	Combining with transforming growth factor beta to initiate a change in cell activity [goid 5024] [pmid 12958365] [evidence IDA]; Interacting selectively with a type II transforming growth factor beta receptor [goid 5114] [pmid 11157754] [evidence IDA]; Interacting selectively with any protein or protein complex (a complex of two or more proteins that may include other nonprotein molecules) [goid …	-	Supp. Fig. S1A
MGC39900	-1.53782	-2.05002	-1.33306	0	0	326.179	212.104	159.11	0.00026605	0.000379489	0.000301439	MGC39900	Homo sapiens		286527		XM_936687.1	MGC39900		PREDICTED: Homo sapiens hypothetical protein MGC39900 (MGC39900), mRNA.			286527	All of the contents of a cell excluding the plasma membrane and nucleus, but including other subcellular structures [goid 5737] [evidence IEA]; All of the contents of a cell excluding the plasma membrane and nucleus, but including other subcellular structures [goid 5737] [evidence IEA]	A process that is carried out at the cellular level which results in the formation, arrangement of constituent parts, or disassembly of cytoskeletal structures [goid 7010] [evidence IEA]; A process that is carried out at the cellular level which results in the formation, arrangement of constituent parts, or disassembly of cytoskeletal structures [goid 7010] [evidence IEA]	Interacting selectively with monomeric or multimeric forms of actin, including actin filaments [goid 3779] [evidence IEA]; Interacting selectively with monomeric or multimeric forms of actin, including actin filaments [goid 3779] [evidence IEA]		Supp. Fig. S1A
MUM1	-1.83895	-2.41542	-1.31348	0	0	875.604	476.144	362.505	0	0	0	MUM1	Homo sapiens		84939	+	NM_032853.2	MUM1	19	Homo sapiens melanoma associated antigen (mutated) 1 (MUM1), mRNA.	MGC163315; MGC131891; HSPC211; FLJ22283; FLJ14868; MUM-1		84939				+	Supp. Fig. S1A
THBS1	-1.59885	-2.09307	-1.30911	0	0	615.256	384.811	293.949	0	0	0	THBS1	Homo sapiens		7057	+	NM_003246.2	THBS1	15	Homo sapiens thrombospondin 1 (THBS1), mRNA.	TSP; THBS; TSP1		7057	That part of a multicellular organism outside the cells proper, usually taken to be outside the plasma membranes, and occupied by fluid [goid 5615] [evidence IEA]; The space external to the outermost structure of a cell. For cells without external protective or external encapsulating structures this refers to space outside of the plasma membrane. This term covers the host cell environment outside…	The immediate defensive reaction (by vertebrate tissue) to infection or injury caused by chemical or physical agents. The process is characterized by local vasodilation, extravasation of plasma into intercellular spaces and accumulation of white blood cells and macrophages [goid 6954] [evidence IEA]; Any process that stops, prevents or reduces the frequency, rate or extent of angiogenesis [goid 1…	Stops, prevents or reduces the activity of an endopeptidase, any enzyme that hydrolyzes nonterminal peptide bonds in polypeptides [goid 4866] [pmid 8751720] [evidence TAS]; Mediates the transfer of a signal from the outside to the inside of a cell by means other than the introduction of the signal molecule itself into the cell [goid 4871] [pmid 8751720] [evidence TAS]; The action of a molecule th…	+	Supp. Fig. S1A
BMP6	-2.00991	-2.61678	-1.30194	0	0	306.629	152.559	117.178	0	0	0	BMP6	Homo sapiens		654	+	NM_001718.2	BMP6	6	Homo sapiens bone morphogenetic protein 6 (BMP6), mRNA.	VGR1; VGR		654	The space external to the outermost structure of a cell. For cells without external protective or external encapsulating structures this refers to space outside of the plasma membrane. This term covers the host cell environment outside an intracellular parasite [goid 5576] [evidence IEA]; That part of a multicellular organism outside the cells proper, usually taken to be outside the plasma membra…	The immediate defensive reaction (by vertebrate tissue) to infection or injury caused by chemical or physical agents. The process is characterized by local vasodilation, extravasation of plasma into intercellular spaces and accumulation of white blood cells and macrophages [goid 6954] [evidence IEA]; Any immune system process that functions in the calibrated response of an organism to a potential…	Functions to control the survival, growth, differentiation and effector function of tissues and cells [goid 5125] [evidence IEA]; Interacting selectively with any protein or protein complex (a complex of two or more proteins that may include other nonprotein molecules) [goid 5515] [evidence IEA]; The function that stimulates a cell to grow or proliferate. Most growth factors have other actions be…	+	Supp. Fig. S1A
HLA-H	1.61548	2.10643	1.3039	0	0	2387.55	3857.05	5029.22	0	0	0	HLA-H	Homo sapiens		3136	+	NR_001434.1	HLA-H	6	Homo sapiens major histocompatibility complex, class I, H (pseudogene) (HLA-H), non-coding RNA.	HLAHP		3136	The membrane surrounding a cell that separates the cell from its external environment. It consists of a phospholipid bilayer and associated proteins [goid 5886] [evidence IEA]; Penetrating at least one phospholipid bilayer of a plasma membrane. May also refer to the state of being buried in the bilayer with no exposure outside the bilayer [goid 5887] [pmid 6461010] [evidence NAS]; A transmembrane…	The process by which an antigen-presenting cell expresses a peptide antigen on its cell surface in association with an MHC class I protein complex. Class I here refers to classical class I molecules [goid 2474] [evidence IEA]; Any immune system process that functions in the calibrated response of an organism to a potential internal or invasive threat [goid 6955] [pmid 6461010] [evidence NAS]; The…	Combining with an MHC class I protein complex to initiate a change in cellular activity. Class I here refers to classical class I molecules [goid 32393] [pmid 6461010] [evidence NAS]	+	Supp. Fig. S1A
CLDN7	1.89277	2.48261	1.31163	0	0	414.175	783.941	1028.24	0	0	0	CLDN7	Homo sapiens		1366	-	NM_001307.3	CLDN7	17	Homo sapiens claudin 7 (CLDN7), mRNA.	claudin-1; CPETRL2; Hs.84359; CEPTRL2		1366	The membrane surrounding a cell that separates the cell from its external environment. It consists of a phospholipid bilayer and associated proteins [goid 5886] [evidence IEA]; A belt-like region of very close contact between the plasma membranes of adjacent cells so that the intercellular space is completely occluded. They occur in epithelia and brain endothelia [goid 5923] [evidence IEA]; A bel…	The attachment of one cell to another cell via adhesion molecules that do not require the presence of calcium for the interaction [goid 16338] [evidence ISS]	The action of a molecule that contributes to the structural integrity of a complex or assembly within or outside a cell [goid 5198] [evidence IEA]; Interacting selectively with an identical protein or proteins [goid 42802] [evidence ISS]	-	Supp. Fig. S1A
MLPH	1.61876	2.16762	1.33906	0	0	707.609	1145.45	1533.83	0	0	0	MLPH	Homo sapiens		79083	+	NM_024101.4	MLPH	2	Homo sapiens melanophilin (MLPH), transcript variant 2, mRNA.	SLAC2-A; MGC59733; MGC2771		79083	All of the contents of a cell excluding the plasma membrane and nucleus, but including other subcellular structures [goid 5737] [evidence IEA]; The part of the cytoskeleton (the internal framework of a cell) composed of actin and associated proteins. Includes actin cytoskeleton-associated complexes [goid 15629] [evidence IEA]; A tissue-specific, membrane-bounded cytoplasmic organelle within which…	The process of targeting specific proteins to particular membrane-bounded subcellular organelles. Usually requires an organelle specific protein sequence motif [goid 6605] [evidence IEA]; The directed movement of proteins in a cell, including the movement of proteins between specific compartments or structures within a cell, such as organelles of a eukaryotic cell [goid 6886] [evidence IEA]; The …	Interacting selectively with monomeric or multimeric forms of actin, including actin filaments [goid 3779] [evidence IEA]; Interacting selectively with any protein or protein complex (a complex of two or more proteins that may include other nonprotein molecules) [goid 5515] [evidence IEA]; Interacting selectively with zinc (Zn) ions [goid 8270] [evidence IEA]; Interacting selectively with Rab pro…	+	Supp. Fig. S1A
BCAT1	1.65788	2.22581	1.34256	0	0	384.818	637.982	856.531	0	0	0	BCAT1	Homo sapiens		586	-	NM_005504.4	BCAT1	12	Homo sapiens branched chain aminotransferase 1, cytosolic (BCAT1), mRNA.	MECA39; ECA39; PNAS-121; DKFZp686E12175; BCT1		586	All of the contents of a cell excluding the plasma membrane and nucleus, but including other subcellular structures [goid 5737] [evidence IEA]	Progression from G1 phase to S phase of the mitotic cell cycle [goid 82] [pmid 8692959] [evidence TAS]; The chemical reactions and pathways, including anabolism and catabolism, by which living organisms transform chemical substances. Metabolic processes typically transform small molecules, but also include macromolecular processes such as DNA repair and replication, and protein synthesis and degr…	Catalysis of the reaction: a branched-chain amino acid + 2-oxoglutarate = L-glutamate + a 2-oxocarboxylate derived from the branched-chain amino acid. Includes catalysis of the reaction: L-leucine + 2-oxoglutarate = 4-methyl-2-oxopentanoate + L-glutamate and anaologous reactions involving L-isoleucine and L-valine [goid 4084] [pmid 6933702] [evidence TAS]; Catalysis of the transfer of a group, e.…	-	Supp. Fig. S1A
TRPM4	1.67338	2.28155	1.36344	0	0	453.805	759.386	1035.38	0	0	0	TRPM4	Homo sapiens		54795	+	NM_017636.2	TRPM4	19	Homo sapiens transient receptor potential cation channel, subfamily M, member 4 (TRPM4), mRNA.	FLJ20041; TRPM4B		54795	The membrane surrounding a cell that separates the cell from its external environment. It consists of a phospholipid bilayer and associated proteins [goid 5886] [evidence IEA]; Penetrating at least one phospholipid bilayer of a membrane. May also refer to the state of being buried in the bilayer with no exposure outside the bilayer. When used to describe a protein, indicates that all or part of t…	The directed movement of charged atoms or small charged molecules into, out of, within or between cells [goid 6811] [evidence IEA]; The directed movement of calcium (Ca) ions into, out of, within or between cells [goid 6816] [evidence IEA]; Any immune system process that functions in the calibrated response of an organism to a potential internal or invasive threat [goid 6955] [evidence IEA]	Interacting selectively with a nucleotide, any compound consisting of a nucleoside that is esterified with (ortho)phosphate or an oligophosphate at any hydroxyl group on the ribose or deoxyribose moiety [goid 166] [evidence IEA]; Catalysis of facilitated diffusion of an ion (by an energy-independent process) by passage through a transmembrane aqueous pore or channel without evidence for a carrier…	+	Supp. Fig. S1A
FAM150B	2.15296	2.93952	1.36534	0	0	491.872	1058.98	1445.87	0	0	0	FAM150B	Homo sapiens		285016	-	NM_001002919.2	FAM150B	2	Homo sapiens family with sequence similarity 150, member B (FAM150B), mRNA.	RGPG542; PRO1097		285016	The space external to the outermost structure of a cell. For cells without external protective or external encapsulating structures this refers to space outside of the plasma membrane. This term covers the host cell environment outside an intracellular parasite [goid 5576] [evidence IEA]		Catalysis of the reaction: an orthophosphoric monoester + H2O = an alcohol + phosphate, with an acid pH optimum [goid 3993] [evidence IEA]	-	Supp. Fig. S1A
SERPINA5	1.8015	2.46287	1.36712	0	0	1127.38	2030.98	2776.6	0	0	0	SERPINA5	Homo sapiens		5104	+	NM_000624.3	SERPINA5	14	Homo sapiens serpin peptidase inhibitor, clade A (alpha-1 antiproteinase, antitrypsin), member 5 (SERPINA5), mRNA.	PROCI; PAI3; PLANH3; PCI		5104	The space external to the outermost structure of a cell. For cells without external protective or external encapsulating structures this refers to space outside of the plasma membrane. This term covers the host cell environment outside an intracellular parasite [goid 5576] [pmid 11120760] [evidence TAS]; The space external to the outermost structure of a cell. For cells without external protectiv…	The process of formation of spermatozoa, including spermatocytogenesis and spermiogenesis [goid 7283] [evidence ISS]; The binding and fusion of a sperm, having penetrated the zona pellucida, with the plasma membrane of the oocyte. Binding occurs at the posterior (post-acrosomal) region of the sperm head [goid 7342] [pmid 9510955] [evidence NAS]	Stops, prevents or reduces the activity of serine-type endopeptidases, enzymes that catalyze the hydrolysis of nonterminal peptide bonds in a polypeptide chain; a serine residue (and a histidine residue) are at the active center of the enzyme [goid 4867] [pmid 7521127] [evidence IDA]; Interacting selectively with any protein or protein complex (a complex of two or more proteins that may include o…	+	Supp. Fig. S1A
C8orf55	1.66561	2.34978	1.41076	0	0	347.157	578.229	815.74	0	0	0	C8ORF55	Homo sapiens		51337	+	NM_016647.1	C8ORF55	8	Homo sapiens chromosome 8 open reading frame 55 (C8orf55), mRNA.	DSCD75		51337				+	Supp. Fig. S1A
LOC285016	1.85964	2.63822	1.41867	0	0	530.106	985.807	1398.53	0	0	0	LOC285016	Homo sapiens		285016	-	NM_001002919.1	LOC285016	2	Homo sapiens hypothetical protein LOC285016 (LOC285016), mRNA.	RGPG542; PRO1097		285016				-	Supp. Fig. S1A
HOXB5	2.74188	3.92679	1.43215	0	0	653.525	1791.89	2566.25	0	0	0	HOXB5	Homo sapiens		3215	-	NM_002147.2	HOXB5	17	Homo sapiens homeobox B5 (HOXB5), mRNA.	HU-1; HOX2; HHO.C10; HOX2A; Hox2.1		3215	A membrane-bounded organelle of eukaryotic cells in which chromosomes are housed and replicated. In most cells, the nucleus contains all of the cell's chromosomes except the organellar chromosomes, and is the site of RNA synthesis and processing. In some species, or in specialized cell types, RNA metabolism or DNA replication may be absent [goid 5634] [evidence IEA]	Any process that modulates the frequency, rate or extent of DNA-dependent transcription [goid 6355] [evidence IEA]; The biological process whose specific outcome is the progression of a multicellular organism over time from an initial condition (e.g. a zygote or a young adult) to a later condition (e.g. a multicellular animal or an aged adult) [goid 7275] [evidence IEA]; The process by which anat…	The function of binding to a specific DNA sequence in order to modulate transcription. The transcription factor may or may not also interact selectively with a protein or macromolecular complex [goid 3700] [evidence IEA]; Interacting selectively with DNA of a specific nucleotide composition, e.g. GC-rich DNA binding, or with a specific sequence motif or type of DNA e.g. promotor binding or rDNA b…	-	Supp. Fig. S1A
DEFB1	1.69309	2.43741	1.43962	0	0	1435.13	2429.82	3498.02	0	0	0	DEFB1	Homo sapiens		1672	-	NM_005218.3	DEFB1	8	Homo sapiens defensin, beta 1 (DEFB1), mRNA.	DEFB-1; BD1; HBD1; DEFB101; MGC51822		1672	The space external to the outermost structure of a cell. For cells without external protective or external encapsulating structures this refers to space outside of the plasma membrane. This term covers the host cell environment outside an intracellular parasite [goid 5576] [evidence IEA]	The directed movement of a motile cell or organism, or the directed growth of a cell guided by a specific chemical concentration gradient. Movement may be towards a higher concentration (positive chemotaxis) or towards a lower concentration (negative chemotaxis) [goid 6935] [pmid 10521347] [evidence TAS]; The series of molecular signals generated as a consequence of a G-protein coupled receptor b…		-	Supp. Fig. S1A
CAPN13	1.4336	2.16637	1.51114	0	0	439.683	630.327	952.514	0	0	0	CAPN13	Homo sapiens		92291	-	NM_144575.2	CAPN13	2	Homo sapiens calpain 13 (CAPN13), mRNA.	FLJ23523		92291	The living contents of a cell; the matter contained within (but not including) the plasma membrane, usually taken to exclude large vacuoles and masses of secretory or ingested material. In eukaryotes it includes the nucleus and cytoplasm [goid 5622] [evidence IEA]	The hydrolysis of a peptide bond or bonds within a protein [goid 6508] [evidence IEA]	Catalysis of the hydrolysis of nonterminal peptide bonds in a polypeptide chain by a mechanism using a cysteine residue at the enzyme active center, and requiring the presence of calcium [goid 4198] [evidence IEA]; Interacting selectively with calcium ions (Ca2+) [goid 5509] [evidence IEA]; Catalysis of the hydrolysis of a peptide bond. A peptide bond is a covalent bond formed when the carbon ato…	-	Supp. Fig. S1A
FBP1	1.6041	2.61587	1.63074	0	0	202.602	324.993	529.981	0	0	0	FBP1	Homo sapiens		2203	-	NM_000507.2	FBP1	9	Homo sapiens fructose-1,6-bisphosphatase 1 (FBP1), mRNA.	FBP		2203	A semiautonomous, self replicating organelle that occurs in varying numbers, shapes, and sizes in the cytoplasm of virtually all eukaryotic cells. It is notably the site of tissue respiration [goid 5739] [pmid 18029348] [evidence IDA]; That part of the cytoplasm that does not contain membranous or particulate subcellular components [goid 5829] [pmid 9382095] [evidence EXP]	The chemical reactions and pathways involving carbohydrates, any of a group of organic compounds based of the general formula Cx(H2O)y. Includes the formation of carbohydrate derivatives by the addition of a carbohydrate residue to another molecule [goid 5975] [evidence IEA]; The chemical reactions and pathways involving carbohydrates, any of a group of organic compounds based of the general form…	Catalysis of the hydrolysis of various bonds, e.g. C-O, C-N, C-C, phosphoric anhydride bonds, etc. Hydrolase is the systematic name for any enzyme of EC class 3 [goid 16787] [evidence IEA]; Catalysis of the reaction: RPO-R' + H2O = RPOOH + R'H. This reaction is the hydrolysis of any phosphoric ester bond, any ester formed from orthophosphoric acid, O=P(OH)3 [goid 42578] [evidence IEA]; Catalysis …	-	Supp. Fig. S1A
SCGB1D4	4.54923	7.42153	1.63138	0	0	161.026	732.544	1195.06	0	0	0	SCGB1D4	Homo sapiens		404552	-	NM_206998.1	SCGB1D4	11	Homo sapiens secretoglobin, family 1D, member 4 (SCGB1D4), mRNA.			404552	The space external to the outermost structure of a cell. For cells without external protective or external encapsulating structures this refers to space outside of the plasma membrane. This term covers the host cell environment outside an intracellular parasite [goid 5576] [evidence IEA]		The selective, often stoichiometric, interaction of a molecule with one or more specific sites on another molecule [goid 5488] [evidence IEA]	-	Supp. Fig. S1A
HES6	1.66182	2.74206	1.65003	0	0	445.765	740.78	1222.31	0	0	0	HES6	Homo sapiens		55502	-	NM_018645.3	HES6	2	Homo sapiens hairy and enhancer of split 6 (Drosophila) (HES6), mRNA.			55502	A membrane-bounded organelle of eukaryotic cells in which chromosomes are housed and replicated. In most cells, the nucleus contains all of the cell's chromosomes except the organellar chromosomes, and is the site of RNA synthesis and processing. In some species, or in specialized cell types, RNA metabolism or DNA replication may be absent [goid 5634] [evidence IEA]; Any complex, distinct from RN…	Any process that modulates the frequency, rate or extent of transcription from an RNA polymerase II promoter [goid 6357] [evidence IEA]; The biological process whose specific outcome is the progression of a multicellular organism over time from an initial condition (e.g. a zygote or a young adult) to a later condition (e.g. a multicellular animal or an aged adult) [goid 7275] [evidence IEA]; The …	The function of binding to a specific DNA sequence in order to modulate transcription. The transcription factor may or may not also interact selectively with a protein or macromolecular complex [goid 3700] [pmid 10851137] [evidence TAS]; The function that links a sequence-specific transcription factor to the core RNA polymerase II complex but does not bind DNA itself [goid 3712] [pmid 10851137] […	-	Supp. Fig. S1A
PIGR	1.62052	2.70171	1.66719	0	0	1456.52	2360.32	3935.09	0	0	0	PIGR	Homo sapiens		5284	-	NM_002644.2	PIGR	1	Homo sapiens polymeric immunoglobulin receptor (PIGR), mRNA.	MGC125362; MGC125361		5284	The space external to the outermost structure of a cell. For cells without external protective or external encapsulating structures this refers to space outside of the plasma membrane. This term covers the host cell environment outside an intracellular parasite [goid 5576] [evidence IEA]; The membrane surrounding a cell that separates the cell from its external environment. It consists of a phosp…		Interacting selectively with any protein or protein complex (a complex of two or more proteins that may include other nonprotein molecules) [goid 5515] [pmid 17353931] [evidence IPI]	-	Supp. Fig. S1A
FOXA1	1.8544	3.1598	1.70395	0	0	286.533	531.348	905.389	0	0	0	FOXA1	Homo sapiens		3169	-	NM_004496.2	FOXA1	14	Homo sapiens forkhead box A1 (FOXA1), mRNA.	MGC33105; TCF3A; HNF3A		3169	A membrane-bounded organelle of eukaryotic cells in which chromosomes are housed and replicated. In most cells, the nucleus contains all of the cell's chromosomes except the organellar chromosomes, and is the site of RNA synthesis and processing. In some species, or in specialized cell types, RNA metabolism or DNA replication may be absent [goid 5634] [evidence IEA]	The synthesis of either RNA on a template of DNA or DNA on a template of RNA [goid 6350] [evidence IEA]; Any process that modulates the frequency, rate or extent of DNA-dependent transcription [goid 6355] [evidence IEA]; The process whose specific outcome is the progression of the lung over time, from its formation to the mature structure. In all air-breathing vertebrates the lungs are developed …	The function of binding to a specific DNA sequence in order to modulate transcription. The transcription factor may or may not also interact selectively with a protein or macromolecular complex [goid 3700] [pmid 8652662] [evidence TAS]; Interacting selectively with DNA of a specific nucleotide composition, e.g. GC-rich DNA binding, or with a specific sequence motif or type of DNA e.g. promotor bi…	-	Supp. Fig. S1A
ORM1	1.47224	2.52307	1.71376	0	0	126.479	186.208	319.117	0	0	0	ORM1	Homo sapiens		5004	+	NM_000607.1	ORM1	9	Homo sapiens orosomucoid 1 (ORM1), mRNA.	AGP1; ORM; AGP-A		5004	The space external to the outermost structure of a cell. For cells without external protective or external encapsulating structures this refers to space outside of the plasma membrane. This term covers the host cell environment outside an intracellular parasite [goid 5576] [pmid 14718574] [evidence NAS]; That part of a multicellular organism outside the cells proper, usually taken to be outside t…	Process involving non-antibody proteins whose concentrations in the plasma increase in response to infection or injury of homeothermic animals [goid 6953] [pmid 2822385] [evidence TAS]; The immediate defensive reaction (by vertebrate tissue) to infection or injury caused by chemical or physical agents. The process is characterized by local vasodilation, extravasation of plasma into intercellular …	Interacting selectively with any protein or protein complex (a complex of two or more proteins that may include other nonprotein molecules) [goid 5515] [pmid 16272158] [evidence IPI]; The selective, often stoichiometric, interaction of a molecule with one or more specific sites on another molecule [goid 5488] [evidence IEA]	+	Supp. Fig. S1A
GZMB	1.38124	2.82634	2.04623	0	0	140.954	194.692	398.385	0	0	0	GZMB	Homo sapiens		3002	-	NM_004131.3	GZMB	14	Homo sapiens granzyme B (granzyme 2, cytotoxic T-lymphocyte-associated serine esterase 1) (GZMB), mRNA.	CCPI; CGL1; CTSGL1; CGL-1; CSP-B; CTLA1; CSPB; SECT; HLP		3002	An area of close contact between a lymphocyte (T-, B-, or natural killer cell) and a target cell formed through the clustering of particular signaling and adhesion molecules and their associated membrane rafts on both the lymphocyte and the target cell and facilitating activation of the lymphocyte, transfer of membrane from the target cell to the lymphocyte, and in some situations killing of the …	The hydrolysis of a peptide bond or bonds within a protein [goid 6508] [evidence IEA]; A form of programmed cell death induced by external or internal signals that trigger the activity of proteolytic caspases, whose actions dismantle the cell and result in cell death. Apoptosis begins internally with condensation and subsequent fragmentation of the cell nucleus (blebbing) while the plasma membran…	Catalysis of the hydrolysis of internal, alpha-peptide bonds in a polypeptide chain by a catalytic mechanism that involves a catalytic triad consisting of a serine nucleophile that is activated by a proton relay involving an acidic residue (e.g. aspartate or glutamate) and a basic residue (usually histidine) [goid 4252] [pmid 12524539] [evidence TAS]; Interacting selectively with any protein or p…	-	Supp. Fig. S1A
TUBB3	1.36107	2.86051	2.10166	0	0	382.882	521.129	1095.24	0	0	0	TUBB3	Homo sapiens		10381	+	NM_006086.2	TUBB3	16	Homo sapiens tubulin, beta 3 (TUBB3), mRNA.	TUBB4; MC1R; beta-4		10381	All of the contents of a cell excluding the plasma membrane and nucleus, but including other subcellular structures [goid 5737] [evidence IEA]; Any of the long, generally straight, hollow tubes of internal diameter 12-15 nm and external diameter 24 nm found in a wide variety of eukaryotic cells; each consists (usually) of 13 protofilaments of polymeric tubulin, staggered in such a manner that the…	Movement of organelles, other microtubules and other particles along microtubules, mediated by motor proteins [goid 7018] [evidence IEA]; The process of creating protein polymers, compounds composed of a large number of component monomers; polymeric proteins may be made up of different or identical monomers. Polymerization occurs by the addition of extra monomers to an existing poly- or oligomeri…	Interacting selectively with a nucleotide, any compound consisting of a nucleoside that is esterified with (ortho)phosphate or an oligophosphate at any hydroxyl group on the ribose or deoxyribose moiety [goid 166] [evidence IEA]; Catalysis of the reaction: GTP + H2O = GDP + phosphate [goid 3924] [evidence IEA]; The action of a molecule that contributes to the structural integrity of a complex or …	+	Supp. Fig. S1A
SNORD3D	1.61736	3.48048	2.15196	0	0	4398.33	7113.67	15308.3	0	0	0	SNORD3D	Homo sapiens		780854	-	NR_006882.1	SNORD3D	17	Homo sapiens small nucleolar RNA, C/D box 3D (SNORD3D), small nucleolar RNA.	U3-4		780854				-	Supp. Fig. S1A
C1orf64	1.59739	3.52184	2.20474	0	0	118.27	188.923	416.528	0	0	0	C1ORF64	Homo sapiens		149563	+	NM_178840.2	C1ORF64	1	Homo sapiens chromosome 1 open reading frame 64 (C1orf64), mRNA.	RP11-5P18.4; MGC24047		149563				+	Supp. Fig. S1A
IFI27	1.77079	3.92537	2.21674	0	0	2337.63	4139.44	9176.06	0	0	0	IFI27	Homo sapiens		3429	+	NM_005532.3	IFI27	14	Homo sapiens interferon, alpha-inducible protein 27 (IFI27), transcript variant 2, mRNA.	FAM14D; P27; ISG12		3429	Double layer of lipid molecules that encloses all cells, and, in eukaryotes, many organelles; may be a single or double lipid bilayer; also includes associated proteins [goid 16020] [evidence IEA]; Penetrating at least one phospholipid bilayer of a membrane. May also refer to the state of being buried in the bilayer with no exposure outside the bilayer. When used to describe a protein, indicates …	Any process specifically pertinent to the functioning of integrated living units: cells, tissues, organs, and organisms. A process is a collection of molecular events with a defined beginning and end [goid 8150] [evidence ND ]	Elemental activities, such as catalysis or binding, describing the actions of a gene product at the molecular level. A given gene product may exhibit one or more molecular functions [goid 3674] [evidence ND ]	+	Supp. Fig. S1A
PZP	2.88744	6.51974	2.25796	0	0	128.632	371.417	838.646	0	0	0	PZP	Homo sapiens		5858	-	NM_002864.1	PZP	12	Homo sapiens pregnancy-zone protein (PZP), mRNA.	CPAMD6; MGC133093		5858	The space external to the outermost structure of a cell. For cells without external protective or external encapsulating structures this refers to space outside of the plasma membrane. This term covers the host cell environment outside an intracellular parasite [goid 5576] [evidence IEA]; The space external to the outermost structure of a cell. For cells without external protective or external en…	The set of physiological processes that allow an embryo or foetus to develop within the body of a female animal. It covers the time from fertilization of a female ovum by a male spermatozoon until birth [goid 7565] [pmid 2692707] [evidence TAS]	Stops, prevents or reduces the activity of an endopeptidase, any enzyme that hydrolyzes nonterminal peptide bonds in polypeptides [goid 4866] [evidence IEA]; Interacting selectively with any protein or protein complex (a complex of two or more proteins that may include other nonprotein molecules) [goid 5515] [evidence IEA]; Stops, prevents or reduces the activity of serine-type endopeptidases, en…	-	Supp. Fig. S1A
SNORD3A	1.52194	3.94562	2.5925	0	0	3942.77	6000.66	15556.7	0	0	0	SNORD3A	Homo sapiens		780851	+	NR_006880.1	SNORD3A	17	Homo sapiens small nucleolar RNA, C/D box 3A (SNORD3A), small nucleolar RNA.	U3		780851				+	Supp. Fig. S1A
KLK11	1.99527	6.19078	3.10273	0	0	313.548	625.611	1941.11	0.00929752	0.00526311	2.10828e-05	KLK11	Homo sapiens		11012	-	NM_006853.2	KLK11	19	Homo sapiens kallikrein-related peptidase 11 (KLK11), transcript variant 2, mRNA.	TLSP; MGC33060; PRSS20		11012	The space external to the outermost structure of a cell. For cells without external protective or external encapsulating structures this refers to space outside of the plasma membrane. This term covers the host cell environment outside an intracellular parasite [goid 5576] [evidence IEA]	The hydrolysis of a peptide bond or bonds within a protein [goid 6508] [evidence IEA]; The hydrolysis of a peptide bond or bonds within a protein [goid 6508] [evidence IEA]	Catalysis of the hydrolysis of internal, alpha-peptide bonds in a polypeptide chain by a catalytic mechanism that involves a catalytic triad consisting of a serine nucleophile that is activated by a proton relay involving an acidic residue (e.g. aspartate or glutamate) and a basic residue (usually histidine) [goid 4252] [evidence IEA]; Catalysis of the hydrolysis of a peptide bond. A peptide bond…	-	Supp. Fig. S1A
SNORD3C	1.71112	5.40236	3.15721	0	0	1633.24	2794.68	8823.38	0	0	0	SNORD3C	Homo sapiens		780853	-	NR_006881.1	SNORD3C	17	Homo sapiens small nucleolar RNA, C/D box 3C (SNORD3C), small nucleolar RNA.	U3-3		780853				-	Supp. Fig. S1A
ALPPL2	1.82441	11.9822	6.56767	0	0	138.266	252.254	1656.72	0	0	0	ALPPL2	Homo sapiens		251	+	NM_031313.1	ALPPL2	2	Homo sapiens alkaline phosphatase, placental-like 2 (ALPPL2), mRNA.	GCAP; ALPPL; ALPG		251	The membrane surrounding a cell that separates the cell from its external environment. It consists of a phospholipid bilayer and associated proteins [goid 5886] [evidence IEA]; Tethered to a membrane by a covalently attached anchor, such as a lipid moiety, that is embedded in the membrane. When used to describe a protein, indicates that none of the peptide sequence is embedded in the membrane [go…	The chemical reactions and pathways, including anabolism and catabolism, by which living organisms transform chemical substances. Metabolic processes typically transform small molecules, but also include macromolecular processes such as DNA repair and replication, and protein synthesis and degradation [goid 8152] [evidence IEA]; The process of introducing a phosphate group into a molecule, usuall…	Interacting selectively with magnesium (Mg) ions [goid 287] [evidence IEA]; Catalysis of the reaction: an orthophosphoric monoester + H2O = an alcohol + phosphate, with an alkaline pH optimum [goid 4035] [pmid 2162249] [evidence NAS]; Interacting selectively with zinc (Zn) ions [goid 8270] [evidence IEA]; Catalysis of the hydrolysis of various bonds, e.g. C-O, C-N, C-C, phosphoric anhydride bonds…	+	Supp. Fig. S1A
ODZ4	-2.42012	-3.77698	-3.77698	0	0	545.971	225.597	144.552	0	0	0	ODZ4	Homo sapiens		26011	-	NM_001098816.2	ODZ4	11	Homo sapiens odz, odd Oz/ten-m homolog 4 (Drosophila) (ODZ4), mRNA.			26011	Double layer of lipid molecules that encloses all cells, and, in eukaryotes, many organelles; may be a single or double lipid bilayer; also includes associated proteins [goid 16020] [evidence IEA]; Penetrating at least one phospholipid bilayer of a membrane. May also refer to the state of being buried in the bilayer with no exposure outside the bilayer. When used to describe a protein, indicates …	The cascade of processes by which a signal interacts with a receptor, causing a change in the level or activity of a second messenger or other downstream target, and ultimately effecting a change in the functioning of the cell [goid 7165] [evidence IEA]		-	Supp. Fig. S1A
MEG3	-2.44534	-3.43043	-3.43043	0	0	752.55	307.748	219.375	0	0	0	MEG3	Homo sapiens		55384	+	NR_002766.1	MEG3	14	Homo sapiens maternally expressed 3 (non-protein coding) (MEG3), transcript variant 1, non-coding RNA. XR_001346-XR_001372	PRO2160; FP504; GTL2; prebp1; FLJ31163; FLJ42589; PRO0518		55384				+	Supp. Fig. S1A
TIMP2	-2.00621	-2.99407	-2.99407	0	0	1764.72	879.629	589.407	0.00212909	0.00106754	1.84919e-05	TIMP2	Homo sapiens		7077		XM_941104.1	TIMP2		PREDICTED: Homo sapiens TIMP metallopeptidase inhibitor 2 (TIMP2), mRNA.			7077	The space external to the outermost structure of a cell. For cells without external protective or external encapsulating structures this refers to space outside of the plasma membrane. This term covers the host cell environment outside an intracellular parasite [goid 5576] [evidence IEA]; A thin layer of dense material found in various animal tissues interposed between the cells and the adjacent …	Any process that stops, prevents or reduces the rate or extent of cell proliferation [goid 8285] [evidence IEA]; Any process that modulates the frequency, rate or extent of the chemical reactions and pathways involving the nucleotide cAMP (cyclic AMP, adenosine 3',5'-cyclophosphate) [goid 30814] [evidence IEA]; Any process that modulates the frequency, rate or extent of signal transduction mediat…	Stops, prevents or reduces the activity of an enzyme [goid 4857] [evidence IEA]; Interacting selectively with an integrin [goid 5178] [evidence IEA]; Interacting selectively with any protein or protein complex (a complex of two or more proteins that may include other nonprotein molecules) [goid 5515] [pmid 17353931] [evidence IPI]; Increases the activity of an enzyme [goid 8047] [evidence IEA]; S…		Supp. Fig. S1A
MFAP4	-2.0501	-2.9381	-2.9381	0	0	724.128	353.216	246.462	0	0	0	MFAP4	Homo sapiens		4239	-	NM_002404.1	MFAP4	17	Homo sapiens microfibrillar-associated protein 4 (MFAP4), mRNA.			4239	Extracellular matrix components occurring independently or along with elastin. Thought to have force-bearing functions in tendon. In addition to fibrillins, microfibrils may contain other associated proteins [goid 1527] [pmid 7633408] [evidence NAS]; The space external to the outermost structure of a cell. For cells without external protective or external encapsulating structures this refers to s…	The cascade of processes by which a signal interacts with a receptor, causing a change in the level or activity of a second messenger or other downstream target, and ultimately effecting a change in the functioning of the cell [goid 7165] [evidence IEA]; The attachment of a cell, either to another cell or to an underlying substrate such as the extracellular matrix, via cell adhesion molecules [go…	Interacting selectively with one or more specific sites on a receptor molecule, a macromolecule that undergoes combination with a hormone, neurotransmitter, drug or intracellular messenger to initiate a change in cell function [goid 5102] [evidence IEA]; Elemental activities, such as catalysis or binding, describing the actions of a gene product at the molecular level. A given gene product may ex…	-	Supp. Fig. S1A
SMOC2	-2.09443	-2.81824	-2.81824	0	0	825.336	394.061	292.855	0	0	0	SMOC2	Homo sapiens		64094	+	NM_022138.1	SMOC2	6	Homo sapiens SPARC related modular calcium binding 2 (SMOC2), mRNA.	dJ421D16.1; MSTP140; bA37D8.1; SMAP2; bA270C4A.1; SMOC-2; MST117; MSTP117		64094	The space external to the outermost structure of a cell. For cells without external protective or external encapsulating structures this refers to space outside of the plasma membrane. This term covers the host cell environment outside an intracellular parasite [goid 5576] [evidence IEA]; A layer consisting mainly of proteins (especially collagen) and glycosaminoglycans (mostly as proteoglycans) …		Interacting selectively with calcium ions (Ca2+) [goid 5509] [evidence IEA]; Interacting selectively with calcium ions (Ca2+) [goid 5509] [evidence IEA]; Interacting selectively with calcium ions (Ca2+) [goid 5509] [evidence IEA]	+	Supp. Fig. S1A
GLT8D2	-1.94717	-2.63728	-2.63728	0	0	467.014	239.843	177.082	0	0	0	GLT8D2	Homo sapiens		83468	-	NM_031302.2	GLT8D2	12	Homo sapiens glycosyltransferase 8 domain containing 2 (GLT8D2), mRNA.	FLJ31494		83468	Double layer of lipid molecules that encloses all cells, and, in eukaryotes, many organelles; may be a single or double lipid bilayer; also includes associated proteins [goid 16020] [evidence IEA]; Penetrating at least one phospholipid bilayer of a membrane. May also refer to the state of being buried in the bilayer with no exposure outside the bilayer. When used to describe a protein, indicates …		Catalysis of the transfer of a glycosyl group from one compound (donor) to another (acceptor) [goid 16757] [evidence IEA]	-	Supp. Fig. S1A
CRMP1	-1.45992	-2.46248	-2.46248	0	0	283.934	194.486	115.304	0.0259046	0.272944	0.469827	CRMP1	Homo sapiens		1400	-	NM_001313.3	CRMP1	4	Homo sapiens collapsin response mediator protein 1 (CRMP1), transcript variant 2, mRNA.	DRP-1; DPYSL1; DRP1		1400	All of the contents of a cell excluding the plasma membrane and nucleus, but including other subcellular structures [goid 5737] [evidence IEA]	The chemical reactions and pathways involving nucleobases, nucleosides, nucleotides and nucleic acids [goid 6139] [pmid 8973361] [evidence TAS]; The process whose specific outcome is the progression of nervous tissue over time, from its formation to its mature state [goid 7399] [pmid 8973361] [evidence TAS]	Catalysis of the reaction: 5,6-dihydrouracil + H2O = 3-ureidopropionate [goid 4157] [pmid 8973361] [evidence TAS]; Interacting selectively with any protein or protein complex (a complex of two or more proteins that may include other nonprotein molecules) [goid 5515] [pmid 15383276] [evidence IPI]; Interacting selectively with any protein or protein complex (a complex of two or more proteins that …	-	Supp. Fig. S1A
PROS1	-1.7624	-2.40994	-2.40994	0	0	670.963	380.71	278.414	0	0	0	PROS1	Homo sapiens		5627	-	NM_000313.1	PROS1	3	Homo sapiens protein S (alpha) (PROS1), mRNA.	PROS; protein Sa; Protein S; PSA; PS23; PS25; PS24; PS 26; PS22; PS21		5627	The space external to the outermost structure of a cell. For cells without external protective or external encapsulating structures this refers to space outside of the plasma membrane. This term covers the host cell environment outside an intracellular parasite [goid 5576] [pmid 14718574] [evidence NAS]; A membrane-bounded organelle of eukaryotic cells in which chromosomes are housed and replicat…	The sequential process by which the multiple coagulation factors of the blood interact, ultimately resulting in the formation of an insoluble fibrin clot; it may be divided into three stages: stage 1, the formation of intrinsic and extrinsic prothrombin converting principle; stage 2, the formation of thrombin; stage 3, the formation of stable fibrin polymers [goid 7596] [pmid 9657428] [evidence T…	Stops, prevents or reduces the activity of an endopeptidase, any enzyme that hydrolyzes nonterminal peptide bonds in polypeptides [goid 4866] [pmid 8146182] [evidence TAS]; Interacting selectively with calcium ions (Ca2+) [goid 5509] [evidence IEA]; Interacting selectively with calcium ions (Ca2+) [goid 5509] [evidence IEA]; Interacting selectively with calcium ions (Ca2+) [goid 5509] [evidence I…	-	Supp. Fig. S1A
DCHS1	-1.54716	-2.35393	-2.35393	0	0	326.658	211.133	138.772	0	0	0	DCHS1	Homo sapiens		8642	-	NM_003737.2	DCHS1	11	Homo sapiens dachsous 1 (Drosophila) (DCHS1), mRNA.	CDH25; KIAA1773; PCDH16; FLJ11790; FIB1		8642	The membrane surrounding a cell that separates the cell from its external environment. It consists of a phospholipid bilayer and associated proteins [goid 5886] [evidence IEA]; Penetrating at least one phospholipid bilayer of a membrane. May also refer to the state of being buried in the bilayer with no exposure outside the bilayer. When used to describe a protein, indicates that all or part of t…	The attachment of a cell, either to another cell or to an underlying substrate such as the extracellular matrix, via cell adhesion molecules [goid 7155] [evidence IEA]; The attachment of an adhesion molecule in one cell to an identical molecule in an adjacent cell [goid 7156] [evidence IEA]; The attachment of one cell to another cell via adhesion molecules that require the presence of calcium for…	Interacting selectively with calcium ions (Ca2+) [goid 5509] [evidence IEA]; Interacting selectively with any protein or protein complex (a complex of two or more proteins that may include other nonprotein molecules) [goid 5515] [evidence IEA]	-	Supp. Fig. S1A
GPSM1	-1.60956	-2.20552	-2.20552	0	0	370.005	229.879	167.763	0.0114106	0.0668993	0.0921569	GPSM1	Homo sapiens		26086		XM_939186.1	GPSM1		PREDICTED: Homo sapiens G-protein signalling modulator 1 (AGS3-like, C. elegans) (GPSM1), mRNA.			26086	The lipid bilayer surrounding any of the compartments of the Golgi apparatus [goid 139] [evidence IEA]; All of the contents of a cell excluding the plasma membrane and nucleus, but including other subcellular structures [goid 5737] [evidence IEA]; The irregular network of unit membranes, visible only by electron microscopy, that occurs in the cytoplasm of many eukaryotic cells. The membranes form…	The cascade of processes by which a signal interacts with a receptor, causing a change in the level or activity of a second messenger or other downstream target, and ultimately effecting a change in the functioning of the cell [goid 7165] [evidence IEA]; The biological process whose specific outcome is the progression of a multicellular organism over time from an initial condition (e.g. a zygote …	Increases the activity of a GTPase, an enzyme that catalyzes the hydrolysis of GTP [goid 5096] [evidence IEA]; The selective, often stoichiometric, interaction of a molecule with one or more specific sites on another molecule [goid 5488] [evidence IEA]		Supp. Fig. S1A
HOXA10	-1.42611	-2.09607	-2.09607	0	0	533.681	374.221	254.61	0	0	1.23211e-06	HOXA10	Homo sapiens		3206	-	NM_018951.2	HOXA10	7	Homo sapiens homeobox A10 (HOXA10), transcript variant 1, mRNA.	MGC12859; PL; HOX1H; HOX1; HOX1.8		3206	A membrane-bounded organelle of eukaryotic cells in which chromosomes are housed and replicated. In most cells, the nucleus contains all of the cell's chromosomes except the organellar chromosomes, and is the site of RNA synthesis and processing. In some species, or in specialized cell types, RNA metabolism or DNA replication may be absent [goid 5634] [evidence IEA]	The synthesis of either RNA on a template of DNA or DNA on a template of RNA [goid 6350] [evidence IEA]; Any process that modulates the frequency, rate or extent of DNA-dependent transcription [goid 6355] [evidence IEA]; The biological process whose specific outcome is the progression of a multicellular organism over time from an initial condition (e.g. a zygote or a young adult) to a later condi…	The function of binding to a specific DNA sequence in order to modulate transcription. The transcription factor may or may not also interact selectively with a protein or macromolecular complex [goid 3700] [evidence IEA]; Interacting selectively with any protein or protein complex (a complex of two or more proteins that may include other nonprotein molecules) [goid 5515] [evidence IEA]; Interacti…	-	Supp. Fig. S1A
CBLN4	-1.5906	-2.07842	-2.07842	0	0	206.128	129.591	99.1753	0	0	0.0779221	CBLN4	Homo sapiens		140689	-	NM_080617.4	CBLN4	20	Homo sapiens cerebellin 4 precursor (CBLN4), mRNA.	CBLNL1		140689	The space external to the outermost structure of a cell. For cells without external protective or external encapsulating structures this refers to space outside of the plasma membrane. This term covers the host cell environment outside an intracellular parasite [goid 5576] [evidence IEA]; A specialized region of connection between two cells or between a cell and the extracellular matrix [goid 300…			-	Supp. Fig. S1A
TMEM26	-1.53266	-2.07028	-2.07028	0	0	474.086	309.322	228.996	0	0	0	TMEM26	Homo sapiens		219623	-	NM_178505.4	TMEM26	10	Homo sapiens transmembrane protein 26 (TMEM26), mRNA.	MGC35010; DKFZp686D09128		219623	Double layer of lipid molecules that encloses all cells, and, in eukaryotes, many organelles; may be a single or double lipid bilayer; also includes associated proteins [goid 16020] [evidence IEA]; Penetrating at least one phospholipid bilayer of a membrane. May also refer to the state of being buried in the bilayer with no exposure outside the bilayer. When used to describe a protein, indicates …			-	Supp. Fig. S1A
THBS4	-1.47285	-2.04774	-2.04774	0	0	266.068	180.648	129.933	0	0	0	THBS4	Homo sapiens		7060	+	NM_003248.3	THBS4	5	Homo sapiens thrombospondin 4 (THBS4), mRNA.	TSP4		7060	The space external to the outermost structure of a cell. For cells without external protective or external encapsulating structures this refers to space outside of the plasma membrane. This term covers the host cell environment outside an intracellular parasite [goid 5576] [evidence IEA]; The space external to the outermost structure of a cell. For cells without external protective or external en…	The formation of a cell surface protrusion, such as a lamellipodium or filopodium, at the leading edge of a migrating cell [goid 6930] [pmid 7490284] [evidence TAS]; The attachment of a cell, either to another cell or to an underlying substrate such as the extracellular matrix, via cell adhesion molecules [goid 7155] [evidence IEA]	The action of a molecule that contributes to the structural integrity of a complex or assembly within or outside a cell [goid 5198] [evidence IEA]; Interacting selectively with calcium ions (Ca2+) [goid 5509] [pmid 7852353] [evidence TAS]; Interacting selectively with any protein or protein complex (a complex of two or more proteins that may include other nonprotein molecules) [goid 5515] [eviden…	+	Supp. Fig. S1A
KRT8	1.51543	2.06463	2.06463	0	0	780.208	1182.35	1610.84	0	0	0	KRT8	Homo sapiens		3856	-	NM_002273.2	KRT8	12	Homo sapiens keratin 8 (KRT8), mRNA.	CYK8; KO; K8; K2C8; CK8; CARD2		3856	All of the contents of a cell excluding the plasma membrane and nucleus, but including other subcellular structures [goid 5737] [evidence IEA]; A filament composed of acidic and basic keratins (types I and II), typically expressed in epithelial cells. The keratins are the most diverse classes of IF proteins, with a large number of keratin isoforms being expressed. Each type of epithelium always e…	A process that is carried out at the cellular level which results in the formation, arrangement of constituent parts, or disassembly of cytoskeletal structures [goid 7010] [evidence NAS]; Any process by which an organism has an effect on an organism of a different species [goid 44419] [evidence IEA]	The action of a molecule that contributes to the structural integrity of a complex or assembly within or outside a cell [goid 5198] [evidence NAS]; Interacting selectively with any protein or protein complex (a complex of two or more proteins that may include other nonprotein molecules) [goid 5515] [pmid 10954706] [evidence IPI]; Interacting selectively with any protein or protein complex (a comp…	-	Supp. Fig. S1A
TFF3	1.39256	2.22936	2.22936	0	0	7182.58	10002.2	16012.5	0	0	0	TFF3	Homo sapiens		7033	-	NM_003226.2	TFF3	21	Homo sapiens trefoil factor 3 (intestinal) (TFF3), mRNA.	TFI; hP1.B; HITF; ITF		7033	The space external to the outermost structure of a cell. For cells without external protective or external encapsulating structures this refers to space outside of the plasma membrane. This term covers the host cell environment outside an intracellular parasite [goid 5576] [pmid 8454642] [evidence TAS]	Reactions, triggered in response to the presence of a foreign body or the occurrence of an injury, which result in restriction of damage to the organism attacked or prevention/recovery from the infection caused by the attack [goid 6952] [pmid 8454642] [evidence TAS]; The whole of the physical, chemical, and biochemical processes carried out by multicellular organisms to break down ingested nutrie…		-	Supp. Fig. S1A
HGD	1.72811	2.48173	2.48173	0	0	214.204	370.169	531.598	0	0	0	HGD	Homo sapiens		3081	-	NM_000187.1	HGD	3	Homo sapiens homogentisate 1,2-dioxygenase (homogentisate oxidase) (HGD), mRNA.	AKU; HGO		3081		The chemical reactions and pathways resulting in the breakdown of phenylalanine, 2-amino-3-phenylpropanoic acid [goid 6559] [pmid 8782815] [evidence TAS]; The chemical reactions and pathways resulting in the breakdown of tyrosine, an aromatic amino acid, 2-amino-3-(4-hydroxyphenyl)propanoic acid [goid 6572] [pmid 8782815] [evidence TAS]; The process of removal or addition of one or more electrons…	Catalysis of the reaction: homogentisate + O2 = 4-maleylacetoacetate [goid 4411] [pmid 8782815] [evidence TAS]; Interacting selectively with iron (Fe) ions [goid 5506] [evidence IEA]; Catalysis of an oxidation-reduction (redox) reaction, a reversible chemical reaction in which the oxidation state of an atom or atoms within a molecule is altered. One substrate acts as a hydrogen or electron donor …	-	Supp. Fig. S1A
C5orf13	-1.48866	-3.20895	-2.15559	1e-05	0	3578.22	2403.64	1115.07	0	0	0	C5ORF13	Homo sapiens		9315	-	NM_004772.1	C5ORF13	5	Homo sapiens chromosome 5 open reading frame 13 (C5orf13), mRNA.	PTZ17; D4S114; PRO1873; P311		9315		Any process that modulates the frequency, rate or extent of activity of any TGF-beta receptor signaling pathway [goid 17015] [evidence IEA]	Interacting selectively with any protein or protein complex (a complex of two or more proteins that may include other nonprotein molecules) [goid 5515] [evidence IEA]	-	Supp. Fig. S1A
SPARCL1	-1.32617	-2.60766	-1.96631	1e-05	0	4563.87	3441.39	1750.18	0	0	0	SPARCL1	Homo sapiens		8404	-	NM_004684.2	SPARCL1	4	Homo sapiens SPARC-like 1 (mast9, hevin) (SPARCL1), mRNA.	PIG33; SC1		8404	The space external to the outermost structure of a cell. For cells without external protective or external encapsulating structures this refers to space outside of the plasma membrane. This term covers the host cell environment outside an intracellular parasite [goid 5576] [evidence IEA]; A layer consisting mainly of proteins (especially collagen) and glycosaminoglycans (mostly as proteoglycans) …		Interacting selectively with calcium ions (Ca2+) [goid 5509] [evidence IEA]	-	Supp. Fig. S1A
RBP7	-1.41164	-2.34206	-1.65911	1e-05	0	305.91	216.706	130.616	0	0	0	RBP7	Homo sapiens		116362	+	NM_052960.1	RBP7	1	Homo sapiens retinol binding protein 7, cellular (RBP7), mRNA.	CRBP4; MGC70641; CRBPIV		116362	All of the contents of a cell excluding the plasma membrane and nucleus, but including other subcellular structures [goid 5737] [evidence IEA]	The directed movement of substances (such as macromolecules, small molecules, ions) into, out of, within or between cells, or within a multicellular organism [goid 6810] [evidence IEA]; The directed movement of substances (such as macromolecules, small molecules, ions) into, out of, within or between cells, or within a multicellular organism [goid 6810] [evidence IEA]; The directed movement of su…	Enables the directed movement of substances (such as macromolecules, small molecules, ions) into, out of, within or between cells [goid 5215] [evidence IEA]; Interacting selectively with a lipid [goid 8289] [evidence IEA]; Interacting selectively with retinal, one of the forms of vitamin A. Retinal plays an important role in the visual process in most vertebrates, combining with opsins to form vi…	+	Supp. Fig. S1A
MLLT11	-1.44603	-2.3014	-1.59153	1e-05	0	366.646	253.553	159.314	0	0	0	MLLT11	Homo sapiens		10962	+	NM_006818.3	MLLT11	1	Homo sapiens myeloid/lymphoid or mixed-lineage leukemia (trithorax homolog, Drosophila); translocated to, 11 (MLLT11), mRNA.	AF1Q; RP11-316M1.10		10962	The part of a cell or its extracellular environment in which a gene product is located. A gene product may be located in one or more parts of a cell and its location may be as specific as a particular macromolecular complex, that is, a stable, persistent association of macromolecules that function together [goid 5575] [evidence ND ]		Elemental activities, such as catalysis or binding, describing the actions of a gene product at the molecular level. A given gene product may exhibit one or more molecular functions [goid 3674] [evidence ND ]	+	Supp. Fig. S1A
ANTXR1	-1.53584	-2.32139	-1.51148	1e-05	0	748.084	487.086	322.257	0.00026605	0.00026605	0.00026605	ANTXR1	Homo sapiens		84168	+	NM_032208.1	ANTXR1	2	Homo sapiens anthrax toxin receptor 1 (ANTXR1), transcript variant 1, mRNA.	ATR; FLJ21776; FLJ11298; TEM8; FLJ10601		84168	Double layer of lipid molecules that encloses all cells, and, in eukaryotes, many organelles; may be a single or double lipid bilayer; also includes associated proteins [goid 16020] [evidence IEA]; Penetrating at least one phospholipid bilayer of a membrane. May also refer to the state of being buried in the bilayer with no exposure outside the bilayer. When used to describe a protein, indicates …		Combining with an extracellular or intracellular messenger to initiate a change in cell activity [goid 4872] [evidence IEA]; Interacting selectively with any protein or protein complex (a complex of two or more proteins that may include other nonprotein molecules) [goid 5515] [pmid 16564009] [evidence IPI]; Interacting selectively with any protein or protein complex (a complex of two or more prot…	+	Supp. Fig. S1A
MAOB	-1.8229	-2.44251	-1.3399	1e-05	0	439.229	240.951	179.827	0	0	0	MAOB	Homo sapiens		4129	-	NM_000898.3	MAOB	X	Homo sapiens monoamine oxidase B (MAOB), nuclear gene encoding mitochondrial protein, mRNA.	MGC26382		4129	The inner, i.e. lumen-facing, lipid bilayer of the mitochondrial envelope. It is highly folded to form cristae [goid 5743] [evidence IEA]; A semiautonomous, self replicating organelle that occurs in varying numbers, shapes, and sizes in the cytoplasm of virtually all eukaryotic cells. It is notably the site of tissue respiration [goid 5739] [evidence IEA]; The double lipid bilayer enclosing the m…	The process of removal or addition of one or more electrons with or without the concomitant removal or addition of a proton or protons [goid 55114] [evidence IEA]; The process of removal or addition of one or more electrons with or without the concomitant removal or addition of a proton or protons [goid 55114] [evidence IEA]	Any molecular entity that serves as an electron acceptor and electron donor in an electron transport system [goid 9055] [evidence IEA]; Catalysis of an oxidation-reduction (redox) reaction, a reversible chemical reaction in which the oxidation state of an atom or atoms within a molecule is altered. One substrate acts as a hydrogen or electron donor and becomes oxidized, while the other acts as hy…	-	Supp. Fig. S1A
BIK	1.47585	2.33916	1.58495	1e-05	0	132.292	195.243	309.452	0	0	0	BIK	Homo sapiens		638	+	NM_001197.3	BIK	22	Homo sapiens BCL2-interacting killer (apoptosis-inducing) (BIK), mRNA.	NBK; BIP1; BP4		638	The double lipid bilayer enclosing the mitochondrion and separating its contents from the cell cytoplasm; includes the intermembrane space [goid 5740] [evidence IEA]; A collection of membranous structures involved in transport within the cell. The main components of the endomembrane system are endoplasmic reticulum, Golgi bodies, vesicles, cell membrane and nuclear envelope. Members of the endome…	A process that directly activates any of the steps required for cell death by apoptosis [goid 6917] [pmid 10381623] [evidence TAS]; The intracellular signaling cascade that results when a cell is triggered to undergo apoptosis [goid 8632] [pmid 7478623] [evidence TAS]; Any process that modulates the occurrence or rate of cell death by apoptosis [goid 42981] [evidence IEA]	Interacting selectively with any protein or protein complex (a complex of two or more proteins that may include other nonprotein molecules) [goid 5515] [pmid 16697956] [evidence IPI]; Interacting selectively with any protein or protein complex (a complex of two or more proteins that may include other nonprotein molecules) [goid 5515] [pmid 15694340] [evidence IPI]	+	Supp. Fig. S1A
PTRF	-1.6366	-2.40377	-2.40377	1e-05	0	3087.37	1886.46	1284.39	0	0	0	PTRF	Homo sapiens		284119	-	NM_012232.2	PTRF	17	Homo sapiens polymerase I and transcript release factor (PTRF), mRNA.	FKSG13		284119	A membrane-bounded organelle of eukaryotic cells in which chromosomes are housed and replicated. In most cells, the nucleus contains all of the cell's chromosomes except the organellar chromosomes, and is the site of RNA synthesis and processing. In some species, or in specialized cell types, RNA metabolism or DNA replication may be absent [goid 5634] [pmid 15242332] [evidence IDA]; That part of …	The synthesis of either RNA on a template of DNA or DNA on a template of RNA [goid 6350] [evidence IEA]; The process by which transcription is completed; the formation of phosphodiester bonds ceases, the RNA-DNA hybrid dissociates, and RNA polymerase releases the DNA [goid 6353] [evidence IEA]; Any process that modulates the frequency, rate or extent of DNA-dependent transcription [goid 6355] [ev…	Any activity that brings about termination of transcription by RNA polymerase I [goid 3716] [evidence IEA]; Any activity that brings about termination of transcription by RNA polymerase I [goid 3716] [pmid 9582279] [evidence IDA]; Interacting selectively with any protein or protein complex (a complex of two or more proteins that may include other nonprotein molecules) [goid 5515] [pmid 17026959] …	-	Supp. Fig. S1A
GALNT4	1.56267	2.1355	2.1355	1e-05	0	461.706	721.493	985.973	0	0	0	GALNT4	Homo sapiens		8693	-	NM_003774.3	GALNT4	12	Homo sapiens UDP-N-acetyl-alpha-D-galactosamine:polypeptide N-acetylgalactosaminyltransferase 4 (GalNAc-T4) (GALNT4), mRNA.	GalNAcT4; GALNAC-T4		8693	The lipid bilayer surrounding any of the compartments of the Golgi apparatus [goid 139] [evidence IEA]; A compound membranous cytoplasmic organelle of eukaryotic cells, consisting of flattened, ribosome-free vesicles arranged in a more or less regular stack. The Golgi apparatus differs from the endoplasmic reticulum in often having slightly thicker membranes, appearing in sections as a characteri…	The chemical reactions and pathways involving carbohydrates, any of a group of organic compounds based of the general formula Cx(H2O)y. Includes the formation of carbohydrate derivatives by the addition of a carbohydrate residue to another molecule [goid 5975] [pmid 9592121] [evidence NAS]	Catalysis of the reaction: UDP-N-acetyl-D-galactosamine + polypeptide = UDP + N-acetyl-D-galactosaminyl-polypeptide. Catalyzes of the modification of serine or threonine residues in polypeptide chains by the transfer of a N-acetylgalactose from UDP-N-acetylgalactose to the hydroxyl group of the amino acid; it is the first step in O-glycan biosynthesis [goid 4653] [pmid 9804815] [evidence TAS]; In…	-	Supp. Fig. S1A
PCDH18	-1.3462	-2.69861	-2.00461	2e-05	0	970.282	720.757	359.55	0	0	0	PCDH18	Homo sapiens		54510	-	NM_019035.2	PCDH18	4	Homo sapiens protocadherin 18 (PCDH18), mRNA.	KIAA1562; DKFZP434B0923; PCDH68L		54510	The membrane surrounding a cell that separates the cell from its external environment. It consists of a phospholipid bilayer and associated proteins [goid 5886] [evidence IEA]; Penetrating at least one phospholipid bilayer of a membrane. May also refer to the state of being buried in the bilayer with no exposure outside the bilayer. When used to describe a protein, indicates that all or part of t…	The attachment of a cell, either to another cell or to an underlying substrate such as the extracellular matrix, via cell adhesion molecules [goid 7155] [evidence IEA]; The attachment of an adhesion molecule in one cell to an identical molecule in an adjacent cell [goid 7156] [evidence IEA]; The process whose specific outcome is the progression of the brain over time, from its formation to the ma…	Interacting selectively with calcium ions (Ca2+) [goid 5509] [evidence IEA]; Interacting selectively with any protein or protein complex (a complex of two or more proteins that may include other nonprotein molecules) [goid 5515] [evidence ISS]	-	Supp. Fig. S1A
DIO2	-1.36788	-4.81654	-3.52116	3e-05	0	2357.3	1723.31	489.417	0	0	0.0243717	DIO2	Homo sapiens		1734	-	NM_013989.2	DIO2	14	Homo sapiens deiodinase, iodothyronine, type II (DIO2), transcript variant 1, mRNA.	D2; 5DII; SelY; TXDI2		1734	Double layer of lipid molecules that encloses all cells, and, in eukaryotes, many organelles; may be a single or double lipid bilayer; also includes associated proteins [goid 16020] [pmid 9837913] [evidence IC ]; Penetrating at least one phospholipid bilayer of a membrane. May also refer to the state of being buried in the bilayer with no exposure outside the bilayer. When used to describe a prot…	The incorporation of selenocysteine into a peptide; uses a special tRNA that recognizes the UGA codon as selenocysteine, rather than as a termination codon. Selenocysteine is synthesized from serine before its incorporation, it is not a posttranslational modification of peptidyl-cysteine [goid 1514] [pmid 9837913] [evidence NAS]; The formation of either of the compounds secreted by the thyroid gl…	Catalysis of the reaction: 3,5,3'-L-triiodo-L-thyronine + iodide + acceptor + H+ = L-thyroxine + donor-H2 [goid 4800] [pmid 9837913] [evidence TAS]; Interacting selectively with selenium (Se) [goid 8430] [pmid 9837913] [evidence IC ]	-	Supp. Fig. S1A
SERPINH1	-1.36728	-2.31684	-2.31684	6e-05	0	1864.03	1363.32	804.558	0	0	0	SERPINH1	Homo sapiens		871	+	NM_001235.2	SERPINH1	11	Homo sapiens serpin peptidase inhibitor, clade H (heat shock protein 47), member 1, (collagen binding protein 1) (SERPINH1), mRNA.	RA-A47; AsTP3; PIG14; gp46; CBP1; PPROM; HSP47; SERPINH2; CBP2		871	The irregular network of unit membranes, visible only by electron microscopy, that occurs in the cytoplasm of many eukaryotic cells. The membranes form a complex meshwork of tubular channels, which are often expanded into slitlike cavities called cisternae. The ER takes two forms, rough (or granular), with ribosomes adhering to the outer surface, and smooth (with no ribosomes attached) [goid 5783…	A change in state or activity of a cell or an organism (in terms of movement, secretion, enzyme production, gene expression, etc.) as a result of an unfolded protein stimulus [goid 6986] [pmid 1309665] [evidence TAS]; A change in state or activity of a cell or an organism (in terms of movement, secretion, enzyme production, gene expression, etc.) as a result of an unfolded protein stimulus [goid …	Stops, prevents or reduces the activity of serine-type endopeptidases, enzymes that catalyze the hydrolysis of nonterminal peptide bonds in a polypeptide chain; a serine residue (and a histidine residue) are at the active center of the enzyme [goid 4867] [pmid 1309665] [evidence TAS]; Interacting selectively with collagen, a group of fibrous proteins of very high tensile strength that form the ma…	+	Supp. Fig. S1A
HEYL	-1.5583	-2.88855	-1.85365	8e-05	0	804.29	516.134	278.441	0	0	0	HEYL	Homo sapiens		26508	-	NM_014571.2	HEYL	1	Homo sapiens hairy/enhancer-of-split related with YRPW motif-like (HEYL), mRNA.	MGC12623; HRT3		26508	A membrane-bounded organelle of eukaryotic cells in which chromosomes are housed and replicated. In most cells, the nucleus contains all of the cell's chromosomes except the organellar chromosomes, and is the site of RNA synthesis and processing. In some species, or in specialized cell types, RNA metabolism or DNA replication may be absent [goid 5634] [evidence IEA]	Any process that modulates the frequency, rate or extent of DNA-dependent transcription [goid 6355] [evidence IEA]; The series of molecular signals initiated by binding of an extracellular ligand to a Notch receptor on the surface of the target cell [goid 7219] [evidence IEA]; The biological process whose specific outcome is the progression of a multicellular organism over time from an initial co…	The function of binding to a specific DNA sequence in order to modulate transcription. The transcription factor may or may not also interact selectively with a protein or macromolecular complex [goid 3700] [pmid 10415358] [evidence NAS]; Interacting selectively with any protein or protein complex (a complex of two or more proteins that may include other nonprotein molecules) [goid 5515] [evidence…	-	Supp. Fig. S1A
RASL11B	-1.38671	-4.11306	-2.96605	0.00011	0	1086.02	783.163	264.043	0	0	0	RASL11B	Homo sapiens		65997	+	NM_023940.2	RASL11B	4	Homo sapiens RAS-like, family 11, member B (RASL11B), mRNA.	MGC2827; MGC4499		65997	The living contents of a cell; the matter contained within (but not including) the plasma membrane, usually taken to exclude large vacuoles and masses of secretory or ingested material. In eukaryotes it includes the nucleus and cytoplasm [goid 5622] [evidence IEA]	Any series of molecular signals in which a small monomeric GTPase relays one or more of the signals [goid 7264] [evidence IEA]	Interacting selectively with a nucleotide, any compound consisting of a nucleoside that is esterified with (ortho)phosphate or an oligophosphate at any hydroxyl group on the ribose or deoxyribose moiety [goid 166] [evidence IEA]; Interacting selectively with GTP, guanosine triphosphate [goid 5525] [evidence IEA]	+	Supp. Fig. S1A
PITX1	1.31027	2.83268	2.16191	0.00015	0	303.251	397.34	859.014	0	0	0	PITX1	Homo sapiens		5307	-	NM_002653.3	PITX1	5	Homo sapiens paired-like homeodomain transcription factor 1 (PITX1), mRNA.	POTX; PTX1; BFT		5307	A membrane-bounded organelle of eukaryotic cells in which chromosomes are housed and replicated. In most cells, the nucleus contains all of the cell's chromosomes except the organellar chromosomes, and is the site of RNA synthesis and processing. In some species, or in specialized cell types, RNA metabolism or DNA replication may be absent [goid 5634] [evidence IEA]	Any process that modulates the frequency, rate or extent of DNA-dependent transcription [goid 6355] [evidence IEA]; The biological process whose specific outcome is the progression of a multicellular organism over time from an initial condition (e.g. a zygote or a young adult) to a later condition (e.g. a multicellular animal or an aged adult) [goid 7275] [evidence IEA]; The process by which anat…	The function of binding to a specific DNA sequence in order to modulate transcription. The transcription factor may or may not also interact selectively with a protein or macromolecular complex [goid 3700] [evidence IEA]; Interacting selectively with DNA of a specific nucleotide composition, e.g. GC-rich DNA binding, or with a specific sequence motif or type of DNA e.g. promotor binding or rDNA b…	-	Supp. Fig. S1A
LRP3	-1.6156	-2.27253	-2.27253	0.00022	0	814.033	503.859	358.205	0	0	0	LRP3	Homo sapiens		4037	+	NM_002333.1	LRP3	19	Homo sapiens low density lipoprotein receptor-related protein 3 (LRP3), mRNA.			4037	An invagination of the cell membrane of many eukaryotic cells, concerned in receptor-mediated selective transport of many proteins and other macromolecules across the cell membrane. During endocytosis it is converted into a coated vesicle. The coat is of clathrin [goid 5905] [evidence IEA]; Double layer of lipid molecules that encloses all cells, and, in eukaryotes, many organelles; may be a sing…	The uptake of external materials by cells, utilizing receptors to ensure specificity of transport. A specific receptor on the cell surface binds tightly to the extracellular macromolecule (the ligand) that it recognizes; the plasma-membrane region containing the receptor-ligand complex then undergoes endocytosis, forming a transport vesicle containing the receptor-ligand complex and excluding mos…	Combining with an extracellular or intracellular messenger to initiate a change in cell activity [goid 4872] [evidence IEA]	+	Supp. Fig. S1A
OGDHL	1.42377	3.22103	2.26232	0.00033	0	143.12	203.77	460.995	0	0	0	OGDHL	Homo sapiens		55753	-	NM_018245.1	OGDHL	10	Homo sapiens oxoglutarate dehydrogenase-like (OGDHL), mRNA.			55753	A semiautonomous, self replicating organelle that occurs in varying numbers, shapes, and sizes in the cytoplasm of virtually all eukaryotic cells. It is notably the site of tissue respiration [goid 5739] [evidence IEA]; The gel-like material, with considerable fine structure, that lies in the matrix space, or lumen, of a mitochondrion. It contains the enzymes of the tricarboxylic acid cycle and, …	The chemical reactions and pathways resulting in the breakdown of a monosaccharide (generally glucose) into pyruvate, with the concomitant production of a small amount of ATP. Pyruvate may be converted to ethanol, lactate, or other small molecules, or fed into the TCA cycle [goid 6096] [evidence IEA]; The process of removal or addition of one or more electrons with or without the concomitant remo…	Catalysis of the reaction: 2-oxoglutarate + lipoamide = S-succinyldihydrolipoamide + CO2 [goid 4591] [evidence IEA]; Catalysis of an oxidation-reduction (redox) reaction, a reversible chemical reaction in which the oxidation state of an atom or atoms within a molecule is altered. One substrate acts as a hydrogen or electron donor and becomes oxidized, while the other acts as hydrogen or electron …	-	Supp. Fig. S1A
KLF2	-1.44653	-2.63868	-1.82414	0.00053	0	1807.55	1249.58	685.022	0	0	0	KLF2	Homo sapiens		10365	+	NM_016270.2	KLF2	19	Homo sapiens Kruppel-like factor 2 (lung) (KLF2), mRNA.	LKLF		10365	The living contents of a cell; the matter contained within (but not including) the plasma membrane, usually taken to exclude large vacuoles and masses of secretory or ingested material. In eukaryotes it includes the nucleus and cytoplasm [goid 5622] [evidence IEA]; A membrane-bounded organelle of eukaryotic cells in which chromosomes are housed and replicated. In most cells, the nucleus contains …	Any process that modulates the frequency, rate or extent of DNA-dependent transcription [goid 6355] [evidence IEA]; Any process that activates or increases the frequency, rate or extent of transcription [goid 45941] [evidence IEA]	The function of binding to a specific DNA sequence in order to modulate transcription. The transcription factor may or may not also interact selectively with a protein or macromolecular complex [goid 3700] [evidence NAS]; Interacting selectively with any protein or protein complex (a complex of two or more proteins that may include other nonprotein molecules) [goid 5515] [evidence IEA]; Interacti…	+	Supp. Fig. S1A
COL3A1	-1.30016	-3.14783	-2.4211	0.00055	0	11955.3	9195.2	3797.94	0	0	0	COL3A1	Homo sapiens		1281	+	NM_000090.2	COL3A1	2	Homo sapiens collagen, type III, alpha 1 (COL3A1), mRNA.	FLJ34534; EDS4A		1281	The space external to the outermost structure of a cell. For cells without external protective or external encapsulating structures this refers to space outside of the plasma membrane. This term covers the host cell environment outside an intracellular parasite [goid 5576] [evidence IEA]; Any of the various assemblies in which collagen chains form a left-handed triple helix; may assemble into hig…	The binding of a cell to the extracellular matrix via adhesion molecules [goid 7160] [pmid 16912226] [evidence IDA]; The series of molecular signals generated as a consequence of a transforming growth factor beta receptor binding to one of its physiological ligands [goid 7179] [pmid 16360482] [evidence IDA]; Any series of molecular signals generated as a consequence of an integrin binding to one …	Interacting selectively with an integrin [goid 5178] [pmid 9573018] [evidence IMP]; Interacting selectively with an integrin [goid 5178] [pmid 14970208] [evidence NAS]; The action of a molecule that contributes to the structural integrity of the extracellular matrix [goid 5201] [pmid 9036918] [evidence IMP]; The action of a molecule that contributes to the structural integrity of the extracellula…	+	Supp. Fig. S1A
ADCY3	-1.4519	-2.12349	-1.46256	0.00055	0	1272.44	876.397	599.22	0	0	0	ADCY3	Homo sapiens		109	-	NM_004036.2	ADCY3	2	Homo sapiens adenylate cyclase 3 (ADCY3), mRNA.	KIAA0511; AC3		109	The membrane surrounding a cell that separates the cell from its external environment. It consists of a phospholipid bilayer and associated proteins [goid 5886] [pmid 9920776] [evidence TAS]; Penetrating at least one phospholipid bilayer of a plasma membrane. May also refer to the state of being buried in the bilayer with no exposure outside the bilayer [goid 5887] [pmid 9920776] [evidence TAS]	The chemical reactions and pathways resulting in the formation of the nucleotide cAMP (cyclic AMP, adenosine 3',5'-cyclophosphate) [goid 6171] [evidence IEA]; A series of reactions within the cell that occur as a result of a single trigger reaction or compound [goid 7242] [evidence IEA]; The series of events required for an organism to receive an olfactory stimulus, convert it to a molecular sign…	Interacting selectively with magnesium (Mg) ions [goid 287] [evidence IEA]; Catalysis of the reaction: ATP = 3',5'-cyclic AMP + diphosphate [goid 4016] [pmid 9920776] [evidence TAS]; Interacting selectively with calmodulin, a calcium-binding protein with many roles, both in the calcium-bound and calcium-free states [goid 5516] [evidence IEA]	-	Supp. Fig. S1A
DPYSL4	-1.58588	-2.4891	-1.56954	0.00064	0	334.199	210.735	134.265	0	0	0	DPYSL4	Homo sapiens		10570	+	NM_006426.1	DPYSL4	10	Homo sapiens dihydropyrimidinase-like 4 (DPYSL4), mRNA.	ULIP4; DRP-4; CRMP3		10570	All of the contents of a cell excluding the plasma membrane and nucleus, but including other subcellular structures [goid 5737] [evidence IEA]	The process whose specific outcome is the progression of nervous tissue over time, from its formation to its mature state [goid 7399] [pmid 9652388] [evidence TAS]	Interacting selectively with any protein or protein complex (a complex of two or more proteins that may include other nonprotein molecules) [goid 5515] [evidence IEA]; Catalysis of the hydrolysis of various bonds, e.g. C-O, C-N, C-C, phosphoric anhydride bonds, etc. Hydrolase is the systematic name for any enzyme of EC class 3 [goid 16787] [evidence IEA]; Catalysis of the hydrolysis of any carbon…	+	Supp. Fig. S1A
PMEPA1	-1.58793	-2.78125	-1.75149	0.00072	0	681.733	429.322	245.118	0.000890788	0.000844271	0.000268283	PMEPA1	Homo sapiens		56937	-	NM_199171.1	PMEPA1	20	Homo sapiens prostate transmembrane protein, androgen induced 1 (PMEPA1), transcript variant 4, mRNA.	STAG1; PMEPA1		56937	The membrane surrounding a cell that separates the cell from its external environment. It consists of a phospholipid bilayer and associated proteins [goid 5886] [evidence IEA]; Penetrating at least one phospholipid bilayer of a membrane. May also refer to the state of being buried in the bilayer with no exposure outside the bilayer. When used to describe a protein, indicates that all or part of t…	Any series of molecular signals generated as a consequence of an androgen binding to its receptor [goid 30521] [pmid 10873380] [evidence NAS]	Elemental activities, such as catalysis or binding, describing the actions of a gene product at the molecular level. A given gene product may exhibit one or more molecular functions [goid 3674] [evidence ND ]; Interacting selectively with any protein or protein complex (a complex of two or more proteins that may include other nonprotein molecules) [goid 5515] [evidence IEA]; Interacting selective…	-	Supp. Fig. S1A
SNAI2	-1.66502	-3.5814	-2.15096	0.00103	0	599.779	360.222	167.471	0	0	0	SNAI2	Homo sapiens		6591	-	NM_003068.3	SNAI2	8	Homo sapiens snail homolog 2 (Drosophila) (SNAI2), mRNA.	WS2D; SLUG; SLUGH1; MGC10182		6591	The living contents of a cell; the matter contained within (but not including) the plasma membrane, usually taken to exclude large vacuoles and masses of secretory or ingested material. In eukaryotes it includes the nucleus and cytoplasm [goid 5622] [evidence IEA]; A membrane-bounded organelle of eukaryotic cells in which chromosomes are housed and replicated. In most cells, the nucleus contains …	Any process that stops, prevents or reduces the frequency, rate or extent of transcription from an RNA polymerase II promoter [goid 122] [pmid 10866665] [evidence TAS]; The synthesis of either RNA on a template of DNA or DNA on a template of RNA [goid 6350] [evidence IEA]; Any process that modulates the frequency, rate or extent of DNA-dependent transcription [goid 6355] [evidence IEA]; The biolo…	Interacting selectively with DNA (deoxyribonucleic acid) [goid 3677] [evidence IEA]; Interacting selectively with zinc (Zn) ions [goid 8270] [evidence IEA]; Interacting selectively with any metal ion [goid 46872] [evidence IEA]	-	Supp. Fig. S1A
TBX2	-1.43008	-2.89373	-2.02347	0.00121	0	576.605	403.197	199.26	0	0	0	TBX2	Homo sapiens		6909	+	NM_005994.3	TBX2	17	Homo sapiens T-box 2 (TBX2), mRNA.	FLJ10169		6909	A membrane-bounded organelle of eukaryotic cells in which chromosomes are housed and replicated. In most cells, the nucleus contains all of the cell's chromosomes except the organellar chromosomes, and is the site of RNA synthesis and processing. In some species, or in specialized cell types, RNA metabolism or DNA replication may be absent [goid 5634] [evidence IEA]; Any complex, distinct from RN…	Any process that stops, prevents or reduces the frequency, rate or extent of transcription from an RNA polymerase II promoter [goid 122] [evidence IEA]; The developmental process by which the heart is generated and organized. The heart is a hollow, muscular organ, which, by contracting rhythmically, keeps up the circulation of the blood [goid 3007] [evidence IEA]; The biological process whose spe…	The function of binding to a specific DNA sequence in order to modulate transcription. The transcription factor may or may not also interact selectively with a protein or macromolecular complex [goid 3700] [evidence IEA]; Interacting selectively with any protein or protein complex (a complex of two or more proteins that may include other nonprotein molecules) [goid 5515] [evidence IEA]; Any trans…	+	Supp. Fig. S1A
NPR2	-1.6915	-2.35947	-2.35947	0.00122	0	351.523	207.817	148.984	8.43312e-07	0.00115449	0.0249486	NPR2	Homo sapiens		4882	+	NM_000907.2	NPR2	9	Homo sapiens natriuretic peptide receptor B/guanylate cyclase B (atrionatriuretic peptide receptor B) (NPR2), mRNA.	GUC2B; NPRBi; ANPRB; GUCY2B; AMDM; NPRB		4882	The membrane surrounding a cell that separates the cell from its external environment. It consists of a phospholipid bilayer and associated proteins [goid 5886] [pmid 1327579] [evidence TAS]; Penetrating at least one phospholipid bilayer of a membrane. May also refer to the state of being buried in the bilayer with no exposure outside the bilayer. When used to describe a protein, indicates that a…	The process of introducing a phosphate group on to a protein [goid 6468] [evidence IEA]; A series of reactions within the cell that occur as a result of a single trigger reaction or compound [goid 7242] [evidence IEA]; The chemical reactions and pathways resulting in the formation of a cyclic nucleotide, a nucleotide in which the phosphate group is in diester linkage to two positions on the sugar…	Catalysis of the phosphorylation of an amino acid residue in a protein, usually according to the reaction: a protein + ATP = a phosphoprotein + ADP [goid 4672] [evidence IEA]; Combining with an extracellular or intracellular messenger to initiate a change in cell activity [goid 4872] [evidence IEA]; Interacting selectively with ATP, adenosine 5'-triphosphate, a universally important coenzyme and …	+	Supp. Fig. S1A
PPP1R14A	-1.53413	-2.49	-1.62307	0.00135	0	551.331	359.377	221.418	0	0	0	PPP1R14A	Homo sapiens		94274	-	NM_033256.1	PPP1R14A	19	Homo sapiens protein phosphatase 1, regulatory (inhibitor) subunit 14A (PPP1R14A), mRNA.	CPI-17; CPI17; PPP1INL		94274	All of the contents of a cell excluding the plasma membrane and nucleus, but including other subcellular structures [goid 5737] [evidence IEA]	Any process that modulates the frequency, rate or extent of addition of phosphate groups into a molecule [goid 42325] [evidence IEA]	Stops, prevents or reduces the activity of a protein phosphatase, an enzyme that hydrolyzes phosphate groups from proteins [goid 4864] [evidence IEA]; Interacting selectively with any protein or protein complex (a complex of two or more proteins that may include other nonprotein molecules) [goid 5515] [evidence IEA]	-	Supp. Fig. S1A
ENC1	-1.59164	-2.18516	-2.18516	0.00149	0	673.408	423.09	308.173	0	0	0	ENC1	Homo sapiens		8507	-	NM_003633.1	ENC1	5	Homo sapiens ectodermal-neural cortex (with BTB-like domain) (ENC1), mRNA.	PIG10; NRPB; CCL28; FLJ39259; ENC-1; TP53I10; KLHL35		8507	A membrane-bounded organelle of eukaryotic cells in which chromosomes are housed and replicated. In most cells, the nucleus contains all of the cell's chromosomes except the organellar chromosomes, and is the site of RNA synthesis and processing. In some species, or in specialized cell types, RNA metabolism or DNA replication may be absent [goid 5634] [pmid 9566959] [evidence TAS]; All of the con…	The chemical reactions and pathways resulting in the breakdown of a protein or peptide by hydrolysis of its peptide bonds, initiated by the covalent attachment of a ubiquitin moiety, or multiple ubiquitin moieties, to the protein [goid 6511] [evidence IEA]; The biological process whose specific outcome is the progression of a multicellular organism over time from an initial condition (e.g. a zygo…	Interacting selectively with monomeric or multimeric forms of actin, including actin filaments [goid 3779] [evidence IEA]; Interacting selectively with any protein or protein complex (a complex of two or more proteins that may include other nonprotein molecules) [goid 5515] [evidence IEA]	-	Supp. Fig. S1A
SPP1	1.34969	2.91662	2.16095	0.00151	0	1018.92	1375.23	2971.81	0	0	0	SPP1	Homo sapiens		6696	+	NM_000582.2	SPP1	4	Homo sapiens secreted phosphoprotein 1 (SPP1), transcript variant 2, mRNA.	BNSP; BSPI; OPN; MGC110940; ETA-1		6696	The space external to the outermost structure of a cell. For cells without external protective or external encapsulating structures this refers to space outside of the plasma membrane. This term covers the host cell environment outside an intracellular parasite [goid 5576] [evidence IEA]; That part of a multicellular organism outside the cells proper, usually taken to be outside the plasma membra…	The formation of bone or of a bony substance, or the conversion of fibrous tissue or of cartilage into bone or a bony substance [goid 1503] [evidence IEA]; The attachment of a cell, either to another cell or to an underlying substrate such as the extracellular matrix, via cell adhesion molecules [goid 7155] [evidence IEA]; The formation of bone or of a bony substance, or the conversion of fibrous…	Functions to control the survival, growth, differentiation and effector function of tissues and cells [goid 5125] [evidence IEA]; Interacting selectively with any protein or protein complex (a complex of two or more proteins that may include other nonprotein molecules) [goid 5515] [evidence IEA]	+	Supp. Fig. S1A
PAMR1	-1.3797	-3.22243	-2.33561	0.00266	0	1577.18	1143.14	489.438	8.43312e-07	3.37325e-06	0.0279339	PAMR1	Homo sapiens		25891	-	NM_001001991.1	PAMR1	11	Homo sapiens peptidase domain containing associated with muscle regeneration 1 (PAMR1), transcript variant 1, mRNA.	RAMP; FP938		25891				-	Supp. Fig. S1A
SNCAIP	-1.36865	-3.2958	-2.40807	0.003	0	1049.06	766.491	318.301	0	0	0	SNCAIP	Homo sapiens		9627	+	NM_005460.2	SNCAIP	5	Homo sapiens synuclein, alpha interacting protein (SNCAIP), mRNA.	MGC39814; SYPH1		9627	A membrane-bounded organelle of eukaryotic cells in which chromosomes are housed and replicated. In most cells, the nucleus contains all of the cell's chromosomes except the organellar chromosomes, and is the site of RNA synthesis and processing. In some species, or in specialized cell types, RNA metabolism or DNA replication may be absent [goid 5634] [pmid 18029348] [evidence IDA]; A small, dens…	The chemical reactions and pathways involving dopamine, a catecholamine neurotransmitter and a metabolic precursor of noradrenaline and adrenaline [goid 42417] [pmid 14506261] [evidence IDA]; Any process that modulates the frequency, rate or extent of the regulated release of a neurotransmitter from a cell or group of cells [goid 46928] [pmid 14506261] [evidence IDA]	Interacting selectively with any protein or protein complex (a complex of two or more proteins that may include other nonprotein molecules) [goid 5515] [pmid 11590439] [evidence IPI]; Interacting selectively with any protein or protein complex (a complex of two or more proteins that may include other nonprotein molecules) [goid 5515] [pmid 11956199] [evidence IPI]; Interacting selectively with an…	+	Supp. Fig. S1A
PCOLCE	-1.37309	-2.83014	-2.06115	0.00359	0	1481.61	1079.03	523.51	0	0	0	PCOLCE	Homo sapiens		5118	+	NM_002593.2	PCOLCE	7	Homo sapiens procollagen C-endopeptidase enhancer (PCOLCE), mRNA.	PCPE		5118	The space external to the outermost structure of a cell. For cells without external protective or external encapsulating structures this refers to space outside of the plasma membrane. This term covers the host cell environment outside an intracellular parasite [goid 5576] [evidence IEA]	The biological process whose specific outcome is the progression of a multicellular organism over time from an initial condition (e.g. a zygote or a young adult) to a later condition (e.g. a multicellular animal or an aged adult) [goid 7275] [pmid 7523404] [evidence TAS]	Interacting selectively with any protein or protein complex (a complex of two or more proteins that may include other nonprotein molecules) [goid 5515] [evidence IEA]	+	Supp. Fig. S1A
PCSK5	-1.41659	-3.96032	-2.79568	0.00369	0	1129.4	797.27	285.179	0	0	0	PCSK5	Homo sapiens		5125	+	NM_006200.2	PCSK5	9	Homo sapiens proprotein convertase subtilisin/kexin type 5 (PCSK5), mRNA.	PC6A; SPC6; PC6; PC5		5125	The space external to the outermost structure of a cell. For cells without external protective or external encapsulating structures this refers to space outside of the plasma membrane. This term covers the host cell environment outside an intracellular parasite [goid 5576] [evidence IEA]; That part of a multicellular organism outside the cells proper, usually taken to be outside the plasma membra…	The process whose specific outcome is the progression of the kidney over time, from its formation to the mature structure. The kidney is an organ that filters the blood and excretes the end products of body metabolism in the form of urine [goid 1822] [pmid 8940009] [evidence ISS]; The process whose specific outcome is the progression of the kidney over time, from its formation to the mature struc…	Catalysis of the hydrolysis of internal, alpha-peptide bonds in a polypeptide chain by a catalytic mechanism that involves a catalytic triad consisting of a serine nucleophile that is activated by a proton relay involving an acidic residue (e.g. aspartate or glutamate) and a basic residue (usually histidine) [goid 4252] [evidence IEA]; Catalysis of the hydrolysis of a peptide bond. A peptide bond…	+	Supp. Fig. S1A
CHST15	-1.51621	-2.14717	-1.41615	0.00778	0	632.677	417.275	294.656	0	0	0	CHST15	Homo sapiens		51363	-	NM_015892.2	CHST15	10	Homo sapiens carbohydrate (N-acetylgalactosamine 4-sulfate 6-O) sulfotransferase 15 (CHST15), mRNA.	DKFZp781H1369; KIAA0598; BRAG; RP11-47G11.1; MGC34346		51363				-	Supp. Fig. S1A
KCTD15	-1.35315	-2.06411	-1.52541	0.00812	0	256.343	189.442	124.191	0	0	0	KCTD15	Homo sapiens		79047	+	NM_024076.1	KCTD15	19	Homo sapiens potassium channel tetramerisation domain containing 15 (KCTD15), mRNA.	MGC2628; MGC25497		79047	A protein complex that forms a transmembrane channel through which potassium ions may cross a cell membrane in response to changes in membrane potential [goid 8076] [evidence IEA]; Double layer of lipid molecules that encloses all cells, and, in eukaryotes, many organelles; may be a single or double lipid bilayer; also includes associated proteins [goid 16020] [evidence IEA]	The directed movement of potassium ions (K+) into, out of, within or between cells [goid 6813] [evidence IEA]	Catalysis of the transmembrane transfer of a potassium ion by a voltage-gated channel [goid 5249] [evidence IEA]; Interacting selectively with any protein or protein complex (a complex of two or more proteins that may include other nonprotein molecules) [goid 5515] [evidence IEA]	+	Supp. Fig. S1A
CAPN9	1.30293	2.05792	1.57946	0.00822	0	115.316	150.249	237.312	0.00553297	0	0	CAPN9	Homo sapiens		10753	+	NM_016452.1	CAPN9	1	Homo sapiens calpain 9 (CAPN9), transcript variant 2, mRNA.	nCL-4; GC36		10753	The part of a cell or its extracellular environment in which a gene product is located. A gene product may be located in one or more parts of a cell and its location may be as specific as a particular macromolecular complex, that is, a stable, persistent association of macromolecules that function together [goid 5575] [evidence ND ]; The living contents of a cell; the matter contained within (but…	The hydrolysis of a peptide bond or bonds within a protein [goid 6508] [evidence IEA]; The whole of the physical, chemical, and biochemical processes carried out by multicellular organisms to break down ingested nutrients into components that may be easily absorbed and directed into metabolism [goid 7586] [pmid 9524069] [evidence TAS]; The hydrolysis of a peptide bond or bonds within a protein [g…	Catalysis of the hydrolysis of nonterminal peptide bonds in a polypeptide chain by a mechanism using a cysteine residue at the enzyme active center, and requiring the presence of calcium [goid 4198] [pmid 9524069] [evidence TAS]; Interacting selectively with calcium ions (Ca2+) [goid 5509] [pmid 9524069] [evidence TAS]; Catalysis of the hydrolysis of a peptide bond. A peptide bond is a covalent b…	+	Supp. Fig. S1A
C6orf115	1.52555	2.08042	2.08042	0.00852	0	558.729	852.367	1162.39	0	0	0	C6ORF115	Homo sapiens		58527	+	XM_371848.4	C6ORF115	6	Homo sapiens chromosome 6 open reading frame 115 (C6orf115), mRNA.	HSPC280; PRO2013		58527				+	Supp. Fig. S1A
FOLR1	1.38994	2.7338	1.96684	0.00903	0	140.183	194.847	383.233	0.0294117	0.0730948	0.00447682	FOLR1	Homo sapiens		2348	+	NM_016730.1	FOLR1	11	Homo sapiens folate receptor 1 (adult) (FOLR1), transcript variant 3, mRNA.	FBP; MOv18; FOLR; FR-alpha		2348	The space external to the outermost structure of a cell. For cells without external protective or external encapsulating structures this refers to space outside of the plasma membrane. This term covers the host cell environment outside an intracellular parasite [goid 5576] [evidence IEA]; That fraction of cells, prepared by disruptive biochemical methods, that includes the plasma and other membra…	The uptake of external materials by cells, utilizing receptors to ensure specificity of transport. A specific receptor on the cell surface binds tightly to the extracellular macromolecule (the ligand) that it recognizes; the plasma-membrane region containing the receptor-ligand complex then undergoes endocytosis, forming a transport vesicle containing the receptor-ligand complex and excluding mos…	Combining with an extracellular or intracellular messenger to initiate a change in cell activity [goid 4872] [pmid 10633085] [evidence TAS]; Interacting selectively with folic acid, pteroylglutamic acid. Folic acid is widely distributed as a member of the vitamin B complex and is essential for the synthesis of purine and pyrimidines [goid 5542] [pmid 9545095] [evidence TAS]	+	Supp. Fig. S1A
IL2RB	1.43136	2.36291	1.65082	0.01599	0	188.988	270.51	446.562	0	0	0	IL2RB	Homo sapiens		3560	-	NM_000878.2	IL2RB	22	Homo sapiens interleukin 2 receptor, beta (IL2RB), mRNA.	CD122; P70-75		3560	Double layer of lipid molecules that encloses all cells, and, in eukaryotes, many organelles; may be a single or double lipid bilayer; also includes associated proteins [goid 16020] [evidence IEA]; The side of the plasma membrane that is opposite to the side that faces the cytoplasm [goid 9897] [evidence IEA]; The side of the plasma membrane that is opposite to the side that faces the cytoplasm […	The aggregation, arrangement and bonding together of a set of components to form a protein complex [goid 6461] [pmid 2467293] [evidence TAS]; The cascade of processes by which a signal interacts with a receptor, causing a change in the level or activity of a second messenger or other downstream target, and ultimately effecting a change in the functioning of the cell [goid 7165] [pmid 2785715] [ev…	Combining with an extracellular or intracellular messenger to initiate a change in cell activity [goid 4872] [evidence IEA]; [goid 4896] [evidence IEA]; Combining with an extracellular or intracellular messenger to initiate a change in cell activity [goid 4872] [evidence IEA]; Interacting selectively with interleukin-2 [goid 19976] [evidence IEA]; Combining with an extracellular or intracellular …	-	Supp. Fig. S1A
ANKRD29	-1.51456	-2.16469	-1.42925	0.03404	0	261.722	172.804	120.905	0	0	0.000863552	ANKRD29	Homo sapiens		147463	-	NM_173505.2	ANKRD29	18	Homo sapiens ankyrin repeat domain 29 (ANKRD29), mRNA.	FLJ25053		147463				-	Supp. Fig. S1A
TFPI2	1.55522	2.25072	2.25072	0.03626	0	136.987	213.044	308.319	0	0	0	TFPI2	Homo sapiens		7980	-	NM_006528.2	TFPI2	7	Homo sapiens tissue factor pathway inhibitor 2 (TFPI2), mRNA.	TFPI-2; PP5; FLJ21164		7980	The space external to the outermost structure of a cell. For cells without external protective or external encapsulating structures this refers to space outside of the plasma membrane. This term covers the host cell environment outside an intracellular parasite [goid 5576] [evidence IEA]; A layer consisting mainly of proteins (especially collagen) and glycosaminoglycans (mostly as proteoglycans) …	The sequential process by which the multiple coagulation factors of the blood interact, ultimately resulting in the formation of an insoluble fibrin clot; it may be divided into three stages: stage 1, the formation of intrinsic and extrinsic prothrombin converting principle; stage 2, the formation of thrombin; stage 3, the formation of stable fibrin polymers [goid 7596] [evidence IEA]	Stops, prevents or reduces the activity of serine-type endopeptidases, enzymes that catalyze the hydrolysis of nonterminal peptide bonds in a polypeptide chain; a serine residue (and a histidine residue) are at the active center of the enzyme [goid 4867] [evidence IEA]; The action of a molecule that contributes to the structural integrity of the extracellular matrix [goid 5201] [pmid 8914837] [ev…	-	Supp. Fig. S1A
PLAT	-1.30187	-2.23791	-1.71899	0.05268	0	501.075	384.888	223.903	0	0	0	PLAT	Homo sapiens		5327	-	NM_000930.2	PLAT	8	Homo sapiens plasminogen activator, tissue (PLAT), transcript variant 1, mRNA.	T-PA; DKFZp686I03148; TPA		5327	The space external to the outermost structure of a cell. For cells without external protective or external encapsulating structures this refers to space outside of the plasma membrane. This term covers the host cell environment outside an intracellular parasite [goid 5576] [evidence IEA]; The space external to the outermost structure of a cell. For cells without external protective or external en…	The covalent alteration of one or more amino acids occurring in proteins, peptides and nascent polypeptides (co-translational, post-translational modifications). Includes the modification of charged tRNAs that are destined to occur in a protein (pre-translation modification) [goid 6464] [pmid 3087818] [evidence TAS]; The hydrolysis of a peptide bond or bonds within a protein [goid 6508] [pmid 308…	Catalysis of the hydrolysis of internal, alpha-peptide bonds in a polypeptide chain by a catalytic mechanism that involves a catalytic triad consisting of a serine nucleophile that is activated by a proton relay involving an acidic residue (e.g. aspartate or glutamate) and a basic residue (usually histidine) [goid 4252] [evidence IEA]; Catalysis of the hydrolysis of a peptide bond. A peptide bond…	-	Supp. Fig. S1A
HLA-F	1.34405	2.08482	1.55115	0.27112	0	969.16	1302.6	2020.52	0	0	0	HLA-F	Homo sapiens		3134	+	NM_018950.1	HLA-F	6	Homo sapiens major histocompatibility complex, class I, F (HLA-F), transcript variant 1, mRNA.	HLA-5.4; HLAF; CDA12; HLA-CDA12		3134	Double layer of lipid molecules that encloses all cells, and, in eukaryotes, many organelles; may be a single or double lipid bilayer; also includes associated proteins [goid 16020] [evidence IEA]; A transmembrane protein complex composed of a MHC class I alpha chain and an invariant beta2-microglobin chain, and with or without a bound peptide antigen. Class I here refers to classical class I mol…	Any immune system process that functions in the calibrated response of an organism to a potential internal or invasive threat [goid 6955] [evidence IEA]; The process by which an antigen-presenting cell expresses antigen (peptide or lipid) on its cell surface in association with an MHC protein complex [goid 19882] [evidence IEA]; Any immune system process that functions in the calibrated response …	Combining with an MHC class I protein complex to initiate a change in cellular activity. Class I here refers to classical class I molecules [goid 32393] [pmid 1688605] [evidence TAS]	+	Supp. Fig. S1A
TLE4	-1.61785	-2.18005	-2.18005	0.04183	2e-05	314.332	194.29	144.185	0	0	7.58981e-06	TLE4	Homo sapiens		7091	+	NM_007005.3	TLE4	9	Homo sapiens transducin-like enhancer of split 4 (E(sp1) homolog, Drosophila) (TLE4), mRNA.	BCE-1; ESG4; ESG; GRG4; E(spI)		7091	A membrane-bounded organelle of eukaryotic cells in which chromosomes are housed and replicated. In most cells, the nucleus contains all of the cell's chromosomes except the organellar chromosomes, and is the site of RNA synthesis and processing. In some species, or in specialized cell types, RNA metabolism or DNA replication may be absent [goid 5634] [evidence IEA]; A membrane-bounded organelle …	Any process that stops, prevents or reduces the frequency, rate or extent of transcription from an RNA polymerase II promoter [goid 122] [evidence IEA]; The series of molecular signals initiated by binding of Wnt protein to a frizzled family receptor on the surface of the target cell and ending with a change in cell state [goid 16055] [evidence IEA]; Any process that stops, prevents or reduces th…	Interacting selectively with chromatin, the network of fibers of DNA and protein that make up the chromosomes of the eukaryotic nucleus during interphase [goid 3682] [evidence IEA]; Functions to initiate or regulate RNA polymerase II transcription by binding an enhancer region of DNA [goid 3705] [evidence IEA]; The function of a transcription cofactor that represses transcription from a RNA polym…	+	Supp. Fig. S1A
LTB	1.65329	2.16828	2.16828	0.00555	0.00025	185.722	307.051	402.697	0	0	0	LTB	Homo sapiens		4050	-	NM_002341.1	LTB	6	Homo sapiens lymphotoxin beta (TNF superfamily, member 3) (LTB), transcript variant 1, mRNA.	p33; TNFSF3; TNFC		4050	The part of a cell or its extracellular environment in which a gene product is located. A gene product may be located in one or more parts of a cell and its location may be as specific as a particular macromolecular complex, that is, a stable, persistent association of macromolecules that function together [goid 5575] [pmid 9299492] [evidence ND ]; That part of a multicellular organism outside th…	Any immune system process that functions in the calibrated response of an organism to a potential internal or invasive threat [goid 6955] [evidence IEA]; The cascade of processes by which a signal interacts with a receptor, causing a change in the level or activity of a second messenger or other downstream target, and ultimately effecting a change in the functioning of the cell [goid 7165] [pmid …	Functions to control the survival, growth, differentiation and effector function of tissues and cells [goid 5125] [evidence IEA]; Interacting selectively with the tumor necrosis factor receptor [goid 5164] [evidence IEA]	-	Supp. Fig. S1A
FZD4	-1.60412	-2.0803	-1.29685	0	0	514.326	320.628	247.237	0	0	0	FZD4	Homo sapiens		8322	-	NM_012193.2	FZD4	11	Homo sapiens frizzled homolog 4 (Drosophila) (FZD4), mRNA.	FzE4; EVR1; GPCR; FZD4S; CD344; MGC34390; Fz-4; FEVR		8322	Double layer of lipid molecules that encloses all cells, and, in eukaryotes, many organelles; may be a single or double lipid bilayer; also includes associated proteins [goid 16020] [evidence IEA]; Penetrating at least one phospholipid bilayer of a membrane. May also refer to the state of being buried in the bilayer with no exposure outside the bilayer. When used to describe a protein, indicates …	The series of molecular signals generated as a consequence of a G-protein coupled receptor binding to its physiological ligand [goid 7186] [evidence IEA]; The biological process whose specific outcome is the progression of a multicellular organism over time from an initial condition (e.g. a zygote or a young adult) to a later condition (e.g. a multicellular animal or an aged adult) [goid 7275] [e…	Combining with an extracellular or intracellular messenger to initiate a change in cell activity [goid 4872] [evidence IEA]; [goid 4926] [evidence IEA]; A receptor that binds an extracellular ligand and transmits the signal to a heterotrimeric G-protein complex. These receptors are characteristically seven-transmembrane receptors and are made up of hetero- or homodimers [goid 4930] [evidence IEA]…	-	Supp. Fig. S1B
CACNA1H	-1.76293	-2.28613	-1.29678	0	0	282.774	160.4	123.691	0	0	7.58981e-06	CACNA1H	Homo sapiens		8912	+	NM_021098.2	CACNA1H	16	Homo sapiens calcium channel, voltage-dependent, T type, alpha 1H subunit (CACNA1H), transcript variant 1, mRNA.	CACNA1HB; FLJ90484; Cav3.2		8912	A protein complex that forms a transmembrane channel through which calcium ions may pass in response to changes in membrane potential [goid 5891] [pmid 10861024] [evidence TAS]; Double layer of lipid molecules that encloses all cells, and, in eukaryotes, many organelles; may be a single or double lipid bilayer; also includes associated proteins [goid 16020] [evidence IEA]; Penetrating at least on…	The directed movement of charged atoms or small charged molecules into, out of, within or between cells [goid 6811] [evidence IEA]; The directed movement of calcium (Ca) ions into, out of, within or between cells [goid 6816] [evidence IEA]; A process whereby force is generated within muscle tissue, resulting in a change in muscle geometry. Force generation involves a chemo-mechanical energy conve…	Catalysis of the transmembrane transfer of an ion by a voltage-gated channel. An ion is an atom or group of atoms carrying an electric charge by virtue of having gained or lost one or more electrons [goid 5244] [evidence IEA]; Interacting selectively with calcium ions (Ca2+) [goid 5509] [evidence IEA]; Catalysis of the transmembrane transfer of a calcium ion by a low voltage-gated channel [goid 8…	+	Supp. Fig. S1B
GDF15	3.23974	2.50598	-1.2928	0	0	201.713	653.497	505.489	0	0	0	GDF15	Homo sapiens		9518	+	NM_004864.1	GDF15	19	Homo sapiens growth differentiation factor 15 (GDF15), mRNA.	PTGFB; GDF-15; PDF; NAG-1; MIC1; PLAB; MIC-1		9518	The space external to the outermost structure of a cell. For cells without external protective or external encapsulating structures this refers to space outside of the plasma membrane. This term covers the host cell environment outside an intracellular parasite [goid 5576] [pmid 9326641] [evidence TAS]; That part of a multicellular organism outside the cells proper, usually taken to be outside th…	The cascade of processes by which a signal interacts with a receptor, causing a change in the level or activity of a second messenger or other downstream target, and ultimately effecting a change in the functioning of the cell [goid 7165] [pmid 9326641] [evidence TAS]; The series of molecular signals generated as a consequence of a transforming growth factor beta receptor binding to one of its ph…	Functions to control the survival, growth, differentiation and effector function of tissues and cells [goid 5125] [pmid 9326641] [evidence TAS]; The function that stimulates a cell to grow or proliferate. Most growth factors have other actions besides the induction of cell growth or proliferation [goid 8083] [evidence IEA]	+	Supp. Fig. S1B
ILDR1	2.09583	1.6306	-1.28532	0	0	231.85	485.919	378.053	0	0	0	ILDR1	Homo sapiens		286676	-	NM_175924.2	ILDR1	3	Homo sapiens immunoglobulin-like domain containing receptor 1 (ILDR1), mRNA.	ILDR1alpha; MGC50831; ILDR1beta		286676	All of the contents of a cell excluding the plasma membrane and nucleus, but including other subcellular structures [goid 5737] [evidence IEA]; The membrane surrounding a cell that separates the cell from its external environment. It consists of a phospholipid bilayer and associated proteins [goid 5886] [evidence IEA]; Penetrating at least one phospholipid bilayer of a membrane. May also refer to…		Combining with an extracellular or intracellular messenger to initiate a change in cell activity [goid 4872] [evidence IEA]	-	Supp. Fig. S1B
CBLN1	-1.90308	-2.4411	-1.28271	0	0	288.212	151.445	118.066	0	0	0	CBLN1	Homo sapiens		869	-	NM_004352.1	CBLN1	16	Homo sapiens cerebellin 1 precursor (CBLN1), mRNA.			869	The space external to the outermost structure of a cell. For cells without external protective or external encapsulating structures this refers to space outside of the plasma membrane. This term covers the host cell environment outside an intracellular parasite [goid 5576] [evidence IEA]; Double layer of lipid molecules that encloses all cells, and, in eukaryotes, many organelles; may be a single…	The process of communication from a neuron to a target (neuron, muscle, or secretory cell) across a synapse [goid 7268] [pmid 1704129] [evidence TAS]; The process whose specific outcome is the progression of nervous tissue over time, from its formation to its mature state [goid 7399] [pmid 1704129] [evidence TAS]		-	Supp. Fig. S1B
PDE7B	-1.83841	-2.33892	-1.27226	0	0	285.068	155.063	121.88	0	0	0	PDE7B	Homo sapiens		27115	+	NM_018945.3	PDE7B	6	Homo sapiens phosphodiesterase 7B (PDE7B), mRNA.	bA472E5.1; MGC88256		27115		The cascade of processes by which a signal interacts with a receptor, causing a change in the level or activity of a second messenger or other downstream target, and ultimately effecting a change in the functioning of the cell [goid 7165] [pmid 10814504] [evidence TAS]; The process of communication from a neuron to a target (neuron, muscle, or secretory cell) across a synapse [goid 7268] [pmid 10…	Catalysis of the reaction: adenosine 3',5'-cyclic phosphate + H2O = adenosine 5'-phosphate [goid 4115] [pmid 10618442] [evidence TAS]; Catalysis of the hydrolysis of various bonds, e.g. C-O, C-N, C-C, phosphoric anhydride bonds, etc. Hydrolase is the systematic name for any enzyme of EC class 3 [goid 16787] [evidence IEA]; Catalysis of a biochemical reaction at physiological temperatures. In biol…	+	Supp. Fig. S1B
SLC16A3	2.38666	1.89603	-1.25876	0	0	563.053	1343.81	1067.57	0	0	0	SLC16A3	Homo sapiens		9123	+	NM_004207.2	SLC16A3	17	Homo sapiens solute carrier family 16, member 3 (monocarboxylic acid transporter 4) (SLC16A3), transcript variant 2, mRNA.	MCT3; MGC138472; MGC138474; MCT4		9123	That fraction of cells, prepared by disruptive biochemical methods, that includes the plasma and other membranes [goid 5624] [pmid 9425115] [evidence TAS]; The membrane surrounding a cell that separates the cell from its external environment. It consists of a phospholipid bilayer and associated proteins [goid 5886] [evidence IEA]; Penetrating at least one phospholipid bilayer of a plasma membrane…	The directed movement of substances (such as macromolecules, small molecules, ions) into, out of, within or between cells, or within a multicellular organism [goid 6810] [evidence IEA]; The directed movement of organic anions into, out of, within or between cells. Organic anions are atoms or small molecules with a negative charge which contain carbon in covalent linkage [goid 15711] [evidence IEA…	Enables the directed movement of substances (such as macromolecules, small molecules, ions) into, out of, within or between cells [goid 5215] [evidence IEA]; Enables the active transport of a solute across a membrane by a mechanism whereby two or more species are transported together in the same direction in a tightly coupled process not directly linked to a form of energy other than chemiosmotic…	+	Supp. Fig. S1B
PMP22	-1.6794	-2.10887	-1.25573	0	0	662.84	394.689	314.311	0	0.00388727	8.70065e-05	PMP22	Homo sapiens		5376	-	NM_153321.1	PMP22	17	Homo sapiens peripheral myelin protein 22 (PMP22), transcript variant 2, mRNA.	CMT1A; GAS-3; DSS; CMT1E; MGC20769; HMSNIA; HNPP; Sp110		5376	Double layer of lipid molecules that encloses all cells, and, in eukaryotes, many organelles; may be a single or double lipid bilayer; also includes associated proteins [goid 16020] [evidence IEA]; Penetrating at least one phospholipid bilayer of a membrane. May also refer to the state of being buried in the bilayer with no exposure outside the bilayer. When used to describe a protein, indicates …	The process of communication from a neuron to a target (neuron, muscle, or secretory cell) across a synapse [goid 7268] [pmid 8275092] [evidence TAS]; The process whose specific outcome is the progression of the peripheral nervous system over time, from its formation to the mature structure. The peripheral nervous system is one of the two major divisions of the nervous system. Nerves in the PNS c…		-	Supp. Fig. S1B
ESPN	2.01974	1.62667	-1.24164	0	0	198.859	401.644	323.479	0	0	0	ESPN	Homo sapiens		83715	+	NM_031475.1	ESPN	1	Homo sapiens espin (ESPN), mRNA.	DKFZP434A196; DFNB36; LP2654		83715	All of the contents of a cell excluding the plasma membrane and nucleus, but including other subcellular structures [goid 5737] [evidence IEA]; Any of the various filamentous elements that form the internal framework of cells, and typically remain after treatment of the cells with mild detergent to remove membrane constituents and soluble components of the cytoplasm. The term embraces intermediat…	The series of events required for an organism to receive an auditory stimulus, convert it to a molecular signal, and recognize and characterize the signal. Sonic stimuli are detected in the form of vibrations and are processed to form a sound [goid 7605] [evidence IEA]	Interacting selectively with monomeric or multimeric forms of actin, including actin filaments [goid 3779] [evidence IEA]	+	Supp. Fig. S1B
CASC1	2.20889	1.78734	-1.23585	0	0	156.622	345.96	279.937	0	0	0	CASC1	Homo sapiens		55259	-	NM_018272.2	CASC1	12	Homo sapiens cancer susceptibility candidate 1 (CASC1), transcript variant 3, mRNA.	FLJ10921; LAS1		55259				-	Supp. Fig. S1B
HS3ST1	-1.6419	-2.01365	-1.22642	0	0	326.844	199.065	162.314	0	0	0	HS3ST1	Homo sapiens		9957	-	NM_005114.2	HS3ST1	4	Homo sapiens heparan sulfate (glucosamine) 3-O-sulfotransferase 1 (HS3ST1), mRNA.	3OST; 3OST1		9957	All of the contents of a cell excluding the plasma membrane and nucleus, but including other subcellular structures [goid 5737] [pmid 18029348] [evidence IDA]; A compound membranous cytoplasmic organelle of eukaryotic cells, consisting of flattened, ribosome-free vesicles arranged in a more or less regular stack. The Golgi apparatus differs from the endoplasmic reticulum in often having slightly …		Catalysis of the transfer of a sulfate group from 3'-phosphoadenosine 5'-phosphosulfate to the hydroxyl group of an acceptor, producing the sulfated derivative and 3'-phosphoadenosine 5'-phosphate [goid 8146] [pmid 9988767] [evidence TAS]; Catalysis of the reaction: 3'-phosphoadenylyl sulfate + [heparan sulfate]-glucosamine = adenosine 3',5'-bisphosphate + [heparan sulfate]-glucosamine 3-sulfate,…	-	Supp. Fig. S1B
ACTG2	-1.87102	-2.29251	-1.22527	0	0	1149.63	614.439	501.471	0	0	0	ACTG2	Homo sapiens		72	+	NM_001615.3	ACTG2	2	Homo sapiens actin, gamma 2, smooth muscle, enteric (ACTG2), mRNA.	ACTA3; ACTSG; ACTL3; ACTE; ACT		72	All of the contents of a cell excluding the plasma membrane and nucleus, but including other subcellular structures [goid 5737] [evidence IEA]; Any of the various filamentous elements that form the internal framework of cells, and typically remain after treatment of the cells with mild detergent to remove membrane constituents and soluble components of the cytoplasm. The term embraces intermediat…		Interacting selectively with a nucleotide, any compound consisting of a nucleoside that is esterified with (ortho)phosphate or an oligophosphate at any hydroxyl group on the ribose or deoxyribose moiety [goid 166] [evidence IEA]; The action of a molecule that contributes to the structural integrity of a complex or assembly within or outside a cell [goid 5198] [evidence IEA]; Interacting selective…	+	Supp. Fig. S1B
RARRES2	-1.72356	-2.10241	-1.21981	0	0	1108.48	643.132	527.241	0	0	0	RARRES2	Homo sapiens		5919	-	NM_002889.2	RARRES2	7	Homo sapiens retinoic acid receptor responder (tazarotene induced) 2 (RARRES2), mRNA.	TIG2; HP10433		5919	The space external to the outermost structure of a cell. For cells without external protective or external encapsulating structures this refers to space outside of the plasma membrane. This term covers the host cell environment outside an intracellular parasite [goid 5576] [evidence IEA]	The chemical reactions and pathways involving retinoids, any member of a class of isoprenoids that contain or are derived from four prenyl groups linked head-to-tail. Retinoids include retinol and retinal and structurally similar natural derivatives or synthetic compounds, but need not have vitamin A activity [goid 1523] [pmid 9204961] [evidence IDA]	Elemental activities, such as catalysis or binding, describing the actions of a gene product at the molecular level. A given gene product may exhibit one or more molecular functions [goid 3674] [evidence ND ]	-	Supp. Fig. S1B
ANKRD37	2.29294	1.89014	-1.21311	0	0	228.068	522.945	431.079	0	0	0	ANKRD37	Homo sapiens		353322	+	NM_181726.1	ANKRD37	4	Homo sapiens ankyrin repeat domain 37 (ANKRD37), mRNA.	Lrp2bp; MGC111507		353322	A membrane-bounded organelle of eukaryotic cells in which chromosomes are housed and replicated. In most cells, the nucleus contains all of the cell's chromosomes except the organellar chromosomes, and is the site of RNA synthesis and processing. In some species, or in specialized cell types, RNA metabolism or DNA replication may be absent [goid 5634] [evidence IEA]; All of the contents of a cell…			+	Supp. Fig. S1B
TNNC1	2.21667	1.82919	-1.21183	0	0	146.096	323.847	267.238	0	0	0	TNNC1	Homo sapiens		7134	-	NM_003280.1	TNNC1	3	Homo sapiens troponin C type 1 (slow) (TNNC1), mRNA.	TNNC; TNC		7134	A complex of accessory proteins (typically troponin T, troponin I and troponin C) found associated with actin in muscle thin filaments; involved in calcium regulation of muscle contraction [goid 5861] [pmid 12093807] [evidence IDA]; A complex of accessory proteins (typically troponin T, troponin I and troponin C) found associated with actin in muscle thin filaments; involved in calcium regulation…	Any process that modulates the frequency, rate or extent of muscle contraction [goid 6937] [pmid 2250022] [evidence TAS]; Any process that modulates the velocity of muscle filament sliding [goid 32972] [evidence ISS]; Any process that modulates the rate of ATP hydrolysis by an ATPase [goid 43462] [evidence ISS]; The process by which the anatomical structures of cardiac ventricle muscle is generat…	Interacting selectively with calcium ions (Ca2+) [goid 5509] [evidence IEA]; Interacting selectively with troponin I, the inhibitory subunit of the troponin complex [goid 31013] [pmid 7957210] [evidence IPI]; Interacting selectively with troponin I, the inhibitory subunit of the troponin complex [goid 31013] [pmid 15542288] [evidence IPI]; Interacting selectively with troponin I, the inhibitory s…	-	Supp. Fig. S1B
HSPB6	-1.67895	-2.02408	-1.20557	0	0	366.976	218.576	181.305	0	0	0	HSPB6	Homo sapiens		126393	-	NM_144617.1	HSPB6	19	Homo sapiens heat shock protein, alpha-crystallin-related, B6 (HSPB6), mRNA.	FLJ32389; Hsp20		126393		A change in state or activity of a cell or an organism (in terms of movement, secretion, enzyme production, gene expression, etc.) as a result of a disturbance in organismal or cellular homeostasis, usually, but not necessarily, exogenous (e.g. temperature, humidity, ionizing radiation) [goid 6950] [evidence IEA]	Interacting selectively with any protein or protein complex (a complex of two or more proteins that may include other nonprotein molecules) [goid 5515] [pmid 16225851] [evidence IPI]	-	Supp. Fig. S1B
LTBP4	-2.14333	-2.55873	-1.19381	0	0	742.869	346.595	290.328	0	0	7.58981e-06	LTBP4	Homo sapiens		8425	+	NM_003573.2	LTBP4	19	Homo sapiens latent transforming growth factor beta binding protein 4 (LTBP4), transcript variant 2, mRNA.	FLJ90018; LTBP-4L; LTBP-4; FLJ46318		8425	The space external to the outermost structure of a cell. For cells without external protective or external encapsulating structures this refers to space outside of the plasma membrane. This term covers the host cell environment outside an intracellular parasite [goid 5576] [evidence IEA]; A layer consisting mainly of proteins (especially collagen) and glycosaminoglycans (mostly as proteoglycans) …	Any process that modulates the frequency, rate or extent of cell growth [goid 1558] [pmid 9660815] [evidence TAS]; The process of assisting in the covalent and noncovalent assembly of single chain polypeptides or multisubunit complexes into the correct tertiary structure [goid 6457] [pmid 9660815] [evidence TAS]; The biological process whose specific outcome is the progression of a multicellular …	Combining with transforming growth factor beta to initiate a change in cell activity [goid 5024] [pmid 9660815] [evidence NAS]; Interacting selectively with an integrin [goid 5178] [pmid 9660815] [evidence NAS]; Interacting selectively with calcium ions (Ca2+) [goid 5509] [pmid 9660815] [evidence NAS]; Interacting selectively with any glycan (polysaccharide) containing a substantial proportion of…	+	Supp. Fig. S1B
ELK1	-1.74394	-2.06075	-1.18166	0	0	1012.01	580.303	491.09	0	0	0	ELK1	Homo sapiens		2002	-	NM_005229.2	ELK1	X	Homo sapiens ELK1, member of ETS oncogene family (ELK1), mRNA.			2002	A membrane-bounded organelle of eukaryotic cells in which chromosomes are housed and replicated. In most cells, the nucleus contains all of the cell's chromosomes except the organellar chromosomes, and is the site of RNA synthesis and processing. In some species, or in specialized cell types, RNA metabolism or DNA replication may be absent [goid 5634] [pmid 14970218] [evidence IC ]	The synthesis of either RNA on a template of DNA or DNA on a template of RNA [goid 6350] [evidence IEA]; Any process that modulates the frequency, rate or extent of DNA-dependent transcription [goid 6355] [evidence IEA]; Any process that activates or increases the frequency, rate or extent of transcription from the RNA polymerase II promoter [goid 45944] [pmid 14970218] [evidence IDA]	The function of binding to a specific DNA sequence in order to modulate transcription. The transcription factor may or may not also interact selectively with a protein or macromolecular complex [goid 3700] [pmid 14970218] [evidence IDA]; Interacting selectively with any protein or protein complex (a complex of two or more proteins that may include other nonprotein molecules) [goid 5515] [pmid 165…	-	Supp. Fig. S1B
ASAP3	-1.82391	-2.12364	-1.16433	0	0	558.361	306.133	262.926	0	0	0	ASAP3	Homo sapiens		55616	-	NM_017707.2	ASAP3	1	Homo sapiens ArfGAP with SH3 domain, ankyrin repeat and PH domain 3 (ASAP3), mRNA.	CENTB6; ACAP4; FLJ20199; UPLC1; ASAP3		55616				-	Supp. Fig. S1B
SPA17	3.22021	2.79181	-1.15345	0	0	290.716	936.165	811.623	0	0	0	SPA17	Homo sapiens		53340	+	NM_017425.2	SPA17	11	Homo sapiens sperm autoantigenic protein 17 (SPA17), mRNA.	SP17; SP17-1		53340	Double layer of lipid molecules that encloses all cells, and, in eukaryotes, many organelles; may be a single or double lipid bilayer; also includes associated proteins [goid 16020] [evidence IEA]	The cascade of processes by which a signal interacts with a receptor, causing a change in the level or activity of a second messenger or other downstream target, and ultimately effecting a change in the functioning of the cell [goid 7165] [evidence IEA]; The process of formation of spermatozoa, including spermatocytogenesis and spermiogenesis [goid 7283] [pmid 8688458] [evidence TAS]; The union o…	Modulation of the activity of the enzyme cAMP-dependent protein kinase [goid 8603] [evidence IEA]	+	Supp. Fig. S1B
LMTK3	2.94418	2.55313	-1.15317	0	0	329.761	970.875	841.921	0	0	0	LMTK3	Homo sapiens		114783		XM_936372.1	LMTK3		PREDICTED: Homo sapiens lemur tyrosine kinase 3 (LMTK3), mRNA.			114783	Double layer of lipid molecules that encloses all cells, and, in eukaryotes, many organelles; may be a single or double lipid bilayer; also includes associated proteins [goid 16020] [evidence IEA]; Penetrating at least one phospholipid bilayer of a membrane. May also refer to the state of being buried in the bilayer with no exposure outside the bilayer. When used to describe a protein, indicates …	The process of introducing a phosphate group on to a protein [goid 6468] [evidence IEA]	Interacting selectively with a nucleotide, any compound consisting of a nucleoside that is esterified with (ortho)phosphate or an oligophosphate at any hydroxyl group on the ribose or deoxyribose moiety [goid 166] [evidence IEA]; Catalysis of the reaction: ATP + a protein serine/threonine = ADP + protein serine/threonine phosphate [goid 4674] [evidence IEA]; Catalysis of the reaction: ATP + a pro…		Supp. Fig. S1B
HOXC6	-2.77991	-2.38205	1.16702	0	0	295.952	106.461	124.243	0.00271567	0.0202203	0.0201106	HOXC6	Homo sapiens		3223	+	NM_153693.3	HOXC6	12	Homo sapiens homeobox C6 (HOXC6), transcript variant 2, mRNA.	HOX3C; HOX3; CP25; HHO.C8		3223	A membrane-bounded organelle of eukaryotic cells in which chromosomes are housed and replicated. In most cells, the nucleus contains all of the cell's chromosomes except the organellar chromosomes, and is the site of RNA synthesis and processing. In some species, or in specialized cell types, RNA metabolism or DNA replication may be absent [goid 5634] [evidence IEA]	Any process that modulates the frequency, rate or extent of transcription from an RNA polymerase II promoter [goid 6357] [pmid 8870653] [evidence TAS]; The biological process whose specific outcome is the progression of a multicellular organism over time from an initial condition (e.g. a zygote or a young adult) to a later condition (e.g. a multicellular animal or an aged adult) [goid 7275] [pmid…	The function of binding to a specific DNA sequence in order to modulate transcription. The transcription factor may or may not also interact selectively with a protein or macromolecular complex [goid 3700] [evidence IEA]; The function of a transcription cofactor that represses transcription from a RNA polymerase II promoter; does not bind DNA itself [goid 3714] [pmid 8870653] [evidence TAS]; Inte…	+	Supp. Fig. S1B
STX18	1.71748	2.01929	1.17573	0	0	216.769	372.298	437.721	0	0	0	STX18	Homo sapiens		53407	-	NM_016930.2	STX18	4	Homo sapiens syntaxin 18 (STX18), mRNA.	DKFZp686O15149; Ufe1		53407	The lipid bilayer surrounding any of the compartments of the Golgi apparatus [goid 139] [evidence IEA]; The irregular network of unit membranes, visible only by electron microscopy, that occurs in the cytoplasm of many eukaryotic cells. The membranes form a complex meshwork of tubular channels, which are often expanded into slitlike cavities called cisternae. The ER takes two forms, rough (or gra…	The directed movement of proteins in a cell, including the movement of proteins between specific compartments or structures within a cell, such as organelles of a eukaryotic cell [goid 6886] [evidence IEA]; The directed movement of substances from the endoplasmic reticulum (ER) to the Golgi, mediated by COP II vesicles. Small COP II coated vesicles form from the ER and then fuse directly with the…	Acting as a marker to identify a membrane and interacting selectively with one or more SNAREs on another membrane to mediate membrane fusion [goid 5484] [evidence IEA]	-	Supp. Fig. S1B
RNF183	1.96779	2.34108	1.18969	0	0	167.449	329.506	392.011	0	0	0	RNF183	Homo sapiens		138065	-	NM_145051.2	RNF183	9	Homo sapiens ring finger protein 183 (RNF183), mRNA.	FLJ31197; MGC4734		138065	Double layer of lipid molecules that encloses all cells, and, in eukaryotes, many organelles; may be a single or double lipid bilayer; also includes associated proteins [goid 16020] [evidence IEA]; Penetrating at least one phospholipid bilayer of a membrane. May also refer to the state of being buried in the bilayer with no exposure outside the bilayer. When used to describe a protein, indicates …		Interacting selectively with any protein or protein complex (a complex of two or more proteins that may include other nonprotein molecules) [goid 5515] [evidence IEA]; Interacting selectively with zinc (Zn) ions [goid 8270] [evidence IEA]; Interacting selectively with any metal ion [goid 46872] [evidence IEA]	-	Supp. Fig. S1B
PRRG2	1.69021	2.04696	1.21107	0	0	208.153	351.822	426.08	0	0	0	PRRG2	Homo sapiens		5639	+	NM_000951.1	PRRG2	19	Homo sapiens proline rich Gla (G-carboxyglutamic acid) 2 (PRRG2), mRNA.	PRGP2		5639	The space external to the outermost structure of a cell. For cells without external protective or external encapsulating structures this refers to space outside of the plasma membrane. This term covers the host cell environment outside an intracellular parasite [goid 5576] [evidence IEA]; Penetrating at least one phospholipid bilayer of a plasma membrane. May also refer to the state of being buri…		The action characteristic of a hormone, any substance formed in very small amounts in one specialized organ or group of cells and carried (sometimes in the bloodstream) to another organ or group of cells in the same organism, upon which it has a specific regulatory action. The term was originally applied to agents with a stimulatory physiological action in vertebrate animals (as opposed to a chal…	+	Supp. Fig. S1B
STYXL1	1.65684	2.02989	1.22515	0	0	323.829	536.534	657.337	0	0	0	STYXL1	Homo sapiens		51657	-	NM_016086.2	STYXL1	7	Homo sapiens serine/threonine/tyrosine interacting-like 1 (STYXL1), mRNA.	MK-STYX; DUSP24		51657		The process of removing one or more phosphoric residues from a protein [goid 6470] [evidence IEA]; A series of reactions within the cell that occur as a result of a single trigger reaction or compound [goid 7242] [pmid 9757831] [evidence TAS]	Interacting selectively with any protein or protein complex (a complex of two or more proteins that may include other nonprotein molecules) [goid 5515] [pmid 17353931] [evidence IPI]; Catalysis of the reaction: protein serine/threonine/tyrosine phosphate + H2O = protein serine/threonine/tyrosine + phosphate [goid 8138] [evidence IEA]; Catalysis of the hydrolysis of various bonds, e.g. C-O, C-N, C…	-	Supp. Fig. S1B
INDO	1.71949	2.15457	1.25303	0	0	262.965	452.166	566.576	0	0	0	INDO	Homo sapiens		3620	+	NM_002164.3	INDO	8	Homo sapiens indoleamine-pyrrole 2,3 dioxygenase (INDO), mRNA.	CD107B; IDO		3620	That part of the cytoplasm that does not contain membranous or particulate subcellular components [goid 5829] [pmid 16477023] [evidence EXP]	The set of physiological processes that allow an embryo or foetus to develop within the body of a female animal. It covers the time from fertilization of a female ovum by a male spermatozoon until birth [goid 7565] [pmid 9712583] [evidence TAS]; The chemical reactions and pathways resulting in the breakdown of tryptophan into other compounds, including kynurenine [goid 19441] [evidence IEA]; The …	Catalysis of the reaction: L-tryptophan + O2 = N-formyl-L-kynurenine [goid 4833] [evidence IEA]; Catalysis of the reaction: L-tryptophan + O2 = N-formyl-L-kynurenine [goid 4833] [pmid 16477023] [evidence EXP]; Interacting selectively with iron (Fe) ions [goid 5506] [evidence IEA]; Any molecular entity that serves as an electron acceptor and electron donor in an electron transport system [goid 905…	+	Supp. Fig. S1B
KCTD14	1.61352	2.03477	1.26107	0	0	253.169	408.494	515.141	0	0	0	KCTD14	Homo sapiens		65987	-	NM_023930.2	KCTD14	11	Homo sapiens potassium channel tetramerisation domain containing 14 (KCTD14), mRNA.	MGC2376		65987	A protein complex that forms a transmembrane channel through which potassium ions may cross a cell membrane in response to changes in membrane potential [goid 8076] [evidence IEA]; Double layer of lipid molecules that encloses all cells, and, in eukaryotes, many organelles; may be a single or double lipid bilayer; also includes associated proteins [goid 16020] [evidence IEA]	The directed movement of potassium ions (K+) into, out of, within or between cells [goid 6813] [evidence IEA]	Catalysis of the transmembrane transfer of a potassium ion by a voltage-gated channel [goid 5249] [evidence IEA]; Interacting selectively with any protein or protein complex (a complex of two or more proteins that may include other nonprotein molecules) [goid 5515] [evidence IEA]	-	Supp. Fig. S1B
RIPK2	1.83561	2.3206	1.26421	0	0	407.543	748.09	945.746	0	0	0	RIPK2	Homo sapiens		8767	+	NM_003821.4	RIPK2	8	Homo sapiens receptor-interacting serine-threonine kinase 2 (RIPK2), mRNA.	RIP2; GIG30; RICK; CARDIAK; CARD3; CCK		8767	The living contents of a cell; the matter contained within (but not including) the plasma membrane, usually taken to exclude large vacuoles and masses of secretory or ingested material. In eukaryotes it includes the nucleus and cytoplasm [goid 5622] [evidence IEA]; All of the contents of a cell excluding the plasma membrane and nucleus, but including other subcellular structures [goid 5737] [evid…	The process of introducing a phosphate group on to a protein [goid 6468] [evidence IEA]; The immediate defensive reaction (by vertebrate tissue) to infection or injury caused by chemical or physical agents. The process is characterized by local vasodilation, extravasation of plasma into intercellular spaces and accumulation of white blood cells and macrophages [goid 6954] [pmid 9705938] [evidence…	Interacting selectively with a nucleotide, any compound consisting of a nucleoside that is esterified with (ortho)phosphate or an oligophosphate at any hydroxyl group on the ribose or deoxyribose moiety [goid 166] [evidence IEA]; Catalysis of the reaction: ATP + a protein serine/threonine = ADP + protein serine/threonine phosphate [goid 4674] [pmid 17468049] [evidence EXP]; Catalysis of the react…	+	Supp. Fig. S1B
IL8	3.74514	4.76996	1.27364	0	0	396.12	1483.52	1889.47	0	0	0	IL8	Homo sapiens		3576	+	NM_000584.2	IL8	4	Homo sapiens interleukin 8 (IL8), mRNA.	GCP-1; MDNCF; NAP1; CXCL8; AMCF-I; TSG-1; LYNAP; NAP-1; MONAP; GCP1; SCYB8; LUCT; K60; LECT; 3-10C; b-ENAP; NAF		3576	The space external to the outermost structure of a cell. For cells without external protective or external encapsulating structures this refers to space outside of the plasma membrane. This term covers the host cell environment outside an intracellular parasite [goid 5576] [evidence IEA]; That part of a multicellular organism outside the cells proper, usually taken to be outside the plasma membra…	Blood vessel formation when new vessels emerge from the proliferation of pre-existing blood vessels [goid 1525] [pmid 11483765] [evidence TAS]; Any process involved in the controlled movement of a cell [goid 6928] [pmid 10820279] [evidence TAS]; The directed movement of a motile cell or organism, or the directed growth of a cell guided by a specific chemical concentration gradient. Movement may b…	Interacting selectively with the interleukin-8 receptor [goid 5153] [pmid 1840701] [evidence IPI]; Interacting selectively with any protein or protein complex (a complex of two or more proteins that may include other nonprotein molecules) [goid 5515] [pmid 10880251] [evidence IPI]; The function of a family of chemotactic pro-inflammatory activation-inducible cytokines acting primarily upon hemopo…	+	Supp. Fig. S1B
PRAME	2.07958	2.65102	1.27478	0	0	247.47	514.635	656.048	0.00338092	0	0	PRAME	Homo sapiens		23532	-	NM_206956.1	PRAME	22	Homo sapiens preferentially expressed antigen in melanoma (PRAME), transcript variant 4, mRNA.	MAPE; OIP4		23532			Interacting selectively with any protein or protein complex (a complex of two or more proteins that may include other nonprotein molecules) [goid 5515] [pmid 14667819] [evidence IPI]	-	Supp. Fig. S1B
LOC100133583	1.82609	2.35327	1.28869	0	0	271.547	495.868	639.023	0	0	0	LOC100133583	Homo sapiens		100133583		XM_001714074.1	LOC100133583		PREDICTED: Homo sapiens similar to major histocompatibility complex, class II, DQ beta 1, transcript variant 2 (LOC100133583), mRNA.			100133583					Supp. Fig. S1B
C7	-11.3064	-12.6925	-12.6925	0	0	1255.63	111.055	98.9266	0	0	0.0948052	C7	Homo sapiens		730	+	NM_000587.2	C7	5	Homo sapiens complement component 7 (C7), mRNA.			730	The space external to the outermost structure of a cell. For cells without external protective or external encapsulating structures this refers to space outside of the plasma membrane. This term covers the host cell environment outside an intracellular parasite [goid 5576] [evidence IEA]; The space external to the outermost structure of a cell. For cells without external protective or external en…	Any process involved in the activation of any of the steps of the alternative pathway of the complement cascade which allows for the direct killing of microbes and the regulation of other immune processes [goid 6957] [evidence IEA]; Any process involved in the activation of any of the steps of the classical pathway of the complement cascade which allows for the direct killing of microbes, the dis…		+	Supp. Fig. S1B
CLDN11	-8.82799	-8.64547	-8.64547	0	0	974.206	110.354	112.684	0	0.0012987	0	CLDN11	Homo sapiens		5010	+	NM_005602.4	CLDN11	3	Homo sapiens claudin 11 (oligodendrocyte transmembrane protein) (CLDN11), mRNA.	OSP; OTM		5010	The membrane surrounding a cell that separates the cell from its external environment. It consists of a phospholipid bilayer and associated proteins [goid 5886] [evidence IEA]; A belt-like region of very close contact between the plasma membranes of adjacent cells so that the intercellular space is completely occluded. They occur in epithelia and brain endothelia [goid 5923] [evidence ISS]; Penet…	The attachment of a cell, either to another cell or to an underlying substrate such as the extracellular matrix, via cell adhesion molecules [goid 7155] [evidence IEA]; The process of formation of spermatozoa, including spermatocytogenesis and spermiogenesis [goid 7283] [evidence IEA]; Any process by which the axon of a neuron is insulated, and that insulation maintained, thereby preventing dispe…	The action of a molecule that contributes to the structural integrity of a complex or assembly within or outside a cell [goid 5198] [evidence IEA]; Interacting selectively with an identical protein or proteins [goid 42802] [evidence ISS]	+	Supp. Fig. S1B
ITLN1	-7.79902	-7.58732	-7.58732	0	0	747.478	95.8426	98.5167	0	0.285714	0.107792	ITLN1	Homo sapiens		55600	-	NM_017625.2	ITLN1	1	Homo sapiens intelectin 1 (galactofuranose binding) (ITLN1), mRNA.	hIntL; HL1; INTL; omentin; HL-1; ITLN; LFR; FLJ20022		55600	The space external to the outermost structure of a cell. For cells without external protective or external encapsulating structures this refers to space outside of the plasma membrane. This term covers the host cell environment outside an intracellular parasite [goid 5576] [evidence IEA]; The membrane surrounding a cell that separates the cell from its external environment. It consists of a phosp…	Any process that activates or increases the frequency, rate or extent of addition of phosphate groups to amino acids within a protein [goid 1934] [pmid 16531507] [evidence IDA]; The cascade of processes by which a signal interacts with a receptor, causing a change in the level or activity of a second messenger or other downstream target, and ultimately effecting a change in the functioning of the…	Interacting selectively with one or more specific sites on a receptor molecule, a macromolecule that undergoes combination with a hormone, neurotransmitter, drug or intracellular messenger to initiate a change in cell function [goid 5102] [evidence IEA]; Interacting selectively with any mono-, di- or trisaccharide carbohydrate [goid 5529] [evidence IEA]	-	Supp. Fig. S1B
PEG3	-7.27438	-7.57224	-7.57224	0	0	2680.73	368.517	354.021	0	0	0	PEG3	Homo sapiens		5178	-	NM_006210.1	PEG3	19	Homo sapiens paternally expressed 3 (PEG3), mRNA.	DKFZp781A095; ZSCAN24; KIAA0287; PW1		5178	The living contents of a cell; the matter contained within (but not including) the plasma membrane, usually taken to exclude large vacuoles and masses of secretory or ingested material. In eukaryotes it includes the nucleus and cytoplasm [goid 5622] [evidence IEA]; A membrane-bounded organelle of eukaryotic cells in which chromosomes are housed and replicated. In most cells, the nucleus contains …	Any process that modulates the frequency, rate or extent of DNA-dependent transcription [goid 6355] [evidence IEA]; A form of programmed cell death induced by external or internal signals that trigger the activity of proteolytic caspases, whose actions dismantle the cell and result in cell death. Apoptosis begins internally with condensation and subsequent fragmentation of the cell nucleus (blebb…	Interacting selectively with any nucleic acid [goid 3676] [evidence IEA]; The function of binding to a specific DNA sequence in order to modulate transcription. The transcription factor may or may not also interact selectively with a protein or macromolecular complex [goid 3700] [evidence IEA]; Interacting selectively with zinc (Zn) ions [goid 8270] [evidence IEA]; Interacting selectively with an…	-	Supp. Fig. S1B
SPRR2F	-5.66402	-5.71683	-5.71683	0	0	522.724	92.2886	91.436	0	0.607792	0.716883	SPRR2F	Homo sapiens		6705	-	NM_001014450.1	SPRR2F	1	Homo sapiens small proline-rich protein 2F (SPRR2F), mRNA.			6705	An insoluble protein structure formed under the plasma membrane of cornifying epithelial cells [goid 1533] [pmid 8325635] [evidence NAS]; All of the contents of a cell excluding the plasma membrane and nucleus, but including other subcellular structures [goid 5737] [evidence IEA]	The process whose specific outcome is the progression of the epidermis over time, from its formation to the mature structure. The epidermis is the outer epithelial layer of a plant or animal, it may be a single layer that produces an extracellular material (e.g. the cuticle of arthropods) or a complex stratified squamous epithelium, as in the case of many vertebrate species [goid 8544] [pmid 8325…	The action of a molecule that contributes to the structural integrity of a complex or assembly within or outside a cell [goid 5198] [evidence IEA]	-	Supp. Fig. S1B
TCF21	-4.93978	-5.21648	-5.21648	0	0	515.945	104.447	98.9067	0	0.000142019	0.0590971	TCF21	Homo sapiens		6943	+	NM_198392.1	TCF21	6	Homo sapiens transcription factor 21 (TCF21), transcript variant 1, mRNA.	POD1		6943	A membrane-bounded organelle of eukaryotic cells in which chromosomes are housed and replicated. In most cells, the nucleus contains all of the cell's chromosomes except the organellar chromosomes, and is the site of RNA synthesis and processing. In some species, or in specialized cell types, RNA metabolism or DNA replication may be absent [goid 5634] [evidence IEA]	Branching of the ureteric bud [goid 1658] [evidence IEA]; Any process that modulates the frequency, rate or extent of DNA-dependent transcription [goid 6355] [evidence IEA]; The process whose specific outcome is the progression of the mesoderm over time, from its formation to the mature structure. The mesoderm is the middle germ layer that develops into muscle, bone, cartilage, blood and connecti…	Interacting selectively with DNA (deoxyribonucleic acid) [goid 3677] [evidence IEA]; Interacting selectively with any protein or protein complex (a complex of two or more proteins that may include other nonprotein molecules) [goid 5515] [evidence IEA]; Plays a role in regulating transcription; may bind a promoter or enhancer DNA sequence or interact with a DNA-binding transcription factor [goid 3…	+	Supp. Fig. S1B
D4S234E	-4.71196	-5.09166	-5.09166	0	0	928.629	197.079	182.382	0	0	0	D4S234E	Homo sapiens		27065	+	NM_014392.2	D4S234E	4	Homo sapiens DNA segment on chromosome 4 (unique) 234 expressed sequence (D4S234E), transcript variant 2, mRNA.	NEEP21; D4S234; P21; NSG1		27065				+	Supp. Fig. S1B
SIGLEC11	-4.5777	-5.01792	-5.01792	0	0	449.211	98.1302	89.5213	0	0.149351	0.872727	SIGLEC11	Homo sapiens		114132	-	NM_052884.1	SIGLEC11	19	Homo sapiens sialic acid binding Ig-like lectin 11 (SIGLEC11), mRNA.			114132	Double layer of lipid molecules that encloses all cells, and, in eukaryotes, many organelles; may be a single or double lipid bilayer; also includes associated proteins [goid 16020] [evidence IEA]; Penetrating at least one phospholipid bilayer of a membrane. May also refer to the state of being buried in the bilayer with no exposure outside the bilayer. When used to describe a protein, indicates …	The attachment of a cell, either to another cell or to an underlying substrate such as the extracellular matrix, via cell adhesion molecules [goid 7155] [evidence IEA]	Interacting selectively with any protein or protein complex (a complex of two or more proteins that may include other nonprotein molecules) [goid 5515] [evidence IEA]; Interacting selectively with any mono-, di- or trisaccharide carbohydrate [goid 5529] [evidence IEA]	-	Supp. Fig. S1B
PIP	-4.39103	-4.71046	-4.71046	0	0	486.596	110.816	103.301	0	0	0.0194805	PIP	Homo sapiens		5304	+	NM_002652.2	PIP	7	Homo sapiens prolactin-induced protein (PIP), mRNA.	GPIP4; GCDFP-15; GCDFP15		5304	The space external to the outermost structure of a cell. For cells without external protective or external encapsulating structures this refers to space outside of the plasma membrane. This term covers the host cell environment outside an intracellular parasite [goid 5576] [evidence NAS]	Any process specifically pertinent to the functioning of integrated living units: cells, tissues, organs, and organisms. A process is a collection of molecular events with a defined beginning and end [goid 8150] [evidence ND ]	Interacting selectively with monomeric or multimeric forms of actin, including actin filaments [goid 3779] [pmid 2013294] [evidence NAS]; Interacting selectively with any protein or protein complex (a complex of two or more proteins that may include other nonprotein molecules) [goid 5515] [pmid 17353931] [evidence IPI]	+	Supp. Fig. S1B
TCEAL2	-4.29614	-4.66245	-4.66245	0	0	617.546	143.744	132.451	0	0	0	TCEAL2	Homo sapiens		140597	+	NM_080390.3	TCEAL2	X	Homo sapiens transcription elongation factor A (SII)-like 2 (TCEAL2), mRNA.	MY0876G05; my048		140597	A membrane-bounded organelle of eukaryotic cells in which chromosomes are housed and replicated. In most cells, the nucleus contains all of the cell's chromosomes except the organellar chromosomes, and is the site of RNA synthesis and processing. In some species, or in specialized cell types, RNA metabolism or DNA replication may be absent [goid 5634] [evidence IEA]	The synthesis of either RNA on a template of DNA or DNA on a template of RNA [goid 6350] [evidence IEA]; Any process that modulates the frequency, rate or extent of DNA-dependent transcription [goid 6355] [evidence IEA]		+	Supp. Fig. S1B
AMHR2	-4.17287	-4.24734	-4.24734	0	0	377.271	90.4103	88.8252	0	0.798701	0.894805	AMHR2	Homo sapiens		269	+	NM_020547.1	AMHR2	12	Homo sapiens anti-Mullerian hormone receptor, type II (AMHR2), mRNA.	AMHR; MISRII		269	Double layer of lipid molecules that encloses all cells, and, in eukaryotes, many organelles; may be a single or double lipid bilayer; also includes associated proteins [goid 16020] [evidence IEA]; Penetrating at least one phospholipid bilayer of a membrane. May also refer to the state of being buried in the bilayer with no exposure outside the bilayer. When used to describe a protein, indicates …	The process of introducing a phosphate group on to a protein [goid 6468] [evidence IEA]; The process by which the Mullerian ducts, primordia of the oviducts, uterus and upper vagina, undergo regression in male embryos [goid 1880] [pmid 14750901] [evidence NAS]; The process of introducing a phosphate group on to a protein [goid 6468] [evidence IEA]; The cascade of processes by which a signal inter…	Catalysis of the phosphorylation of an amino acid residue in a protein, usually according to the reaction: a protein + ATP = a phosphoprotein + ADP [goid 4672] [evidence IEA]; Combining with an extracellular or intracellular messenger to initiate a change in cell activity [goid 4872] [evidence IEA]; Interacting selectively with ATP, adenosine 5'-triphosphate, a universally important coenzyme and …	+	Supp. Fig. S1B
GATM	-4.13068	-3.97444	-3.97444	0	0	515.896	124.894	129.803	0	0	0	GATM	Homo sapiens		2628	-	NM_001482.1	GATM	15	Homo sapiens glycine amidinotransferase (L-arginine:glycine amidinotransferase) (GATM), nuclear gene encoding mitochondrial protein, mRNA.	AT; AGAT		2628	All of the contents of a cell excluding the plasma membrane and nucleus, but including other subcellular structures [goid 5737] [evidence IEA]; A semiautonomous, self replicating organelle that occurs in varying numbers, shapes, and sizes in the cytoplasm of virtually all eukaryotic cells. It is notably the site of tissue respiration [goid 5739] [evidence IEA]; The inner, i.e. lumen-facing, lipid…	The chemical reactions and pathways resulting in the formation of creatine (N-(aminoiminomethyl)-N-methylglycine), a compound synthesized from the amino acids arginine, glycine, and methionine that occurs in muscle [goid 6601] [pmid 9218780] [evidence IDA]	Catalysis of the reaction: L-arginine + glycine = L-ornithine + guanidinoacetate [goid 15068] [pmid 9218780] [evidence IDA]; Catalysis of the transfer of a group, e.g. a methyl group, glycosyl group, acyl group, phosphorus-containing, or other groups, from one compound (generally regarded as the donor) to another compound (generally regarded as the acceptor). Transferase is the systematic name fo…	-	Supp. Fig. S1B
OGN	-3.23253	-3.97254	-3.97254	0	0	410.817	127.088	103.414	0.0081002	0.1098	0.095701	OGN	Homo sapiens		4969	-	NM_033014.1	OGN	9	Homo sapiens osteoglycin (OGN), transcript variant 1, mRNA.	OG; SLRR3A; DKFZP586P2421; OIF		4969	The space external to the outermost structure of a cell. For cells without external protective or external encapsulating structures this refers to space outside of the plasma membrane. This term covers the host cell environment outside an intracellular parasite [goid 5576] [evidence IEA]; A layer consisting mainly of proteins (especially collagen) and glycosaminoglycans (mostly as proteoglycans) …	Any process specifically pertinent to the functioning of integrated living units: cells, tissues, organs, and organisms. A process is a collection of molecular events with a defined beginning and end [goid 8150] [pmid 10373482] [evidence ND ]	Interacting selectively with any protein or protein complex (a complex of two or more proteins that may include other nonprotein molecules) [goid 5515] [evidence IEA]; Elemental activities, such as catalysis or binding, describing the actions of a gene product at the molecular level. A given gene product may exhibit one or more molecular functions [goid 3674] [pmid 10373482] [evidence ND ]; Inter…	-	Supp. Fig. S1B
BNC2	-2.86357	-3.43038	-3.43038	0	0	438.631	153.176	127.867	0	0	0	BNC2	Homo sapiens		54796	-	NM_017637.4	BNC2	9	Homo sapiens basonuclin 2 (BNC2), mRNA.	DKFZp686A01127; FLJ34928; BSN2; FLJ20043		54796	The living contents of a cell; the matter contained within (but not including) the plasma membrane, usually taken to exclude large vacuoles and masses of secretory or ingested material. In eukaryotes it includes the nucleus and cytoplasm [goid 5622] [evidence IEA]; A membrane-bounded organelle of eukaryotic cells in which chromosomes are housed and replicated. In most cells, the nucleus contains …	The synthesis of either RNA on a template of DNA or DNA on a template of RNA [goid 6350] [evidence IEA]; Any process that modulates the frequency, rate or extent of DNA-dependent transcription [goid 6355] [evidence IEA]	Interacting selectively with DNA (deoxyribonucleic acid) [goid 3677] [evidence IEA]; Interacting selectively with zinc (Zn) ions [goid 8270] [evidence IEA]; Interacting selectively with any metal ion [goid 46872] [evidence IEA]; Interacting selectively with zinc (Zn) ions [goid 8270] [evidence IEA]; Interacting selectively with zinc (Zn) ions [goid 8270] [evidence IEA]; Interacting selectively wi…	-	Supp. Fig. S1B
INSL3	-2.97171	-3.16339	-3.16339	0	0	285.802	96.1742	90.3469	0	0.283117	0.806493	INSL3	Homo sapiens		3640	-	NM_005543.2	INSL3	19	Homo sapiens insulin-like 3 (Leydig cell) (INSL3), mRNA.	MGC119819; MGC119818; RLNL; RLF		3640	The space external to the outermost structure of a cell. For cells without external protective or external encapsulating structures this refers to space outside of the plasma membrane. This term covers the host cell environment outside an intracellular parasite [goid 5576] [evidence IEA]; The space external to the outermost structure of a cell. For cells without external protective or external en…	Any process that mediates the transfer of information from one cell to another [goid 7267] [pmid 8253799] [evidence TAS]; The process of formation of spermatozoa, including spermatocytogenesis and spermiogenesis [goid 7283] [pmid 8253799] [evidence TAS]	The action characteristic of a hormone, any substance formed in very small amounts in one specialized organ or group of cells and carried (sometimes in the bloodstream) to another organ or group of cells in the same organism, upon which it has a specific regulatory action. The term was originally applied to agents with a stimulatory physiological action in vertebrate animals (as opposed to a chal…	-	Supp. Fig. S1B
TPSAB1	-2.26889	-2.93004	-2.93004	0	0	403.161	177.691	137.596	0	0	0	TPSAB1	Homo sapiens		7177	+	NM_003294.3	TPSAB1	16	Homo sapiens tryptase alpha/beta 1 (TPSAB1), mRNA.	TPS2; TPSB1; alpha II; TPS1		7177	The space external to the outermost structure of a cell. For cells without external protective or external encapsulating structures this refers to space outside of the plasma membrane. This term covers the host cell environment outside an intracellular parasite [goid 5576] [evidence IEA]; The space external to the outermost structure of a cell. For cells without external protective or external en…	The hydrolysis of a peptide bond or bonds within a protein [goid 6508] [evidence IEA]; Reactions, triggered in response to the presence of a foreign body or the occurrence of an injury, which result in restriction of damage to the organism attacked or prevention/recovery from the infection caused by the attack [goid 6952] [pmid 2677049] [evidence TAS]; The hydrolysis of a peptide bond or bonds wi…	Catalysis of the hydrolysis of internal, alpha-peptide bonds in a polypeptide chain by a catalytic mechanism that involves a catalytic triad consisting of a serine nucleophile that is activated by a proton relay involving an acidic residue (e.g. aspartate or glutamate) and a basic residue (usually histidine) [goid 4252] [evidence IEA]; Catalysis of the hydrolysis of a peptide bond. A peptide bond…	+	Supp. Fig. S1B
PTGIS	-2.4776	-2.7713	-2.7713	0	0	274.004	110.592	98.872	0	0	0.0935065	PTGIS	Homo sapiens		5740	-	NM_000961.3	PTGIS	20	Homo sapiens prostaglandin I2 (prostacyclin) synthase (PTGIS), mRNA.	CYP8A1; PGIS; MGC126860; MGC126858; CYP8; PTGI		5740	The irregular network of unit membranes, visible only by electron microscopy, that occurs in the cytoplasm of many eukaryotic cells. The membranes form a complex meshwork of tubular channels, which are often expanded into slitlike cavities called cisternae. The ER takes two forms, rough (or granular), with ribosomes adhering to the outer surface, and smooth (with no ribosomes attached) [goid 5783…	The chemical reactions and pathways resulting in the formation of prostaglandins, any of a group of biologically active metabolites which contain a cyclopentane ring [goid 1516] [evidence IEA]; The chemical reactions and pathways involving lipids, compounds soluble in an organic solvent but not, or sparingly, in an aqueous solvent. Includes fatty acids; neutral fats, other fatty-acid esters, and …	Catalysis of the incorporation of one atom from molecular oxygen into a compound and the reduction of the other atom of oxygen to water [goid 4497] [evidence IEA]; Interacting selectively with iron (Fe) ions [goid 5506] [evidence IEA]; Catalysis of the reaction: (5Z,13E)-(15S)-9-alpha,11-alpha-epidioxy-15-hydroxyprosta-5,13-dienoate = (5Z,13E)-(15S)-6,9-alpha-epoxy-11-alpha,15-dihydroxyprosta-5,1…	-	Supp. Fig. S1B
RBP1	-2.15187	-2.71153	-2.71153	0	0	3379.67	1570.58	1246.41	0	0	0	RBP1	Homo sapiens		5947	-	NM_002899.2	RBP1	3	Homo sapiens retinol binding protein 1, cellular (RBP1), mRNA.	RBPC; CRBP1; CRBP; CRABP-I		5947	All of the contents of a cell excluding the plasma membrane and nucleus, but including other subcellular structures [goid 5737] [evidence IEA]	The directed movement of substances (such as macromolecules, small molecules, ions) into, out of, within or between cells, or within a multicellular organism [goid 6810] [evidence IEA]; The chemical reactions and pathways involving retinol, one of the three compounds that makes up vitamin A [goid 42572] [evidence IEA]	Enables the directed movement of substances (such as macromolecules, small molecules, ions) into, out of, within or between cells [goid 5215] [evidence IEA]; Interacting selectively with a lipid [goid 8289] [evidence IEA]; Interacting selectively with retinal, one of the forms of vitamin A. Retinal plays an important role in the visual process in most vertebrates, combining with opsins to form vi…	-	Supp. Fig. S1B
SGCE	-2.72369	-2.70171	-2.70171	0	0	1465.08	537.902	542.279	0	0	0	SGCE	Homo sapiens		8910	-	NM_003919.1	SGCE	7	Homo sapiens sarcoglycan, epsilon (SGCE), transcript variant 3, mRNA.	DYT11; ESG		8910	All of the contents of a cell excluding the plasma membrane and nucleus, but including other subcellular structures [goid 5737] [evidence IEA]; Any of the various filamentous elements that form the internal framework of cells, and typically remain after treatment of the cells with mild detergent to remove membrane constituents and soluble components of the cytoplasm. The term embraces intermediat…	The binding of a cell to the extracellular matrix via adhesion molecules [goid 7160] [pmid 9405466] [evidence TAS]; The process whose specific outcome is the progression of the muscle over time, from its formation to the mature structure. The muscle is an organ consisting of a tissue made up of various elongated cells that are specialized to contract and thus to produce movement and mechanical wo…	Interacting selectively with calcium ions (Ca2+) [goid 5509] [evidence IEA]; Interacting selectively with any protein or protein complex (a complex of two or more proteins that may include other nonprotein molecules) [goid 5515] [evidence IEA]	-	Supp. Fig. S1B
ITM2A	-2.86326	-2.68565	-2.68565	0	0	704.562	246.07	262.343	8.43312e-07	0.235102	0.0408163	ITM2A	Homo sapiens		9452	-	NM_004867.3	ITM2A	X	Homo sapiens integral membrane protein 2A (ITM2A), mRNA.	E25A; BRICD2A		9452	All of the contents of a cell excluding the plasma membrane and nucleus, but including other subcellular structures [goid 5737] [pmid 18029348] [evidence IDA]; The membrane surrounding a cell that separates the cell from its external environment. It consists of a phospholipid bilayer and associated proteins [goid 5886] [pmid 18029348] [evidence IDA]; Penetrating at least one phospholipid bilayer …			-	Supp. Fig. S1B
PKDCC	-3.32816	-2.66044	-2.66044	0	0	925.223	277.998	347.771	0	0	0	PKDCC	Homo sapiens		91461	+	NM_138370.2	PKDCC	2	Homo sapiens protein kinase domain containing, cytoplasmic homolog (mouse) (PKDCC), mRNA.			91461				+	Supp. Fig. S1B
SIGLEC16	-2.45063	-2.62294	-2.62294	0	0	259.89	106.05	99.0834	0	0.00649351	0.0805195	SIGLEC16	Homo sapiens		400709	+	NR_002825.1	SIGLEC16	19	Homo sapiens sialic acid binding Ig-like lectin 16 (gene/pseudogene) (SIGLEC16), non-coding RNA.	Siglec-P16		400709				+	Supp. Fig. S1B
CYBRD1	-2.2443	-2.60322	-2.60322	0	0	1370.35	610.592	526.408	0	0	0	CYBRD1	Homo sapiens		79901	+	NM_024843.2	CYBRD1	2	Homo sapiens cytochrome b reductase 1 (CYBRD1), mRNA.	FLJ23462; FRRS3; DCYTB		79901	Double layer of lipid molecules that encloses all cells, and, in eukaryotes, many organelles; may be a single or double lipid bilayer; also includes associated proteins [goid 16020] [evidence IEA]; Penetrating at least one phospholipid bilayer of a membrane. May also refer to the state of being buried in the bilayer with no exposure outside the bilayer. When used to describe a protein, indicates …	The directed movement of substances (such as macromolecules, small molecules, ions) into, out of, within or between cells, or within a multicellular organism [goid 6810] [evidence IEA]; A process whereby a series of electron carriers operate together to transfer electrons from donors to any of several different terminal electron acceptors to generate a transmembrane electrochemical gradient [goid…	Catalysis of the reaction: 2 Fe2+ + NAD+ = 2 Fe3+ + NADH + H+ [goid 293] [pmid 14499595] [evidence IDA]; Interacting selectively with iron (Fe) ions [goid 5506] [evidence IEA]; Catalysis of an oxidation-reduction (redox) reaction, a reversible chemical reaction in which the oxidation state of an atom or atoms within a molecule is altered. One substrate acts as a hydrogen or electron donor and bec…	+	Supp. Fig. S1B
NFIX	-2.28679	-2.56714	-2.56715	0	0	1701.71	744.151	662.882	0	0	0	NFIX	Homo sapiens		4784	+	NM_002501.2	NFIX	19	Homo sapiens nuclear factor I/X (CCAAT-binding transcription factor) (NFIX), mRNA.	NF1A		4784	The living contents of a cell; the matter contained within (but not including) the plasma membrane, usually taken to exclude large vacuoles and masses of secretory or ingested material. In eukaryotes it includes the nucleus and cytoplasm [goid 5622] [evidence IEA]; A membrane-bounded organelle of eukaryotic cells in which chromosomes are housed and replicated. In most cells, the nucleus contains …	The process whereby new strands of DNA are synthesized. The template for replication can either be an existing DNA molecule or RNA [goid 6260] [evidence IEA]; The synthesis of either RNA on a template of DNA or DNA on a template of RNA [goid 6350] [evidence IEA]; Any process that modulates the frequency, rate or extent of DNA-dependent transcription [goid 6355] [evidence IEA]; The synthesis of RN…	Functions to initiate or regulate RNA polymerase II transcription by binding an enhancer region of DNA [goid 3705] [pmid 7937100] [evidence TAS]	+	Supp. Fig. S1B
TRO	-2.02137	-2.56088	-2.56088	0	0	495.553	245.157	193.509	0	0	0	TRO	Homo sapiens		7216	+	NM_001039705.1	TRO	X	Homo sapiens trophinin (TRO), transcript variant 6, mRNA.	KIAA1114; MAGE-d3; MAGED3		7216	A membrane-bounded organelle of eukaryotic cells in which chromosomes are housed and replicated. In most cells, the nucleus contains all of the cell's chromosomes except the organellar chromosomes, and is the site of RNA synthesis and processing. In some species, or in specialized cell types, RNA metabolism or DNA replication may be absent [goid 5634] [evidence IEA]; All of the contents of a cell…	Any process that stops, prevents or reduces the frequency, rate or extent of cell growth [goid 30308] [evidence IEA]; Any process that stops, prevents or reduces the frequency, rate or extent of cell growth [goid 30308] [evidence IEA]; Any process that stops, prevents or reduces the frequency, rate or extent of cell growth [goid 30308] [evidence IEA]; Any process that stops, prevents or reduces t…	Interacting selectively with any protein or protein complex (a complex of two or more proteins that may include other nonprotein molecules) [goid 5515] [evidence IEA]	+	Supp. Fig. S1B
COLEC11	-2.8089	-2.53445	-2.53445	0	0	298.793	106.374	117.893	0.0453605	0.0658449	0.0144757	COLEC11	Homo sapiens		78989	+	NM_024027.3	COLEC11	2	Homo sapiens collectin sub-family member 11 (COLEC11), transcript variant 1, mRNA.	CL-K1-II; CL-K1-IIb; DKFZp686N1868; CL-K1-IIa; CL-K1-I; MGC3279		78989	The space external to the outermost structure of a cell. For cells without external protective or external encapsulating structures this refers to space outside of the plasma membrane. This term covers the host cell environment outside an intracellular parasite [goid 5576] [evidence IEA]		The selective, often stoichiometric, interaction of a molecule with one or more specific sites on another molecule [goid 5488] [evidence IEA]; Interacting selectively with calcium ions (Ca2+) [goid 5509] [evidence IEA]; Interacting selectively with any mono-, di- or trisaccharide carbohydrate [goid 5529] [evidence IEA]; Interacting selectively with mannose, a monosaccharide hexose, stereoisomeric…	+	Supp. Fig. S1B
HOXA9	-2.25866	-2.52106	-2.52106	0	0	666.908	295.267	264.534	4.13223e-05	0.0014876	0.106278	HOXA9	Homo sapiens		3205	-	NM_152739.2	HOXA9	7	Homo sapiens homeobox A9 (HOXA9), mRNA.	MGC1934; HOX1.7; HOX1G; HOX1; ABD-B		3205	A membrane-bounded organelle of eukaryotic cells in which chromosomes are housed and replicated. In most cells, the nucleus contains all of the cell's chromosomes except the organellar chromosomes, and is the site of RNA synthesis and processing. In some species, or in specialized cell types, RNA metabolism or DNA replication may be absent [goid 5634] [evidence IEA]; A membrane-bounded organelle …	The synthesis of either RNA on a template of DNA or DNA on a template of RNA [goid 6350] [evidence IEA]; Any process that modulates the frequency, rate or extent of DNA-dependent transcription [goid 6355] [evidence IEA]; The biological process whose specific outcome is the progression of a multicellular organism over time from an initial condition (e.g. a zygote or a young adult) to a later condi…	Any transcription regulator activity required for initiation or upregulation of transcription [goid 16563] [evidence IEA]; The function of binding to a specific DNA sequence in order to modulate transcription. The transcription factor may or may not also interact selectively with a protein or macromolecular complex [goid 3700] [evidence IEA]; Interacting selectively with any protein or protein co…	-	Supp. Fig. S1B
ZFPM2	-2.32167	-2.49059	-2.49059	0	0	237.813	102.432	95.4849	0	0.0246753	0.311688	ZFPM2	Homo sapiens		23414	+	NM_012082.2	ZFPM2	8	Homo sapiens zinc finger protein, multitype 2 (ZFPM2), mRNA.	DIH3; ZNF89B; FOG2; hFOG-2; MGC129663; MGC129664		23414	The living contents of a cell; the matter contained within (but not including) the plasma membrane, usually taken to exclude large vacuoles and masses of secretory or ingested material. In eukaryotes it includes the nucleus and cytoplasm [goid 5622] [evidence IEA]; A membrane-bounded organelle of eukaryotic cells in which chromosomes are housed and replicated. In most cells, the nucleus contains …	The synthesis of either RNA on a template of DNA or DNA on a template of RNA [goid 6350] [evidence IEA]; Any process that modulates the frequency, rate or extent of transcription from an RNA polymerase II promoter [goid 6357] [pmid 10438528] [evidence TAS]	Interacting selectively with DNA (deoxyribonucleic acid) [goid 3677] [evidence IEA]; Functions to initiate or regulate RNA polymerase II transcription [goid 3702] [pmid 10438528] [evidence TAS]; The function of a transcription cofactor that represses transcription from a RNA polymerase II promoter; does not bind DNA itself [goid 3714] [pmid 10438528] [evidence TAS]; Interacting selectively with z…	+	Supp. Fig. S1B
EFEMP1	-1.94944	-2.48966	-2.48966	0	0	359.405	184.363	144.359	0.0151483	0.0149774	0.00208013	EFEMP1	Homo sapiens		2202	-	NM_001039348.1	EFEMP1	2	Homo sapiens EGF-containing fibulin-like extracellular matrix protein 1 (EFEMP1), transcript variant 2, mRNA.	FBNL; MLVT; FLJ35535; FBLN3; DRAD; S1-5; MGC111353; DHRD; MTLV		2202	The space external to the outermost structure of a cell. For cells without external protective or external encapsulating structures this refers to space outside of the plasma membrane. This term covers the host cell environment outside an intracellular parasite [goid 5576] [evidence IEA]; A layer consisting mainly of proteins (especially collagen) and glycosaminoglycans (mostly as proteoglycans) …	The series of events required for an organism to receive a visual stimulus, convert it to a molecular signal, and recognize and characterize the signal. Visual stimuli are detected in the form of photons and are processed to form an image [goid 7601] [pmid 10369267] [evidence TAS]	Interacting selectively with calcium ions (Ca2+) [goid 5509] [evidence IEA]; Interacting selectively with calcium ions (Ca2+) [goid 5509] [evidence IEA]; Interacting selectively with any protein or protein complex (a complex of two or more proteins that may include other nonprotein molecules) [goid 5515] [pmid 12620389] [evidence IPI]	-	Supp. Fig. S1B
HTRA1	-2.16834	-2.47301	-2.47301	0	0	4815.66	2220.9	1947.29	0	0	0	HTRA1	Homo sapiens		5654	+	NM_002775.3	HTRA1	10	Homo sapiens HtrA serine peptidase 1 (HTRA1), mRNA.	HtrA; PRSS11; ARMD7; ORF480; L56		5654	The space external to the outermost structure of a cell. For cells without external protective or external encapsulating structures this refers to space outside of the plasma membrane. This term covers the host cell environment outside an intracellular parasite [goid 5576] [evidence IEA]; That part of a multicellular organism outside the cells proper, usually taken to be outside the plasma membra…	Any process that modulates the frequency, rate or extent of cell growth [goid 1558] [evidence IEA]; The hydrolysis of a peptide bond or bonds within a protein [goid 6508] [evidence IEA]; Any process that stops, prevents or reduces the frequency, rate or extent of any TGF-beta receptor signaling pathway [goid 30512] [evidence IEA]; Any process that stops, prevents or reduces the frequency, rate or…	Catalysis of the hydrolysis of internal, alpha-peptide bonds in a polypeptide chain by a catalytic mechanism that involves a catalytic triad consisting of a serine nucleophile that is activated by a proton relay involving an acidic residue (e.g. aspartate or glutamate) and a basic residue (usually histidine) [goid 4252] [pmid 9852107] [evidence TAS]; Interacting selectively with an insulin-like g…	+	Supp. Fig. S1B
WISP2	-2.42888	-2.45772	-2.45772	0	0	278.67	114.732	113.386	0	0	0	WISP2	Homo sapiens		8839	+	NM_003881.2	WISP2	20	Homo sapiens WNT1 inducible signaling pathway protein 2 (WISP2), mRNA.	CTGF-L; CT58; CCN5		8839	The space external to the outermost structure of a cell. For cells without external protective or external encapsulating structures this refers to space outside of the plasma membrane. This term covers the host cell environment outside an intracellular parasite [goid 5576] [evidence IEA]; That fraction of cells, prepared by disruptive biochemical methods, that is soluble in water [goid 5625] [pmi…	Any process that modulates the frequency, rate or extent of cell growth [goid 1558] [evidence IEA]; The covalent transfer of a methyl group to either N-6 of adenine or C-5 or N-4 of cytosine [goid 6306] [evidence IEA]; The attachment of a cell, either to another cell or to an underlying substrate such as the extracellular matrix, via cell adhesion molecules [goid 7155] [evidence IEA]; The cascade…	Interacting selectively with DNA (deoxyribonucleic acid) [goid 3677] [evidence IEA]; Interacting selectively with any protein or protein complex (a complex of two or more proteins that may include other nonprotein molecules) [goid 5515] [evidence IEA]; Interacting selectively with an insulin-like growth factor, any member of a group of polypeptides that are structurally homologous to insulin and …	+	Supp. Fig. S1B
FLRT2	-2.43192	-2.45545	-2.45545	0	0	454.239	186.782	184.992	0	0	0	FLRT2	Homo sapiens		23768	+	NM_013231.4	FLRT2	14	Homo sapiens fibronectin leucine rich transmembrane protein 2 (FLRT2), mRNA.	KIAA0405		23768	A layer consisting mainly of proteins (especially collagen) and glycosaminoglycans (mostly as proteoglycans) that forms a sheet underlying or overlying cells such as endothelial and epithelial cells. The proteins are secreted by cells in the vicinity [goid 5578] [pmid 10644439] [evidence NAS]; Penetrating at least one phospholipid bilayer of a plasma membrane. May also refer to the state of being…	The chemical reactions and pathways involving phospholipids, any lipid containing phosphoric acid as a mono- or diester [goid 6644] [evidence IEA]; The attachment of a cell, either to another cell or to an underlying substrate such as the extracellular matrix, via cell adhesion molecules [goid 7155] [evidence IEA]; Any process specifically pertinent to the functioning of integrated living units: …	Catalysis of the reaction: phosphatidylcholine + H2O = 1-acylglycerophosphocholine + a carboxylate [goid 4623] [evidence IEA]; [goid 5057] [pmid 10644439] [evidence NAS]; Interacting selectively with two or more protein molecules, or a protein and another macromolecule or complex, simultaneously, thereby physically linking the bound proteins or complexes to each other [goid 30674] [pmid 10644439]…	+	Supp. Fig. S1B
CSDC2	-2.10645	-2.42372	-2.42372	0	0	280.183	133.012	115.6	0	0	0	CSDC2	Homo sapiens		27254	+	NM_014460.2	CSDC2	22	Homo sapiens cold shock domain containing C2, RNA binding (CSDC2), mRNA.	dJ347H13.2; PIPPIN		27254	A membrane-bounded organelle of eukaryotic cells in which chromosomes are housed and replicated. In most cells, the nucleus contains all of the cell's chromosomes except the organellar chromosomes, and is the site of RNA synthesis and processing. In some species, or in specialized cell types, RNA metabolism or DNA replication may be absent [goid 5634] [evidence NAS]; All of the contents of a cell…	Any process that modulates the frequency, rate or extent of DNA-dependent transcription [goid 6355] [evidence IEA]; Any process involved in the conversion of a primary mRNA transcript into one or more mature mRNA(s) prior to translation into polypeptide [goid 6397] [evidence IEA]; Any process involved in forming the mature 3' end of a histone mRNA molecule [goid 6398] [evidence NAS]	Interacting selectively with DNA (deoxyribonucleic acid) [goid 3677] [evidence IEA]; Interacting selectively with an RNA molecule or a portion thereof [goid 3723] [pmid 12801884] [evidence NAS]	+	Supp. Fig. S1B
KLHDC8A	-2.24566	-2.40875	-2.40875	0	0	218.349	97.2314	90.6482	0	0.188312	0.767532	KLHDC8A	Homo sapiens		55220	-	NM_018203.1	KLHDC8A	1	Homo sapiens kelch domain containing 8A (KLHDC8A), mRNA.	FLJ10748		55220				-	Supp. Fig. S1B
CYP11A1	-2.31095	-2.37522	-2.37522	0	0	249.784	108.088	105.162	0	0.00519481	0.00649351	CYP11A1	Homo sapiens		1583	-	NM_000781.1	CYP11A1	15	Homo sapiens cytochrome P450, family 11, subfamily A, polypeptide 1 (CYP11A1), nuclear gene encoding mitochondrial protein, transcript variant 1, mRNA.	CYP11A; P450SCC		1583	A semiautonomous, self replicating organelle that occurs in varying numbers, shapes, and sizes in the cytoplasm of virtually all eukaryotic cells. It is notably the site of tissue respiration [goid 5739] [evidence IEA]; A semiautonomous, self replicating organelle that occurs in varying numbers, shapes, and sizes in the cytoplasm of virtually all eukaryotic cells. It is notably the site of tissue…	The chemical reactions and pathways resulting in the formation of C21-steroid hormones, steroid compounds containing 21 carbons which function as hormones [goid 6700] [evidence IEA]; The chemical reactions and pathways involving lipids, compounds soluble in an organic solvent but not, or sparingly, in an aqueous solvent. Includes fatty acids; neutral fats, other fatty-acid esters, and soaps; long…	Catalysis of the incorporation of one atom from molecular oxygen into a compound and the reduction of the other atom of oxygen to water [goid 4497] [evidence IEA]; Interacting selectively with iron (Fe) ions [goid 5506] [evidence IEA]; Catalysis of the reaction: cholesterol + reduced adrenal ferredoxin + O2 = pregnenolone + 4-methylpentanal + oxidized adrenal ferredoxin + H2O [goid 8386] [evidenc…	-	Supp. Fig. S1B
VCAM1	-1.92377	-2.37507	-2.37507	0	0	355.769	184.934	149.793	0	4.56338e-08	1.84919e-05	VCAM1	Homo sapiens		7412	+	NM_080682.1	VCAM1	1	Homo sapiens vascular cell adhesion molecule 1 (VCAM1), transcript variant 2, mRNA.	INCAM-100; MGC99561; DKFZp779G2333; CD106		7412	That part of a multicellular organism outside the cells proper, usually taken to be outside the plasma membranes, and occupied by fluid [goid 5615] [pmid 9290466] [evidence IDA]; Thin cylindrical membrane-covered projections on the surface of an animal cell containing a core bundle of actin filaments. Present in especially large numbers on the absorptive surface of intestinal cells [goid 5902] [p…	The attachment of an adhesion molecule in one cell to a nonidentical adhesion molecule in an adjacent cell [goid 7157] [pmid 1715889] [evidence IDA]; The initial attachment of a membrane to a target membrane, mediated by proteins protruding from the two membranes. Docking requires only that the membranes come close enough for the proteins to interact and adhere [goid 22614] [pmid 12082081] [evide…	Interacting selectively with an integrin [goid 5178] [pmid 1377228] [evidence IDA]; Interacting selectively with any protein or protein complex (a complex of two or more proteins that may include other nonprotein molecules) [goid 5515] [evidence IEA]	+	Supp. Fig. S1B
PRRT1	-2.01169	-2.32264	-2.32264	0	0	257.555	128.029	110.889	0	0	0	PRRT1	Homo sapiens		80863	-	NM_030651.2	PRRT1	6	Homo sapiens proline-rich transmembrane protein 1 (PRRT1), mRNA.	C6orf31; NG5		80863	Double layer of lipid molecules that encloses all cells, and, in eukaryotes, many organelles; may be a single or double lipid bilayer; also includes associated proteins [goid 16020] [evidence IEA]; Penetrating at least one phospholipid bilayer of a membrane. May also refer to the state of being buried in the bilayer with no exposure outside the bilayer. When used to describe a protein, indicates …			-	Supp. Fig. S1B
C2orf89	-2.1855	-2.32221	-2.32221	0	0	228.865	104.72	98.5549	0	0.0142857	0.125974	C2ORF89	Homo sapiens		129293	-	NM_001080824.1	C2ORF89	2	Homo sapiens chromosome 2 open reading frame 89 (C2orf89), mRNA.	FLJ46467		129293				-	Supp. Fig. S1B
LTBP2	-1.93186	-2.30488	-2.30488	0	0	351.342	181.867	152.434	0	0	0	LTBP2	Homo sapiens		4053	-	NM_000428.2	LTBP2	14	Homo sapiens latent transforming growth factor beta binding protein 2 (LTBP2), mRNA.	LTBP3; MSTP031; C14orf141		4053	The space external to the outermost structure of a cell. For cells without external protective or external encapsulating structures this refers to space outside of the plasma membrane. This term covers the host cell environment outside an intracellular parasite [goid 5576] [evidence IEA]; A layer consisting mainly of proteins (especially collagen) and glycosaminoglycans (mostly as proteoglycans) …	The process of targeting specific proteins to particular membrane-bounded subcellular organelles. Usually requires an organelle specific protein sequence motif [goid 6605] [pmid 7798248] [evidence TAS]; The series of molecular signals generated as a consequence of a transforming growth factor beta receptor binding to one of its physiological ligands [goid 7179] [pmid 8697098] [evidence TAS]; The …	Interacting selectively with calcium ions (Ca2+) [goid 5509] [evidence IEA]; Interacting selectively with any growth factor, proteins or polypeptides that stimulate a cell or organism to grow or proliferate [goid 19838] [evidence IEA]	-	Supp. Fig. S1B
RFTN2	-1.93329	-2.27554	-2.27554	0	0	264.89	137.016	116.407	0	0	0	RFTN2	Homo sapiens		130132	-	NM_144629.1	RFTN2	2	Homo sapiens raftlin family member 2 (RFTN2), mRNA.	C2orf11; MGC117313; Raftlin-2; FLJ30574		130132	The membrane surrounding a cell that separates the cell from its external environment. It consists of a phospholipid bilayer and associated proteins [goid 5886] [evidence IEA]			-	Supp. Fig. S1B
CCDC3	-1.94757	-2.26675	-2.26675	0	0	413.635	212.386	182.479	0	0	0	CCDC3	Homo sapiens		83643	-	NM_031455.2	CCDC3	10	Homo sapiens coiled-coil domain containing 3 (CCDC3), mRNA.	FLJ20925; DKFZP761F241; RP11-347I22.1		83643	The irregular network of unit membranes, visible only by electron microscopy, that occurs in the cytoplasm of many eukaryotic cells. The membranes form a complex meshwork of tubular channels, which are often expanded into slitlike cavities called cisternae. The ER takes two forms, rough (or granular), with ribosomes adhering to the outer surface, and smooth (with no ribosomes attached) [goid 5783…			-	Supp. Fig. S1B
TMEM100	-1.8579	-2.25904	-2.25904	0	0	255.175	137.346	112.957	0	0	0	TMEM100	Homo sapiens		55273	-	NM_018286.1	TMEM100	17	Homo sapiens transmembrane protein 100 (TMEM100), transcript variant 2, mRNA.	FLJ10970; FLJ37856		55273	Double layer of lipid molecules that encloses all cells, and, in eukaryotes, many organelles; may be a single or double lipid bilayer; also includes associated proteins [goid 16020] [evidence IEA]; Penetrating at least one phospholipid bilayer of a membrane. May also refer to the state of being buried in the bilayer with no exposure outside the bilayer. When used to describe a protein, indicates …			-	Supp. Fig. S1B
APOA1	-2.31093	-2.25886	-2.25886	0	0	226.457	97.994	100.253	0	0.119481	0.0506494	APOA1	Homo sapiens		335	-	NM_000039.1	APOA1	11	Homo sapiens apolipoprotein A-I (APOA1), mRNA.	MGC117399		335	The space external to the outermost structure of a cell. For cells without external protective or external encapsulating structures this refers to space outside of the plasma membrane. This term covers the host cell environment outside an intracellular parasite [goid 5576] [evidence IEA]; The space external to the outermost structure of a cell. For cells without external protective or external en…	Any process that stops, prevents, or reduces the frequency, rate, or extent of cytokine secretion during immune response [goid 2740] [pmid 12458630] [evidence IDA]; The chemical reactions and pathways involving lipids, compounds soluble in an organic solvent but not, or sparingly, in an aqueous solvent. Includes fatty acids; neutral fats, other fatty-acid esters, and soaps; long-chain (fatty) alc…	Interacting selectively with beta-amyloid peptide/protein and/or its precursor [goid 1540] [pmid 11297421] [evidence IDA]; Enables the directed movement of lipids into, out of, within or between cells [goid 5319] [evidence IEA]; Interacting selectively with phospholipids, a class of lipids containing phosphoric acid as a mono- or diester [goid 5543] [pmid 12810715] [evidence IDA]; Interacting sel…	-	Supp. Fig. S1B
PGBD5	-1.80669	-2.25801	-2.25801	0	0	231.724	128.259	102.623	0	0	0.0285714	PGBD5	Homo sapiens		79605	-	NM_024554.2	PGBD5	1	Homo sapiens piggyBac transposable element derived 5 (PGBD5), mRNA.	DKFZp761A0620; FLJ11413		79605	Double layer of lipid molecules that encloses all cells, and, in eukaryotes, many organelles; may be a single or double lipid bilayer; also includes associated proteins [goid 16020] [evidence IEA]; Penetrating at least one phospholipid bilayer of a membrane. May also refer to the state of being buried in the bilayer with no exposure outside the bilayer. When used to describe a protein, indicates …			-	Supp. Fig. S1B
ARX	-2.2941	-2.25359	-2.25359	0	0	219.94	95.872	97.5955	0	0.328571	0.164935	ARX	Homo sapiens		170302	-	NM_139058.1	ARX	X	Homo sapiens aristaless related homeobox (ARX), mRNA.	MRX43; MRX29; MRX32; MRXS1; ISSX; MRX38; PRTS; MRX54; MRX36; MRX33		170302	A membrane-bounded organelle of eukaryotic cells in which chromosomes are housed and replicated. In most cells, the nucleus contains all of the cell's chromosomes except the organellar chromosomes, and is the site of RNA synthesis and processing. In some species, or in specialized cell types, RNA metabolism or DNA replication may be absent [goid 5634] [evidence IEA]	The characteristic movement of immature neurons from germinal zones to specific positions where they will reside as they mature [goid 1764] [evidence IEA]; Any process that modulates the frequency, rate or extent of DNA-dependent transcription [goid 6355] [evidence IEA]; The biological process whose specific outcome is the progression of a multicellular organism over time from an initial conditio…	The function of binding to a specific DNA sequence in order to modulate transcription. The transcription factor may or may not also interact selectively with a protein or macromolecular complex [goid 3700] [evidence IEA]; Interacting selectively with DNA of a specific nucleotide composition, e.g. GC-rich DNA binding, or with a specific sequence motif or type of DNA e.g. promotor binding or rDNA b…	-	Supp. Fig. S1B
MAG	-2.08203	-2.2493	-2.2493	0	0	218.677	105.031	97.2199	0	0.00401501	0.197551	MAG	Homo sapiens		4099	+	NM_080600.1	MAG	19	Homo sapiens myelin associated glycoprotein (MAG), transcript variant 2, mRNA.	SIGLEC4A; S-MAG; SIGLEC-4A; GMA		4099	Double layer of lipid molecules that encloses all cells, and, in eukaryotes, many organelles; may be a single or double lipid bilayer; also includes associated proteins [goid 16020] [evidence IEA]; Penetrating at least one phospholipid bilayer of a membrane. May also refer to the state of being buried in the bilayer with no exposure outside the bilayer. When used to describe a protein, indicates …	The attachment of a cell, either to another cell or to an underlying substrate such as the extracellular matrix, via cell adhesion molecules [goid 7155] [evidence IEA]	Interacting selectively with any protein or protein complex (a complex of two or more proteins that may include other nonprotein molecules) [goid 5515] [evidence IEA]; Interacting selectively with any mono-, di- or trisaccharide carbohydrate [goid 5529] [evidence IEA]	+	Supp. Fig. S1B
GSTA1	-2.1509	-2.22353	-2.22353	0	0	232	107.861	104.339	0	8.9037e-06	0.000130663	GSTA1	Homo sapiens		2938	-	NM_145740.3	GSTA1	6	Homo sapiens glutathione S-transferase alpha 1 (GSTA1), mRNA.			2938	All of the contents of a cell excluding the plasma membrane and nucleus, but including other subcellular structures [goid 5737] [evidence NAS]	The chemical reactions and pathways involving glutathione, the tripeptide glutamylcysteinylglycine, which acts as a coenzyme for some enzymes and as an antioxidant in the protection of sulfhydryl groups in enzymes and other proteins; it has a specific role in the reduction of hydrogen peroxide (H2O2) and oxidized ascorbate, and it participates in the gamma-glutamyl cycle [goid 6749] [pmid 1185134…	Catalysis of the reaction: R-X + glutathione = H-X + R-S-glutathione. R may be an aliphatic, aromatic or heterocyclic group; X may be a sulfate, nitrile or halide group [goid 4364] [pmid 1731620] [evidence NAS]; Catalysis of the transfer of a group, e.g. a methyl group, glycosyl group, acyl group, phosphorus-containing, or other groups, from one compound (generally regarded as the donor) to anoth…	-	Supp. Fig. S1B
TSPAN5	-2.12737	-2.22087	-2.22087	0	0	553.826	260.333	249.374	0	0	0	TSPAN5	Homo sapiens		10098	-	NM_005723.2	TSPAN5	4	Homo sapiens tetraspanin 5 (TSPAN5), mRNA.	TSPAN-5; TM4SF9; NET-4		10098	Double layer of lipid molecules that encloses all cells, and, in eukaryotes, many organelles; may be a single or double lipid bilayer; also includes associated proteins [goid 16020] [evidence IEA]; Penetrating at least one phospholipid bilayer of a membrane. May also refer to the state of being buried in the bilayer with no exposure outside the bilayer. When used to describe a protein, indicates …			-	Supp. Fig. S1B
TCEAL4	-1.75943	-2.21794	-2.21794	0	0	1543.76	877.419	696.031	0	2.33645e-08	2.90256e-05	TCEAL4	Homo sapiens		79921	+	NM_001006937.1	TCEAL4	X	Homo sapiens transcription elongation factor A (SII)-like 4 (TCEAL4), transcript variant 4, mRNA.	FLJ21174; NPD017; DKFZp686M0279		79921	A membrane-bounded organelle of eukaryotic cells in which chromosomes are housed and replicated. In most cells, the nucleus contains all of the cell's chromosomes except the organellar chromosomes, and is the site of RNA synthesis and processing. In some species, or in specialized cell types, RNA metabolism or DNA replication may be absent [goid 5634] [evidence IEA]	The synthesis of either RNA on a template of DNA or DNA on a template of RNA [goid 6350] [evidence IEA]; Any process that modulates the frequency, rate or extent of DNA-dependent transcription [goid 6355] [evidence IEA]	Functions in chain elongation during polypeptide synthesis at the ribosome [goid 3746] [evidence IEA]	+	Supp. Fig. S1B
CPE	-2.08032	-2.20395	-2.20395	0	0	471.546	226.67	213.955	0	0	0	CPE	Homo sapiens		1363	+	NM_001873.1	CPE	4	Homo sapiens carboxypeptidase E (CPE), mRNA.			1363	The space external to the outermost structure of a cell. For cells without external protective or external encapsulating structures this refers to space outside of the plasma membrane. This term covers the host cell environment outside an intracellular parasite [goid 5576] [evidence IEA]; The membrane surrounding a cell that separates the cell from its external environment. It consists of a phosp…	The covalent alteration of one or more amino acids occurring in proteins, peptides and nascent polypeptides (co-translational, post-translational modifications). Includes the modification of charged tRNAs that are destined to occur in a protein (pre-translation modification) [goid 6464] [pmid 2334405] [evidence NAS]; The hydrolysis of a peptide bond or bonds within a protein [goid 6508] [evidence…	Catalysis of the hydrolysis of C-terminal amino acid residues from a polypeptide chain by a mechanism in which water acts as a nucleophile, one or two metal ions hold the water molecule in place, and charged amino acid side chains are ligands for the metal ions [goid 4181] [evidence IEA]; Catalysis of the hydrolysis of a peptide bond. A peptide bond is a covalent bond formed when the carbon atom …	+	Supp. Fig. S1B
PLSCR4	-2.27694	-2.17459	-2.17459	0	0	407.549	178.99	187.414	0	0	0	PLSCR4	Homo sapiens		57088	-	NM_020353.1	PLSCR4	3	Homo sapiens phospholipid scramblase 4 (PLSCR4), mRNA.			57088	Double layer of lipid molecules that encloses all cells, and, in eukaryotes, many organelles; may be a single or double lipid bilayer; also includes associated proteins [goid 16020] [evidence IEA]; Penetrating at least one phospholipid bilayer of a membrane. May also refer to the state of being buried in the bilayer with no exposure outside the bilayer. When used to describe a protein, indicates …	The sequential process by which the multiple coagulation factors of the blood interact, ultimately resulting in the formation of an insoluble fibrin clot; it may be divided into three stages: stage 1, the formation of intrinsic and extrinsic prothrombin converting principle; stage 2, the formation of thrombin; stage 3, the formation of stable fibrin polymers [goid 7596] [evidence NAS]; The proces…	Interacting selectively with calcium ions (Ca2+) [goid 5509] [pmid 10930526] [evidence NAS]; Interacting selectively with a SH3 domain (Src homology 3) of a protein, small protein modules containing approximately 50 amino acid residues found in a great variety of intracellular or membrane-associated proteins [goid 17124] [evidence IEA]; [goid 17128] [pmid 10930526] [evidence NAS]	-	Supp. Fig. S1B
PDK4	-1.66225	-2.16011	-2.16011	0	0	507.382	305.239	234.887	0	0	0	PDK4	Homo sapiens		5166	-	NM_002612.2	PDK4	7	Homo sapiens pyruvate dehydrogenase kinase, isozyme 4 (PDK4), mRNA.	FLJ40832		5166	A semiautonomous, self replicating organelle that occurs in varying numbers, shapes, and sizes in the cytoplasm of virtually all eukaryotic cells. It is notably the site of tissue respiration [goid 5739] [pmid 8798399] [evidence TAS]; The inner, i.e. lumen-facing, lipid bilayer of the mitochondrial envelope. It is highly folded to form cristae [goid 5743] [evidence IEA]; The gel-like material, wi…	The chemical reactions and pathways involving carbohydrates, any of a group of organic compounds based of the general formula Cx(H2O)y. Includes the formation of carbohydrate derivatives by the addition of a carbohydrate residue to another molecule [goid 5975] [evidence IEA]; The chemical reactions and pathways involving glucose, the aldohexose gluco-hexose. D-glucose is dextrorotatory and is som…	Catalysis of the phosphorylation of a specific transcription regulator in response to the presence of a particular signal substance outside the cell [goid 155] [evidence IEA]; Catalysis of the reaction: ATP + pyruvate dehydrogenase (acetyl-transferring) = ADP + pyruvate dehydrogenase (acetyl-transferring) phosphate [goid 4740] [pmid 8798399] [evidence TAS]; Interacting selectively with ATP, adeno…	-	Supp. Fig. S1B
CTSF	-1.97094	-2.15906	-2.15906	0	0	599.125	303.979	277.494	0	0	0	CTSF	Homo sapiens		8722	-	NM_003793.2	CTSF	11	Homo sapiens cathepsin F (CTSF), mRNA.	CATSF		8722	A cytoplasmic, membrane-bounded organelle that is found in most animal cells and that contains a variety of hydrolases, most of which have their maximal activities in the pH range 5-6. The contained enzymes display latency if properly isolated. About 40 different lysosomal hydrolases are known and lysosomes have a great variety of morphologies and functions [goid 5764] [pmid 9822672] [evidence TA…	The hydrolysis of a peptide bond or bonds within a protein [goid 6508] [pmid 9822672] [evidence TAS]	Catalysis of the hydrolysis of internal, alpha-peptide bonds in a polypeptide chain by a mechanism in which the sulfhydryl group of a cysteine residue at the active center acts as a nucleophile [goid 4197] [pmid 9822672] [evidence TAS]; Catalysis of the hydrolysis of a peptide bond. A peptide bond is a covalent bond formed when the carbon atom from the carboxyl group of one amino acid shares elec…	-	Supp. Fig. S1B
GAS1	-2.2351	-2.15675	-2.15675	0	0	429.577	192.196	199.179	0	0	0	GAS1	Homo sapiens		2619	-	NM_002048.1	GAS1	9	Homo sapiens growth arrest-specific 1 (GAS1), mRNA.			2619	The membrane surrounding a cell that separates the cell from its external environment. It consists of a phospholipid bilayer and associated proteins [goid 5886] [evidence IEA]; Tethered to the plasma membrane by a covalently attached anchor, such as a lipid moiety, that is embedded in the membrane. When used to describe a protein, indicates that the peptide sequence does not span the membrane [go…	The progression of biochemical and morphological phases and events that occur in a cell during successive cell replication or nuclear replication events. Canonically, the cell cycle comprises the replication and segregation of genetic material followed by the division of the cell, but in endocycles or syncytial cells nuclear replication or nuclear division may not be followed by cell division [go…	Elemental activities, such as catalysis or binding, describing the actions of a gene product at the molecular level. A given gene product may exhibit one or more molecular functions [goid 3674] [evidence ND ]; Interacting selectively with any protein or protein complex (a complex of two or more proteins that may include other nonprotein molecules) [goid 5515] [evidence IEA]	-	Supp. Fig. S1B
CALB2	-2.03949	-2.14212	-2.14212	0	0	224.288	109.973	104.704	8.43312e-07	0.000243717	0.000165289	CALB2	Homo sapiens		794	+	NM_001740.2	CALB2	16	Homo sapiens calbindin 2 (CALB2), transcript variant CALB2c, mRNA.	CAL2		794	All of the contents of a cell excluding the plasma membrane and nucleus, but including other subcellular structures [goid 5737] [pmid 18029348] [evidence IDA]; The membrane surrounding a cell that separates the cell from its external environment. It consists of a phospholipid bilayer and associated proteins [goid 5886] [pmid 18029348] [evidence IDA]; All of the contents of a cell excluding the pl…		Interacting selectively with calcium ions (Ca2+) [goid 5509] [evidence IEA]; Interacting selectively with calcium ions (Ca2+) [goid 5509] [evidence IEA]; Interacting selectively with calcium ions (Ca2+) [goid 5509] [evidence IEA]	+	Supp. Fig. S1B
PDLIM3	-2.27404	-2.13658	-2.13658	0	0	269.098	118.335	125.948	0	0.00128268	0	PDLIM3	Homo sapiens		27295	-	NM_014476.1	PDLIM3	4	Homo sapiens PDZ and LIM domain 3 (PDLIM3), mRNA.	DKFZp686L0362; ALP		27295	A membrane-bounded organelle of eukaryotic cells in which chromosomes are housed and replicated. In most cells, the nucleus contains all of the cell's chromosomes except the organellar chromosomes, and is the site of RNA synthesis and processing. In some species, or in specialized cell types, RNA metabolism or DNA replication may be absent [goid 5634] [pmid 18029348] [evidence IDA]; All of the co…	Control of the spatial distribution of actin filaments; includes organizing filaments into meshworks, bundles, or other structures, as by cross-linking [goid 7015] [evidence IEA]; The process whose specific outcome is the progression of the heart over time, from its formation to the mature structure. The heart is a hollow, muscular organ, which, by contracting rhythmically, keeps up the circulati…	Interacting selectively with any protein component of any cytoskeleton (actin, microtubule, or intermediate filament cytoskeleton) [goid 8092] [evidence IEA]; Interacting selectively with zinc (Zn) ions [goid 8270] [evidence IEA]; The action of a molecule that contributes to the structural integrity of a muscle fiber [goid 8307] [evidence IEA]; Interacting selectively with any metal ion [goid 468…	-	Supp. Fig. S1B
SNORD13	-1.92576	-2.12343	-2.12343	0	0	457.545	237.592	215.474	0	0	0	SNORD13	Homo sapiens		692084	+	Hs.583806	SNORD13	8	Homo sapiens small nucleolar RNA, C/D box 13 (SNORD13), small nucleolar RNA.	U13		692084				+	Supp. Fig. S1B
RAB8B	-1.75556	-2.11464	-2.11464	0	0	540.906	308.111	255.791	0	0	0	RAB8B	Homo sapiens		51762	+	NM_016530.2	RAB8B	15	Homo sapiens RAB8B, member RAS oncogene family (RAB8B), mRNA.	FLJ38125		51762	The part of a cell or its extracellular environment in which a gene product is located. A gene product may be located in one or more parts of a cell and its location may be as specific as a particular macromolecular complex, that is, a stable, persistent association of macromolecules that function together [goid 5575] [evidence ND ]; The living contents of a cell; the matter contained within (but…	Any process that modulates the frequency, rate or extent of DNA-dependent transcription [goid 6355] [evidence IEA]; Any series of molecular signals in which a small monomeric GTPase relays one or more of the signals [goid 7264] [evidence IEA]; The directed movement of proteins into, out of, within or between cells [goid 15031] [evidence NAS]	Interacting selectively with a nucleotide, any compound consisting of a nucleoside that is esterified with (ortho)phosphate or an oligophosphate at any hydroxyl group on the ribose or deoxyribose moiety [goid 166] [evidence IEA]; Catalysis of the reaction: GTP + H2O = GDP + phosphate [goid 3924] [pmid 9030196] [evidence NAS]; Interacting selectively with ATP, adenosine 5'-triphosphate, a universa…	+	Supp. Fig. S1B
MMP23B	-1.90829	-2.11036	-2.11036	0	0	275.356	144.294	130.478	0	0	0	MMP23B	Homo sapiens		8510	+	NM_006983.1	MMP23B	1	Homo sapiens matrix metallopeptidase 23B (MMP23B), mRNA.	MIFR-1; MIFR; MMP22		8510				+	Supp. Fig. S1B
GPNMB	-1.71535	-2.10008	-2.10008	0	0	1215.3	708.486	578.694	0	0	0	GPNMB	Homo sapiens		10457	+	NM_002510.2	GPNMB	7	Homo sapiens glycoprotein (transmembrane) nmb (GPNMB), transcript variant 2, mRNA.	NMB; HGFIN		10457	Penetrating at least one phospholipid bilayer of a membrane. May also refer to the state of being buried in the bilayer with no exposure outside the bilayer. When used to describe a protein, indicates that all or part of the peptide sequence is embedded in the membrane [goid 16021] [evidence IEA]; Penetrating at least one phospholipid bilayer of a plasma membrane. May also refer to the state of b…	The attachment of a cell, either to another cell or to an underlying substrate such as the extracellular matrix, via cell adhesion molecules [goid 7155] [evidence IEA]; Any process that stops, prevents or reduces the rate or extent of cell proliferation [goid 8285] [pmid 7814155] [evidence TAS]	Interacting selectively with an integrin [goid 5178] [evidence IEA]; Interacting selectively with heparin, any member of a group of glycosaminoglycans found mainly as an intracellular component of mast cells and which consist predominantly of alternating alpha1-4-linked D-galactose and N-acetyl-D-glucosamine-6-sulfate residues [goid 8201] [evidence IEA]	+	Supp. Fig. S1B
PRNP	-1.62456	-2.09117	-2.09117	0	0	1586.52	976.582	758.673	0	0	0	PRNP	Homo sapiens		5621	+	NM_183079.1	PRNP	20	Homo sapiens prion protein (PRNP), transcript variant 3, mRNA.	CD230; PrP33-35C; ASCR; PrP27-30; GSS; CJD; PRIP; PrPc; PrP; MGC26679		5621	The irregular network of unit membranes, visible only by electron microscopy, that occurs in the cytoplasm of many eukaryotic cells. The membranes form a complex meshwork of tubular channels, which are often expanded into slitlike cavities called cisternae. The ER takes two forms, rough (or granular), with ribosomes adhering to the outer surface, and smooth (with no ribosomes attached) [goid 5783…	A change in state or activity of a cell or an organism (in terms of movement, secretion, enzyme production, gene expression, etc.) as a result of oxidative stress, a state often resulting from exposure to high levels of reactive oxygen species, e.g. superoxide anions, hydrogen peroxide (H2O2), and hydroxyl radicals [goid 6979] [evidence IEA]; The process of creating protein oligomers, compounds c…	Interacting selectively with copper (Cu) ions [goid 5507] [evidence IEA]; Interacting selectively with any protein or protein complex (a complex of two or more proteins that may include other nonprotein molecules) [goid 5515] [evidence IEA]; Interacting selectively with copper (Cu) ions [goid 5507] [evidence IEA]; Interacting selectively with any protein or protein complex (a complex of two or mo…	+	Supp. Fig. S1B
HSPA12B	-1.89714	-2.08622	-2.08622	0	0	262.035	138.121	125.603	0	0	0	HSPA12B	Homo sapiens		116835	+	NM_052970.3	HSPA12B	20	Homo sapiens heat shock 70kD protein 12B (HSPA12B), mRNA.	dJ1009E24.2; FLJ32150; C20orf60; MGC131912		116835		A change in state or activity of a cell or an organism (in terms of movement, secretion, enzyme production, gene expression, etc.) as a result of a disturbance in organismal or cellular homeostasis, usually, but not necessarily, exogenous (e.g. temperature, humidity, ionizing radiation) [goid 6950] [evidence IEA]	Interacting selectively with a nucleotide, any compound consisting of a nucleoside that is esterified with (ortho)phosphate or an oligophosphate at any hydroxyl group on the ribose or deoxyribose moiety [goid 166] [evidence IEA]; Interacting selectively with ATP, adenosine 5'-triphosphate, a universally important coenzyme and enzyme regulator [goid 5524] [evidence IEA]	+	Supp. Fig. S1B
OSR1	-1.68993	-2.08183	-2.08182	0	0	230.98	136.68	110.951	0	0	0.0012987	OSR1	Homo sapiens		130497	-	NM_145260.2	OSR1	2	Homo sapiens odd-skipped related 1 (Drosophila) (OSR1), mRNA.	ODD		130497	The living contents of a cell; the matter contained within (but not including) the plasma membrane, usually taken to exclude large vacuoles and masses of secretory or ingested material. In eukaryotes it includes the nucleus and cytoplasm [goid 5622] [evidence IEA]; A membrane-bounded organelle of eukaryotic cells in which chromosomes are housed and replicated. In most cells, the nucleus contains …	The process whose specific outcome is the progression of the metanephros over time, from its formation to the mature structure. The metanephros is the excretory organ of the fetus which develops into the kidney and is formed from the rear portion of the nephrogenic cord [goid 1656] [evidence IEA]; The process whose specific outcome is the progression of the heart over time, from its formation to …	Interacting selectively with any nucleic acid [goid 3676] [evidence IEA]; Interacting selectively with zinc (Zn) ions [goid 8270] [evidence IEA]; Interacting selectively with any metal ion [goid 46872] [evidence IEA]	-	Supp. Fig. S1B
OLFML1	-1.893	-2.06434	-2.06434	0	0	318.99	168.511	154.524	0	0	0	OLFML1	Homo sapiens		283298	+	NM_198474.2	OLFML1	11	Homo sapiens olfactomedin-like 1 (OLFML1), mRNA.	UNQ564		283298	The space external to the outermost structure of a cell. For cells without external protective or external encapsulating structures this refers to space outside of the plasma membrane. This term covers the host cell environment outside an intracellular parasite [goid 5576] [evidence IEA]			+	Supp. Fig. S1B
ABI3BP	-1.63333	-2.05725	-2.05725	0	0	424.389	259.83	206.289	0	0	0	ABI3BP	Homo sapiens		25890	-	NM_015429.2	ABI3BP	3	Homo sapiens ABI gene family, member 3 (NESH) binding protein (ABI3BP), mRNA.	FLJ41743; FLJ41754; TARSH; NESHBP		25890				-	Supp. Fig. S1B
LOC100134265	-2.11925	-2.05262	-2.05262	0	0	199.539	94.1555	97.2119	0	0.425974	0.192208	LOC100134265	Homo sapiens		100134265		XM_001724386.1	LOC100134265		PREDICTED: Homo sapiens similar to calbindin 2 full length protein (LOC100134265), mRNA.			100134265					Supp. Fig. S1B
DACT3	-1.73608	-2.04602	-2.04602	0	0	356.408	205.294	174.196	0	0	0	DACT3	Homo sapiens		147906	-	NM_145056.1	DACT3	19	Homo sapiens dapper, antagonist of beta-catenin, homolog 3 (Xenopus laevis) (DACT3), mRNA.	MGC15476; RRR1		147906				-	Supp. Fig. S1B
TDRD9	-1.74304	-2.04104	-2.04104	0	0	212.005	121.629	103.871	0	0	0.0013493	TDRD9	Homo sapiens		122402	+	NM_153046.1	TDRD9	14	Homo sapiens tudor domain containing 9 (TDRD9), mRNA.	FLJ36164; DKFZp434N0820; C14orf75; MGC135025; HIG-1		122402			Interacting selectively with a nucleotide, any compound consisting of a nucleoside that is esterified with (ortho)phosphate or an oligophosphate at any hydroxyl group on the ribose or deoxyribose moiety [goid 166] [evidence IEA]; Interacting selectively with any nucleic acid [goid 3676] [evidence IEA]; Catalysis of the reaction: NTP + H2O = NDP + phosphate to drive the unwinding of a DNA or RNA h…	+	Supp. Fig. S1B
PRICKLE1	-1.58483	-2.03266	-2.03266	0	0	457.707	288.805	225.177	0	0	0	PRICKLE1	Homo sapiens		144165	-	NM_153026.1	PRICKLE1	12	Homo sapiens prickle homolog 1 (Drosophila) (PRICKLE1), mRNA.	MGC138902; FLJ31627; MGC138903; RILP; FLJ31937		144165	A membrane-bounded organelle of eukaryotic cells in which chromosomes are housed and replicated. In most cells, the nucleus contains all of the cell's chromosomes except the organellar chromosomes, and is the site of RNA synthesis and processing. In some species, or in specialized cell types, RNA metabolism or DNA replication may be absent [goid 5634] [pmid 14645515] [evidence IDA]; All of the co…		Interacting selectively with zinc (Zn) ions [goid 8270] [evidence IEA]; Interacting selectively with any metal ion [goid 46872] [evidence IEA]	-	Supp. Fig. S1B
KCTD12	-1.78643	-2.03256	-2.03256	0	0	433.713	242.782	213.383	0.000215888	0	7.58981e-06	KCTD12	Homo sapiens		115207	-	NM_138444.2	KCTD12	13	Homo sapiens potassium channel tetramerisation domain containing 12 (KCTD12), mRNA.	FLJ33073; KIAA1778; C13orf2; PFET1		115207	A protein complex that forms a transmembrane channel through which potassium ions may cross a cell membrane in response to changes in membrane potential [goid 8076] [evidence IEA]; Double layer of lipid molecules that encloses all cells, and, in eukaryotes, many organelles; may be a single or double lipid bilayer; also includes associated proteins [goid 16020] [evidence IEA]	The directed movement of potassium ions (K+) into, out of, within or between cells [goid 6813] [evidence IEA]	Catalysis of the transmembrane transfer of a potassium ion by a voltage-gated channel [goid 5249] [evidence IEA]; Interacting selectively with any protein or protein complex (a complex of two or more proteins that may include other nonprotein molecules) [goid 5515] [pmid 17353931] [evidence IPI]	-	Supp. Fig. S1B
MGC24103	-1.72743	-2.01982	-2.01982	0	0	236.39	136.845	117.035	0	0	0	MGC24103	Homo sapiens		158295	-	XR_001080.1	MGC24103	9	PREDICTED: Homo sapiens hypothetical protein MGC24103 (MGC24103), misc RNA.			158295				-	Supp. Fig. S1B
NEFH	-2.1989	-2.01806	-2.01806	0	0	229.605	104.418	113.775	0	0.012987	0	NEFH	Homo sapiens		4744	+	NM_021076.2	NEFH	22	Homo sapiens neurofilament, heavy polypeptide 200kDa (NEFH), mRNA.	NFH		4744	A semiautonomous, self replicating organelle that occurs in varying numbers, shapes, and sizes in the cytoplasm of virtually all eukaryotic cells. It is notably the site of tissue respiration [goid 5739] [evidence IEA]; A type of intermediate filament found in the core of neuronal axons. Neurofilaments are heteropolymers composed of three type IV polypeptides: NF-L, NF-M, and NF-H (for low, middl…	A process that is carried out at the cellular level which results in the formation, arrangement of constituent parts, or disassembly of cytoskeletal structures comprising microtubules and their associated proteins [goid 226] [evidence IEA]; The process whose specific outcome is the progression of nervous tissue over time, from its formation to its mature state [goid 7399] [evidence NAS]; The form…	The action of a molecule that contributes to the structural integrity of a complex or assembly within or outside a cell [goid 5198] [evidence IEA]	+	Supp. Fig. S1B
PDGFRL	-2.19771	-2.00116	-2.00116	0	0	513.604	233.699	256.654	0	0	0	PDGFRL	Homo sapiens		5157	+	NM_006207.1	PDGFRL	8	Homo sapiens platelet-derived growth factor receptor-like (PDGFRL), mRNA.	PRLTS; PDGRL		5157	The space external to the outermost structure of a cell. For cells without external protective or external encapsulating structures this refers to space outside of the plasma membrane. This term covers the host cell environment outside an intracellular parasite [goid 5576] [evidence IEA]	Any process specifically pertinent to the functioning of integrated living units: cells, tissues, organs, and organisms. A process is a collection of molecular events with a defined beginning and end [goid 8150] [evidence ND ]	Combining with platelet activating factor to initiate a change in cell activity [goid 4992] [pmid 7898930] [evidence TAS]; [goid 5019] [pmid 7898930] [evidence TAS]	+	Supp. Fig. S1B
LOC399959	-2.01671	-1.95556	-1.95556	0	0	820.022	406.613	419.327	0	0	0	LOC399959	Homo sapiens		399959	-	NR_024430.1	LOC399959	11	Homo sapiens hypothetical LOC399959 (LOC399959), non-coding RNA.			399959				-	Supp. Fig. S1B
ENPP6	-2.06267	-1.93602	-1.93602	0	0	190.226	92.223	98.2559	0	0.627273	0.138961	ENPP6	Homo sapiens		133121	-	NM_153343.2	ENPP6	4	Homo sapiens ectonucleotide pyrophosphatase/phosphodiesterase 6 (ENPP6), mRNA.	MGC33971; NPP6		133121	The space external to the outermost structure of a cell. For cells without external protective or external encapsulating structures this refers to space outside of the plasma membrane. This term covers the host cell environment outside an intracellular parasite [goid 5576] [evidence IEA]; The membrane surrounding a cell that separates the cell from its external environment. It consists of a phosp…	The chemical reactions and pathways, including anabolism and catabolism, by which living organisms transform chemical substances. Metabolic processes typically transform small molecules, but also include macromolecular processes such as DNA repair and replication, and protein synthesis and degradation [goid 8152] [evidence IEA]; The chemical reactions and pathways resulting in the breakdown of li…	Catalysis of the reaction: a glycerophosphodiester + H2O = an alcohol + sn-glycerol 3-phosphate [goid 8889] [evidence IEA]; Catalysis of the hydrolysis of various bonds, e.g. C-O, C-N, C-C, phosphoric anhydride bonds, etc. Hydrolase is the systematic name for any enzyme of EC class 3 [goid 16787] [evidence IEA]	-	Supp. Fig. S1B
TYRO3	-2.02272	-1.91899	-1.91899	0	0	382.298	189.002	199.218	0	0	0	TYRO3	Homo sapiens		7301	+	NM_006293.2	TYRO3	15	Homo sapiens TYRO3 protein tyrosine kinase (TYRO3), mRNA.	Sky; BYK; RSE; Brt; Tif; Dtk		7301	A membrane-bounded organelle of eukaryotic cells in which chromosomes are housed and replicated. In most cells, the nucleus contains all of the cell's chromosomes except the organellar chromosomes, and is the site of RNA synthesis and processing. In some species, or in specialized cell types, RNA metabolism or DNA replication may be absent [goid 5634] [pmid 18029348] [evidence IDA]; A small, dens…	The process of introducing a phosphate group on to a protein [goid 6468] [evidence IEA]; The attachment of a cell, either to another cell or to an underlying substrate such as the extracellular matrix, via cell adhesion molecules [goid 7155] [pmid 8108112] [evidence TAS]; The cascade of processes by which a signal interacts with a receptor, causing a change in the level or activity of a second me…	Interacting selectively with a nucleotide, any compound consisting of a nucleoside that is esterified with (ortho)phosphate or an oligophosphate at any hydroxyl group on the ribose or deoxyribose moiety [goid 166] [evidence IEA]; Catalysis of the reaction: ATP + a protein-L-tyrosine = ADP + a protein-L-tyrosine phosphate, to initiate a change in cell activity [goid 4714] [pmid 7511603] [evidence …	+	Supp. Fig. S1B
MMP26	-2.03565	-1.89979	-1.89979	0	0	751.072	368.96	395.345	0	0	0	MMP26	Homo sapiens		56547	+	NM_021801.3	MMP26	11	Homo sapiens matrix metallopeptidase 26 (MMP26), mRNA.	MGC126592; MGC126590		56547	The space external to the outermost structure of a cell. For cells without external protective or external encapsulating structures this refers to space outside of the plasma membrane. This term covers the host cell environment outside an intracellular parasite [goid 5576] [evidence IEA]; A layer consisting mainly of proteins (especially collagen) and glycosaminoglycans (mostly as proteoglycans) …	The hydrolysis of a peptide bond or bonds within a protein [goid 6508] [pmid 10987280] [evidence NAS]; The proteolytic chemical reactions and pathways resulting in the breakdown of collagen in the extracellular matrix, usually carried out by proteases secreted by nearby cells [goid 30574] [evidence IEA]	Catalysis of the hydrolysis of internal, alpha-peptide bonds in a polypeptide chain by a mechanism in which water acts as a nucleophile, one or two metal ions hold the water molecule in place, and charged amino acid side chains are ligands for the metal ions [goid 4222] [evidence IEA]; Interacting selectively with calcium ions (Ca2+) [goid 5509] [evidence IEA]; Catalysis of the hydrolysis of a pe…	+	Supp. Fig. S1B
ADAMTS5	-2.00207	-1.83422	-1.83422	0	0	203.962	101.876	111.198	0	0.0428571	0	ADAMTS5	Homo sapiens		11096	-	NM_007038.2	ADAMTS5	21	Homo sapiens ADAM metallopeptidase with thrombospondin type 1 motif, 5 (aggrecanase-2) (ADAMTS5), mRNA.	ADAMTS11; FLJ36738; ADMP-2		11096	The space external to the outermost structure of a cell. For cells without external protective or external encapsulating structures this refers to space outside of the plasma membrane. This term covers the host cell environment outside an intracellular parasite [goid 5576] [evidence IEA]; A layer consisting mainly of proteins (especially collagen) and glycosaminoglycans (mostly as proteoglycans) …	The hydrolysis of a peptide bond or bonds within a protein [goid 6508] [pmid 10438522] [evidence TAS]	Catalysis of the hydrolysis of internal, alpha-peptide bonds in a polypeptide chain by a mechanism in which water acts as a nucleophile, one or two metal ions hold the water molecule in place, and charged amino acid side chains are ligands for the metal ions [goid 4222] [evidence IEA]; Interacting selectively with an integrin [goid 5178] [pmid 10438522] [evidence TAS]; Catalysis of the hydrolysis…	-	Supp. Fig. S1B
GSTM3	-2.09912	-1.82303	-1.82303	0	0	352.905	168.12	193.582	0	0	0	GSTM3	Homo sapiens		2947	-	NM_000849.3	GSTM3	1	Homo sapiens glutathione S-transferase M3 (brain) (GSTM3), mRNA.	GST5; MGC3310; GTM3; MGC3704; GSTM3-3; GSTB		2947	All of the contents of a cell excluding the plasma membrane and nucleus, but including other subcellular structures [goid 5737] [evidence IEA]	The chemical reactions and pathways, including anabolism and catabolism, by which living organisms transform chemical substances. Metabolic processes typically transform small molecules, but also include macromolecular processes such as DNA repair and replication, and protein synthesis and degradation [goid 8152] [evidence IEA]; The establishment of the barrier between the perineurium of peripher…	Catalysis of the reaction: R-X + glutathione = H-X + R-S-glutathione. R may be an aliphatic, aromatic or heterocyclic group; X may be a sulfate, nitrile or halide group [goid 4364] [evidence IEA]; Catalysis of the transfer of a group, e.g. a methyl group, glycosyl group, acyl group, phosphorus-containing, or other groups, from one compound (generally regarded as the donor) to another compound (ge…	-	Supp. Fig. S1B
PI3	-2.20936	-1.74623	-1.74623	0	0	1015.84	459.786	581.732	0	0	0	PI3	Homo sapiens		5266	+	NM_002638.2	PI3	20	Homo sapiens peptidase inhibitor 3, skin-derived (SKALP) (PI3), mRNA.	SKALP; ESI; WAP3; WFDC14; MGC13613		5266	The space external to the outermost structure of a cell. For cells without external protective or external encapsulating structures this refers to space outside of the plasma membrane. This term covers the host cell environment outside an intracellular parasite [goid 5576] [evidence IEA]; A layer consisting mainly of proteins (especially collagen) and glycosaminoglycans (mostly as proteoglycans) …	The act of sexual union between male and female, involving the transfer of sperm [goid 7620] [evidence IEA]	Stops, prevents or reduces the activity of serine-type endopeptidases, enzymes that catalyze the hydrolysis of nonterminal peptide bonds in a polypeptide chain; a serine residue (and a histidine residue) are at the active center of the enzyme [goid 4867] [pmid 8476637] [evidence TAS]; Interacting selectively with any protein or protein complex (a complex of two or more proteins that may include o…	+	Supp. Fig. S1B
GSTM5	-2.14558	-1.68348	-1.68348	0	0	236.154	110.065	140.277	0	0.0025974	0	GSTM5	Homo sapiens		2949	+	NM_000851.2	GSTM5	1	Homo sapiens glutathione S-transferase M5 (GSTM5), mRNA.	GTM5; GSTM5-5		2949	All of the contents of a cell excluding the plasma membrane and nucleus, but including other subcellular structures [goid 5737] [evidence IEA]	The chemical reactions and pathways, including anabolism and catabolism, by which living organisms transform chemical substances. Metabolic processes typically transform small molecules, but also include macromolecular processes such as DNA repair and replication, and protein synthesis and degradation [goid 8152] [evidence IEA]; The chemical reactions and pathways, including anabolism and catabol…	Catalysis of the reaction: R-X + glutathione = H-X + R-S-glutathione. R may be an aliphatic, aromatic or heterocyclic group; X may be a sulfate, nitrile or halide group [goid 4364] [evidence IEA]; Catalysis of the transfer of a group, e.g. a methyl group, glycosyl group, acyl group, phosphorus-containing, or other groups, from one compound (generally regarded as the donor) to another compound (ge…	+	Supp. Fig. S1B
C10orf116	-2.16469	-1.67683	-1.67683	0	0	607.279	280.539	362.159	0	0	0	C10ORF116	Homo sapiens		10974	+	NM_006829.2	C10ORF116	10	Homo sapiens chromosome 10 open reading frame 116 (C10orf116), mRNA.	APM2		10974				+	Supp. Fig. S1B
LOC642299	2.14005	1.68854	1.68854	0	0	1141.96	2443.85	1928.25	0	0	0	LOC642299	Homo sapiens		642299	-	XM_930677.1	LOC642299	1	PREDICTED: Homo sapiens hypothetical protein LOC642299 (LOC642299), mRNA.			642299				-	Supp. Fig. S1B
PDLIM1	2.16527	1.79462	1.79462	0	0	891.052	1929.36	1599.1	0	0	0	PDLIM1	Homo sapiens		9124	-	NM_020992.2	PDLIM1	10	Homo sapiens PDZ and LIM domain 1 (PDLIM1), mRNA.	CLP36; CLP-36; hCLIM1; CLIM1; ELFIN		9124	Any complex, distinct from RNA polymerase, including one or more polypeptides capable of binding DNA at promoters or at cis-acting regulatory sequences, and regulating transcription [goid 5667] [evidence IEA]; All of the contents of a cell excluding the plasma membrane and nucleus, but including other subcellular structures [goid 5737] [evidence IEA]; Any of the various filamentous elements that …	A change in state or activity of a cell or an organism (in terms of movement, secretion, enzyme production, gene expression, etc.) as a result of oxidative stress, a state often resulting from exposure to high levels of reactive oxygen species, e.g. superoxide anions, hydrogen peroxide (H2O2), and hydroxyl radicals [goid 6979] [pmid 8522188] [evidence TAS]; Any process that modulates the frequenc…	The function of a transcription cofactor that activates transcription from a RNA polymerase II promoter; does not bind DNA itself [goid 3713] [evidence IEA]; Interacting selectively with any protein or protein complex (a complex of two or more proteins that may include other nonprotein molecules) [goid 5515] [evidence IEA]; Interacting selectively with zinc (Zn) ions [goid 8270] [evidence IEA]; I…	-	Supp. Fig. S1B
CDC20B	2.00023	1.80219	1.80219	0	0	101.401	202.826	182.744	0.0519481	0	0	CDC20B	Homo sapiens		166979	-	NM_152623.1	CDC20B	5	Homo sapiens cell division cycle 20 homolog B (S. cerevisiae) (CDC20B), transcript variant 1, mRNA.	FLJ37927; G6VTS76519		166979				-	Supp. Fig. S1B
FUT3	2.28752	1.82848	1.82848	0	0	119.481	273.316	218.469	0	0	0	FUT3	Homo sapiens		2525	-	NM_000149.1	FUT3	19	Homo sapiens fucosyltransferase 3 (galactoside 3(4)-L-fucosyltransferase, Lewis blood group) (FUT3), transcript variant 4, mRNA.	CD174; MGC131739; Les; FucT-III; FT3B; LE		2525	That fraction of cells, prepared by disruptive biochemical methods, that includes the plasma and other membranes [goid 5624] [pmid 1977660] [evidence TAS]; A compound membranous cytoplasmic organelle of eukaryotic cells, consisting of flattened, ribosome-free vesicles arranged in a more or less regular stack. The Golgi apparatus differs from the endoplasmic reticulum in often having slightly thic…	The chemical reactions and pathways involving carbohydrates, any of a group of organic compounds based of the general formula Cx(H2O)y. Includes the formation of carbohydrate derivatives by the addition of a carbohydrate residue to another molecule [goid 5975] [pmid 1977660] [evidence TAS]; The addition of a sugar unit to a protein amino acid, e.g. the addition of glycan chains to proteins [goid …	Catalysis of the transfer of a glycosyl group from one compound (donor) to another (acceptor) [goid 16757] [evidence IEA]; Catalysis of the reaction: GDP-L-fucose + beta-D-galactosyl-(1,3)-N-acetyl-D-glucosaminyl-R = GDP + beta-D-galactosyl-(1,3)-[alpha-L-fucosyl-(1,4)]-N-acetyl-D-glucosaminyl-R [goid 17060] [evidence IEA]	-	Supp. Fig. S1B
LOC648814	2.0221	1.84423	1.84423	0	0	177.329	358.575	327.035	0	0	0	LOC648814	Homo sapiens		648814		XM_943472.1	LOC648814		PREDICTED: Homo sapiens hypothetical protein LOC648814 (LOC648814), mRNA.			648814					Supp. Fig. S1B
SERINC2	2.15152	1.98275	1.98275	0	0	293.896	632.325	582.721	0	0	0	SERINC2	Homo sapiens		347735	+	NM_178865.3	SERINC2	1	Homo sapiens serine incorporator 2 (SERINC2), mRNA.	TDE2; PRO0899; MGC90340; FKSG84; TDE2L		347735	Double layer of lipid molecules that encloses all cells, and, in eukaryotes, many organelles; may be a single or double lipid bilayer; also includes associated proteins [goid 16020] [evidence IEA]	The chemical reactions and pathways involving phosphatidylserines, any of a class of glycerophospholipids in which the phosphatidyl group is esterified to the hydroxyl group of L-serine. They are important constituents of cell membranes [goid 6658] [evidence ISS]; Any process that activates or increases the frequency, rate or extent of transferase activity, the catalysis of the transfer of a grou…		+	Supp. Fig. S1B
JSRP1	2.07851	1.99842	1.99842	0	0	137.748	286.31	275.277	0	0	0	JSRP1	Homo sapiens		126306	-	NM_144616.2	JSRP1	19	Homo sapiens junctional sarcoplasmic reticulum protein 1 (JSRP1), mRNA.	JP-45; FLJ32416		126306	Double layer of lipid molecules that encloses all cells, and, in eukaryotes, many organelles; may be a single or double lipid bilayer; also includes associated proteins [goid 16020] [evidence IEA]; The lipid bilayer surrounding the sarcoplasmic reticulum [goid 33017] [evidence IEA]			-	Supp. Fig. S1B
MPPED2	1.73806	2.00498	2.00498	0	0	135.807	236.042	272.291	0	0	0	MPPED2	Homo sapiens		744	-	NM_001584.1	MPPED2	11	Homo sapiens metallophosphoesterase domain containing 2 (MPPED2), mRNA.	C11orf8; dJ873F21.1; FAM1B; dJ1024C24.1; D11S302E; 239FB; Hs.46638		744		The process whose specific outcome is the progression of nervous tissue over time, from its formation to its mature state [goid 7399] [pmid 7527372] [evidence TAS]	Catalysis of the hydrolysis of various bonds, e.g. C-O, C-N, C-C, phosphoric anhydride bonds, etc. Hydrolase is the systematic name for any enzyme of EC class 3 [goid 16787] [evidence IEA]	-	Supp. Fig. S1B
SAT1	1.89881	2.00806	2.00806	0	0	8329.18	15815.5	16725.5	0	0	0	SAT1	Homo sapiens		6303	+	NM_002970.1	SAT1	X	Homo sapiens spermidine/spermine N1-acetyltransferase 1 (SAT1), mRNA.	KFSD; SSAT-1; DC21; SSAT; SAT		6303	The living contents of a cell; the matter contained within (but not including) the plasma membrane, usually taken to exclude large vacuoles and masses of secretory or ingested material. In eukaryotes it includes the nucleus and cytoplasm [goid 5622] [pmid 11256614] [evidence IDA]; All of the contents of a cell excluding the plasma membrane and nucleus, but including other subcellular structures […	The chemical reactions and pathways, including anabolism and catabolism, by which living organisms transform chemical substances. Metabolic processes typically transform small molecules, but also include macromolecular processes such as DNA repair and replication, and protein synthesis and degradation [goid 8152] [evidence IEA]	Catalysis of the reaction: acetyl-CoA + an alkane-alpha,omega-diamine = CoA + an N-acetyldiamine [goid 4145] [pmid 1985966] [evidence TAS]; Catalysis of the generalized reaction: acyl-carrier + reactant = acyl-reactant + carrier [goid 8415] [evidence IEA]; Catalysis of the transfer of a group, e.g. a methyl group, glycosyl group, acyl group, phosphorus-containing, or other groups, from one compou…	+	Supp. Fig. S1B
LOC654174	1.76997	2.00971	2.00971	0	0	144.915	256.496	291.238	0	0	0	LOC654174	Homo sapiens		654174		XM_940438.1	LOC654174		PREDICTED: Homo sapiens similar to lethal (2) k00619 CG4775-PA (LOC654174), mRNA.			654174					Supp. Fig. S1B
SOX17	2.28626	2.02169	2.02169	0	0	826.762	1890.19	1671.45	0	0	0	SOX17	Homo sapiens		64321	+	NM_022454.2	SOX17	8	Homo sapiens SRY (sex determining region Y)-box 17 (SOX17), mRNA.	FLJ22252		64321	A membrane-bounded organelle of eukaryotic cells in which chromosomes are housed and replicated. In most cells, the nucleus contains all of the cell's chromosomes except the organellar chromosomes, and is the site of RNA synthesis and processing. In some species, or in specialized cell types, RNA metabolism or DNA replication may be absent [goid 5634] [evidence IEA]	The synthesis of either RNA on a template of DNA or DNA on a template of RNA [goid 6350] [evidence IEA]; Any process that modulates the frequency, rate or extent of DNA-dependent transcription [goid 6355] [evidence IEA]	Interacting selectively with DNA (deoxyribonucleic acid) [goid 3677] [evidence IEA]	+	Supp. Fig. S1B
LOC730278	1.79161	2.02224	2.02224	0	0	1212.15	2171.7	2451.26	0	0	0	LOC730278	Homo sapiens		730278	+	XM_001126471.1	LOC730278	7	PREDICTED: Homo sapiens hypothetical LOC730278 (LOC730278), mRNA.			730278				+	Supp. Fig. S1B
CCNA1	2.17928	2.03866	2.03866	0	0	309.344	674.147	630.648	0	0	0	CCNA1	Homo sapiens		8900	+	NM_003914.2	CCNA1	13	Homo sapiens cyclin A1 (CCNA1), mRNA.			8900	A membrane-bounded organelle of eukaryotic cells in which chromosomes are housed and replicated. In most cells, the nucleus contains all of the cell's chromosomes except the organellar chromosomes, and is the site of RNA synthesis and processing. In some species, or in specialized cell types, RNA metabolism or DNA replication may be absent [goid 5634] [evidence IEA]; That part of the cytoplasm th…	The progression of biochemical and morphological phases and events that occur in a cell during successive cell replication or nuclear replication events. Canonically, the cell cycle comprises the replication and segregation of genetic material followed by the division of the cell, but in endocycles or syncytial cells nuclear replication or nuclear division may not be followed by cell division [go…	Interacting selectively with any protein or protein complex (a complex of two or more proteins that may include other nonprotein molecules) [goid 5515] [pmid 17353931] [evidence IPI]; Interacting selectively with any protein or protein complex (a complex of two or more proteins that may include other nonprotein molecules) [goid 5515] [pmid 15232106] [evidence IPI]; Interacting selectively with an…	+	Supp. Fig. S1B
SLC7A1	1.70164	2.06306	2.06306	0	0	421.815	717.779	870.229	0	0	0	SLC7A1	Homo sapiens		6541	-	NM_003045.3	SLC7A1	13	Homo sapiens solute carrier family 7 (cationic amino acid transporter, y+ system), member 1 (SLC7A1), mRNA.	CAT-1; REC1L; HCAT1; ATRC1; ERR		6541	Double layer of lipid molecules that encloses all cells, and, in eukaryotes, many organelles; may be a single or double lipid bilayer; also includes associated proteins [goid 16020] [evidence IEA]; Penetrating at least one phospholipid bilayer of a membrane. May also refer to the state of being buried in the bilayer with no exposure outside the bilayer. When used to describe a protein, indicates …	The directed movement of substances (such as macromolecules, small molecules, ions) into, out of, within or between cells, or within a multicellular organism [goid 6810] [evidence IEA]; The directed movement of amino acids, organic acids containing one or more amino substituents, into, out of, within or between cells [goid 6865] [evidence IEA]; The directed movement of arginine, 2-amino-5-guanidi…	Catalysis of the transfer of amino acids from one side of a membrane to the other. Amino acids are organic molecules that contain an amino group and a carboxyl group [goid 15171] [evidence IEA]; Catalysis of the stereospecific transfer of arginine, 2-amino-5-guanidinopentanoic acid, across a biological membrane [goid 15181] [evidence IEA]; Combining with an extracellular or intracellular messenge…	-	Supp. Fig. S1B
TACSTD2	1.91149	2.0642	2.0642	0	0	3295.5	6299.34	6802.57	0	0	0	TACSTD2	Homo sapiens		4070	-	NM_002353.1	TACSTD2	1	Homo sapiens tumor-associated calcium signal transducer 2 (TACSTD2), mRNA.	GA733; EGP-1; TROP2; GA733-1; M1S1		4070	That part of the cytoplasm that does not contain membranous or particulate subcellular components [goid 5829] [pmid 10192395] [evidence TAS]; Penetrating at least one phospholipid bilayer of a plasma membrane. May also refer to the state of being buried in the bilayer with no exposure outside the bilayer [goid 5887] [pmid 7665234] [evidence TAS]; Double layer of lipid molecules that encloses all …	Any series of molecular signals initiated by the binding of an extracellular ligand to a receptor on the surface of the target cell [goid 7166] [pmid 7665234] [evidence TAS]; The series of events required for an organism to receive a visual stimulus, convert it to a molecular signal, and recognize and characterize the signal. Visual stimuli are detected in the form of photons and are processed to…	Combining with an extracellular or intracellular messenger to initiate a change in cell activity [goid 4872] [pmid 7665234] [evidence TAS]	-	Supp. Fig. S1B
TMEM166	2.11397	2.06911	2.06911	0	0	187.611	396.605	388.188	0	0	0	TMEM166	Homo sapiens		84141	-	NM_032181.1	TMEM166	2	Homo sapiens transmembrane protein 166 (TMEM166), mRNA.	FLJ13391		84141				-	Supp. Fig. S1B
ST6GALNAC1	2.53132	2.08092	2.08092	0	0	229.171	580.105	476.885	0	0	0	ST6GALNAC1	Homo sapiens		55808	-	NM_018414.2	ST6GALNAC1	17	Homo sapiens ST6 (alpha-N-acetyl-neuraminyl-2,3-beta-galactosyl-1, 3)-N-acetylgalactosaminide alpha-2,6-sialyltransferase 1 (ST6GALNAC1), mRNA.	SIAT7A; ST6GalNAcI; HSY11339		55808	The lipid bilayer surrounding any of the compartments of the Golgi apparatus [goid 139] [evidence IEA]; A compound membranous cytoplasmic organelle of eukaryotic cells, consisting of flattened, ribosome-free vesicles arranged in a more or less regular stack. The Golgi apparatus differs from the endoplasmic reticulum in often having slightly thicker membranes, appearing in sections as a characteri…	The addition of a sugar unit to a protein amino acid, e.g. the addition of glycan chains to proteins [goid 6486] [pmid 10536037] [evidence NAS]; The addition of a sugar unit to a protein amino acid, e.g. the addition of glycan chains to proteins [goid 6486] [evidence IEA]	Catalysis of the reaction: CMP-N-acetylneuraminate + glycano-1,3-(N-acetyl-alpha-D-galactosaminyl)-glycoprotein = CMP + glycano-(2,6-alpha-N-acetylneuraminyl)-(N-acetyl-D-galactosaminyl)-glycoprotein [goid 1665] [evidence IEA]; Catalysis of the formation of sialylglycoconjugates via transfer of the sialic acid group from CMP to one of several glycoconjugate acceptors [goid 8373] [evidence IEA]	-	Supp. Fig. S1B
TMEM125	2.05551	2.10474	2.10474	0	0	232.968	478.867	490.337	0	0	0	TMEM125	Homo sapiens		128218	+	NM_144626.1	TMEM125	1	Homo sapiens transmembrane protein 125 (TMEM125), mRNA.	MGC17299		128218	Double layer of lipid molecules that encloses all cells, and, in eukaryotes, many organelles; may be a single or double lipid bilayer; also includes associated proteins [goid 16020] [evidence IEA]; Penetrating at least one phospholipid bilayer of a membrane. May also refer to the state of being buried in the bilayer with no exposure outside the bilayer. When used to describe a protein, indicates …			+	Supp. Fig. S1B
LOC388564	1.75588	2.1077	2.1077	0	0	416.235	730.862	877.298	0	0	0	LOC388564	Homo sapiens		388564	-	XM_938054.1	LOC388564	19	PREDICTED: Homo sapiens hypothetical gene supported by BC052596 (LOC388564), mRNA.			388564				-	Supp. Fig. S1B
SPDEF	1.86571	2.11972	2.11972	0	0	519.85	969.889	1101.94	0	0	0	SPDEF	Homo sapiens		25803	-	NM_012391.1	SPDEF	6	Homo sapiens SAM pointed domain containing ets transcription factor (SPDEF), mRNA.	bA375E1.3; PDEF; RP11-375E1__A.3		25803	A membrane-bounded organelle of eukaryotic cells in which chromosomes are housed and replicated. In most cells, the nucleus contains all of the cell's chromosomes except the organellar chromosomes, and is the site of RNA synthesis and processing. In some species, or in specialized cell types, RNA metabolism or DNA replication may be absent [goid 5634] [evidence IEA]	The synthesis of either RNA on a template of DNA or DNA on a template of RNA [goid 6350] [evidence IEA]; Any process that modulates the frequency, rate or extent of DNA-dependent transcription [goid 6355] [evidence IEA]; The biological process whose specific outcome is the progression of a multicellular organism over time from an initial condition (e.g. a zygote or a young adult) to a later condi…	The function of binding to a specific DNA sequence in order to modulate transcription. The transcription factor may or may not also interact selectively with a protein or macromolecular complex [goid 3700] [evidence IEA]; Interacting selectively with any protein or protein complex (a complex of two or more proteins that may include other nonprotein molecules) [goid 5515] [pmid 10625666] [evidence…	-	Supp. Fig. S1B
LOC644774	2.01097	2.14004	2.14004	0	0	862.1	1733.66	1844.93	0	0	0	LOC644774	Homo sapiens		644774	-	XM_927868.1	LOC644774	X	PREDICTED: Homo sapiens similar to Phosphoglycerate kinase 1 (LOC644774), mRNA.			644774				-	Supp. Fig. S1B
SEL1L3	2.10773	2.15622	2.15622	0	0	545.772	1150.34	1176.8	0	0	0	SEL1L3	Homo sapiens		23231	-	NM_015187.1	SEL1L3	4	Homo sapiens sel-1 suppressor of lin-12-like 3 (C. elegans) (SEL1L3), mRNA.	FLJ21629; FLJ41299; DKFZp781J1697		23231				-	Supp. Fig. S1B
AGR2	2.10214	2.17567	2.17567	0	0	846.273	1778.99	1841.21	0	0	0	AGR2	Homo sapiens		10551	-	NM_006408.3	AGR2	7	Homo sapiens anterior gradient homolog 2 (Xenopus laevis) (AGR2), mRNA.			10551	The space external to the outermost structure of a cell. For cells without external protective or external encapsulating structures this refers to space outside of the plasma membrane. This term covers the host cell environment outside an intracellular parasite [goid 5576] [evidence IEA]; All of the contents of a cell excluding the plasma membrane and nucleus, but including other subcellular stru…			-	Supp. Fig. S1B
TNFRSF6B	2.33372	2.17571	2.17571	0	0	218.358	509.587	475.083	0	0	0	TNFRSF6B	Homo sapiens		8771	+	NM_032945.2	TNFRSF6B	20	Homo sapiens tumor necrosis factor receptor superfamily, member 6b, decoy (TNFRSF6B), transcript variant M68C, mRNA.	DJ583P15.1.1; M68; TR6; DCR3		8771	The space external to the outermost structure of a cell. For cells without external protective or external encapsulating structures this refers to space outside of the plasma membrane. This term covers the host cell environment outside an intracellular parasite [goid 5576] [evidence IEA]; That fraction of cells, prepared by disruptive biochemical methods, that is soluble in water [goid 5625] [pmi…	A form of programmed cell death induced by external or internal signals that trigger the activity of proteolytic caspases, whose actions dismantle the cell and result in cell death. Apoptosis begins internally with condensation and subsequent fragmentation of the cell nucleus (blebbing) while the plasma membrane remains intact. Other characteristics of apoptosis include DNA fragmentation and the …	Combining with an extracellular or intracellular messenger to initiate a change in cell activity [goid 4872] [pmid 9872321] [evidence TAS]; Interacting selectively with any protein or protein complex (a complex of two or more proteins that may include other nonprotein molecules) [goid 5515] [pmid 10318773] [evidence IPI]; Combining with an extracellular or intracellular messenger to initiate a ch…	+	Supp. Fig. S1B
HEY1	1.9739	2.17704	2.17704	0	0	205.588	405.811	447.574	0	0	0	HEY1	Homo sapiens		23462	-	NM_012258.2	HEY1	8	Homo sapiens hairy/enhancer-of-split related with YRPW motif 1 (HEY1), transcript variant 2, mRNA.	MGC1274; CHF2; HERP2; HRT-1; HESR1; OAF1		23462	A membrane-bounded organelle of eukaryotic cells in which chromosomes are housed and replicated. In most cells, the nucleus contains all of the cell's chromosomes except the organellar chromosomes, and is the site of RNA synthesis and processing. In some species, or in specialized cell types, RNA metabolism or DNA replication may be absent [goid 5634] [evidence IEA]	Any process that modulates the frequency, rate or extent of DNA-dependent transcription [goid 6355] [evidence IEA]; The series of molecular signals initiated by binding of an extracellular ligand to a Notch receptor on the surface of the target cell [goid 7219] [evidence IEA]; The biological process whose specific outcome is the progression of a multicellular organism over time from an initial co…	The function of binding to a specific DNA sequence in order to modulate transcription. The transcription factor may or may not also interact selectively with a protein or macromolecular complex [goid 3700] [pmid 10415358] [evidence TAS]	-	Supp. Fig. S1B
CLDN3	2.28777	2.1887	2.1887	0	0	601.124	1375.24	1315.68	0	0	0	CLDN3	Homo sapiens		1365	-	NM_001306.2	CLDN3	7	Homo sapiens claudin 3 (CLDN3), mRNA.	CPETR2; C7orf1; HRVP1; CPE-R2; RVP1		1365				-	Supp. Fig. S1B
PFKP	2.08602	2.203	2.203	0	0	550.624	1148.61	1213.02	0	0	0	PFKP	Homo sapiens		5214	+	NM_002627.3	PFKP	10	Homo sapiens phosphofructokinase, platelet (PFKP), mRNA.	PFKF; PFK-C; FLJ40226		5214	A protein complex that possesses 6-phosphofructokinase activity; homodimeric and allosteric homotetrameric forms are known [goid 5945] [evidence IEA]; A protein complex that possesses 6-phosphofructokinase activity; homodimeric and allosteric homotetrameric forms are known [goid 5945] [evidence IEA]; A protein complex that possesses 6-phosphofructokinase activity; homodimeric and allosteric homot…	The chemical reactions and pathways resulting in the breakdown of a monosaccharide (generally glucose) into pyruvate, with the concomitant production of a small amount of ATP. Pyruvate may be converted to ethanol, lactate, or other small molecules, or fed into the TCA cycle [goid 6096] [evidence IEA]; The chemical reactions and pathways resulting in the breakdown of a monosaccharide (generally gl…	Interacting selectively with a nucleotide, any compound consisting of a nucleoside that is esterified with (ortho)phosphate or an oligophosphate at any hydroxyl group on the ribose or deoxyribose moiety [goid 166] [evidence IEA]; Catalysis of the reaction: ATP + D-fructose 6-phosphate = ADP + D-fructose 1,6-bisphosphate [goid 3872] [evidence IEA]; Interacting selectively with ATP, adenosine 5'-tr…	+	Supp. Fig. S1B
HOMER2	2.56261	2.20367	2.20367	0	0	435.645	1116.39	960.019	0	0	0	HOMER2	Homo sapiens		9455	-	NM_004839.2	HOMER2	15	Homo sapiens homer homolog 2 (Drosophila) (HOMER2), transcript variant 3, mRNA.	Vesl-2; HOMER-2; HOMER2A; ACPD; CPD; HOMER2B		9455	All of the contents of a cell excluding the plasma membrane and nucleus, but including other subcellular structures [goid 5737] [evidence IEA]; The membrane surrounding a cell that separates the cell from its external environment. It consists of a phospholipid bilayer and associated proteins [goid 5886] [evidence IEA]; A specialized region of connection between two cells or between a cell and the…	The series of molecular signals generated as a consequence of glutamate binding to a cell surface receptor coupled to effectors through GTP-binding proteins [goid 7216] [pmid 9808458] [evidence TAS]	Interacting selectively with monomeric or multimeric forms of actin, including actin filaments [goid 3779] [evidence IEA]; Interacting selectively with any protein or protein complex (a complex of two or more proteins that may include other nonprotein molecules) [goid 5515] [evidence IEA]; Functions as a physical support bridging the N-methyl-D-aspartate receptor-PSD-95-GKAP complex and the mGluR…	-	Supp. Fig. S1B
S100P	2.00357	2.22924	2.22924	0	0	273.633	548.241	609.993	0	0	0	S100P	Homo sapiens		6286	+	NM_005980.2	S100P	4	Homo sapiens S100 calcium binding protein P (S100P), mRNA.	MIG9		6286	A membrane-bounded organelle of eukaryotic cells in which chromosomes are housed and replicated. In most cells, the nucleus contains all of the cell's chromosomes except the organellar chromosomes, and is the site of RNA synthesis and processing. In some species, or in specialized cell types, RNA metabolism or DNA replication may be absent [goid 5634] [pmid 15632002] [evidence IDA]; All of the co…	The orderly movement of endothelial cells into the extracellular matrix to form an endothelium [goid 43542] [pmid 15313892] [evidence IMP]	Interacting selectively with magnesium (Mg) ions [goid 287] [pmid 15632002] [evidence TAS]; Interacting selectively with calcium ions (Ca2+) [goid 5509] [pmid 1633809] [evidence TAS]; Interacting selectively with any protein or protein complex (a complex of two or more proteins that may include other nonprotein molecules), in the presence of calcium [goid 48306] [pmid 15632002] [evidence IPI]	+	Supp. Fig. S1B
LCN2	2.79983	2.29686	2.29686	0	0	4018.09	11250	9228.98	0	0	0	LCN2	Homo sapiens		3934	+	NM_005564.2	LCN2	9	Homo sapiens lipocalin 2 (LCN2), mRNA.	NGAL		3934	The space external to the outermost structure of a cell. For cells without external protective or external encapsulating structures this refers to space outside of the plasma membrane. This term covers the host cell environment outside an intracellular parasite [goid 5576] [evidence IEA]	The directed movement of substances (such as macromolecules, small molecules, ions) into, out of, within or between cells, or within a multicellular organism [goid 6810] [evidence IEA]; The directed movement of substances (such as macromolecules, small molecules, ions) into, out of, within or between cells, or within a multicellular organism [goid 6810] [evidence IEA]	Enables the directed movement of substances (such as macromolecules, small molecules, ions) into, out of, within or between cells [goid 5215] [evidence IEA]; The selective, often stoichiometric, interaction of a molecule with one or more specific sites on another molecule [goid 5488] [evidence IEA]; Enables the directed movement of substances (such as macromolecules, small molecules, ions) into, …	+	Supp. Fig. S1B
EHF	2.58523	2.31125	2.31125	0	0	345.58	893.404	798.722	0	0	0	EHF	Homo sapiens		26298	+	NM_012153.3	EHF	11	Homo sapiens ets homologous factor (EHF), mRNA.	ESE3; ESEJ		26298	A membrane-bounded organelle of eukaryotic cells in which chromosomes are housed and replicated. In most cells, the nucleus contains all of the cell's chromosomes except the organellar chromosomes, and is the site of RNA synthesis and processing. In some species, or in specialized cell types, RNA metabolism or DNA replication may be absent [goid 5634] [pmid 10644770] [evidence IC ]	The synthesis of either RNA on a template of DNA or DNA on a template of RNA [goid 6350] [evidence IEA]; The biological process whose specific outcome is the progression of a multicellular organism over time from an initial condition (e.g. a zygote or a young adult) to a later condition (e.g. a multicellular animal or an aged adult) [goid 7275] [pmid 10644770] [evidence TAS]; The multiplication o…	The function of binding to a specific DNA sequence in order to modulate transcription. The transcription factor may or may not also interact selectively with a protein or macromolecular complex [goid 3700] [pmid 10644770] [evidence IDA]; Interacting selectively with any protein or protein complex (a complex of two or more proteins that may include other nonprotein molecules) [goid 5515] [pmid 106…	+	Supp. Fig. S1B
WFDC2	2.11259	2.31475	2.31475	0	0	1354.51	2861.53	3135.35	0.00026605	0.00026605	0.00026605	WFDC2	Homo sapiens		10406	+	NM_006103.3	WFDC2	20	Homo sapiens WAP four-disulfide core domain 2 (WFDC2), mRNA.	dJ461P17.6; WAP5; MGC57529; HE4		10406	The space external to the outermost structure of a cell. For cells without external protective or external encapsulating structures this refers to space outside of the plasma membrane. This term covers the host cell environment outside an intracellular parasite [goid 5576] [evidence IEA]; The space external to the outermost structure of a cell. For cells without external protective or external en…	The hydrolysis of a peptide bond or bonds within a protein [goid 6508] [pmid 1686187] [evidence TAS]; The process of formation of spermatozoa, including spermatocytogenesis and spermiogenesis [goid 7283] [pmid 1686187] [evidence TAS]	Stops, prevents or reduces the activity of a protease, any enzyme catalyzes the hydrolysis peptide bonds [goid 30414] [evidence IEA]; Stops, prevents or reduces the activity of serine-type endopeptidases, enzymes that catalyze the hydrolysis of nonterminal peptide bonds in a polypeptide chain; a serine residue (and a histidine residue) are at the active center of the enzyme [goid 4867] [evidence …	+	Supp. Fig. S1B
LRIG1	2.54488	2.31889	2.31889	0	0	736.806	1875.08	1708.57	0	0	0	LRIG1	Homo sapiens		26018	-	NM_015541.2	LRIG1	3	Homo sapiens leucine-rich repeats and immunoglobulin-like domains 1 (LRIG1), mRNA.	LIG-1; LIG1; DKFZP586O1624		26018	Double layer of lipid molecules that encloses all cells, and, in eukaryotes, many organelles; may be a single or double lipid bilayer; also includes associated proteins [goid 16020] [evidence IEA]; Penetrating at least one phospholipid bilayer of a membrane. May also refer to the state of being buried in the bilayer with no exposure outside the bilayer. When used to describe a protein, indicates …		Interacting selectively with any protein or protein complex (a complex of two or more proteins that may include other nonprotein molecules) [goid 5515] [evidence IEA]; Interacting selectively with any protein or protein complex (a complex of two or more proteins that may include other nonprotein molecules) [goid 5515] [evidence IEA]	-	Supp. Fig. S1B
KIAA1324	1.9592	2.4098	2.4098	0	0	1278.49	2504.82	3080.91	0	0	0	KIAA1324	Homo sapiens		57535	+	NM_020775.2	KIAA1324	1	Homo sapiens KIAA1324 (KIAA1324), mRNA.	MGC150624; RP11-352P4.1; EIG121		57535	Double layer of lipid molecules that encloses all cells, and, in eukaryotes, many organelles; may be a single or double lipid bilayer; also includes associated proteins [goid 16020] [evidence IEA]; Penetrating at least one phospholipid bilayer of a membrane. May also refer to the state of being buried in the bilayer with no exposure outside the bilayer. When used to describe a protein, indicates …		Interacting selectively with any protein or protein complex (a complex of two or more proteins that may include other nonprotein molecules) [goid 5515] [evidence IEA]; Interacting selectively with any protein or protein complex (a complex of two or more proteins that may include other nonprotein molecules) [goid 5515] [evidence IEA]	+	Supp. Fig. S1B
SCGB1A1	2.35708	2.41514	2.41514	0	0	97.2896	229.319	234.968	0.181818	0	0	SCGB1A1	Homo sapiens		7356	+	NM_003357.3	SCGB1A1	11	Homo sapiens secretoglobin, family 1A, member 1 (uteroglobin) (SCGB1A1), mRNA.	UGB; CCSP; CC10; CC16		7356	The space external to the outermost structure of a cell. For cells without external protective or external encapsulating structures this refers to space outside of the plasma membrane. This term covers the host cell environment outside an intracellular parasite [goid 5576] [evidence IEA]	The cascade of processes by which a signal interacts with a receptor, causing a change in the level or activity of a second messenger or other downstream target, and ultimately effecting a change in the functioning of the cell [goid 7165] [pmid 10587371] [evidence NAS]; Attachment of the blastocyst to the uterine lining [goid 7566] [pmid 10587371] [evidence TAS]	The selective, often stoichiometric, interaction of a molecule with one or more specific sites on another molecule [goid 5488] [evidence IEA]; Interacting selectively with a steroid, any of a large group of substances that have in common a ring system based on 1,2-cyclopentanoperhydrophenanthrene [goid 5496] [evidence IEA]; Stops, prevents or reduces the activity of the enzyme phospholipase A2 [g…	+	Supp. Fig. S1B
CLIC6	2.49871	2.45125	2.45125	0	0	631.09	1576.91	1546.96	0	0	0	CLIC6	Homo sapiens		54102	+	NM_053277.1	CLIC6	21	Homo sapiens chloride intracellular channel 6 (CLIC6), mRNA.	CLIC1L		54102	All of the contents of a cell excluding the plasma membrane and nucleus, but including other subcellular structures [goid 5737] [evidence IEA]; The membrane surrounding a cell that separates the cell from its external environment. It consists of a phospholipid bilayer and associated proteins [goid 5886] [evidence IEA]	The directed movement of charged atoms or small charged molecules into, out of, within or between cells [goid 6811] [evidence IEA]; The directed movement of chloride into, out of, within or between cells [goid 6821] [evidence IEA]	Catalysis of the transmembrane transfer of an ion by a voltage-gated channel. An ion is an atom or group of atoms carrying an electric charge by virtue of having gained or lost one or more electrons [goid 5244] [evidence IEA]; Catalysis of the transmembrane transfer of a chloride ion by a voltage-gated channel [goid 5247] [evidence IEA]; Interacting selectively with chloride ions (Cl-) [goid 3140…	+	Supp. Fig. S1B
VTCN1	2.78496	2.50605	2.50605	0	0	462.095	1286.91	1158.03	0	0	0	VTCN1	Homo sapiens		79679	-	NM_024626.1	VTCN1	1	Homo sapiens V-set domain containing T cell activation inhibitor 1 (VTCN1), mRNA.	B7h.5; B7X; B7H4; VCTN1; FLJ22418; B7-H4; PRO1291; B7S1; RP11-229A19.4		79679	The membrane surrounding a cell that separates the cell from its external environment. It consists of a phospholipid bilayer and associated proteins [goid 5886] [evidence IEA]; Penetrating at least one phospholipid bilayer of a membrane. May also refer to the state of being buried in the bilayer with no exposure outside the bilayer. When used to describe a protein, indicates that all or part of t…	Any immune system process that functions in the calibrated response of an organism to a potential internal or invasive threat [goid 6955] [evidence IEA]		-	Supp. Fig. S1B
SERPINA3	2.43621	2.55504	2.55504	0	0	4255.62	10367.6	10873.3	0	0	0	SERPINA3	Homo sapiens		12	+	NM_001085.4	SERPINA3	14	Homo sapiens serpin peptidase inhibitor, clade A (alpha-1 antiproteinase, antitrypsin), member 3 (SERPINA3), mRNA.	GIG24; GIG25; AACT; MGC88254; ACT		12	The space external to the outermost structure of a cell. For cells without external protective or external encapsulating structures this refers to space outside of the plasma membrane. This term covers the host cell environment outside an intracellular parasite [goid 5576] [pmid 14718574] [evidence NAS]; The space external to the outermost structure of a cell. For cells without external protectiv…	Process involving non-antibody proteins whose concentrations in the plasma increase in response to infection or injury of homeothermic animals [goid 6953] [evidence IEA]; The immediate defensive reaction (by vertebrate tissue) to infection or injury caused by chemical or physical agents. The process is characterized by local vasodilation, extravasation of plasma into intercellular spaces and accu…	Interacting selectively with DNA (deoxyribonucleic acid) [goid 3677] [pmid 14668352] [evidence TAS]; Interacting selectively with DNA (deoxyribonucleic acid) [goid 3677] [pmid 9880565] [evidence IC ]; Interacting selectively with any protein or protein complex (a complex of two or more proteins that may include other nonprotein molecules) [goid 5515] [pmid 14687906] [evidence IPI]; Interacting se…	+	Supp. Fig. S1B
HOXB8	2.7284	2.67529	2.67529	0	0	492.719	1344.33	1318.16	0	0	0	HOXB8	Homo sapiens		3218	-	NM_024016.2	HOXB8	17	Homo sapiens homeobox B8 (HOXB8), mRNA.	Hox-2.4; HOX2; HOX2D		3218	A membrane-bounded organelle of eukaryotic cells in which chromosomes are housed and replicated. In most cells, the nucleus contains all of the cell's chromosomes except the organellar chromosomes, and is the site of RNA synthesis and processing. In some species, or in specialized cell types, RNA metabolism or DNA replication may be absent [goid 5634] [evidence NAS]	Any process that modulates the frequency, rate or extent of DNA-dependent transcription [goid 6355] [evidence NAS]; The biological process whose specific outcome is the progression of a multicellular organism over time from an initial condition (e.g. a zygote or a young adult) to a later condition (e.g. a multicellular animal or an aged adult) [goid 7275] [evidence NAS]; The regionalization proce…	The function of binding to a specific DNA sequence in order to modulate transcription. The transcription factor may or may not also interact selectively with a protein or macromolecular complex [goid 3700] [evidence NAS]; Interacting selectively with DNA of a specific nucleotide composition, e.g. GC-rich DNA binding, or with a specific sequence motif or type of DNA e.g. promotor binding or rDNA b…	-	Supp. Fig. S1B
GABRP	2.58888	2.69861	2.69861	0	0	1090.06	2822.04	2941.65	0	0	0	GABRP	Homo sapiens		2568	+	NM_014211.1	GABRP	5	Homo sapiens gamma-aminobutyric acid (GABA) A receptor, pi (GABRP), mRNA.	MGC126386; MGC126387		2568	The membrane surrounding a cell that separates the cell from its external environment. It consists of a phospholipid bilayer and associated proteins [goid 5886] [evidence IEA]; Penetrating at least one phospholipid bilayer of a membrane. May also refer to the state of being buried in the bilayer with no exposure outside the bilayer. When used to describe a protein, indicates that all or part of t…	The directed movement of charged atoms or small charged molecules into, out of, within or between cells [goid 6811] [evidence IEA]	Combining with the amino acid gamma-aminobutyric acid (GABA, 4-aminobutyrate) to initiate a change in cell activity. GABA-A receptors function as chloride channels [goid 4890] [pmid 9182563] [evidence TAS]; Catalysis of facilitated diffusion of an ion (by an energy-independent process) by passage through a transmembrane aqueous pore or channel without evidence for a carrier-mediated mechanism [go…	+	Supp. Fig. S1B
PHYHIPL	2.15362	2.69893	2.69893	0	0	98.6917	212.544	266.362	0.111688	0	0	PHYHIPL	Homo sapiens		84457	+	NM_032439.1	PHYHIPL	10	Homo sapiens phytanoyl-CoA 2-hydroxylase interacting protein-like (PHYHIPL), mRNA.	KIAA1796		84457	All of the contents of a cell excluding the plasma membrane and nucleus, but including other subcellular structures [goid 5737] [pmid 11256614] [evidence IDA]			+	Supp. Fig. S1B
STC1	2.79576	2.82362	2.82362	0	0	341.024	953.422	962.924	0	0	0	STC1	Homo sapiens		6781	-	NM_003155.2	STC1	8	Homo sapiens stanniocalcin 1 (STC1), mRNA.	STC		6781	The space external to the outermost structure of a cell. For cells without external protective or external encapsulating structures this refers to space outside of the plasma membrane. This term covers the host cell environment outside an intracellular parasite [goid 5576] [evidence IEA]; That part of a multicellular organism outside the cells proper, usually taken to be outside the plasma membra…	The process of introducing a phosphate group on to a protein [goid 6468] [evidence IEA]; The regulation of the levels, transport, and metabolism of calcium ions within a cell or between a cell and its external environment [goid 6874] [pmid 8700837] [evidence TAS]; Any series of molecular signals initiated by the binding of an extracellular ligand to a receptor on the surface of the target cell [g…	Catalysis of the phosphorylation of an amino acid residue in a protein, usually according to the reaction: a protein + ATP = a phosphoprotein + ADP [goid 4672] [evidence IEA]; The action characteristic of a hormone, any substance formed in very small amounts in one specialized organ or group of cells and carried (sometimes in the bloodstream) to another organ or group of cells in the same organis…	-	Supp. Fig. S1B
UCP2	2.79396	2.87345	2.87345	0	0	433.539	1211.29	1245.75	0	0	0	UCP2	Homo sapiens		7351	-	NM_003355.2	UCP2	11	Homo sapiens uncoupling protein 2 (mitochondrial, proton carrier) (UCP2), nuclear gene encoding mitochondrial protein, mRNA.	SLC25A8; UCPH		7351	A semiautonomous, self replicating organelle that occurs in varying numbers, shapes, and sizes in the cytoplasm of virtually all eukaryotic cells. It is notably the site of tissue respiration [goid 5739] [evidence IEA]; The inner, i.e. lumen-facing, lipid bilayer of the mitochondrial envelope. It is highly folded to form cristae [goid 5743] [pmid 9196039] [evidence NAS]; Double layer of lipid mol…	The directed movement of substances (such as macromolecules, small molecules, ions) into, out of, within or between cells, or within a multicellular organism [goid 6810] [pmid 9196039] [evidence NAS]; Transport of substances into, out of or within a mitochondrion [goid 6839] [evidence IEA]; The directed movement of protons (hydrogen ions) into, out of, within or between cells [goid 15992] [pmid 9…	Enables the directed movement of substances (such as macromolecules, small molecules, ions) into, out of, within or between cells [goid 5215] [evidence IEA]; The selective, often stoichiometric, interaction of a molecule with one or more specific sites on another molecule [goid 5488] [evidence IEA]	-	Supp. Fig. S1B
GCNT3	2.65906	2.88965	2.88965	0	0	359.19	955.107	1037.93	0	0	0	GCNT3	Homo sapiens		9245	+	NM_004751.1	GCNT3	15	Homo sapiens glucosaminyl (N-acetyl) transferase 3, mucin type (GCNT3), mRNA.	C2/4GnT; GnT-M; C2GnT-M; C2GnT2		9245	The lipid bilayer surrounding any of the compartments of the Golgi apparatus [goid 139] [evidence IEA]; That fraction of cells, prepared by disruptive biochemical methods, that includes the plasma and other membranes [goid 5624] [pmid 9988682] [evidence TAS]; A compound membranous cytoplasmic organelle of eukaryotic cells, consisting of flattened, ribosome-free vesicles arranged in a more or less…	The chemical reactions and pathways involving carbohydrates, any of a group of organic compounds based of the general formula Cx(H2O)y. Includes the formation of carbohydrate derivatives by the addition of a carbohydrate residue to another molecule [goid 5975] [pmid 9988682] [evidence NAS]; The formation of O-glycans by addition of glycosyl groups either to the hydroxyl group of peptidyl-serine, …	Catalysis of the reaction: UDP-N-acetyl-D-glucosamine + beta-D-galactosyl-1,3-N-acetyl-D-galactosaminyl-R = UDP + beta-D-galactosyl-1,3-(N-acetyl-beta-D-glucosaminyl-1,6)-N-acetyl-D-galactosaminyl-R [goid 3829] [evidence IEA]; Catalysis of the reaction: UDP-N-acetyl-D-glucosamine + beta-D-galactosyl-1,4-N-acetyl-D-glucosaminyl-R = UDP + N-acetyl-beta-D-glucosaminyl-1,6-beta-D-galactosyl-1,4-N-ace…	+	Supp. Fig. S1B
HOXB2	2.80757	2.90709	2.90709	0	0	189.919	533.213	552.114	0	0	0	HOXB2	Homo sapiens		3212	-	NM_002145.2	HOXB2	17	Homo sapiens homeobox B2 (HOXB2), mRNA.	HOX2H; HOX2; K8; Hox-2.8		3212	A membrane-bounded organelle of eukaryotic cells in which chromosomes are housed and replicated. In most cells, the nucleus contains all of the cell's chromosomes except the organellar chromosomes, and is the site of RNA synthesis and processing. In some species, or in specialized cell types, RNA metabolism or DNA replication may be absent [goid 5634] [evidence IEA]	Any process that modulates the frequency, rate or extent of DNA-dependent transcription [goid 6355] [evidence IEA]; The biological process whose specific outcome is the progression of a multicellular organism over time from an initial condition (e.g. a zygote or a young adult) to a later condition (e.g. a multicellular animal or an aged adult) [goid 7275] [pmid 7876223] [evidence TAS]; The flow o…	The function of binding to a specific DNA sequence in order to modulate transcription. The transcription factor may or may not also interact selectively with a protein or macromolecular complex [goid 3700] [evidence IEA]; Interacting selectively with DNA of a specific nucleotide composition, e.g. GC-rich DNA binding, or with a specific sequence motif or type of DNA e.g. promotor binding or rDNA b…	-	Supp. Fig. S1B
NOV	2.4309	2.94851	2.94851	0	0	195.857	476.109	577.486	0	0	0	NOV	Homo sapiens		4856	+	NM_002514.2	NOV	8	Homo sapiens nephroblastoma overexpressed gene (NOV), mRNA.	IGFBP9; NOVH; CCN3		4856	The space external to the outermost structure of a cell. For cells without external protective or external encapsulating structures this refers to space outside of the plasma membrane. This term covers the host cell environment outside an intracellular parasite [goid 5576] [evidence IEA]	Any process that modulates the frequency, rate or extent of cell growth [goid 1558] [evidence IEA]	Interacting selectively with an insulin-like growth factor, any member of a group of polypeptides that are structurally homologous to insulin and share many of its biological activities, but are immunologically distinct from it [goid 5520] [evidence IEA]; The function that stimulates a cell to grow or proliferate. Most growth factors have other actions besides the induction of cell growth or prol…	+	Supp. Fig. S1B
CAPS	3.78449	3.1851	3.1851	0	0	618.279	2339.87	1969.28	0	0	0	CAPS	Homo sapiens		828	+	NM_080590.1	CAPS	19	Homo sapiens calcyphosine (CAPS), transcript variant 2, mRNA.	MGC126562; CAPS1		828	All of the contents of a cell excluding the plasma membrane and nucleus, but including other subcellular structures [goid 5737] [evidence IEA]	A series of reactions within the cell that occur as a result of a single trigger reaction or compound [goid 7242] [pmid 2540953] [evidence TAS]	Interacting selectively with calcium ions (Ca2+) [goid 5509] [pmid 2540953] [evidence TAS]	+	Supp. Fig. S1B
CCNO	2.79795	3.36517	3.36517	0	0	344.36	963.502	1158.83	0	0	0	CCNO	Homo sapiens		10309	-	NM_021147.2	CCNO	5	Homo sapiens cyclin O (CCNO), mRNA.	UDG2; UNG2; CCNU; FLJ22422		10309	A membrane-bounded organelle of eukaryotic cells in which chromosomes are housed and replicated. In most cells, the nucleus contains all of the cell's chromosomes except the organellar chromosomes, and is the site of RNA synthesis and processing. In some species, or in specialized cell types, RNA metabolism or DNA replication may be absent [goid 5634] [evidence IEA]; That part of the nuclear cont…	In base excision repair, an altered base is removed by a DNA glycosylase enzyme, followed by excision of the resulting sugar phosphate. The small gap left in the DNA helix is filled in by the sequential action of DNA polymerase and DNA ligase [goid 6284] [pmid 12161446] [evidence IDA]; The chemical reactions and pathways, including anabolism and catabolism, by which living organisms transform che…	Catalysis of the cleavage of the N-C1' glycosidic bond between the damaged DNA base and the deoxyribose sugar, releasing a free base and leaving an apyrimidinic (AP) site. Enzymes with this activity recognize and remove uracil bases in DNA that result from the deamination of cytosine or the misincorporation of dUTP opposite an adenine [goid 4844] [pmid 10583946] [evidence EXP]; Catalysis of the c…	-	Supp. Fig. S1B
SCGB1D2	3.83248	3.90107	3.90107	0	0	2330.9	8933.13	9093.01	0	0	0	SCGB1D2	Homo sapiens		10647	+	NM_006551.3	SCGB1D2	11	Homo sapiens secretoglobin, family 1D, member 2 (SCGB1D2), mRNA.	LPHB; LIPB		10647	The space external to the outermost structure of a cell. For cells without external protective or external encapsulating structures this refers to space outside of the plasma membrane. This term covers the host cell environment outside an intracellular parasite [goid 5576] [evidence IEA]; That part of a multicellular organism outside the cells proper, usually taken to be outside the plasma membra…		The selective, often stoichiometric, interaction of a molecule with one or more specific sites on another molecule [goid 5488] [evidence IEA]	+	Supp. Fig. S1B
GP2	3.32217	3.94687	3.94687	0	0	101.157	336.06	399.252	0.0532468	0	0	GP2	Homo sapiens		2813	-	NM_001007241.1	GP2	16	Homo sapiens glycoprotein 2 (zymogen granule membrane) (GP2), transcript variant 3, mRNA.	DKFZp779K0533; ZAP75		2813	The space external to the outermost structure of a cell. For cells without external protective or external encapsulating structures this refers to space outside of the plasma membrane. This term covers the host cell environment outside an intracellular parasite [goid 5576] [evidence IEA]; The space external to the outermost structure of a cell. For cells without external protective or external en…			-	Supp. Fig. S1B
EFNB3	-1.65802	-2.06362	-1.24463	3e-05	0	354.742	213.955	171.903	0	0	0	EFNB3	Homo sapiens		1949	+	NM_001406.3	EFNB3	17	Homo sapiens ephrin-B3 (EFNB3), mRNA.	EPLG8; LERK8; EFL6		1949	Penetrating at least one phospholipid bilayer of a plasma membrane. May also refer to the state of being buried in the bilayer with no exposure outside the bilayer [goid 5887] [pmid 9126477] [evidence TAS]; Double layer of lipid molecules that encloses all cells, and, in eukaryotes, many organelles; may be a single or double lipid bilayer; also includes associated proteins [goid 16020] [evidence …	Any process that mediates the transfer of information from one cell to another [goid 7267] [pmid 9126477] [evidence TAS]; The biological process whose specific outcome is the progression of a multicellular organism over time from an initial condition (e.g. a zygote or a young adult) to a later condition (e.g. a multicellular animal or an aged adult) [goid 7275] [evidence IEA]; The process whose s…	[goid 5005] [pmid 9126477] [evidence TAS]; Interacting selectively with an ephrin receptor [goid 46875] [pmid 8808709] [evidence IDA]	+	Supp. Fig. S1B
IDO1	1.64357	2.0657	1.25684	4e-05	0	393.08	646.054	811.984	0	0	0	IDO1	Homo sapiens		3620	+	NM_002164.4	IDO1	8	Homo sapiens indoleamine 2,3-dioxygenase 1 (IDO1), mRNA.	CD107B; IDO		3620				+	Supp. Fig. S1B
LOC387882	1.63203	2.04206	2.04206	5e-05	0	1084.46	1769.88	2214.54	0	0	0	LOC387882	Homo sapiens		387882	+	NM_207376.1	LOC387882	12	Homo sapiens hypothetical protein (LOC387882), mRNA.			387882				+	Supp. Fig. S1B
ASRGL1	2.09662	2.0424	2.0424	5e-05	0	433.441	908.76	885.26	0	0	0	ASRGL1	Homo sapiens		80150	+	NM_025080.2	ASRGL1	11	Homo sapiens asparaginase like 1 (ASRGL1), mRNA.	ALP1; ALP; FLJ22316		80150	All of the contents of a cell excluding the plasma membrane and nucleus, but including other subcellular structures [goid 5737] [evidence ISS]	The chemical reactions and pathways resulting in the breakdown of glutamate, via the intermediate L-aspartate [goid 33345] [evidence ISS]	Catalysis of the reaction: N(4)-(beta-N-acetyl-D-glucosaminyl)-L-asparagine + H2O = N-acetyl-beta-glucosaminylamine + L-aspartate [goid 3948] [evidence ISS]; Catalysis of the hydrolysis of various bonds, e.g. C-O, C-N, C-C, phosphoric anhydride bonds, etc. Hydrolase is the systematic name for any enzyme of EC class 3 [goid 16787] [evidence IEA]	+	Supp. Fig. S1B
CCDC88C	1.98756	2.2155	2.2155	6e-05	0	171.355	340.579	379.637	0	0	0	CCDC88C	Homo sapiens		440193	-	NM_001080414.2	CCDC88C	14	Homo sapiens coiled-coil domain containing 88C (CCDC88C), mRNA.	DAPLE; FLJ00354; HkRP2; KIAA1509		440193	That fraction of cells, prepared by disruptive biochemical methods, that is not soluble in water [goid 5626] [pmid 14750955] [evidence ISS]; A membrane-bounded organelle of eukaryotic cells in which chromosomes are housed and replicated. In most cells, the nucleus contains all of the cell's chromosomes except the organellar chromosomes, and is the site of RNA synthesis and processing. In some spe…	Any process that modulates the frequency, rate or extent of addition of phosphate groups into an amino acid in a protein [goid 1932] [pmid 14750955] [evidence ISS]; The series of molecular signals initiated by binding of Wnt protein to a frizzled family receptor on the surface of the target cell and ending with a change in cell state [goid 16055] [evidence IEA]; Any process that decreases the sta…	Interacting selectively with a PDZ domain of a protein, a domain found in diverse signaling proteins [goid 30165] [pmid 14750955] [evidence ISS]; Interacting selectively with a domain within the same polypeptide [goid 43621] [pmid 14750955] [evidence ISS]	-	Supp. Fig. S1B
CYGB	-1.61708	-2.05956	-2.05956	0.00054	0	306.084	189.282	148.616	0	0	0	CYGB	Homo sapiens		114757	-	NM_134268.3	CYGB	17	Homo sapiens cytoglobin (CYGB), mRNA.	HGB; STAP		114757	All of the contents of a cell excluding the plasma membrane and nucleus, but including other subcellular structures [goid 5737] [evidence IEA]; A prolongation or process extending from a nerve cell, e.g. an axon or dendrite [goid 43005] [evidence IEA]; The portion of a cell bearing surface projections such as axons, dendrites, cilia, or flagella that includes the nucleus, but excludes all cell pr…	The directed movement of substances (such as macromolecules, small molecules, ions) into, out of, within or between cells, or within a multicellular organism [goid 6810] [evidence IEA]; A change in state or activity of a cell or an organism (in terms of movement, secretion, enzyme production, gene expression, etc.) as a result of oxidative stress, a state often resulting from exposure to high lev…	Catalysis of the reaction: donor + H2O2 = oxidized donor + 2 H2O [goid 4601] [pmid 11320098] [evidence ISS]; Enables the directed movement of oxygen into, out of, within or between cells [goid 5344] [pmid 11919282] [evidence NAS]; Interacting selectively with iron (Fe) ions [goid 5506] [evidence IEA]; Interacting selectively with oxygen (O2) [goid 19825] [evidence IEA]; Interacting selectively wi…	-	Supp. Fig. S1B
HOXC8	-2.20058	-2.155	-2.155	1e-05	1e-05	214.225	97.3494	99.4082	0	0.187013	0.0701299	HOXC8	Homo sapiens		3224	+	NM_022658.3	HOXC8	12	Homo sapiens homeobox C8 (HOXC8), mRNA.	HOX3; HOX3A		3224	A membrane-bounded organelle of eukaryotic cells in which chromosomes are housed and replicated. In most cells, the nucleus contains all of the cell's chromosomes except the organellar chromosomes, and is the site of RNA synthesis and processing. In some species, or in specialized cell types, RNA metabolism or DNA replication may be absent [goid 5634] [evidence NAS]	Any process that modulates the frequency, rate or extent of DNA-dependent transcription [goid 6355] [evidence NAS]; The biological process whose specific outcome is the progression of a multicellular organism over time from an initial condition (e.g. a zygote or a young adult) to a later condition (e.g. a multicellular animal or an aged adult) [goid 7275] [evidence NAS]; The process whereby a rel…	The function of binding to a specific DNA sequence in order to modulate transcription. The transcription factor may or may not also interact selectively with a protein or macromolecular complex [goid 3700] [evidence NAS]; Interacting selectively with any protein or protein complex (a complex of two or more proteins that may include other nonprotein molecules) [goid 5515] [evidence IEA]; Interacti…	+	Supp. Fig. S1B
PID1	-1.8247	-2.00512	-2.00512	0.00019	1e-05	238.466	130.687	118.929	0	0	0	PID1	Homo sapiens		55022	-	NM_017933.3	PID1	2	Homo sapiens phosphotyrosine interaction domain containing 1 (PID1), mRNA.	HMFN2073; FLJ20701; NYGGF4		55022	All of the contents of a cell excluding the plasma membrane and nucleus, but including other subcellular structures [goid 5737] [evidence IEA]			-	Supp. Fig. S1B
LOC91461	-2.72398	-2.1316	-2.1316	0	2e-05	517.84	190.104	242.934	0	0	0	LOC91461	Homo sapiens		91461	+	NM_138370.1	LOC91461	2	Homo sapiens hypothetical protein BC007901 (LOC91461), mRNA.	MGC125960		91461				+	Supp. Fig. S1B
CEACAM6	2.42391	2.0132	2.0132	0	2e-05	187.893	455.434	378.266	0	0	0	CEACAM6	Homo sapiens		4680	+	NM_002483.3	CEACAM6	19	Homo sapiens carcinoembryonic antigen-related cell adhesion molecule 6 (non-specific cross reacting antigen) (CEACAM6), mRNA.	NCA; CEAL; CD66c		4680	The membrane surrounding a cell that separates the cell from its external environment. It consists of a phospholipid bilayer and associated proteins [goid 5886] [evidence IEA]; The membrane surrounding a cell that separates the cell from its external environment. It consists of a phospholipid bilayer and associated proteins [goid 5886] [pmid 17167768] [evidence EXP]; Penetrating at least one phos…	The cascade of processes by which a signal interacts with a receptor, causing a change in the level or activity of a second messenger or other downstream target, and ultimately effecting a change in the functioning of the cell [goid 7165] [pmid 3220478] [evidence TAS]; Any process that mediates the transfer of information from one cell to another [goid 7267] [pmid 3220478] [evidence TAS]		+	Supp. Fig. S1B
MORN2	2.05187	1.74834	1.74834	4e-05	7e-05	306.908	629.735	536.578	0	0	0	MORN2	Homo sapiens		378464	+	NM_194270.1	MORN2	2	Homo sapiens MORN repeat containing 2 (MORN2), mRNA.	MGC126131; BLOCK27; MGC126132; MOPT; MGC126130		378464				+	Supp. Fig. S1B
[truncated: 1,449 more rows]
