# Supplementary material for: Small non-coding RNA deregulation in endometrial carcinogenesis
Source: Oncotarget. 2015 Feb 28;6(7):4677–91. doi: 10.18632/oncotarget.2911 (PMC4467107; doi:10.18632/oncotarget.2911)
Supplement: Supplementary file 7 [file oncotarget-06-4677-s007.xlsx]

## Sheet:  
Supplementary Table 6: Functional annotation analysis of canonical pathways involving the mRNAs target of new miRNAs identified in th signature. For each canonical pathways, the range of statistically significant p-values (-log(p-value)) and the mRNAs involved are shown.
Ingenuity Canonical Pathways	-log(p-value)	Ratio	Molecules
Molecular Mechanisms of Cancer	8.58	0.0877	MAP2K4,RAPGEF1,FZD10,TCF4,ARHGEF7,TAB2,BMPR2,NCSTN,BMPR1B,RBL1,CDKN2B,NLK,JUN,CTNNB1,HIPK2,FASLG,AKT2,E2F4,TFDP1,BMP8B,PTCH1,APC,GNAI3,RRAS2,CCND2,PTPN11,FOXO1,ARHGEF6,MAPK10,IHH,BMP7,GNAL
PTEN Signaling	6.33	0.127	MAST2,AKT2,BMPR2,FGFR2,PDPK1,BMPR1B,IGF2R,RRAS2,FOXO1,INPP5B,FGFRL1,CHUK,MAGI2,KDR,FASLG
Paxillin Signaling	5.58	0.127	MAP2K4,ARF1,ARHGEF7,ITGA6,ITGB8,PTPN12,GIT2,NCK2,TLN2,RRAS2,ARHGEF6,MAPK10,ACTN4
STAT3 Pathway	5.53	0.151	MAP2K4,RRAS2,SOCS6,CISH,MAPK10,BMPR2,FGFR2,FGFRL1,BMPR1B,KDR,IGF2R
Role of Osteoblasts, Osteoclasts and Chondrocytes in Rheumatoid Arthritis	5.27	0.0868	MAP2K4,FZD10,ADAM17,AKT2,TCF4,SFRP2,BMP8B,TAB2,CSNK1A1,BMPR2,APC,JUN,FOXO1,MAPK10,BMP7,CHUK,CTNNB1,ADAMTS5,PPP3CA
3-phosphoinositide Degradation	4.62	0.0979	PPFIA1,DUSP8,PPP1R1B,PPP1R8,DOT1L,PTPN12,PTPRJ,PTPN11,PPP1R16B,INPP5B,MTM1,RNGTT,PPP3CA,SIRPA
Chronic Myeloid Leukemia Signaling	4.5	0.118	AKT2,RBL2,E2F4,RRAS2,HDAC4,TFDP1,PTPN11,MECOM,HDAC1,CHUK,RBL1
Reelin Signaling in Neurons	4.4	0.127	MAP2K4,YES1,CNR1,ARHGEF6,MAPK10,ITGA6,MAPK8IP3,RELN,DCX,CDK5R1
Cell Cycle: G1/S Checkpoint Regulation	4.38	0.141	RBL2,E2F4,CCND2,HDAC4,TFDP1,FOXO1,HDAC1,RBL1,CDKN2B
Protein Kinase A Signaling	4.08	0.0625	PPP1R14C,TCF4,DUSP8,PTPRD,PTPN9,PPP1R1B,PTCH1,PPP1CB,PTPN12,AKAP2,GNB1,GNAI3,PTPN11,PTPRJ,IHH,PDE4D,CHUK,CTNNB1,EYA1,PTPRA,GNG12,PTPN21,PPP3CA,SIRPA
D-myo-inositol (1,4,5,6)-Tetrakisphosphate Biosynthesis	3.92	0.0952	PPFIA1,DUSP8,PTPRJ,PTPN11,PPP1R16B,PPP1R1B,PPP1R8,DOT1L,RNGTT,PTPN12,PPP3CA,SIRPA
D-myo-inositol (3,4,5,6)-tetrakisphosphate Biosynthesis	3.92	0.0952	PPFIA1,DUSP8,PTPRJ,PTPN11,PPP1R16B,PPP1R1B,PPP1R8,DOT1L,RNGTT,PTPN12,PPP3CA,SIRPA
Wnt/β-catenin Signaling	3.82	0.0828	FZD10,AKT2,TCF4,SFRP2,PPP2R2A,HDAC1,CSNK1A1,BMPR2,APC,ACVR1B,JUN,NLK,TLE4,CTNNB1
3-phosphoinositide Biosynthesis	3.67	0.0844	PPFIA1,DUSP8,PPP1R1B,PPP1R8,DOT1L,PTPN12,PTPRJ,PTPN11,PPP1R16B,PI4K2B,RNGTT,SIRPA,PPP3CA
Human Embryonic Stem Cell Pluripotency	3.67	0.0896	FZD10,AKT2,TCF4,FOXO1,BMP8B,BMPR2,FGFR2,PDPK1,BMP7,FGFRL1,CTNNB1,APC
Inhibition of Angiogenesis by TSP1	3.65	0.176	MAP2K4,AKT2,CD47,JUN,MAPK10,KDR
D-myo-inositol-5-phosphate Metabolism	3.44	0.0845	PPFIA1,DUSP8,PTPRJ,PTPN11,PPP1R16B,PPP1R1B,PPP1R8,DOT1L,RNGTT,PTPN12,PPP3CA,SIRPA
ErbB Signaling	3.38	0.105	MAP2K4,NCK2,JUN,RRAS2,FOXO1,TGFA,MAPK10,PDPK1,EREG
Agrin Interactions at Neuromuscular Junction	3.36	0.116	MAP2K4,JUN,RRAS2,ARHGEF7,ARHGEF6,MAPK10,ITGA6,AGRN
Epithelial Adherens Junction Signaling	3.33	0.0822	RAPGEF1,YES1,AKT2,TCF4,NOTCH3,RRAS2,BMPR2,ACTN4,MAGI2,CTNNB1,APC,ACVR1B
RANK Signaling in Osteoclasts	3.31	0.102	MAP2K4,AKT2,JUN,MITF,TAB2,MAPK10,CHUK,MAP3K4,PPP3CA
NGF Signaling	3.3	0.0935	MAP2K4,AKT2,RRAS2,PTPN11,MAPK10,RPS6KA3,TRIO,PDPK1,CHUK,MAP3K4
Superpathway of Inositol Phosphate Compounds	3.28	0.0733	PPFIA1,DUSP8,PPP1R1B,PPP1R8,DOT1L,PTPN12,PTPRJ,PTPN11,PPP1R16B,INPP5B,PI4K2B,RNGTT,PPP3CA,SIRPA
IL-1 Signaling	3.2	0.0989	MAP2K4,GNB1,GNAI3,JUN,TAB2,MAPK10,CHUK,GNG12,GNAL
NF-κB Signaling	3.18	0.0751	AKT2,TAB2,HDAC1,BMPR2,FGFR2,BMPR1B,IGF2R,RRAS2,TGFA,FGFRL1,CHUK,KDR,MAP4K4
Factors Promoting Cardiogenesis in Vertebrates	3.16	0.0978	FZD10,TCF4,BMP8B,BMPR2,BMP7,BMPR1B,CTNNB1,APC,ACVR1B
SAPK/JNK Signaling	3.1	0.0957	MAP2K4,GNB1,JUN,DUSP8,RRAS2,MAPK10,MAP3K4,MAPK8IP3,MAP4K4
BMP signaling pathway	3.08	0.105	MAP2K4,JUN,RRAS2,BMP8B,MAPK10,BMPR2,BMP7,BMPR1B
Mouse Embryonic Stem Cell Pluripotency	3.06	0.0947	FZD10,AKT2,TCF4,RRAS2,PTPN11,BMPR2,CTNNB1,APC,ID4
Sertoli Cell-Sertoli Cell Junction Signaling	3.05	0.0726	SPTBN1,MAP2K4,AKT2,RRAS2,JUN,CLDN4,CLDN12,MAPK10,ACTN4,MAP3K4,CTNNB1,MAGI2,CLDN22
Huntington's Disease Signaling	2.95	0.0652	POLR2I,MAP2K4,AKT2,HDAC4,SGK1,HDAC1,PDPK1,POLR2K,HSPA5,SNAP25,CDK5R1,GNB1,JUN,SP1,GNG12
Regulation of the Epithelial-Mesenchymal Transition Pathway	2.94	0.0707	MAP2K4,FZD10,TCF4,AKT2,ADAM17,RRAS2,NOTCH3,PTPN11,FGFR2,NCSTN,FGFRL1,CTNNB1,APC
CDK5 Signaling	2.94	0.0909	PPP1R14C,RRAS2,PPP1R1B,PPP2R2A,MAPK10,ITGA6,PPP1CB,CDK5R1,GNAL
Telomerase Signaling	2.94	0.0909	TERF2,AKT2,ELF3,RRAS2,HDAC4,SP1,PPP2R2A,HDAC1,PDPK1
Aryl Hydrocarbon Receptor Signaling	2.93	0.0786	RBL2,JUN,NFIX,CCND2,TFDP1,SP1,ALDH1A3,SLC35A2,RBL1,ESR1,FASLG
Tight Junction Signaling	2.81	0.0719	CPSF6,AKT2,JUN,CLDN12,CLDN4,PPP2R2A,NUDT21,SAFB,MAGI2,CTNNB1,SNAP25,CLDN22
HGF Signaling	2.76	0.0857	MAP2K4,RAPGEF1,AKT2,ELF3,JUN,RRAS2,PTPN11,MAPK10,MAP3K4
Role of NFAT in Regulation of the Immune Response	2.73	0.0702	GNB1,GNAI3,AKT2,JUN,RRAS2,MEF2D,CSNK1A1,CD86,CHUK,GNG12,PPP3CA,GNAL
TGF-β Signaling	2.7	0.092	MAP2K4,JUN,RRAS2,HDAC1,BMPR2,BMP7,BMPR1B,ACVR1B
Neuregulin Signaling	2.67	0.0909	ADAM17,AKT2,RRAS2,PTPN11,TGFA,PDPK1,EREG,CDK5R1
G Beta Gamma Signaling	2.67	0.0909	GNB1,GNAI3,AKT2,RRAS2,ARHGEF6,PDPK1,GNG12,GNAL
CCR5 Signaling in Macrophages	2.67	0.101	MAP2K4,GNB1,GNAI3,JUN,MAPK10,GNG12,FASLG
Role of NANOG in Mammalian Embryonic Stem Cell Pluripotency	2.59	0.0811	FZD10,AKT2,RRAS2,BMP8B,BMPR2,BMP7,BMPR1B,CTNNB1,APC
Role of NFAT in Cardiac Hypertrophy	2.56	0.067	MAP2K4,GNB1,GNAI3,AKT2,RRAS2,HDAC4,MEF2D,HDAC1,MAPK10,CSNK1A1,GNG12,PPP3CA
Basal Cell Carcinoma Signaling	2.56	0.0972	FZD10,TCF4,PTCH1,BMP8B,BMP7,CTNNB1,APC
Insulin Receptor Signaling	2.55	0.0746	PPP1R14C,RAPGEF1,AKT2,RRAS2,FOXO1,PTPN11,SGK1,INPP5B,PDPK1,PPP1CB
Ephrin B Signaling	2.53	0.0959	NCK2,GNB1,GNAI3,ITSN1,CTNNB1,GNG12,GNAL
Estrogen-mediated S-phase Entry	2.49	0.167	E2F4,TFDP1,RBL1,ESR1
IL-8 Signaling	2.48	0.0656	MAP2K4,GNB1,GNAI3,AKT2,JUN,CCND2,RRAS2,MAPK10,CHUK,KDR,MAP4K4,GNG12
Glioma Signaling	2.46	0.0842	AKT2,RBL2,E2F4,RRAS2,TFDP1,RBL1,IGF2R,CDKN2B
Gα12/13 Signaling	2.44	0.0769	MAP2K4,AKT2,JUN,RRAS2,MEF2D,MAPK10,CHUK,CTNNB1,CDH11
Glucocorticoid Receptor Signaling	2.42	0.0575	POLR2I,MAP2K4,AKT2,SGK1,POLR2K,HSPA5,MED14,HMGB1,JUN,RRAS2,MAPK10,CHUK,ESR1,PPP3CA,TAF15
CD28 Signaling in T Helper Cells	2.41	0.0763	MAP2K4,AKT2,JUN,PTPN11,MAPK10,CD86,PDPK1,CHUK,PPP3CA
IGF-1 Signaling	2.4	0.0825	AKT2,JUN,RRAS2,FOXO1,PTPN11,SOCS6,PDPK1,CYR61
Cyclins and Cell Cycle Regulation	2.36	0.0897	E2F4,CCND2,HDAC4,TFDP1,PPP2R2A,HDAC1,CDKN2B
Axonal Guidance Signaling	2.29	0.0486	SEMA3E,FZD10,PAPPA,ADAM17,AKT2,ITSN1,ARHGEF7,BMP8B,PTCH1,GNB1,NCK2,GNAI3,NTNG1,RRAS2,PTPN11,ARHGEF6,BMP7,ADAMTS5,GNG12,PPP3CA,GNAL
Prostate Cancer Signaling	2.25	0.0854	AKT2,RRAS2,TFDP1,FOXO1,PDPK1,CHUK,CTNNB1
Leukocyte Extravasation Signaling	2.21	0.0606	MAP2K4,GNAI3,TIMP3,CLDN12,PTPN11,CLDN4,MAPK10,ITGA6,MAP3K4,ACTN4,CTNNB1,CLDN22
Ephrin Receptor Signaling	2.2	0.0632	NCK2,GNB1,RAPGEF1,GNAI3,AKT2,RRAS2,PTPN11,ITSN1,MAP4K4,GNG12,GNAL
Ceramide Biosynthesis	2.19	0.4	SPTLC2,KDSR
B Cell Receptor Signaling	2.17	0.0625	MAP2K4,AKT2,JUN,RRAS2,FOXO1,PTPN11,INPP5B,PDPK1,CHUK,MAP3K4,PPP3CA
Non-Small Cell Lung Cancer Signaling	2.15	0.0923	STK4,AKT2,RRAS2,TFDP1,TGFA,PDPK1
Integrin Signaling	2.15	0.0594	MAP2K4,NCK2,RAPGEF1,AKT2,TLN2,RRAS2,ARF1,ARHGEF7,ITGA6,PPP1CB,ITGB8,ACTN4
FAK Signaling	2.11	0.0805	AKT2,TLN2,RRAS2,ARHGEF7,ARHGEF6,PDPK1,GIT2
4-1BB Signaling in T Lymphocytes	2.08	0.129	MAP2K4,JUN,MAPK10,CHUK
Colorectal Cancer Metastasis Signaling	2.02	0.0551	MAP2K4,SIAH1,FZD10,AKT2,E2F4,TCF4,APC,GNB1,JUN,RRAS2,MAPK10,CTNNB1,GNG12
ILK Signaling	2	0.0591	MAP2K4,NCK2,AKT2,JUN,PPP2R2A,ARHGEF6,MAPK10,PDPK1,ITGB8,ACTN4,CTNNB1
Amyloid Processing	1.98	0.098	AKT2,MARK1,CSNK1A1,NCSTN,CDK5R1
IL-3 Signaling	1.97	0.0845	RAPGEF1,AKT2,JUN,RRAS2,FOXO1,PPP3CA
Renal Cell Carcinoma Signaling	1.97	0.0845	RAPGEF1,AKT2,JUN,RRAS2,PTPN11,TGFA
PEDF Signaling	1.97	0.0845	HNF1B,AKT2,TCF4,RRAS2,CHUK,FASLG
IL-6 Signaling	1.95	0.069	MAP2K4,AKT2,JUN,RRAS2,PTPN11,MAPK10,CHUK,MAP4K4
JAK/Stat Signaling	1.94	0.0833	AKT2,JUN,RRAS2,PTPN11,SOCS6,CISH
CD27 Signaling in Lymphocytes	1.94	0.0962	MAP2K4,JUN,MAPK10,CHUK,MAP3K4
Prolactin Signaling	1.91	0.0822	JUN,RRAS2,SP1,PTPN11,SOCS6,PDPK1
Cardiomyocyte Differentiation via BMP Receptors	1.84	0.15	BMPR2,BMP7,BMPR1B
DNA Methylation and Transcriptional Repression Signaling	1.84	0.15	HDAC1,MTA2,DNMT1
CREB Signaling in Neurons	1.83	0.0585	GNB1,POLR2I,GNAI3,AKT2,RRAS2,POLR2K,GRIK2,GRIA4,GNG12,GNAL
PI3K/AKT Signaling	1.8	0.065	AKT2,RRAS2,FOXO1,PPP2R2A,INPP5B,PDPK1,CHUK,CTNNB1
ErbB2-ErbB3 Signaling	1.78	0.0877	JUN,RRAS2,SP1,FOXO1,PDPK1
April Mediated Signaling	1.77	0.105	MAP2K4,JUN,MAPK10,CHUK
Regulation of IL-2 Expression in Activated and Anergic T Lymphocytes	1.76	0.0759	MAP2K4,JUN,RRAS2,MAPK10,CHUK,PPP3CA
Role of Wnt/GSK-3β Signaling in the Pathogenesis of Influenza	1.76	0.0759	SIAH1,FZD10,TCF4,CSNK1A1,CTNNB1,APC
Myc Mediated Apoptosis Signaling	1.75	0.0862	MAP2K4,AKT2,RRAS2,MAPK10,FASLG
Estrogen Receptor Signaling	1.73	0.063	MED13,POLR2I,RRAS2,MED20,POLR2K,ESR1,MED14,TAF15
CXCR4 Signaling	1.72	0.0592	MAP2K4,GNB1,GNAI3,AKT2,JUN,RRAS2,MAPK10,GNG12,GNAL
Polyamine Regulation in Colon Cancer	1.72	0.136	TCF4,CTNNB1,APC
B Cell Activating Factor Signaling	1.69	0.1	MAP2K4,JUN,MAPK10,CHUK
Production of Nitric Oxide and Reactive Oxygen Species in Macrophages	1.69	0.0556	MAP2K4,PPP1R14C,AKT2,JUN,PPP2R2A,MAPK10,PPP1CB,CHUK,MAP3K4,SIRPA
Pancreatic Adenocarcinoma Signaling	1.67	0.066	MAP2K4,AKT2,E2F4,TFDP1,TGFA,MAPK10,CDKN2B
FcγRIIB Signaling in B Lymphocytes	1.66	0.0976	MAP2K4,RRAS2,MAPK10,PDPK1
Estrogen-Dependent Breast Cancer Signaling	1.64	0.0806	AKT2,JUN,RRAS2,SP1,ESR1
GM-CSF Signaling	1.64	0.0806	AKT2,RRAS2,PTPN11,CISH,PPP3CA
Tec Kinase Signaling	1.63	0.057	MAP2K4,GNB1,GNAI3,YES1,GTF2I,MAPK10,GNG12,GNAL,FASLG
UVC-Induced MAPK Signaling	1.62	0.0952	MAP2K4,JUN,RRAS2,MAPK10
IL-22 Signaling	1.62	0.125	MAP2K4,AKT2,MAPK10
ERK5 Signaling	1.61	0.0794	RRAS2,PTPN11,SGK1,MEF2D,RPS6KA3
Fc Epsilon RI Signaling	1.61	0.0642	MAP2K4,AKT2,RRAS2,PTPN11,INPP5B,MAPK10,PDPK1
Type I Diabetes Mellitus Signaling	1.59	0.0636	MAP2K4,SOCS6,MAPK10,CD86,CHUK,HSPD1,FASLG
Role of Tissue Factor in Cancer	1.59	0.0636	YES1,AKT2,RRAS2,PTPN11,ITGA6,RPS6KA3,CYR61
Pyridoxal 5'-phosphate Salvage Pathway	1.58	0.0781	MAP2K4,AKT2,PNPO,SGK1,CSNK1A1
IL-17A Signaling in Gastric Cells	1.57	0.12	MAP2K4,JUN,MAPK10
Role of JAK family kinases in IL-6-type Cytokine Signaling	1.57	0.12	MAP2K4,PTPN11,MAPK10
Androgen Signaling	1.57	0.0631	GNB1,POLR2I,GNAI3,JUN,POLR2K,GNG12,GNAL
Actin Cytoskeleton Signaling	1.55	0.0507	ABI2,TLN2,RRAS2,ARHGEF7,ARHGEF6,TRIO,PPP1CB,ACTN4,SSH2,GNG12,APC
Angiopoietin Signaling	1.53	0.0758	AKT2,RRAS2,FOXO1,PTPN11,CHUK
Breast Cancer Regulation by Stathmin1	1.53	0.0524	GNB1,PPP1R14C,GNAI3,E2F4,RRAS2,PPP2R2A,ARHGEF7,ARHGEF6,PPP1CB,GNG12
PAK Signaling	1.53	0.0674	MAP2K4,NCK2,RRAS2,ARHGEF7,ARHGEF6,MAPK10
Neurotrophin/TRK Signaling	1.51	0.0746	MAP2K4,JUN,RRAS2,PTPN11,PDPK1
VEGF Signaling	1.49	0.0659	AKT2,RRAS2,FOXO1,PTPN11,ACTN4,KDR
IL-10 Signaling	1.49	0.0735	MAP2K4,JUN,SP1,CHUK,MAP4K4
Cardiac Hypertrophy Signaling	1.47	0.0493	MAP2K4,GNB1,GNAI3,JUN,RRAS2,MEF2D,MAPK10,MAP3K4,GNG12,PPP3CA,GNAL
Acute Phase Response Signaling	1.47	0.0533	MAP2K4,AKT2,TCF4,JUN,RRAS2,PTPN11,SOCS6,PDPK1,CHUK
Type II Diabetes Mellitus Signaling	1.46	0.0598	MAP2K4,AKT2,SOCS6,MAPK10,PDPK1,SLC27A3,CHUK
PKCθ Signaling in T Lymphocytes	1.45	0.0593	MAP2K4,JUN,RRAS2,CD86,CHUK,MAP3K4,PPP3CA
Protein Ubiquitination Pathway	1.43	0.0471	USP15,MED20,UBE2B,STUB1,UBE2G1,USP53,USP9X,UBE2E2,HSPD1,HSPA5,USP33,AMFR
Cleavage and Polyadenylation of Pre-mRNA	1.42	0.167	CPSF6,NUDT21
HMGB1 Signaling	1.41	0.0583	MAP2K4,HMGB1,AKT2,JUN,RRAS2,SP1,MAPK10
TNFR2 Signaling	1.4	0.103	MAP2K4,JUN,CHUK
IL-17 Signaling	1.39	0.0694	MAP2K4,AKT2,JUN,RRAS2,MAPK10
LPS-stimulated MAPK Signaling	1.37	0.0685	MAP2K4,JUN,RRAS2,MAPK10,CHUK
Toll-like Receptor Signaling	1.37	0.0685	MAP2K4,JUN,TAB2,CHUK,MAP4K4
Amyotrophic Lateral Sclerosis Signaling	1.36	0.0612	RAB5A,SOD1,SLC1A2,GRIK2,GRIA4,PPP3CA
p53 Signaling	1.36	0.0612	AKT2,JUN,CCND2,HDAC1,HIPK2,CTNNB1
FLT3 Signaling in Hematopoietic Progenitor Cells	1.35	0.0676	AKT2,RRAS2,PTPN11,RPS6KA3,PDPK1
Signaling by Rho Family GTPases	1.35	0.047	MAP2K4,GNB1,GNAI3,JUN,ARHGEF7,ARHGEF6,WASF3,MAPK10,CDH11,GNG12,GNAL
PPARα/RXRα Activation	1.33	0.0503	MAP2K4,JUN,RRAS2,BMPR2,BCL3,CHUK,MAP4K4,ACVR1B,ABCA1
Endometrial Cancer Signaling	1.33	0.0769	AKT2,RRAS2,PDPK1,CTNNB1
UVB-Induced MAPK Signaling	1.3	0.0755	MAP2K4,JUN,MAPK10,RPS6KA3
IL-2 Signaling	1.3	0.0755	AKT2,JUN,RRAS2,PTPN11
Phospholipase C Signaling	1.29	0.046	GNB1,RRAS2,HDAC4,ARHGEF7,MEF2D,ARHGEF6,HDAC1,RPS6KA3,PPP1CB,GNG12,PPP3CA
Role of Macrophages, Fibroblasts and Endothelial Cells in Rheumatoid Arthritis	1.29	0.0436	MAP2K4,FZD10,AKT2,TCF4,SFRP2,CSNK1A1,APC,JUN,RRAS2,NLK,CHUK,CTNNB1,PPP3CA
PDGF Signaling	1.29	0.0649	MAP2K4,JUN,RRAS2,ABL2,INPP5B
PI3K Signaling in B Lymphocytes	1.29	0.0547	AKT2,JUN,RRAS2,PDPK1,CHUK,PLEKHA1,PPP3CA
Glutamate Biosynthesis II	1.29	0.5	GLUD1
Glutamate Degradation X	1.29	0.5	GLUD1
Rac Signaling	1.25	0.0577	MAP2K4,ABI2,JUN,RRAS2,SH3RF1,CDK5R1
Ovarian Cancer Signaling	1.24	0.0534	FZD10,AKT2,TCF4,RRAS2,TFDP1,CTNNB1,APC
ERK/MAPK Signaling	1.23	0.0481	PPP1R14C,RAPGEF1,MYCN,ELF3,TLN2,RRAS2,PPP2R2A,PPP1CB,ESR1
Ceramide Signaling	1.23	0.0625	MAP2K4,AKT2,JUN,RRAS2,PPP2R2A
Germ Cell-Sertoli Cell Junction Signaling	1.22	0.05	MAP2K4,RRAS2,MAPK10,ITGA6,PDPK1,MAP3K4,ACTN4,CTNNB1
Cardiac β-adrenergic Signaling	1.22	0.0526	GNB1,AKAP2,PPP1R14C,PPP2R2A,PPP1CB,PDE4D,GNG12
Dopamine-DARPP32 Feedback in cAMP Signaling	1.21	0.0497	PPP1R14C,GNAI3,PPP1R1B,PPP2R2A,CAMKK1,CSNK1A1,PPP1CB,PPP3CA
Nur77 Signaling in T Lymphocytes	1.21	0.0702	MEF2D,HDAC1,CD86,PPP3CA
Glutamate Receptor Signaling	1.21	0.0702	GNB1,SLC1A2,GRIK2,GRIA4
IL-17A Signaling in Fibroblasts	1.2	0.0857	JUN,CHUK,NFKBIZ
Role of JAK2 in Hormone-like Cytokine Signaling	1.2	0.0857	PTPN11,SOCS6,SIRPA
Thrombin Signaling	1.19	0.0471	GNB1,GNAI3,AKT2,RRAS2,ARHGEF6,PDPK1,PPP1CB,GNG12,GNAL
Relaxin Signaling	1.19	0.0519	GNB1,GNAI3,AKT2,JUN,PDE4D,GNG12,GNAL
RAN Signaling	1.14	0.118	KPNA3,KPNA6
Induction of Apoptosis by HIV1	1.14	0.0667	MAP2K4,MAPK10,CHUK,FASLG
ErbB4 Signaling	1.14	0.0667	ADAM17,RRAS2,NCSTN,PDPK1
Corticotropin Releasing Hormone Signaling	1.13	0.0536	GNAI3,JUN,CNR1,MEF2D,PTCH1,FASLG
Notch Signaling	1.11	0.0789	ADAM17,NOTCH3,NCSTN
eNOS Signaling	1.11	0.0496	AKT2,STUB1,PDPK1,CHRNA10,KDR,HSPA5,ESR1
D-myo-inositol (1,4,5)-trisphosphate Degradation	1.1	0.111	IMPAD1,INPP5B
CTLA4 Signaling in Cytotoxic T Lymphocytes	1.09	0.0568	AKT2,PTPN11,PPP2R2A,AP1S2,CD86
UVA-Induced MAPK Signaling	1.09	0.0568	MAP2K4,JUN,RRAS2,MAPK10,RPS6KA3
Docosahexaenoic Acid (DHA) Signaling	1.09	0.0769	AKT2,FOXO1,PDPK1
Hereditary Breast Cancer Signaling	1.09	0.0522	POLR2I,AKT2,RRAS2,HDAC4,HDAC1,POLR2K
Antiproliferative Role of Somatostatin Receptor 2	1.08	0.0635	GNB1,RRAS2,PTPN11,GNG12
Apoptosis Signaling	1.07	0.0562	MAP2K4,RRAS2,CHUK,MAP4K4,FASLG
RhoGDI Signaling	1.07	0.0462	GNB1,GNAI3,ARHGEF7,ARHGEF6,ESR1,CDH11,GNG12,GNAL
Thyroid Cancer Signaling	1.06	0.075	TCF4,RRAS2,CTNNB1
Activation of IRF by Cytosolic Pattern Recognition Receptors	1.06	0.0625	MAP2K4,JUN,MAPK10,CHUK
IL-17A Signaling in Airway Cells	1.06	0.0625	MAP2K4,AKT2,MAPK10,CHUK
14-3-3-mediated Signaling	1.06	0.0513	MAP2K4,AKT2,JUN,RRAS2,FOXO1,MAPK10
GADD45 Signaling	1.06	0.105	CCND2,MAP3K4
Glioblastoma Multiforme Signaling	1.05	0.0479	FZD10,AKT2,E2F4,RRAS2,FOXO1,CTNNB1,APC
CD40 Signaling	1.04	0.0615	MAP2K4,JUN,MAPK10,CHUK
Hypoxia Signaling in the Cardiovascular System	1.04	0.0615	JUN,UBE2B,UBE2G1,UBE2E2
MIF Regulation of Innate Immunity	1.04	0.0732	MAP2K4,JUN,MAPK10
Mechanisms of Viral Exit from Host Cells	1.04	0.0732	CHMP2B,CHMP2A,LMNB2
P2Y Purigenic Receptor Signaling Pathway	1.03	0.0504	GNB1,GNAI3,AKT2,JUN,RRAS2,GNG12
Melanoma Signaling	1.01	0.0714	AKT2,RRAS2,MITF
Erythropoietin Signaling	1.01	0.0597	AKT2,JUN,RRAS2,PDPK1
Myo-inositol Biosynthesis	0.997	0.25	IMPAD1
Biotin-carboxyl Carrier Protein Assembly	0.997	0.25	HLCS
Molybdenum Cofactor Biosynthesis	0.997	0.25	GPHN
Role of MAPK Signaling in the Pathogenesis of Influenza	0.988	0.0588	MAP2K4,AKT2,RRAS2,MAPK10
GDNF Family Ligand-Receptor Interactions	0.988	0.0588	MAP2K4,JUN,RRAS2,MAPK10
Remodeling of Epithelial Adherens Junctions	0.988	0.0588	RAB5A,ACTN4,CTNNB1,APC
Macropinocytosis Signaling	0.988	0.0588	RAB5A,RRAS2,ITGB8,ACTN4
T Cell Receptor Signaling	0.954	0.0515	MAP2K4,JUN,RRAS2,CHUK,PPP3CA
Gap Junction Signaling	0.945	0.0452	GNAI3,AKT2,RRAS2,SP1,CSNK1A1,CTNNB1,PPP3CA
Small Cell Lung Cancer Signaling	0.937	0.0563	AKT2,TFDP1,CHUK,CDKN2B
Chemokine Signaling	0.937	0.0563	GNAI3,JUN,RRAS2,PPP1CB
Caveolar-mediated Endocytosis Signaling	0.921	0.0556	RAB5A,ITSN1,ITGA6,ITGB8
GNRH Signaling	0.909	0.0465	MAP2K4,GNAI3,JUN,RRAS2,MAPK10,MAP3K4
NF-κB Activation by Viruses	0.905	0.0548	AKT2,RRAS2,ITGA6,CHUK
Cholecystokinin/Gastrin-mediated Signaling	0.9	0.0495	MAP2K4,JUN,RRAS2,MEF2D,MAPK10
Superpathway of D-myo-inositol (1,4,5)-trisphosphate Metabolism	0.887	0.0833	IMPAD1,INPP5B
TNFR1 Signaling	0.864	0.0612	MAP2K4,JUN,CHUK
HER-2 Signaling in Breast Cancer	0.859	0.0526	AKT2,RRAS2,FOXO1,ITGB8
Assembly of RNA Polymerase II Complex	0.845	0.06	POLR2I,POLR2K,TAF15
Acute Myeloid Leukemia Signaling	0.844	0.0519	MAP2K4,AKT2,TCF4,RRAS2
Arginine Biosynthesis IV	0.832	0.167	GLUD1
Selenocysteine Biosynthesis II (Archaea and Eukaryotes)	0.832	0.167	SARS
Superoxide Radicals Degradation	0.832	0.167	SOD1
NAD Biosynthesis III	0.832	0.167	NAMPT
Dopamine Receptor Signaling	0.83	0.0513	PPP1R14C,PPP1R1B,PPP2R2A,PPP1CB
fMLP Signaling in Neutrophils	0.813	0.0463	GNB1,GNAI3,RRAS2,GNG12,PPP3CA
iCOS-iCOSL Signaling in T Helper Cells	0.813	0.0463	AKT2,PDPK1,CHUK,PLEKHA1,PPP3CA
CNTF Signaling	0.809	0.0577	RRAS2,PTPN11,RPS6KA3
Lymphotoxin β Receptor Signaling	0.775	0.0556	AKT2,PDPK1,CHUK
Thrombopoietin Signaling	0.759	0.0545	JUN,RRAS2,PTPN11
Melanocyte Development and Pigmentation Signaling	0.749	0.0476	RRAS2,PTPN11,MITF,RPS6KA3
RAR Activation	0.745	0.0398	MAP2K4,LRAT,AKT2,JUN,ALDH1A3,MAPK10,PDPK1
EGF Signaling	0.743	0.0536	MAP2K4,AKT2,JUN
Regulation of eIF4 and p70S6K Signaling	0.742	0.0414	AKT2,RRAS2,EIF4G2,PPP2R2A,PDPK1,EIF4G1
FGF Signaling	0.736	0.0471	AKT2,PTPN11,FGFR2,FGFRL1
Calcium Signaling	0.728	0.0393	HDAC4,MEF2D,CAMKK1,HDAC1,CHRNA10,GRIA4,PPP3CA
Regulation of Cellular Mechanics by Calpain Protease	0.727	0.0526	TLN2,RRAS2,ACTN4
CCR3 Signaling in Eosinophils	0.714	0.0427	GNB1,GNAI3,RRAS2,PPP1CB,GNG12
p38 MAPK Signaling	0.714	0.0427	MAP2K4,MEF2D,TAB2,RPS6KA3,FASLG
α-Adrenergic Signaling	0.712	0.046	GNB1,GNAI3,RRAS2,GNG12
ATM Signaling	0.697	0.0508	MAP2K4,JUN,MAPK10
Synaptic Long Term Potentiation	0.694	0.042	PPP1R14C,RRAS2,PPP1CB,GRIA4,PPP3CA
p70S6K Signaling	0.694	0.042	GNAI3,AKT2,RRAS2,PPP2R2A,PDPK1
Virus Entry via Endocytic Pathways	0.689	0.0449	RRAS2,ITSN1,ITGA6,ITGB8
Gαi Signaling	0.684	0.0417	GNB1,GNAI3,RRAS2,CNR1,GNG12
EIF2 Signaling	0.68	0.038	EIF2AK4,AKT2,RRAS2,EIF4G2,PDPK1,PPP1CB,EIF4G1
Leucine Degradation I	0.673	0.111	BCAT1
G Protein Signaling Mediated by Tubby	0.67	0.0606	GNB1,GNG12
Role of BRCA1 in DNA Damage Response	0.669	0.0492	RBL2,E2F4,RBL1
mTOR Signaling	0.657	0.0374	AKT2,RRAS2,EIF4G2,PPP2R2A,RPS6KA3,PDPK1,EIF4G1
Death Receptor Signaling	0.655	0.0435	MAP2K4,CHUK,MAP4K4,FASLG
IL-9 Signaling	0.651	0.0588	CISH,BCL3
Oncostatin M Signaling	0.651	0.0588	TIMP3,RRAS2
Fcγ Receptor-mediated Phagocytosis in Macrophages and Monocytes	0.644	0.043	NCK2,YES1,AKT2,TLN2
Salvage Pathways of Pyrimidine Ribonucleotides	0.633	0.0426	MAP2K4,AKT2,SGK1,CSNK1A1
PPAR Signaling	0.633	0.0426	JUN,RRAS2,CHUK,MAP4K4
Cell Cycle Regulation by BTG Family Proteins	0.632	0.0571	E2F4,PPP2R2A
Triacylglycerol Biosynthesis	0.632	0.0571	LPIN1,ELOVL6
Stearate Biosynthesis I (Animals)	0.632	0.0571	SLC27A3,ELOVL6
Nucleotide Excision Repair Pathway	0.632	0.0571	POLR2I,POLR2K
Calcium-induced T Lymphocyte Apoptosis	0.628	0.0469	MEF2D,HDAC1,PPP3CA
Interferon Signaling	0.614	0.0556	MX1,MED14
IL-15 Signaling	0.603	0.0455	AKT2,RRAS2,FASLG
Role of PI3K/AKT Signaling in the Pathogenesis of Influenza	0.603	0.0455	KPNA3,GNAI3,AKT2
Hepatic Cholestasis	0.599	0.037	MAP2K4,JUN,MAPK10,CHUK,MAP3K4,ESR1
GABA Receptor Signaling	0.591	0.0448	SLC6A1,GPHN,KCNN2
Hepatic Fibrosis / Hepatic Stellate Cell Activation	0.586	0.0355	COL5A1,COL4A1,TGFA,FGFR2,COL11A1,KDR,FASLG
Growth Hormone Signaling	0.568	0.0435	SOCS6,RPS6KA3,PDPK1
Netrin Signaling	0.565	0.0513	NCK2,PPP3CA
Inhibition of Matrix Metalloproteases	0.565	0.0513	TIMP3,ADAM17
Cdc42 Signaling	0.562	0.0359	MAP2K4,JUN,ARHGEF6,MAPK10,PPP1CB,APC
IL-12 Signaling and Production in Macrophages	0.553	0.037	MAP2K4,AKT2,JUN,MAPK10,CHUK
AMPK Signaling	0.553	0.037	PFKFB3,AKT2,PPP2R2A,PDPK1,CHRNA10
Role of PKR in Interferon Induction and Antiviral Response	0.55	0.05	TAB2,CHUK
HIF1α Signaling	0.546	0.0388	AKT2,JUN,RRAS2,MAPK10
Fatty Acid Activation	0.535	0.0769	SLC27A3
Histamine Degradation	0.535	0.0769	ALDH1A3
Leptin Signaling in Obesity	0.514	0.0405	AKT2,FOXO1,PTPN11
Isoleucine Degradation I	0.508	0.0714	BCAT1
Phenylalanine Degradation IV (Mammalian, via Side Chain)	0.508	0.0714	SLC27A3
Synaptic Long Term Depression	0.501	0.0352	GNAI3,RRAS2,PPP2R2A,GRIA4,GNAL
Renin-Angiotensin Signaling	0.495	0.0367	MAP2K4,JUN,RRAS2,MAPK10
VEGF Family Ligand-Receptor Interactions	0.494	0.0395	AKT2,RRAS2,KDR
IL-4 Signaling	0.494	0.0395	AKT2,RRAS2,INPP5B
iNOS Signaling	0.494	0.0455	JUN,CHUK
Natural Killer Cell Signaling	0.487	0.0364	AKT2,RRAS2,PTPN11,INPP5B
Telomere Extension by Telomerase	0.483	0.0667	TERF2
The Visual Cycle	0.483	0.0667	LRAT
VDR/RXR Activation	0.475	0.0385	SP1,FOXO1,KLF4
Role of Oct4 in Mammalian Embryonic Stem Cell Pluripotency	0.468	0.0435	PPP1R8,IGF2BP1
Gαq Signaling	0.467	0.034	GNB1,AKT2,CHUK,GNG12,PPP3CA
Granzyme B Signaling	0.461	0.0625	LMNB2
Dermatan Sulfate Degradation (Metazoa)	0.461	0.0625	FGFRL1
Fatty Acid α-oxidation	0.461	0.0625	ALDH1A3
Oxidative Ethanol Degradation III	0.461	0.0625	ALDH1A3
Methionine Degradation I (to Homocysteine)	0.461	0.0625	EHMT1
G-Protein Coupled Receptor Signaling	0.448	0.0312	GNAI3,AKT2,RRAS2,CNR1,PDPK1,PDE4D,CHUK,GNAL
Graft-versus-Host Disease Signaling	0.445	0.0417	CD86,FASLG
γ-linolenate Biosynthesis II (Animals)	0.44	0.0588	SLC27A3
Mitochondrial L-carnitine Shuttle Pathway	0.44	0.0588	SLC27A3
Putrescine Degradation III	0.44	0.0588	ALDH1A3
Aldosterone Signaling in Epithelial Cells	0.435	0.0329	SGK1,SLC12A2,PDPK1,HSPD1,HSPA5
Autoimmune Thyroid Disease Signaling	0.433	0.0408	CD86,FASLG
Tryptophan Degradation X (Mammalian, via Tryptamine)	0.42	0.0556	ALDH1A3
Valine Degradation I	0.42	0.0556	BCAT1
Ethanol Degradation IV	0.42	0.0556	ALDH1A3
Cysteine Biosynthesis III (mammalia)	0.42	0.0556	EHMT1
TR/RXR Activation	0.414	0.0353	AKT2,BCL3,TBL1XR1
1D-myo-inositol Hexakisphosphate Biosynthesis II (Mammalian)	0.402	0.0526	INPP5B
D-myo-inositol (1,3,4)-trisphosphate Biosynthesis	0.402	0.0526	INPP5B
DNA damage-induced 14-3-3σ Signaling	0.402	0.0526	AKT2
Altered T Cell and B Cell Signaling in Rheumatoid Arthritis	0.391	0.0341	CD86,CHUK,FASLG
Granzyme A Signaling	0.385	0.05	HMGB2
Crosstalk between Dendritic Cells and Natural Killer Cells	0.383	0.0337	TLN2,CD86,FASLG
OX40 Signaling Pathway	0.383	0.0337	MAP2K4,JUN,MAPK10
Role of IL-17A in Arthritis	0.382	0.037	MAP2K4,MAPK10
Role of CHK Proteins in Cell Cycle Checkpoint Control	0.372	0.0364	E2F4,PPP2R2A
FXR/RXR Activation	0.37	0.0315	MAP2K4,AKT2,FOXO1,MAPK10
Endoplasmic Reticulum Stress Pathway	0.369	0.0476	HSPA5
Actin Nucleation by ARP-WASP Complex	0.363	0.0357	NCK2,RRAS2
Glioma Invasiveness Signaling	0.354	0.0351	TIMP3,RRAS2
Maturity Onset Diabetes of Young (MODY) Signaling	0.354	0.0455	HNF1B
Antioxidant Action of Vitamin C	0.329	0.0309	MAP2K4,MAPK10,CHUK
Endothelin-1 Signaling	0.327	0.0291	GNAI3,JUN,RRAS2,MAPK10,GNAL
Tumoricidal Function of Hepatic Natural Killer Cells	0.327	0.0417	FASLG
Dopamine Degradation	0.327	0.0417	ALDH1A3
Role of JAK1 and JAK3 in γc Cytokine Signaling	0.306	0.0317	RRAS2,PTPN11
Granulocyte Adhesion and Diapedesis	0.305	0.0282	GNAI3,CLDN12,CLDN4,ITGA6,CLDN22
Dendritic Cell Maturation	0.296	0.0279	MAP2K4,AKT2,MAPK10,CD86,CHUK
NRF2-mediated Oxidative Stress Response	0.292	0.0278	MAP2K4,SOD1,JUN,RRAS2,SLC35A2
D-myo-inositol (1,4,5)-Trisphosphate Biosynthesis	0.291	0.037	PI4K2B
LPS/IL-1 Mediated Inhibition of RXR Function	0.289	0.0274	MAP2K4,JUN,ALDH1A3,SLC35A2,SLC27A3,ABCA1
cAMP-mediated signaling	0.289	0.0274	AKAP2,GNAI3,CNR1,PDE4D,PPP3CA,GNAL
Systemic Lupus Erythematosus Signaling	0.282	0.0271	LSM14A,AKT2,JUN,RRAS2,CD86,HNRNPC
PXR/RXR Activation	0.278	0.0299	AKT2,FOXO1
Clathrin-mediated Endocytosis Signaling	0.272	0.027	RAB5A,EPS15,USP9X,ITGB8,PPP3CA
Gαs Signaling	0.262	0.0275	GNB1,CNR1,GNG12
Fatty Acid β-oxidation I	0.26	0.0333	SLC27A3
Sonic Hedgehog Signaling	0.26	0.0333	PTCH1
Melatonin Signaling	0.259	0.0286	MAP2K4,GNAI3
Agranulocyte Adhesion and Diapedesis	0.257	0.0265	GNAI3,CLDN12,CLDN4,ITGA6,CLDN22
Superpathway of Methionine Degradation	0.251	0.0323	EHMT1
Cytotoxic T Lymphocyte-mediated Apoptosis of Target Cells	0.242	0.0312	FASLG
TREM1 Signaling	0.236	0.027	AKT2,CD86
Circadian Rhythm Signaling	0.234	0.0303	VIP
Retinoate Biosynthesis I	0.234	0.0303	ALDH1A3
Ethanol Degradation II	0.234	0.0303	ALDH1A3
B Cell Development	0.226	0.0294	CD86
TWEAK Signaling	0.226	0.0294	CHUK
Retinol Biosynthesis	0.226	0.0294	LRAT
tRNA Splicing	0.218	0.0286	PDE4D
Noradrenaline and Adrenaline Degradation	0.218	0.0286	ALDH1A3
