# Supplementary material for: Small non-coding RNA deregulation in endometrial carcinogenesis
Source: Oncotarget. 2015 Feb 28;6(7):4677–91. doi: 10.18632/oncotarget.2911 (PMC4467107; doi:10.18632/oncotarget.2911)
Supplement: Supplementary file 8 [file oncotarget-06-4677-s008.xlsx]

## Sheet:  
Supplementary Table 7: Functional annotation analysis of canonical pathways involving the mRNAs target of piRNAs identified in the signature. For each canonical pathways, the range of statistically significant p-values (-log(p-value)) and the mRNAs involved are shown.
Ingenuity Canonical Pathways	-log(p-value)	Ratio	Molecules (|FC|≥1.5 and p-value 0.001) in hyperplastic and/or tumor tissues
Complement System	5.06	0.152	C3,C4BPB,C1S,CFI,C6
TGF-β Signaling	3.03	0.0575	RUNX3,SMAD3,MAPK13,AMHR2,PMEPA1
Human Embryonic Stem Cell Pluripotency	2.97	0.0448	S1PR3,SMAD3,LEFTY1,SMO,LEFTY2,WNT5A
Chemokine Signaling	2.48	0.0563	CXCL12,PPP1CB,MAPK13,PRKCA
Acute Phase Response Signaling	2.46	0.0355	C3,C4BPB,C1S,IL1B,MAPK13,A2M
PI3K Signaling in B Lymphocytes	2.3	0.0391	C3,IRS1,LYN,IRS2,CD79A
Leukocyte Extravasation Signaling	2.13	0.0303	CLDN11,CXCL12,JAM2,THY1,MAPK13,PRKCA
CDK5 Signaling	1.98	0.0404	FOSB,ADCY3,PPP1CB,MAPK13
Molecular Mechanisms of Cancer	1.86	0.0219	IRS1,SMAD3,ADCY3,E2F5,SMO,MAPK13,WNT5A,PRKCA
Role of Tissue Factor in Cancer	1.82	0.0364	LYN,IL1B,MAPK13,PRKCA
Corticotropin Releasing Hormone Signaling	1.79	0.0357	ADCY3,SMO,MAPK13,PRKCA
RAR Activation	1.74	0.0284	AKR1C3,SMAD3,ADCY3,MAPK13,PRKCA
Granulocyte Adhesion and Diapedesis	1.73	0.0282	CLDN11,CXCL12,THY1,IL1B,FPR1
Glycolysis I	1.71	0.08	ENO1,GPI
Gluconeogenesis I	1.71	0.08	ENO1,GPI
PPARα/RXRα Activation	1.71	0.0279	IRS1,SMAD3,ADCY3,IL1B,PRKCA
Sertoli Cell-Sertoli Cell Junction Signaling	1.71	0.0279	CLDN11,JAM2,MAPK13,A2M,TUBB2B
p70S6K Signaling	1.71	0.0336	IRS1,LYN,CD79A,PRKCA
Gαi Signaling	1.7	0.0333	S1PR3,APLNR,ADCY3,FPR1
LXR/RXR Activation	1.68	0.0331	SCD,C3,IL1B,PON3
GDNF Family Ligand-Receptor Interactions	1.68	0.0441	IRS1,IRS2,GFRA2
Growth Hormone Signaling	1.66	0.0435	IRS1,A2M,PRKCA
FXR/RXR Activation	1.62	0.0315	C3,SCARB1,IL1B,PON3
Breast Cancer Regulation by Stathmin1	1.6	0.0262	ADCY3,E2F5,PPP1CB,TUBB2B,PRKCA
Insulin Receptor Signaling	1.54	0.0299	SCNN1G,IRS1,PPP1CB,IRS2
AMPK Signaling	1.53	0.0296	ACACB,IRS1,IRS2,MAPK13
VDR/RXR Activation	1.53	0.0385	SERPINB1,CYP24A1,PRKCA
eNOS Signaling	1.47	0.0284	AQP5,ADCY3,SLC7A1,PRKCA
Biotin-carboxyl Carrier Protein Assembly	1.47	0.25	ACACB
IL-9 Signaling	1.46	0.0588	IRS1,IRS2
Role of JAK2 in Hormone-like Cytokine Signaling	1.44	0.0571	IRS1,IRS2
TR/RXR Activation	1.43	0.0353	ENO1,AKR1C3,SCARB1
CXCR4 Signaling	1.37	0.0263	ADCY3,CXCL12,LYN,PRKCA
Inhibition of Matrix Metalloproteases	1.35	0.0513	THBS2,A2M
FcγRIIB Signaling in B Lymphocytes	1.31	0.0488	LYN,CD79A
Glycine Cleavage Complex	1.3	0.167	GLDC
Selenocysteine Biosynthesis II (Archaea and Eukaryotes)	1.3	0.167	SEPHS2
GDP-mannose Biosynthesis	1.3	0.167	GPI
UVC-Induced MAPK Signaling	1.3	0.0476	MAPK13,PRKCA
Phospholipase C Signaling	1.25	0.0209	ADCY3,LYN,PPP1CB,CD79A,PRKCA
Fc Epsilon RI Signaling	1.17	0.0275	LYN,MAPK13,PRKCA
Renin-Angiotensin Signaling	1.17	0.0275	ADCY3,MAPK13,PRKCA
G-Protein Coupled Receptor Signaling	1.15	0.0195	S1PR3,APLNR,ADCY3,PRKCA,FPR1
UDP-N-acetyl-D-galactosamine Biosynthesis II	1.13	0.111	GPI
Regulation of the Epithelial-Mesenchymal Transition Pathway	1.13	0.0217	SMAD3,ZEB2,SMO,WNT5A
Glucocorticoid Receptor Signaling	1.12	0.0192	SMAD3,IL1B,MAPK13,CD163,A2M
UVB-Induced MAPK Signaling	1.12	0.0377	MAPK13,PRKCA
IL-6 Signaling	1.1	0.0259	IL1B,MAPK13,A2M
CCR3 Signaling in Eosinophils	1.1	0.0256	PPP1CB,MAPK13,PRKCA
Type II Diabetes Mellitus Signaling	1.1	0.0256	IRS1,IRS2,PRKCA
Axonal Guidance Signaling	1.1	0.0162	CXCL12,SMO,ADAMTS9,ADAMTS5,TUBB2B,WNT5A,PRKCA
Thrombopoietin Signaling	1.09	0.0364	IRS2,PRKCA
Thrombin Signaling	1.08	0.0209	ADCY3,PPP1CB,MAPK13,PRKCA
EGF Signaling	1.08	0.0357	MAPK13,PRKCA
HMGB1 Signaling	1.07	0.025	IL1B,MAPK13,KAT2A
Hepatic Fibrosis / Hepatic Stellate Cell Activation	1.04	0.0203	COL6A1,SMAD3,IL1B,A2M
Role of Pattern Recognition Receptors in Recognition of Bacteria and Viruses	1.01	0.0236	C3,IL1B,PRKCA
GNRH Signaling	0.999	0.0233	ADCY3,MAPK13,PRKCA
Role of JAK1 and JAK3 in γc Cytokine Signaling	0.989	0.0317	IRS1,IRS2
Cell Cycle: G1/S Checkpoint Regulation	0.978	0.0312	SMAD3,E2F5
Oleate Biosynthesis II (Animals)	0.973	0.0769	SCD
Bile Acid Biosynthesis, Neutral Pathway	0.973	0.0769	AKR1C3
Colanic Acid Building Blocks Biosynthesis	0.943	0.0714	GPI
Protein Kinase A Signaling	0.94	0.0156	HIST1H1C,SMAD3,ADCY3,SMO,PPP1CB,PRKCA
Role of Macrophages, Fibroblasts and Endothelial Cells in Rheumatoid Arthritis	0.938	0.0168	CXCL12,SMO,IL1B,WNT5A,PRKCA
IL-10 Signaling	0.934	0.0294	IL1B,MAPK13
Role of MAPK Signaling in the Pathogenesis of Influenza	0.934	0.0294	MAPK13,PRKCA
CCR5 Signaling in Macrophages	0.924	0.029	MAPK13,PRKCA
LPS/IL-1 Mediated Inhibition of RXR Function	0.917	0.0183	FMO2,SCARB1,FABP4,IL1B
Role of Osteoblasts, Osteoclasts and Chondrocytes in Rheumatoid Arthritis	0.917	0.0183	SMO,IL1B,ADAMTS5,WNT5A
cAMP-mediated signaling	0.917	0.0183	S1PR3,APLNR,ADCY3,FPR1
Chondroitin Sulfate Degradation (Metazoa)	0.915	0.0667	CEMIP
Androgen Biosynthesis	0.915	0.0667	AKR1C3
Methylglyoxal Degradation III	0.915	0.0667	AKR1C3
Systemic Lupus Erythematosus Signaling	0.907	0.0181	LYN,IL1B,CD79A,C6
Basal Cell Carcinoma Signaling	0.894	0.0278	SMO,WNT5A
Dermatan Sulfate Degradation (Metazoa)	0.889	0.0625	CEMIP
Parkinson's Signaling	0.889	0.0625	MAPK13
LPS-stimulated MAPK Signaling	0.884	0.0274	MAPK13,PRKCA
Prolactin Signaling	0.884	0.0274	IRS1,PRKCA
Toll-like Receptor Signaling	0.884	0.0274	IL1B,MAPK13
Glioblastoma Multiforme Signaling	0.88	0.0205	E2F5,SMO,WNT5A
Differential Regulation of Cytokine Production in Macrophages and T Helper Cells by IL-17A and IL-17F	0.841	0.0556	IL1B
Glutathione Redox Reactions I	0.841	0.0556	GPX8
Dopamine Receptor Signaling	0.838	0.0256	ADCY3,PPP1CB
Colorectal Cancer Metastasis Signaling	0.833	0.0169	SMAD3,ADCY3,SMO,WNT5A
Reelin Signaling in Neurons	0.829	0.0253	LYN,RELN
Role of Wnt/GSK-3β Signaling in the Pathogenesis of Influenza	0.829	0.0253	SMO,WNT5A
Gap Junction Signaling	0.825	0.0194	ADCY3,TUBB2B,PRKCA
Granzyme A Signaling	0.799	0.05	HIST1H1C
Dopamine-DARPP32 Feedback in cAMP Signaling	0.791	0.0186	ADCY3,PPP1CB,PRKCA
Hepatic Cholestasis	0.785	0.0185	ADCY3,IL1B,PRKCA
FGF Signaling	0.779	0.0235	MAPK13,PRKCA
ErbB Signaling	0.771	0.0233	MAPK13,PRKCA
α-Adrenergic Signaling	0.763	0.023	ADCY3,PRKCA
Altered T Cell and B Cell Signaling in Rheumatoid Arthritis	0.756	0.0227	IL1B,CD79A
UVA-Induced MAPK Signaling	0.756	0.0227	MAPK13,PRKCA
Wnt/β-catenin Signaling	0.748	0.0178	TLE4,SMO,WNT5A
Differential Regulation of Cytokine Production in Intestinal Epithelial Cells by IL-17A and IL-17F	0.744	0.0435	IL1B
IL-1 Signaling	0.733	0.022	ADCY3,MAPK13
Endothelin-1 Signaling	0.732	0.0174	ADCY3,MAPK13,PRKCA
IL-22 Signaling	0.727	0.0417	MAPK13
Tumoricidal Function of Hepatic Natural Killer Cells	0.727	0.0417	SRGN
Estrogen-mediated S-phase Entry	0.727	0.0417	E2F5
Factors Promoting Cardiogenesis in Vertebrates	0.726	0.0217	SMO,PRKCA
Fcγ Receptor-mediated Phagocytosis in Macrophages and Monocytes	0.719	0.0215	LYN,PRKCA
Chronic Myeloid Leukemia Signaling	0.719	0.0215	SMAD3,E2F5
B Cell Receptor Signaling	0.712	0.017	LYN,CD79A,MAPK13
IL-17A Signaling in Gastric Cells	0.711	0.04	MAPK13
Role of JAK family kinases in IL-6-type Cytokine Signaling	0.711	0.04	MAPK13
Glioma Signaling	0.705	0.0211	E2F5,PRKCA
Mouse Embryonic Stem Cell Pluripotency	0.705	0.0211	SMO,MAPK13
Role of NFAT in Cardiac Hypertrophy	0.698	0.0168	ADCY3,MAPK13,PRKCA
Antiproliferative Role of TOB in T Cell Signaling	0.696	0.0385	SMAD3
NRF2-mediated Oxidative Stress Response	0.693	0.0167	SCARB1,DNAJA4,PRKCA
Production of Nitric Oxide and Reactive Oxygen Species in Macrophages	0.693	0.0167	PPP1CB,MAPK13,PRKCA
IGF-1 Signaling	0.691	0.0206	IRS1,IRS2
Xenobiotic Metabolism Signaling	0.686	0.0148	FMO2,IL1B,MAPK13,PRKCA
Nitric Oxide Signaling in the Cardiovascular System	0.678	0.0202	SLC7A1,PRKCA
ILK Signaling	0.665	0.0161	IRS1,MUC1,IRS2
Cholecystokinin/Gastrin-mediated Signaling	0.665	0.0198	IL1B,PRKCA
mTOR Signaling	0.661	0.016	DDIT4,IRS1,PRKCA
ERK/MAPK Signaling	0.661	0.016	ETS2,PPP1CB,PRKCA
Agranulocyte Adhesion and Diapedesis	0.652	0.0159	CLDN11,CXCL12,IL1B
Sonic Hedgehog Signaling	0.641	0.0333	SMO
HGF Signaling	0.641	0.019	ETS2,PRKCA
Pancreatic Adenocarcinoma Signaling	0.635	0.0189	SMAD3,E2F5
4-1BB Signaling in T Lymphocytes	0.628	0.0323	MAPK13
fMLP Signaling in Neutrophils	0.623	0.0185	PRKCA,FPR1
Sphingosine-1-phosphate Signaling	0.617	0.0183	S1PR3,ADCY3
Type I Diabetes Mellitus Signaling	0.611	0.0182	IL1B,MAPK13
Androgen Signaling	0.606	0.018	SMAD3,PRKCA
Role of NANOG in Mammalian Embryonic Stem Cell Pluripotency	0.606	0.018	SMO,WNT5A
Retinoate Biosynthesis I	0.605	0.0303	AKR1C3
B Cell Development	0.594	0.0294	CD79A
Inhibition of Angiogenesis by TSP1	0.594	0.0294	MAPK13
Coagulation System	0.583	0.0286	A2M
Cell Cycle Regulation by BTG Family Proteins	0.583	0.0286	E2F5
IL-17A Signaling in Fibroblasts	0.583	0.0286	MAPK13
14-3-3-mediated Signaling	0.574	0.0171	TUBB2B,PRKCA
p38 MAPK Signaling	0.574	0.0171	IL1B,MAPK13
Synaptic Long Term Potentiation	0.563	0.0168	PPP1CB,PRKCA
P2Y Purigenic Receptor Signaling Pathway	0.563	0.0168	ADCY3,PRKCA
Estrogen Biosynthesis	0.562	0.027	AKR1C3
Antigen Presentation Pathway	0.562	0.027	PSMB9
April Mediated Signaling	0.552	0.0263	MAPK13
Atherosclerosis Signaling	0.543	0.0163	CXCL12,IL1B
Docosahexaenoic Acid (DHA) Signaling	0.543	0.0256	IL1B
B Cell Activating Factor Signaling	0.534	0.025	MAPK13
Mechanisms of Viral Exit from Host Cells	0.525	0.0244	PRKCA
Cardiac Hypertrophy Signaling	0.521	0.0135	IRS1,ADCY3,MAPK13
Cellular Effects of Sildenafil (Viagra)	0.515	0.0155	ADCY3,PPP1CB
Ovarian Cancer Signaling	0.507	0.0153	SMO,WNT5A
Role of IL-17F in Allergic Inflammatory Airway Diseases	0.499	0.0227	IL1B
iNOS Signaling	0.499	0.0227	MAPK13
Serotonin Receptor Signaling	0.499	0.0227	ADCY3
Cardiac β-adrenergic Signaling	0.498	0.015	ADCY3,PPP1CB
Role of Hypercytokinemia/hyperchemokinemia in the Pathogenesis of Influenza	0.491	0.0222	IL1B
IL-12 Signaling and Production in Macrophages	0.489	0.0148	MAPK13,PRKCA
Role of Oct4 in Mammalian Embryonic Stem Cell Pluripotency	0.483	0.0217	ETS2
nNOS Signaling in Neurons	0.476	0.0213	PRKCA
Graft-versus-Host Disease Signaling	0.468	0.0208	IL1B
Synaptic Long Term Depression	0.461	0.0141	LYN,PRKCA
Regulation of eIF4 and p70S6K Signaling	0.449	0.0138	IRS1,MAPK13
Amyloid Processing	0.447	0.0196	MAPK13
Primary Immunodeficiency Signaling	0.441	0.0192	CD79A
Role of IL-17A in Arthritis	0.428	0.0185	MAPK13
Aldosterone Signaling in Epithelial Cells	0.423	0.0132	SCNN1G,PRKCA
Role of CHK Proteins in Cell Cycle Checkpoint Control	0.421	0.0182	E2F5
Role of Cytokines in Mediating Communication between Immune Cells	0.415	0.0179	IL1B
Tec Kinase Signaling	0.403	0.0127	LYN,PRKCA
ATM Signaling	0.398	0.0169	MAPK13
Germ Cell-Sertoli Cell Junction Signaling	0.396	0.0125	A2M,TUBB2B
ErbB4 Signaling	0.392	0.0167	PRKCA
Nicotine Degradation II	0.392	0.0167	FMO2
Role of BRCA1 in DNA Damage Response	0.387	0.0164	E2F5
GM-CSF Signaling	0.381	0.0161	LYN
Eicosanoid Signaling	0.376	0.0159	AKR1C3
Tight Junction Signaling	0.374	0.012	CLDN11,JAM2
Cdc42 Signaling	0.374	0.012	PPP1CB,MAPK13
Calcium-induced T Lymphocyte Apoptosis	0.371	0.0156	PRKCA
IL-17A Signaling in Airway Cells	0.371	0.0156	MAPK13
Pyridoxal 5'-phosphate Salvage Pathway	0.371	0.0156	GRK5
CD40 Signaling	0.366	0.0154	MAPK13
Non-Small Cell Lung Cancer Signaling	0.366	0.0154	PRKCA
Role of NFAT in Regulation of the Immune Response	0.362	0.0117	LYN,CD79A
CREB Signaling in Neurons	0.362	0.0117	ADCY3,PRKCA
IL-15 Signaling	0.361	0.0152	MAPK13
PXR/RXR Activation	0.356	0.0149	SCD
Erythropoietin Signaling	0.356	0.0149	PRKCA
GABA Receptor Signaling	0.356	0.0149	ADCY3
Remodeling of Epithelial Adherens Junctions	0.352	0.0147	TUBB2B
Macropinocytosis Signaling	0.352	0.0147	PRKCA
Melatonin Signaling	0.342	0.0143	PRKCA
Dendritic Cell Maturation	0.34	0.0112	IL1B,MAPK13
IL-3 Signaling	0.338	0.0141	PRKCA
PEDF Signaling	0.338	0.0141	MAPK13
Caveolar-mediated Endocytosis Signaling	0.333	0.0139	PRKCA
IL-17 Signaling	0.333	0.0139	MAPK13
NF-κB Activation by Viruses	0.329	0.0137	PRKCA
Ephrin B Signaling	0.329	0.0137	CXCL12
STAT3 Pathway	0.329	0.0137	MAPK13
TREM1 Signaling	0.325	0.0135	IL1B
FLT3 Signaling in Hematopoietic Progenitor Cells	0.325	0.0135	MAPK13
Leptin Signaling in Obesity	0.325	0.0135	ADCY3
HER-2 Signaling in Breast Cancer	0.317	0.0132	PRKCA
VEGF Family Ligand-Receptor Interactions	0.317	0.0132	PRKCA
IL-4 Signaling	0.317	0.0132	IRS1
BMP signaling pathway	0.317	0.0132	MAPK13
PDGF Signaling	0.313	0.013	PRKCA
Cyclins and Cell Cycle Regulation	0.309	0.0128	E2F5
Regulation of IL-2 Expression in Activated and Anergic T Lymphocytes	0.305	0.0127	SMAD3
Ceramide Signaling	0.301	0.0125	S1PR3
Melanocyte Development and Pigmentation Signaling	0.286	0.0119	ADCY3
Integrin Signaling	0.283	0.0099	TSPAN5,PPP1CB
Neuregulin Signaling	0.273	0.0114	PRKCA
G Beta Gamma Signaling	0.273	0.0114	PRKCA
RANK Signaling in Osteoclasts	0.273	0.0114	MAPK13
Virus Entry via Endocytic Pathways	0.27	0.0112	PRKCA
Apoptosis Signaling	0.27	0.0112	PRKCA
Regulation of Actin-based Motility by Rho	0.263	0.011	PPP1CB
Communication between Innate and Adaptive Immune Cells	0.263	0.011	IL1B
VEGF Signaling	0.263	0.011	PRKCA
Salvage Pathways of Pyrimidine Ribonucleotides	0.254	0.0106	GRK5
SAPK/JNK Signaling	0.254	0.0106	IRS1
PPAR Signaling	0.254	0.0106	IL1B
Antioxidant Action of Vitamin C	0.245	0.0103	MAPK13
Telomerase Signaling	0.239	0.0101	ETS2
Neuropathic Pain Signaling In Dorsal Horn Neurons	0.237	0.01	PRKCA
Paxillin Signaling	0.231	0.0098	MAPK13
HIF1α Signaling	0.229	0.00971	MAPK13
Huntington's Disease Signaling	0.228	0.0087	PENK,PRKCA
Gαs Signaling	0.214	0.00917	ADCY3
Natural Killer Cell Signaling	0.211	0.00909	PRKCA
