# Supplementary material for: Small non-coding RNA deregulation in endometrial carcinogenesis
Source: Oncotarget. 2015 Feb 28;6(7):4677–91. doi: 10.18632/oncotarget.2911 (PMC4467107; doi:10.18632/oncotarget.2911)
Supplement: Supplementary file 9 [file oncotarget-06-4677-s009.xlsx]

## Sheet: Sheet0
Supplementary Table 8: 127 known miRNAs identified in the signature, grouped in 79 miRNA families (sharing the same seed region) and the corresponding 8418 putative mRNA target. 909 mRNA target with |FC|≥ 1.5 and p-value 0.001 in hyperplastic and/or tumor tissues were considered as differentially expressed (Bold). The file includes miRNAs and target mRNAs fold-change values and Ingenuity Canonica…
miRNAs				Target mRNAs
ID	Symbol	Fold-change		Confidence	ID	Symbol	Fold-change		Ingenuity Canonical Pathways
		H vs N	T vs N				H vs N	T vs N
hsa-let-7c-5p	let-7a-5p (and other miRNAs w/seed GAGGUAG)	-1.59	-2.7	High (predicted)	TGFBR3	TGFBR3	-2.46	-3.283	Epithelial Adherens Junction Signaling Factors Promoting Cardiogenesis in Vertebrates NF-κB Signaling PPARα/RXRα Activation PTEN Signaling STAT3 Pathway Sertoli Cell-Sertoli Cell Junction Signaling Wnt/β-catenin Signaling
hsa-let-7c-5p	let-7a-5p (and other miRNAs w/seed GAGGUAG)	-1.59	-2.7	High (predicted)	DKK3	DKK3	-1.5	-2.706	Role of Macrophages, Fibroblasts and Endothelial Cells in Rheumatoid Arthritis Role of Osteoblasts, Osteoclasts and Chondrocytes in Rheumatoid Arthritis Wnt/β-catenin Signaling
hsa-let-7c-5p	let-7a-5p (and other miRNAs w/seed GAGGUAG)	-1.59	-2.7	High (predicted)	FZD4	FZD4	-1.604	-2.081	Axonal Guidance Signaling Basal Cell Carcinoma Signaling Colorectal Cancer Metastasis Signaling Factors Promoting Cardiogenesis in Vertebrates Glioblastoma Multiforme Signaling Human Embryonic Stem Cell Pluripotency Molecular Mechanisms of Cancer Mouse Embryonic Stem Cell Pluripotency Ovarian Cancer Signaling Regulation of the Epithelial-Mesenchymal Transition Pathway Role of Macrophages, Fibrobl…
hsa-let-7c-5p	let-7a-5p (and other miRNAs w/seed GAGGUAG)	-1.59	-2.7	High (predicted)	DPYSL3	DPYSL3	-5.096	-3.799	Semaphorin Signaling in Neurons
hsa-let-7c-5p	let-7a-5p (and other miRNAs w/seed GAGGUAG)	-1.59	-2.7	High (predicted)	PTPRD	PTPRD	-1.68	-2.309	Protein Kinase A Signaling
hsa-let-7c-5p	let-7a-5p (and other miRNAs w/seed GAGGUAG)	-1.59	-2.7	High (predicted)	GATM	GATM	-4.131	-3.975	Glycine Degradation (Creatine Biosynthesis)
hsa-let-7c-5p	let-7a-5p (and other miRNAs w/seed GAGGUAG)	-1.59	-2.7	High (predicted)	RAB8B	RAB8B	-1.756	-2.115	Germ Cell-Sertoli Cell Junction Signaling Sertoli Cell-Sertoli Cell Junction Signaling
hsa-let-7c-5p	let-7a-5p (and other miRNAs w/seed GAGGUAG)	-1.59	-2.7	Experimentally Observed,High (predicted)	THBS1	THBS1	-1.599	-2.094	Bladder Cancer Signaling Inhibition of Angiogenesis by TSP1 p53 Signaling
hsa-let-7c-5p	let-7a-5p (and other miRNAs w/seed GAGGUAG)	-1.59	-2.7	High (predicted)	ADAMTS5	ADAMTS5	-2.002	-1.835	Axonal Guidance Signaling Role of Osteoblasts, Osteoclasts and Chondrocytes in Rheumatoid Arthritis
hsa-let-7c-5p	let-7a-5p (and other miRNAs w/seed GAGGUAG)	-1.59	-2.7	Experimentally Observed,High (predicted)	COL1A2	COL1A2	-1.71	-2.855	Atherosclerosis Signaling Dendritic Cell Maturation Hepatic Fibrosis / Hepatic Stellate Cell Activation Intrinsic Prothrombin Activation Pathway
hsa-let-7c-5p	let-7a-5p (and other miRNAs w/seed GAGGUAG)	-1.59	-2.7	High (predicted)	COL1A1	COL1A1	-1.57	-4.66	Atherosclerosis Signaling Dendritic Cell Maturation Hepatic Fibrosis / Hepatic Stellate Cell Activation IL-6 Signaling Intrinsic Prothrombin Activation Pathway Role of Osteoblasts, Osteoclasts and Chondrocytes in Rheumatoid Arthritis
hsa-let-7c-5p	let-7a-5p (and other miRNAs w/seed GAGGUAG)	-1.59	-2.7	High (predicted)	CCND2	CCND2	-2.136	-3.014	Aryl Hydrocarbon Receptor Signaling Cell Cycle: G1/S Checkpoint Regulation Cyclins and Cell Cycle Regulation GADD45 Signaling IL-8 Signaling Molecular Mechanisms of Cancer p53 Signaling
hsa-let-7c-5p	let-7a-5p (and other miRNAs w/seed GAGGUAG)	-1.59	-2.7	High (predicted)	IGF1	IGF1	-1.601	-3.397	Amyotrophic Lateral Sclerosis Signaling Axonal Guidance Signaling Cardiac Hypertrophy Signaling Clathrin-mediated Endocytosis Signaling Estrogen-Dependent Breast Cancer Signaling Glioblastoma Multiforme Signaling Glioma Signaling Growth Hormone Signaling Hepatic Fibrosis / Hepatic Stellate Cell Activation Huntington's Disease Signaling IGF-1 Signaling Myc Mediated Apoptosis Signaling RhoA Signali…
hsa-let-7c-5p	let-7a-5p (and other miRNAs w/seed GAGGUAG)	-1.59	-2.7	Experimentally Observed	HMOX1	HMOX1	-1.674	-1.86	Acute Phase Response Signaling Antioxidant Action of Vitamin C Choline Biosynthesis III Endothelin-1 Signaling Fcγ Receptor-mediated Phagocytosis in Macrophages and Monocytes Gαq Signaling Heme Degradation IL-10 Signaling IL-8 Signaling NRF2-mediated Oxidative Stress Response Pancreatic Adenocarcinoma Signaling Phospholipase C Signaling Phospholipases Xenobiotic Metabolism Signaling mTOR Signaling
hsa-let-7c-5p	let-7a-5p (and other miRNAs w/seed GAGGUAG)	-1.59	-2.7	High (predicted)	ANGPTL2	ANGPTL2	-1.668	-3.101
hsa-let-7c-5p	let-7a-5p (and other miRNAs w/seed GAGGUAG)	-1.59	-2.7	High (predicted)	BNC2	BNC2	-2.863	-3.429
hsa-let-7c-5p	let-7a-5p (and other miRNAs w/seed GAGGUAG)	-1.59	-2.7	High (predicted)	COL14A1	COL14A1	-1.512	-1.846
hsa-let-7c-5p	let-7a-5p (and other miRNAs w/seed GAGGUAG)	-1.59	-2.7	High (predicted)	HOXA9	HOXA9	-2.258	-2.521
hsa-let-7c-5p	let-7a-5p (and other miRNAs w/seed GAGGUAG)	-1.59	-2.7	High (predicted)	IGDCC4	IGDCC4	-1.662	-1.628
hsa-let-7c-5p	let-7a-5p (and other miRNAs w/seed GAGGUAG)	-1.59	-2.7	High (predicted)	ISLR	ISLR	-1.561	-2.344
hsa-let-7c-5p	let-7a-5p (and other miRNAs w/seed GAGGUAG)	-1.59	-2.7	High (predicted)	MOBKL2B	MOB3B	-1.68	-1.757
hsa-let-7c-5p	let-7a-5p (and other miRNAs w/seed GAGGUAG)	-1.59	-2.7	High (predicted)	NID2	NID2	-1.538	-1.535
hsa-let-7c-5p	let-7a-5p (and other miRNAs w/seed GAGGUAG)	-1.59	-2.7	High (predicted)	NRK	NRK	-1.602	-1.546
hsa-let-7c-5p	let-7a-5p (and other miRNAs w/seed GAGGUAG)	-1.59	-2.7	High (predicted)	NYNRIN	NYNRIN	-1.716	-1.965
hsa-let-7c-5p	let-7a-5p (and other miRNAs w/seed GAGGUAG)	-1.59	-2.7	High (predicted)	PBX3	PBX3	-2.715	-3.849
hsa-let-7c-5p	let-7a-5p (and other miRNAs w/seed GAGGUAG)	-1.59	-2.7	High (predicted)	PLCXD3	PLCXD3	-3.372	-4.55
hsa-let-7c-5p	let-7a-5p (and other miRNAs w/seed GAGGUAG)	-1.59	-2.7	High (predicted)	SULF2	SULF2	-1.544	-2.233
hsa-let-7c-5p	let-7a-5p (and other miRNAs w/seed GAGGUAG)	-1.59	-2.7	High (predicted)	TMEM26	TMEM26	-1.533	-2.07
hsa-let-7c-5p	let-7a-5p (and other miRNAs w/seed GAGGUAG)	-1.59	-2.7	High (predicted)	TRIB2	TRIB2	-1.553	-1.862
hsa-let-7c-5p	let-7a-5p (and other miRNAs w/seed GAGGUAG)	-1.59	-2.7	High (predicted)	TSPYL5	TSPYL5	-1.62	-1.945
hsa-miR-100-5p	miR-100-5p (and other miRNAs w/seed ACCCGUA)	-1.79	-2.87	High (predicted)	CLDN11	CLDN11	-8.824	-8.644	Agranulocyte Adhesion and Diapedesis Granulocyte Adhesion and Diapedesis Leukocyte Extravasation Signaling Sertoli Cell-Sertoli Cell Junction Signaling Tight Junction Signaling
hsa-miR-100-5p	miR-100-5p (and other miRNAs w/seed ACCCGUA)	-1.79	-2.87	High (predicted)	TRIB2	TRIB2	-1.553	-1.862
hsa-miR-107	miR-103-3p (and other miRNAs w/seed GCAGCAU)	2.34	5.5	High (predicted)	TGFBR3	TGFBR3	-2.46	-3.283	Epithelial Adherens Junction Signaling Factors Promoting Cardiogenesis in Vertebrates NF-κB Signaling PPARα/RXRα Activation PTEN Signaling STAT3 Pathway Sertoli Cell-Sertoli Cell Junction Signaling Wnt/β-catenin Signaling
hsa-miR-107	miR-103-3p (and other miRNAs w/seed GCAGCAU)	2.34	5.5	High (predicted)	TLE4	TLE4	-1.618	-2.18	Wnt/β-catenin Signaling
hsa-miR-107	miR-103-3p (and other miRNAs w/seed GCAGCAU)	2.34	5.5	High (predicted)	FZD4	FZD4	-1.604	-2.081	Axonal Guidance Signaling Basal Cell Carcinoma Signaling Colorectal Cancer Metastasis Signaling Factors Promoting Cardiogenesis in Vertebrates Glioblastoma Multiforme Signaling Human Embryonic Stem Cell Pluripotency Molecular Mechanisms of Cancer Mouse Embryonic Stem Cell Pluripotency Ovarian Cancer Signaling Regulation of the Epithelial-Mesenchymal Transition Pathway Role of Macrophages, Fibrobl…
hsa-miR-107	miR-103-3p (and other miRNAs w/seed GCAGCAU)	2.34	5.5	High (predicted)	WASF3	WASF3	-1.587	-1.937	Signaling by Rho Family GTPases
hsa-miR-107	miR-103-3p (and other miRNAs w/seed GCAGCAU)	2.34	5.5	High (predicted)	DPYSL3	DPYSL3	-5.096	-3.799	Semaphorin Signaling in Neurons
hsa-miR-107	miR-103-3p (and other miRNAs w/seed GCAGCAU)	2.34	5.5	High (predicted)	TSPAN5	TSPAN5	-2.128	-2.221	Integrin Signaling
hsa-miR-107	miR-103-3p (and other miRNAs w/seed GCAGCAU)	2.34	5.5	High (predicted)	FERMT2	FERMT2	-1.545	-1.914	ILK Signaling
hsa-miR-107	miR-103-3p (and other miRNAs w/seed GCAGCAU)	2.34	5.5	High (predicted)	THY1	THY1	-1.665	-3.512	Granulocyte Adhesion and Diapedesis Leukocyte Extravasation Signaling
hsa-miR-107	miR-103-3p (and other miRNAs w/seed GCAGCAU)	2.34	5.5	High (predicted)	DLG4	DLG4	-1.646	-1.899	Glutamate Receptor Signaling Huntington's Disease Signaling Neuregulin Signaling nNOS Signaling in Neurons
hsa-miR-107	miR-103-3p (and other miRNAs w/seed GCAGCAU)	2.34	5.5	High (predicted)	ABI3BP	ABI3BP	-1.634	-2.057
hsa-miR-107	miR-103-3p (and other miRNAs w/seed GCAGCAU)	2.34	5.5	High (predicted)	AQP11	AQP11	-1.622	-1.689
hsa-miR-107	miR-103-3p (and other miRNAs w/seed GCAGCAU)	2.34	5.5	High (predicted)	GPR124	GPR124	-1.604	-2.353
hsa-miR-107	miR-103-3p (and other miRNAs w/seed GCAGCAU)	2.34	5.5	High (predicted)	LEPREL1	LEPREL1	-1.519	-2.301
hsa-miR-107	miR-103-3p (and other miRNAs w/seed GCAGCAU)	2.34	5.5	High (predicted)	OLFM1	OLFM1	-1.935	-3.487
hsa-miR-107	miR-103-3p (and other miRNAs w/seed GCAGCAU)	2.34	5.5	High (predicted)	PDK4	PDK4	-1.663	-2.16
hsa-miR-107	miR-103-3p (and other miRNAs w/seed GCAGCAU)	2.34	5.5	High (predicted)	ZFPM2	ZFPM2	-2.322	-2.49
hsa-miR-10b-5p	miR-10a-5p (and other miRNAs w/seed ACCCUGU)	-1.77	-3.17	High (predicted)	NFIX	NFIX	-2.287	-2.567	Aryl Hydrocarbon Receptor Signaling
hsa-miR-10b-5p	miR-10a-5p (and other miRNAs w/seed ACCCUGU)	-1.77	-3.17	High (predicted)	FLRT2	FLRT2	-2.431	-2.455
hsa-miR-10b-5p	miR-10a-5p (and other miRNAs w/seed ACCCUGU)	-1.77	-3.17	High (predicted)	IGDCC4	IGDCC4	-1.662	-1.628
hsa-miR-10b-5p	miR-10a-5p (and other miRNAs w/seed ACCCUGU)	-1.77	-3.17	High (predicted)	MOBKL2B	MOB3B	-1.68	-1.757
hsa-miR-10b-5p	miR-10a-5p (and other miRNAs w/seed ACCCUGU)	-1.77	-3.17	High (predicted)	SIGLEC11	SIGLEC11	-4.579	-5.019
hsa-miR-1285-3p	miR-1285-3p (and other miRNAs w/seed CUGGGCA)	4.3	8.47	High (predicted)	TRPC1	TRPC1	-1.67	-1.748	Calcium Signaling
hsa-miR-1285-3p	miR-1285-3p (and other miRNAs w/seed CUGGGCA)	4.3	8.47	High (predicted)	DPYSL2	DPYSL2	-1.612	-2.982	Axonal Guidance Signaling Semaphorin Signaling in Neurons Thymine Degradation Uracil Degradation II (Reductive)
hsa-miR-1285-3p	miR-1285-3p (and other miRNAs w/seed CUGGGCA)	4.3	8.47	High (predicted)	CLDN11	CLDN11	-8.824	-8.644	Agranulocyte Adhesion and Diapedesis Granulocyte Adhesion and Diapedesis Leukocyte Extravasation Signaling Sertoli Cell-Sertoli Cell Junction Signaling Tight Junction Signaling
hsa-miR-1285-3p	miR-1285-3p (and other miRNAs w/seed CUGGGCA)	4.3	8.47	High (predicted)	YAP1	YAP1	-1.514	-1.632	14-3-3-mediated Signaling ErbB4 Signaling
hsa-miR-1285-3p	miR-1285-3p (and other miRNAs w/seed CUGGGCA)	4.3	8.47	High (predicted)	ANKRD29	ANKRD29	-1.514	-2.165
hsa-miR-1285-3p	miR-1285-3p (and other miRNAs w/seed CUGGGCA)	4.3	8.47	High (predicted)	C3orf72	C3orf72	-2.871	-5.135
hsa-miR-1301-3p	miR-1301-3p (and other miRNAs w/seed UGCAGCU)	2.92	9.83	High (predicted)	PMEPA1	PMEPA1	-1.588	-2.781	TGF-β Signaling
hsa-miR-1301-3p	miR-1301-3p (and other miRNAs w/seed UGCAGCU)	2.92	9.83	High (predicted)	APOD	APOD	-1.679	-4.304	Atherosclerosis Signaling Clathrin-mediated Endocytosis Signaling FXR/RXR Activation IL-12 Signaling and Production in Macrophages LXR/RXR Activation Production of Nitric Oxide and Reactive Oxygen Species in Macrophages
hsa-miR-1301-3p	miR-1301-3p (and other miRNAs w/seed UGCAGCU)	2.92	9.83	High (predicted),Moderate (predicted)	FNDC5	FNDC5	-1.645	-1.838
hsa-miR-1301-3p	miR-1301-3p (and other miRNAs w/seed UGCAGCU)	2.92	9.83	High (predicted)	IGDCC4	IGDCC4	-1.662	-1.628
hsa-miR-130b-3p	miR-130a-3p (and other miRNAs w/seed AGUGCAA)	16.6	11.87	High (predicted)	FRZB	FRZB	-1.861	-1.641	Role of Macrophages, Fibroblasts and Endothelial Cells in Rheumatoid Arthritis Role of Osteoblasts, Osteoclasts and Chondrocytes in Rheumatoid Arthritis Wnt/β-catenin Signaling
hsa-miR-130b-3p	miR-130a-3p (and other miRNAs w/seed AGUGCAA)	16.6	11.87	High (predicted)	PMEPA1	PMEPA1	-1.588	-2.781	TGF-β Signaling
hsa-miR-130b-3p	miR-130a-3p (and other miRNAs w/seed AGUGCAA)	16.6	11.87	High (predicted)	ZAK	ZAK	-1.504	-1.986	SAPK/JNK Signaling Sertoli Cell-Sertoli Cell Junction Signaling
hsa-miR-130b-3p	miR-130a-3p (and other miRNAs w/seed AGUGCAA)	16.6	11.87	High (predicted)	ZEB2	ZEB2	-1.516	-1.757	Regulation of the Epithelial-Mesenchymal Transition Pathway
hsa-miR-130b-3p	miR-130a-3p (and other miRNAs w/seed AGUGCAA)	16.6	11.87	High (predicted)	PTPRD	PTPRD	-1.68	-2.309	Protein Kinase A Signaling
hsa-miR-130b-3p	miR-130a-3p (and other miRNAs w/seed AGUGCAA)	16.6	11.87	High (predicted)	FERMT2	FERMT2	-1.545	-1.914	ILK Signaling
hsa-miR-130b-3p	miR-130a-3p (and other miRNAs w/seed AGUGCAA)	16.6	11.87	High (predicted)	COL6A3	COL6A3	-1.891	-4.451	Hepatic Fibrosis / Hepatic Stellate Cell Activation TR/RXR Activation
hsa-miR-130b-3p	miR-130a-3p (and other miRNAs w/seed AGUGCAA)	16.6	11.87	High (predicted)	IGFBP5	IGFBP5	-1.904	-3.843	Hepatic Fibrosis / Hepatic Stellate Cell Activation IGF-1 Signaling VDR/RXR Activation
hsa-miR-130b-3p	miR-130a-3p (and other miRNAs w/seed AGUGCAA)	16.6	11.87	High (predicted)	TIMP2	TIMP2	-2.006	-2.994	Glioma Invasiveness Signaling Hepatic Fibrosis / Hepatic Stellate Cell Activation Inhibition of Matrix Metalloproteases Leukocyte Extravasation Signaling
hsa-miR-130b-3p	miR-130a-3p (and other miRNAs w/seed AGUGCAA)	16.6	11.87	High (predicted)	PDGFRA	PDGFRA	-2.006	-3.464	Glioblastoma Multiforme Signaling Glioma Signaling Hepatic Fibrosis / Hepatic Stellate Cell Activation Human Embryonic Stem Cell Pluripotency NF-κB Signaling PAK Signaling PDGF Signaling PPAR Signaling PTEN Signaling STAT3 Pathway Sphingosine-1-phosphate Signaling
hsa-miR-130b-3p	miR-130a-3p (and other miRNAs w/seed AGUGCAA)	16.6	11.87	High (predicted)	CHST15	CHST15	-1.516	-2.147	Chondroitin Sulfate Biosynthesis Chondroitin Sulfate Biosynthesis (Late Stages) Dermatan Sulfate Biosynthesis Dermatan Sulfate Biosynthesis (Late Stages) Heparan Sulfate Biosynthesis Heparan Sulfate Biosynthesis (Late Stages) LPS/IL-1 Mediated Inhibition of RXR Function Xenobiotic Metabolism Signaling
hsa-miR-130b-3p	miR-130a-3p (and other miRNAs w/seed AGUGCAA)	16.6	11.87	High (predicted)	ENPP6	ENPP6	-2.063	-1.935	Cardiac β-adrenergic Signaling G-Protein Coupled Receptor Signaling Protein Kinase A Signaling Relaxin Signaling cAMP-mediated signaling tRNA Splicing
hsa-miR-130b-3p	miR-130a-3p (and other miRNAs w/seed AGUGCAA)	16.6	11.87	High (predicted)	PDE7B	PDE7B	-1.838	-2.339	Cardiac β-adrenergic Signaling G-Protein Coupled Receptor Signaling Protein Kinase A Signaling Relaxin Signaling cAMP-mediated signaling tRNA Splicing
hsa-miR-130b-3p	miR-130a-3p (and other miRNAs w/seed AGUGCAA)	16.6	11.87	High (predicted)	DPYSL2	DPYSL2	-1.612	-2.982	Axonal Guidance Signaling Semaphorin Signaling in Neurons Thymine Degradation Uracil Degradation II (Reductive)
hsa-miR-130b-3p	miR-130a-3p (and other miRNAs w/seed AGUGCAA)	16.6	11.87	High (predicted)	IGF1	IGF1	-1.601	-3.397	Amyotrophic Lateral Sclerosis Signaling Axonal Guidance Signaling Cardiac Hypertrophy Signaling Clathrin-mediated Endocytosis Signaling Estrogen-Dependent Breast Cancer Signaling Glioblastoma Multiforme Signaling Glioma Signaling Growth Hormone Signaling Hepatic Fibrosis / Hepatic Stellate Cell Activation Huntington's Disease Signaling IGF-1 Signaling Myc Mediated Apoptosis Signaling RhoA Signali…
hsa-miR-130b-3p	miR-130a-3p (and other miRNAs w/seed AGUGCAA)	16.6	11.87	High (predicted)	CXCL12	CXCL12	-1.722	-2.682	Agranulocyte Adhesion and Diapedesis Atherosclerosis Signaling Axonal Guidance Signaling CXCR4 Signaling Chemokine Signaling Ephrin B Signaling Ephrin Receptor Signaling Granulocyte Adhesion and Diapedesis Leukocyte Extravasation Signaling Role of Macrophages, Fibroblasts and Endothelial Cells in Rheumatoid Arthritis
hsa-miR-130b-3p	miR-130a-3p (and other miRNAs w/seed AGUGCAA)	16.6	11.87	High (predicted)	KIT	KIT	-1.777	-1.726	Acute Myeloid Leukemia Signaling Melanocyte Development and Pigmentation Signaling
hsa-miR-130b-3p	miR-130a-3p (and other miRNAs w/seed AGUGCAA)	16.6	11.87	High (predicted)	ARX	ARX	-2.293	-2.253
hsa-miR-130b-3p	miR-130a-3p (and other miRNAs w/seed AGUGCAA)	16.6	11.87	High (predicted)	CMYA5	CMYA5	-1.669	-1.803
hsa-miR-130b-3p	miR-130a-3p (and other miRNAs w/seed AGUGCAA)	16.6	11.87	High (predicted)	HOXC8	HOXC8	-2.201	-2.155
hsa-miR-130b-3p	miR-130a-3p (and other miRNAs w/seed AGUGCAA)	16.6	11.87	High (predicted)	KIAA1210	KIAA1210	-2.317	-3.91
hsa-miR-130b-3p	miR-130a-3p (and other miRNAs w/seed AGUGCAA)	16.6	11.87	High (predicted)	KLHDC8A	KLHDC8A	-2.246	-2.409
hsa-miR-130b-3p	miR-130a-3p (and other miRNAs w/seed AGUGCAA)	16.6	11.87	High (predicted)	LRP4	LRP4	-1.54	-1.5
hsa-miR-130b-3p	miR-130a-3p (and other miRNAs w/seed AGUGCAA)	16.6	11.87	High (predicted)	MOBKL2B	MOB3B	-1.68	-1.757
hsa-miR-130b-3p	miR-130a-3p (and other miRNAs w/seed AGUGCAA)	16.6	11.87	High (predicted)	NAP1L3	NAP1L3	-1.779	-1.925
hsa-miR-130b-3p	miR-130a-3p (and other miRNAs w/seed AGUGCAA)	16.6	11.87	High (predicted)	PRNP	PRNP	-1.625	-2.091
hsa-miR-130b-3p	miR-130a-3p (and other miRNAs w/seed AGUGCAA)	16.6	11.87	High (predicted)	RASSF2	RASSF2	-1.666	-2.255
hsa-miR-130b-3p	miR-130a-3p (and other miRNAs w/seed AGUGCAA)	16.6	11.87	High (predicted)	SH3PXD2A	SH3PXD2A	-1.813	-3.291
hsa-miR-130b-3p	miR-130a-3p (and other miRNAs w/seed AGUGCAA)	16.6	11.87	High (predicted)	SMOC2	SMOC2	-2.094	-2.818
hsa-miR-130b-3p	miR-130a-3p (and other miRNAs w/seed AGUGCAA)	16.6	11.87	Experimentally Observed,High (predicted)	ZFPM2	ZFPM2	-2.322	-2.49
hsa-miR-134-5p	miR-3118 (and other miRNAs w/seed GUGACUG)	-1.46	-4.65	High (predicted)	PTCH1	PTCH1	-1.579	-1.577	Axonal Guidance Signaling Basal Cell Carcinoma Signaling Corticotropin Releasing Hormone Signaling Molecular Mechanisms of Cancer Protein Kinase A Signaling Sonic Hedgehog Signaling
hsa-miR-134-5p	miR-3118 (and other miRNAs w/seed GUGACUG)	-1.46	-4.65	High (predicted)	PLD1	PLD1	-1.512	-1.612	Antioxidant Action of Vitamin C Choline Biosynthesis III Endothelin-1 Signaling Fcγ Receptor-mediated Phagocytosis in Macrophages and Monocytes Gαq Signaling IL-8 Signaling Pancreatic Adenocarcinoma Signaling Phospholipase C Signaling Phospholipases Rac Signaling RhoA Signaling Signaling by Rho Family GTPases mTOR Signaling p70S6K Signaling
hsa-miR-134-5p	miR-3118 (and other miRNAs w/seed GUGACUG)	-1.46	-4.65	High (predicted)	BNC2	BNC2	-2.863	-3.429
hsa-miR-134-5p	miR-3118 (and other miRNAs w/seed GUGACUG)	-1.46	-4.65	High (predicted)	TCF21	TCF21	-4.942	-5.216
hsa-miR-135b-5p	miR-135a-5p (and other miRNAs w/seed AUGGCUU)	2.49	12.31	High (predicted)	SFRP4	SFRP4	-1.747	-5.541	Role of Macrophages, Fibroblasts and Endothelial Cells in Rheumatoid Arthritis Role of Osteoblasts, Osteoclasts and Chondrocytes in Rheumatoid Arthritis Wnt/β-catenin Signaling
hsa-miR-135b-5p	miR-135a-5p (and other miRNAs w/seed AUGGCUU)	2.49	12.31	High (predicted)	PTPRD	PTPRD	-1.68	-2.309	Protein Kinase A Signaling
hsa-miR-135b-5p	miR-135a-5p (and other miRNAs w/seed AUGGCUU)	2.49	12.31	High (predicted)	FERMT2	FERMT2	-1.545	-1.914	ILK Signaling
hsa-miR-135b-5p	miR-135a-5p (and other miRNAs w/seed AUGGCUU)	2.49	12.31	High (predicted)	COL5A1	COL5A1	-2.17	-5.415	Hepatic Fibrosis / Hepatic Stellate Cell Activation
hsa-miR-135b-5p	miR-135a-5p (and other miRNAs w/seed AUGGCUU)	2.49	12.31	High (predicted)	EDNRA	EDNRA	-2.201	-3.504	Endothelin-1 Signaling Hepatic Fibrosis / Hepatic Stellate Cell Activation Ovarian Cancer Signaling
hsa-miR-135b-5p	miR-135a-5p (and other miRNAs w/seed AUGGCUU)	2.49	12.31	High (predicted)	PDE7B	PDE7B	-1.838	-2.339	Cardiac β-adrenergic Signaling G-Protein Coupled Receptor Signaling Protein Kinase A Signaling Relaxin Signaling cAMP-mediated signaling tRNA Splicing
hsa-miR-135b-5p	miR-135a-5p (and other miRNAs w/seed AUGGCUU)	2.49	12.31	High (predicted)	TRPC1	TRPC1	-1.67	-1.748	Calcium Signaling
hsa-miR-135b-5p	miR-135a-5p (and other miRNAs w/seed AUGGCUU)	2.49	12.31	High (predicted)	ADAMTS9	ADAMTS9	-1.701	-4.013	Axonal Guidance Signaling
hsa-miR-135b-5p	miR-135a-5p (and other miRNAs w/seed AUGGCUU)	2.49	12.31	High (predicted)	CCND2	CCND2	-2.136	-3.014	Aryl Hydrocarbon Receptor Signaling Cell Cycle: G1/S Checkpoint Regulation Cyclins and Cell Cycle Regulation GADD45 Signaling IL-8 Signaling Molecular Mechanisms of Cancer p53 Signaling
hsa-miR-135b-5p	miR-135a-5p (and other miRNAs w/seed AUGGCUU)	2.49	12.31	High (predicted)	CXCL12	CXCL12	-1.722	-2.682	Agranulocyte Adhesion and Diapedesis Atherosclerosis Signaling Axonal Guidance Signaling CXCR4 Signaling Chemokine Signaling Ephrin B Signaling Ephrin Receptor Signaling Granulocyte Adhesion and Diapedesis Leukocyte Extravasation Signaling Role of Macrophages, Fibroblasts and Endothelial Cells in Rheumatoid Arthritis
hsa-miR-135b-5p	miR-135a-5p (and other miRNAs w/seed AUGGCUU)	2.49	12.31	High (predicted)	ELK1	ELK1	-1.744	-2.061	14-3-3-mediated Signaling Acute Phase Response Signaling Antiproliferative Role of Somatostatin Receptor 2 April Mediated Signaling B Cell Activating Factor Signaling B Cell Receptor Signaling CREB Signaling in Neurons CXCR4 Signaling Cardiac Hypertrophy Signaling Cholecystokinin/Gastrin-mediated Signaling Corticotropin Releasing Hormone Signaling EGF Signaling ERK/MAPK Signaling Endometrial Canc…
hsa-miR-135b-5p	miR-135a-5p (and other miRNAs w/seed AUGGCUU)	2.49	12.31	High (predicted)	ANGPTL2	ANGPTL2	-1.668	-3.101
hsa-miR-135b-5p	miR-135a-5p (and other miRNAs w/seed AUGGCUU)	2.49	12.31	High (predicted)	FNDC5	FNDC5	-1.645	-1.838
hsa-miR-135b-5p	miR-135a-5p (and other miRNAs w/seed AUGGCUU)	2.49	12.31	High (predicted)	KCTD12	KCTD12	-1.786	-2.032
hsa-miR-135b-5p	miR-135a-5p (and other miRNAs w/seed AUGGCUU)	2.49	12.31	High (predicted)	C7orf41	MTURN	-1.55	-2.311
hsa-miR-135b-5p	miR-135a-5p (and other miRNAs w/seed AUGGCUU)	2.49	12.31	High (predicted)	PLCXD3	PLCXD3	-3.372	-4.55
hsa-miR-135b-5p	miR-135a-5p (and other miRNAs w/seed AUGGCUU)	2.49	12.31	High (predicted)	TMEM26	TMEM26	-1.533	-2.07
hsa-miR-135b-5p	miR-135a-5p (and other miRNAs w/seed AUGGCUU)	2.49	12.31	High (predicted)	ZNF135	ZNF135	-1.522	-1.763
hsa-miR-135b-5p	miR-135a-5p (and other miRNAs w/seed AUGGCUU)	2.49	12.31	High (predicted)	ZNF533	ZNF385B	-1.739	-1.546
hsa-miR-142-3p	miR-142-3p (miRNAs w/seed GUAGUGU)	2.38	4.33	High (predicted)	ZEB2	ZEB2	-1.516	-1.757	Regulation of the Epithelial-Mesenchymal Transition Pathway
hsa-miR-142-3p	miR-142-3p (miRNAs w/seed GUAGUGU)	2.38	4.33	High (predicted)	BNC2	BNC2	-2.863	-3.429
hsa-miR-142-3p	miR-142-3p (miRNAs w/seed GUAGUGU)	2.38	4.33	High (predicted)	RHOBTB3	RHOBTB3	-2.782	-4.273
hsa-miR-142-3p	miR-142-3p (miRNAs w/seed GUAGUGU)	2.38	4.33	High (predicted)	TBC1D2B	TBC1D2B	-1.552	-1.743
hsa-miR-142-5p	miR-142-5p (and other miRNAs w/seed AUAAAGU)	3	5.09	High (predicted)	ZFPM2	ZFPM2	-2.322	-2.49
hsa-miR-143-3p	miR-143-3p (and other miRNAs w/seed GAGAUGA)	-1.39	-3.09	High (predicted)	IGFBP5	IGFBP5	-1.904	-3.843	Hepatic Fibrosis / Hepatic Stellate Cell Activation IGF-1 Signaling VDR/RXR Activation
hsa-miR-143-3p	miR-143-3p (and other miRNAs w/seed GAGAUGA)	-1.39	-3.09	High (predicted)	COL5A1	COL5A1	-2.17	-5.415	Hepatic Fibrosis / Hepatic Stellate Cell Activation
hsa-miR-143-3p	miR-143-3p (and other miRNAs w/seed GAGAUGA)	-1.39	-3.09	High (predicted)	GATM	GATM	-4.131	-3.975	Glycine Degradation (Creatine Biosynthesis)
hsa-miR-143-3p	miR-143-3p (and other miRNAs w/seed GAGAUGA)	-1.39	-3.09	High (predicted)	PDGFRA	PDGFRA	-2.006	-3.464	Glioblastoma Multiforme Signaling Glioma Signaling Hepatic Fibrosis / Hepatic Stellate Cell Activation Human Embryonic Stem Cell Pluripotency NF-κB Signaling PAK Signaling PDGF Signaling PPAR Signaling PTEN Signaling STAT3 Pathway Sphingosine-1-phosphate Signaling
hsa-miR-143-3p	miR-143-3p (and other miRNAs w/seed GAGAUGA)	-1.39	-3.09	High (predicted)	COL1A1	COL1A1	-1.57	-4.66	Atherosclerosis Signaling Dendritic Cell Maturation Hepatic Fibrosis / Hepatic Stellate Cell Activation IL-6 Signaling Intrinsic Prothrombin Activation Pathway Role of Osteoblasts, Osteoclasts and Chondrocytes in Rheumatoid Arthritis
hsa-miR-143-3p	miR-143-3p (and other miRNAs w/seed GAGAUGA)	-1.39	-3.09	High (predicted)	SMAD3	SMAD3	-1.663	-1.924	Androgen Signaling Antiproliferative Role of TOB in T Cell Signaling Cell Cycle: G1/S Checkpoint Regulation Chronic Myeloid Leukemia Signaling Colorectal Cancer Metastasis Signaling Glucocorticoid Receptor Signaling Hepatic Fibrosis / Hepatic Stellate Cell Activation Human Embryonic Stem Cell Pluripotency Molecular Mechanisms of Cancer PPARα/RXRα Activation Pancreatic Adenocarcinoma Signaling Pro…
hsa-miR-143-3p	miR-143-3p (and other miRNAs w/seed GAGAUGA)	-1.39	-3.09	High (predicted)	ASAP3	ASAP3	-1.824	-2.124
hsa-miR-143-3p	miR-143-3p (and other miRNAs w/seed GAGAUGA)	-1.39	-3.09	High (predicted)	FNDC5	FNDC5	-1.645	-1.838
hsa-miR-143-3p	miR-143-3p (and other miRNAs w/seed GAGAUGA)	-1.39	-3.09	High (predicted)	SH3PXD2A	SH3PXD2A	-1.813	-3.291
hsa-miR-143-3p	miR-143-3p (and other miRNAs w/seed GAGAUGA)	-1.39	-3.09	High (predicted)	STMN3	STMN3	-1.764	-2.61
hsa-miR-146a-5p	miR-146a-5p (and other miRNAs w/seed GAGAACU)	2.9	3.46	High (predicted)	WASF3	WASF3	-1.587	-1.937	Signaling by Rho Family GTPases
hsa-miR-146a-5p	miR-146a-5p (and other miRNAs w/seed GAGAACU)	2.9	3.46	Experimentally Observed	PLEKHA4	PLEKHA4	-1.902	-1.702	PI3K Signaling in B Lymphocytes iCOS-iCOSL Signaling in T Helper Cells
hsa-miR-146a-5p	miR-146a-5p (and other miRNAs w/seed GAGAACU)	2.9	3.46	Experimentally Observed,High (predicted)	NFIX	NFIX	-2.287	-2.567	Aryl Hydrocarbon Receptor Signaling
hsa-miR-146a-5p	miR-146a-5p (and other miRNAs w/seed GAGAACU)	2.9	3.46	High (predicted)	RFTN2	RFTN2	-1.934	-2.276
hsa-miR-146a-5p	miR-146a-5p (and other miRNAs w/seed GAGAACU)	2.9	3.46	High (predicted)	RHOBTB3	RHOBTB3	-2.782	-4.273
hsa-miR-146a-5p	miR-146a-5p (and other miRNAs w/seed GAGAACU)	2.9	3.46	Experimentally Observed	TMSB15A	TMSB15A	-1.722	-2.855
hsa-miR-146a-5p	miR-146a-5p (and other miRNAs w/seed GAGAACU)	2.9	3.46	High (predicted)	VASN	VASN	-1.646	-1.919
hsa-miR-148b-3p	miR-148b-3p (and other miRNAs w/seed CAGUGCA)	2.03	3.23	High (predicted)	PTPRD	PTPRD	-1.68	-2.309	Protein Kinase A Signaling
hsa-miR-148b-3p	miR-148b-3p (and other miRNAs w/seed CAGUGCA)	2.03	3.23	High (predicted)	COL6A3	COL6A3	-1.891	-4.451	Hepatic Fibrosis / Hepatic Stellate Cell Activation TR/RXR Activation
hsa-miR-148b-3p	miR-148b-3p (and other miRNAs w/seed CAGUGCA)	2.03	3.23	High (predicted)	ADAMTS5	ADAMTS5	-2.002	-1.835	Axonal Guidance Signaling Role of Osteoblasts, Osteoclasts and Chondrocytes in Rheumatoid Arthritis
hsa-miR-148b-3p	miR-148b-3p (and other miRNAs w/seed CAGUGCA)	2.03	3.23	High (predicted)	NFIX	NFIX	-2.287	-2.567	Aryl Hydrocarbon Receptor Signaling
hsa-miR-148b-3p	miR-148b-3p (and other miRNAs w/seed CAGUGCA)	2.03	3.23	High (predicted)	IGF1	IGF1	-1.601	-3.397	Amyotrophic Lateral Sclerosis Signaling Axonal Guidance Signaling Cardiac Hypertrophy Signaling Clathrin-mediated Endocytosis Signaling Estrogen-Dependent Breast Cancer Signaling Glioblastoma Multiforme Signaling Glioma Signaling Growth Hormone Signaling Hepatic Fibrosis / Hepatic Stellate Cell Activation Huntington's Disease Signaling IGF-1 Signaling Myc Mediated Apoptosis Signaling RhoA Signali…
hsa-miR-148b-3p	miR-148b-3p (and other miRNAs w/seed CAGUGCA)	2.03	3.23	High (predicted)	KIT	KIT	-1.777	-1.726	Acute Myeloid Leukemia Signaling Melanocyte Development and Pigmentation Signaling
hsa-miR-148b-3p	miR-148b-3p (and other miRNAs w/seed CAGUGCA)	2.03	3.23	High (predicted)	AQP11	AQP11	-1.622	-1.689
hsa-miR-148b-3p	miR-148b-3p (and other miRNAs w/seed CAGUGCA)	2.03	3.23	High (predicted)	GAS1	GAS1	-2.235	-2.157
hsa-miR-148b-3p	miR-148b-3p (and other miRNAs w/seed CAGUGCA)	2.03	3.23	High (predicted)	HOXC8	HOXC8	-2.201	-2.155
hsa-miR-148b-3p	miR-148b-3p (and other miRNAs w/seed CAGUGCA)	2.03	3.23	High (predicted)	IGDCC4	IGDCC4	-1.662	-1.628
hsa-miR-148b-3p	miR-148b-3p (and other miRNAs w/seed CAGUGCA)	2.03	3.23	High (predicted)	LAMA4	LAMA4	-1.616	-1.956
hsa-miR-148b-3p	miR-148b-3p (and other miRNAs w/seed CAGUGCA)	2.03	3.23	High (predicted)	LRP4	LRP4	-1.54	-1.5
hsa-miR-148b-3p	miR-148b-3p (and other miRNAs w/seed CAGUGCA)	2.03	3.23	High (predicted)	MUM1L1	MUM1L1	-2.897	-4.034
hsa-miR-148b-3p	miR-148b-3p (and other miRNAs w/seed CAGUGCA)	2.03	3.23	High (predicted)	PDK4	PDK4	-1.663	-2.16
hsa-miR-148b-3p	miR-148b-3p (and other miRNAs w/seed CAGUGCA)	2.03	3.23	High (predicted)	PRNP	PRNP	-1.625	-2.091
hsa-miR-148b-3p	miR-148b-3p (and other miRNAs w/seed CAGUGCA)	2.03	3.23	High (predicted)	SH3PXD2A	SH3PXD2A	-1.813	-3.291
hsa-miR-148b-3p	miR-148b-3p (and other miRNAs w/seed CAGUGCA)	2.03	3.23	High (predicted)	ZFPM2	ZFPM2	-2.322	-2.49
hsa-miR-155-5p	miR-155-5p (miRNAs w/seed UAAUGCU)	1.76	3.93	High (predicted)	TLE4	TLE4	-1.618	-2.18	Wnt/β-catenin Signaling
hsa-miR-155-5p	miR-155-5p (miRNAs w/seed UAAUGCU)	1.76	3.93	High (predicted)	KAT2A	KAT2A	-1.503	-1.585	HMGB1 Signaling
hsa-miR-155-5p	miR-155-5p (miRNAs w/seed UAAUGCU)	1.76	3.93	High (predicted)	ANTXR1	ANTXR1	-1.536	-2.321
hsa-miR-155-5p	miR-155-5p (miRNAs w/seed UAAUGCU)	1.76	3.93	High (predicted)	BNC2	BNC2	-2.863	-3.429
hsa-miR-155-5p	miR-155-5p (miRNAs w/seed UAAUGCU)	1.76	3.93	High (predicted)	IGDCC4	IGDCC4	-1.662	-1.628
hsa-miR-155-5p	miR-155-5p (miRNAs w/seed UAAUGCU)	1.76	3.93	High (predicted)	OGN	OGN	-3.232	-3.973
hsa-miR-155-5p	miR-155-5p (miRNAs w/seed UAAUGCU)	1.76	3.93	High (predicted)	OLFML3	OLFML3	-1.797	-2.853
hsa-miR-155-5p	miR-155-5p (miRNAs w/seed UAAUGCU)	1.76	3.93	High (predicted)	PEG3	PEG3	-7.275	-7.573
hsa-miR-155-5p	miR-155-5p (miRNAs w/seed UAAUGCU)	1.76	3.93	High (predicted)	SH3PXD2A	SH3PXD2A	-1.813	-3.291
hsa-miR-155-5p	miR-155-5p (miRNAs w/seed UAAUGCU)	1.76	3.93	High (predicted)	STON1	STON1	-1.606	-1.672
hsa-miR-155-5p	miR-155-5p (miRNAs w/seed UAAUGCU)	1.76	3.93	High (predicted)	TDRD9	TDRD9	-1.743	-2.04
hsa-miR-155-5p	miR-155-5p (miRNAs w/seed UAAUGCU)	1.76	3.93	High (predicted)	TSHZ3	TSHZ3	-1.529	-2.235
hsa-miR-155-5p	miR-155-5p (miRNAs w/seed UAAUGCU)	1.76	3.93	High (predicted)	UBXN8	UBXN8	-1.64	-1.565
hsa-miR-15a-5p	miR-16-5p (and other miRNAs w/seed AGCAGCA)	2.77	3.64	High (predicted)	TGFBR3	TGFBR3	-2.46	-3.283	Epithelial Adherens Junction Signaling Factors Promoting Cardiogenesis in Vertebrates NF-κB Signaling PPARα/RXRα Activation PTEN Signaling STAT3 Pathway Sertoli Cell-Sertoli Cell Junction Signaling Wnt/β-catenin Signaling
hsa-miR-15a-5p	miR-16-5p (and other miRNAs w/seed AGCAGCA)	2.77	3.64	High (predicted)	TLE4	TLE4	-1.618	-2.18	Wnt/β-catenin Signaling
hsa-miR-15a-5p	miR-16-5p (and other miRNAs w/seed AGCAGCA)	2.77	3.64	High (predicted)	FZD4	FZD4	-1.604	-2.081	Axonal Guidance Signaling Basal Cell Carcinoma Signaling Colorectal Cancer Metastasis Signaling Factors Promoting Cardiogenesis in Vertebrates Glioblastoma Multiforme Signaling Human Embryonic Stem Cell Pluripotency Molecular Mechanisms of Cancer Mouse Embryonic Stem Cell Pluripotency Ovarian Cancer Signaling Regulation of the Epithelial-Mesenchymal Transition Pathway Role of Macrophages, Fibrobl…
hsa-miR-15a-5p	miR-16-5p (and other miRNAs w/seed AGCAGCA)	2.77	3.64	Experimentally Observed	WT1	WT1	-1.677	-2.559	VDR/RXR Activation p53 Signaling
hsa-miR-15a-5p	miR-16-5p (and other miRNAs w/seed AGCAGCA)	2.77	3.64	High (predicted)	ZAK	ZAK	-1.504	-1.986	SAPK/JNK Signaling Sertoli Cell-Sertoli Cell Junction Signaling
hsa-miR-15a-5p	miR-16-5p (and other miRNAs w/seed AGCAGCA)	2.77	3.64	High (predicted)	PTPRD	PTPRD	-1.68	-2.309	Protein Kinase A Signaling
hsa-miR-15a-5p	miR-16-5p (and other miRNAs w/seed AGCAGCA)	2.77	3.64	Experimentally Observed	SERPINE2	SERPINE2	-6.019	-3.136	p53 Signaling
hsa-miR-15a-5p	miR-16-5p (and other miRNAs w/seed AGCAGCA)	2.77	3.64	High (predicted)	TSPAN5	TSPAN5	-2.128	-2.221	Integrin Signaling
hsa-miR-15a-5p	miR-16-5p (and other miRNAs w/seed AGCAGCA)	2.77	3.64	High (predicted)	FERMT2	FERMT2	-1.545	-1.914	ILK Signaling
hsa-miR-15a-5p	miR-16-5p (and other miRNAs w/seed AGCAGCA)	2.77	3.64	High (predicted)	RAB8B	RAB8B	-1.756	-2.115	Germ Cell-Sertoli Cell Junction Signaling Sertoli Cell-Sertoli Cell Junction Signaling
hsa-miR-15a-5p	miR-16-5p (and other miRNAs w/seed AGCAGCA)	2.77	3.64	High (predicted)	TRPC1	TRPC1	-1.67	-1.748	Calcium Signaling
hsa-miR-15a-5p	miR-16-5p (and other miRNAs w/seed AGCAGCA)	2.77	3.64	High (predicted)	ADAMTS5	ADAMTS5	-2.002	-1.835	Axonal Guidance Signaling Role of Osteoblasts, Osteoclasts and Chondrocytes in Rheumatoid Arthritis
hsa-miR-15a-5p	miR-16-5p (and other miRNAs w/seed AGCAGCA)	2.77	3.64	High (predicted)	PTCH1	PTCH1	-1.579	-1.577	Axonal Guidance Signaling Basal Cell Carcinoma Signaling Corticotropin Releasing Hormone Signaling Molecular Mechanisms of Cancer Protein Kinase A Signaling Sonic Hedgehog Signaling
hsa-miR-15a-5p	miR-16-5p (and other miRNAs w/seed AGCAGCA)	2.77	3.64	High (predicted)	CCND2	CCND2	-2.136	-3.014	Aryl Hydrocarbon Receptor Signaling Cell Cycle: G1/S Checkpoint Regulation Cyclins and Cell Cycle Regulation GADD45 Signaling IL-8 Signaling Molecular Mechanisms of Cancer p53 Signaling
hsa-miR-15a-5p	miR-16-5p (and other miRNAs w/seed AGCAGCA)	2.77	3.64	High (predicted)	SMAD3	SMAD3	-1.663	-1.924	Androgen Signaling Antiproliferative Role of TOB in T Cell Signaling Cell Cycle: G1/S Checkpoint Regulation Chronic Myeloid Leukemia Signaling Colorectal Cancer Metastasis Signaling Glucocorticoid Receptor Signaling Hepatic Fibrosis / Hepatic Stellate Cell Activation Human Embryonic Stem Cell Pluripotency Molecular Mechanisms of Cancer PPARα/RXRα Activation Pancreatic Adenocarcinoma Signaling Pro…
hsa-miR-15a-5p	miR-16-5p (and other miRNAs w/seed AGCAGCA)	2.77	3.64	High (predicted)	IGF1	IGF1	-1.601	-3.397	Amyotrophic Lateral Sclerosis Signaling Axonal Guidance Signaling Cardiac Hypertrophy Signaling Clathrin-mediated Endocytosis Signaling Estrogen-Dependent Breast Cancer Signaling Glioblastoma Multiforme Signaling Glioma Signaling Growth Hormone Signaling Hepatic Fibrosis / Hepatic Stellate Cell Activation Huntington's Disease Signaling IGF-1 Signaling Myc Mediated Apoptosis Signaling RhoA Signali…
hsa-miR-15a-5p	miR-16-5p (and other miRNAs w/seed AGCAGCA)	2.77	3.64	Experimentally Observed	HMOX1	HMOX1	-1.674	-1.86	Acute Phase Response Signaling Antioxidant Action of Vitamin C Choline Biosynthesis III Endothelin-1 Signaling Fcγ Receptor-mediated Phagocytosis in Macrophages and Monocytes Gαq Signaling Heme Degradation IL-10 Signaling IL-8 Signaling NRF2-mediated Oxidative Stress Response Pancreatic Adenocarcinoma Signaling Phospholipase C Signaling Phospholipases Xenobiotic Metabolism Signaling mTOR Signaling
hsa-miR-15a-5p	miR-16-5p (and other miRNAs w/seed AGCAGCA)	2.77	3.64	High (predicted)	YAP1	YAP1	-1.514	-1.632	14-3-3-mediated Signaling ErbB4 Signaling
hsa-miR-15a-5p	miR-16-5p (and other miRNAs w/seed AGCAGCA)	2.77	3.64	High (predicted)	AQP11	AQP11	-1.622	-1.689
hsa-miR-15a-5p	miR-16-5p (and other miRNAs w/seed AGCAGCA)	2.77	3.64	High (predicted)	GPR124	GPR124	-1.604	-2.353
hsa-miR-15a-5p	miR-16-5p (and other miRNAs w/seed AGCAGCA)	2.77	3.64	High (predicted)	HOXC8	HOXC8	-2.201	-2.155
hsa-miR-15a-5p	miR-16-5p (and other miRNAs w/seed AGCAGCA)	2.77	3.64	High (predicted)	ISLR	ISLR	-1.561	-2.344
hsa-miR-15a-5p	miR-16-5p (and other miRNAs w/seed AGCAGCA)	2.77	3.64	High (predicted)	LEPREL1	LEPREL1	-1.519	-2.301
hsa-miR-15a-5p	miR-16-5p (and other miRNAs w/seed AGCAGCA)	2.77	3.64	High (predicted)	MOBKL2B	MOB3B	-1.68	-1.757
hsa-miR-15a-5p	miR-16-5p (and other miRNAs w/seed AGCAGCA)	2.77	3.64	High (predicted)	NISCH	NISCH	-1.631	-1.546
hsa-miR-15a-5p	miR-16-5p (and other miRNAs w/seed AGCAGCA)	2.77	3.64	High (predicted)	NYNRIN	NYNRIN	-1.716	-1.965
hsa-miR-15a-5p	miR-16-5p (and other miRNAs w/seed AGCAGCA)	2.77	3.64	High (predicted)	PBX3	PBX3	-2.715	-3.849
hsa-miR-15a-5p	miR-16-5p (and other miRNAs w/seed AGCAGCA)	2.77	3.64	High (predicted)	PDK4	PDK4	-1.663	-2.16
hsa-miR-15a-5p	miR-16-5p (and other miRNAs w/seed AGCAGCA)	2.77	3.64	High (predicted)	PID1	PID1	-1.825	-2.006
hsa-miR-15a-5p	miR-16-5p (and other miRNAs w/seed AGCAGCA)	2.77	3.64	High (predicted)	PKDCC	PKDCC	-3.328	-2.66
hsa-miR-15a-5p	miR-16-5p (and other miRNAs w/seed AGCAGCA)	2.77	3.64	High (predicted)	PLSCR4	PLSCR4	-2.277	-2.174
hsa-miR-15a-5p	miR-16-5p (and other miRNAs w/seed AGCAGCA)	2.77	3.64	High (predicted)	RASSF2	RASSF2	-1.666	-2.255
hsa-miR-15a-5p	miR-16-5p (and other miRNAs w/seed AGCAGCA)	2.77	3.64	High (predicted)	SLC22A17	SLC22A17	-1.528	-1.649
hsa-miR-15a-5p	miR-16-5p (and other miRNAs w/seed AGCAGCA)	2.77	3.64	High (predicted)	TBC1D2B	TBC1D2B	-1.552	-1.743
hsa-miR-15a-5p	miR-16-5p (and other miRNAs w/seed AGCAGCA)	2.77	3.64	High (predicted)	TMEM100	TMEM100	-1.859	-2.258
hsa-miR-15a-5p	miR-16-5p (and other miRNAs w/seed AGCAGCA)	2.77	3.64	High (predicted)	TYRO3	TYRO3	-2.023	-1.919
hsa-miR-181c-5p	miR-181a-5p (and other miRNAs w/seed ACAUUCA)	1.32	3.03	High (predicted)	SFRP4	SFRP4	-1.747	-5.541	Role of Macrophages, Fibroblasts and Endothelial Cells in Rheumatoid Arthritis Role of Osteoblasts, Osteoclasts and Chondrocytes in Rheumatoid Arthritis Wnt/β-catenin Signaling
hsa-miR-181c-5p	miR-181a-5p (and other miRNAs w/seed ACAUUCA)	1.32	3.03	High (predicted)	TGFBR3	TGFBR3	-2.46	-3.283	Epithelial Adherens Junction Signaling Factors Promoting Cardiogenesis in Vertebrates NF-κB Signaling PPARα/RXRα Activation PTEN Signaling STAT3 Pathway Sertoli Cell-Sertoli Cell Junction Signaling Wnt/β-catenin Signaling
hsa-miR-181c-5p	miR-181a-5p (and other miRNAs w/seed ACAUUCA)	1.32	3.03	High (predicted)	ZEB2	ZEB2	-1.516	-1.757	Regulation of the Epithelial-Mesenchymal Transition Pathway
hsa-miR-181c-5p	miR-181a-5p (and other miRNAs w/seed ACAUUCA)	1.32	3.03	High (predicted)	THBS2	THBS2	-1.755	-3.364	Inhibition of Matrix Metalloproteases
hsa-miR-181c-5p	miR-181a-5p (and other miRNAs w/seed ACAUUCA)	1.32	3.03	High (predicted)	COL16A1	COL16A1	-4.046	-5.9	Hepatic Fibrosis / Hepatic Stellate Cell Activation
hsa-miR-181c-5p	miR-181a-5p (and other miRNAs w/seed ACAUUCA)	1.32	3.03	High (predicted)	COL5A1	COL5A1	-2.17	-5.415	Hepatic Fibrosis / Hepatic Stellate Cell Activation
hsa-miR-181c-5p	miR-181a-5p (and other miRNAs w/seed ACAUUCA)	1.32	3.03	High (predicted)	PDGFRA	PDGFRA	-2.006	-3.464	Glioblastoma Multiforme Signaling Glioma Signaling Hepatic Fibrosis / Hepatic Stellate Cell Activation Human Embryonic Stem Cell Pluripotency NF-κB Signaling PAK Signaling PDGF Signaling PPAR Signaling PTEN Signaling STAT3 Pathway Sphingosine-1-phosphate Signaling
hsa-miR-181c-5p	miR-181a-5p (and other miRNAs w/seed ACAUUCA)	1.32	3.03	High (predicted)	RAB8B	RAB8B	-1.756	-2.115	Germ Cell-Sertoli Cell Junction Signaling Sertoli Cell-Sertoli Cell Junction Signaling
hsa-miR-181c-5p	miR-181a-5p (and other miRNAs w/seed ACAUUCA)	1.32	3.03	High (predicted)	DPYSL2	DPYSL2	-1.612	-2.982	Axonal Guidance Signaling Semaphorin Signaling in Neurons Thymine Degradation Uracil Degradation II (Reductive)
hsa-miR-181c-5p	miR-181a-5p (and other miRNAs w/seed ACAUUCA)	1.32	3.03	High (predicted)	ADAMTS5	ADAMTS5	-2.002	-1.835	Axonal Guidance Signaling Role of Osteoblasts, Osteoclasts and Chondrocytes in Rheumatoid Arthritis
hsa-miR-181c-5p	miR-181a-5p (and other miRNAs w/seed ACAUUCA)	1.32	3.03	High (predicted)	GNG2	GNG2	-1.531	-1.628	Androgen Signaling Antiproliferative Role of Somatostatin Receptor 2 Axonal Guidance Signaling Breast Cancer Regulation by Stathmin1 CCR3 Signaling in Eosinophils CCR5 Signaling in Macrophages CREB Signaling in Neurons CXCR4 Signaling Cardiac Hypertrophy Signaling Cardiac β-adrenergic Signaling Colorectal Cancer Metastasis Signaling Ephrin B Signaling Ephrin Receptor Signaling G Beta Gamma Signal…
hsa-miR-181c-5p	miR-181a-5p (and other miRNAs w/seed ACAUUCA)	1.32	3.03	High (predicted)	ABI3BP	ABI3BP	-1.634	-2.057
hsa-miR-181c-5p	miR-181a-5p (and other miRNAs w/seed ACAUUCA)	1.32	3.03	High (predicted)	BNC2	BNC2	-2.863	-3.429
hsa-miR-181c-5p	miR-181a-5p (and other miRNAs w/seed ACAUUCA)	1.32	3.03	High (predicted)	DENND5B	DENND5B	-1.527	-1.74
hsa-miR-181c-5p	miR-181a-5p (and other miRNAs w/seed ACAUUCA)	1.32	3.03	High (predicted)	GPSM1	GPSM1	-1.609	-2.205
hsa-miR-181c-5p	miR-181a-5p (and other miRNAs w/seed ACAUUCA)	1.32	3.03	High (predicted)	HOXC8	HOXC8	-2.201	-2.155
hsa-miR-181c-5p	miR-181a-5p (and other miRNAs w/seed ACAUUCA)	1.32	3.03	High (predicted)	LRP4	LRP4	-1.54	-1.5
hsa-miR-181c-5p	miR-181a-5p (and other miRNAs w/seed ACAUUCA)	1.32	3.03	High (predicted)	MOBKL2B	MOB3B	-1.68	-1.757
hsa-miR-181c-5p	miR-181a-5p (and other miRNAs w/seed ACAUUCA)	1.32	3.03	High (predicted)	C7orf41	MTURN	-1.55	-2.311
hsa-miR-181c-5p	miR-181a-5p (and other miRNAs w/seed ACAUUCA)	1.32	3.03	High (predicted)	PBX3	PBX3	-2.715	-3.849
hsa-miR-181c-5p	miR-181a-5p (and other miRNAs w/seed ACAUUCA)	1.32	3.03	High (predicted)	PEG3	PEG3	-7.275	-7.573
hsa-miR-181c-5p	miR-181a-5p (and other miRNAs w/seed ACAUUCA)	1.32	3.03	High (predicted)	PKDCC	PKDCC	-3.328	-2.66
hsa-miR-181c-5p	miR-181a-5p (and other miRNAs w/seed ACAUUCA)	1.32	3.03	High (predicted)	PKNOX2	PKNOX2	-1.718	-1.833
hsa-miR-181c-5p	miR-181a-5p (and other miRNAs w/seed ACAUUCA)	1.32	3.03	High (predicted)	PLCXD3	PLCXD3	-3.372	-4.55
hsa-miR-181c-5p	miR-181a-5p (and other miRNAs w/seed ACAUUCA)	1.32	3.03	High (predicted)	RASSF2	RASSF2	-1.666	-2.255
hsa-miR-181c-5p	miR-181a-5p (and other miRNAs w/seed ACAUUCA)	1.32	3.03	High (predicted)	RFTN2	RFTN2	-1.934	-2.276
hsa-miR-181c-5p	miR-181a-5p (and other miRNAs w/seed ACAUUCA)	1.32	3.03	High (predicted)	TBC1D2B	TBC1D2B	-1.552	-1.743
hsa-miR-182-5p	miR-182-5p (and other miRNAs w/seed UUGGCAA)	2.81	7.28	High (predicted)	ZAK	ZAK	-1.504	-1.986	SAPK/JNK Signaling Sertoli Cell-Sertoli Cell Junction Signaling
hsa-miR-182-5p	miR-182-5p (and other miRNAs w/seed UUGGCAA)	2.81	7.28	High (predicted)	ZEB2	ZEB2	-1.516	-1.757	Regulation of the Epithelial-Mesenchymal Transition Pathway
hsa-miR-182-5p	miR-182-5p (and other miRNAs w/seed UUGGCAA)	2.81	7.28	High (predicted)	THBS2	THBS2	-1.755	-3.364	Inhibition of Matrix Metalloproteases
hsa-miR-182-5p	miR-182-5p (and other miRNAs w/seed UUGGCAA)	2.81	7.28	High (predicted)	COL5A1	COL5A1	-2.17	-5.415	Hepatic Fibrosis / Hepatic Stellate Cell Activation
hsa-miR-182-5p	miR-182-5p (and other miRNAs w/seed UUGGCAA)	2.81	7.28	High (predicted)	PDGFRA	PDGFRA	-2.006	-3.464	Glioblastoma Multiforme Signaling Glioma Signaling Hepatic Fibrosis / Hepatic Stellate Cell Activation Human Embryonic Stem Cell Pluripotency NF-κB Signaling PAK Signaling PDGF Signaling PPAR Signaling PTEN Signaling STAT3 Pathway Sphingosine-1-phosphate Signaling
hsa-miR-182-5p	miR-182-5p (and other miRNAs w/seed UUGGCAA)	2.81	7.28	High (predicted)	RAB8B	RAB8B	-1.756	-2.115	Germ Cell-Sertoli Cell Junction Signaling Sertoli Cell-Sertoli Cell Junction Signaling
hsa-miR-182-5p	miR-182-5p (and other miRNAs w/seed UUGGCAA)	2.81	7.28	High (predicted)	PDE7B	PDE7B	-1.838	-2.339	Cardiac β-adrenergic Signaling G-Protein Coupled Receptor Signaling Protein Kinase A Signaling Relaxin Signaling cAMP-mediated signaling tRNA Splicing
hsa-miR-182-5p	miR-182-5p (and other miRNAs w/seed UUGGCAA)	2.81	7.28	High (predicted)	SDC2	SDC2	-1.603	-1.83	Axonal Guidance Signaling Ephrin Receptor Signaling Granulocyte Adhesion and Diapedesis Inhibition of Angiogenesis by TSP1 Inhibition of Matrix Metalloproteases
hsa-miR-182-5p	miR-182-5p (and other miRNAs w/seed UUGGCAA)	2.81	7.28	High (predicted)	ADAMTS9	ADAMTS9	-1.701	-4.013	Axonal Guidance Signaling
hsa-miR-182-5p	miR-182-5p (and other miRNAs w/seed UUGGCAA)	2.81	7.28	High (predicted)	CCND2	CCND2	-2.136	-3.014	Aryl Hydrocarbon Receptor Signaling Cell Cycle: G1/S Checkpoint Regulation Cyclins and Cell Cycle Regulation GADD45 Signaling IL-8 Signaling Molecular Mechanisms of Cancer p53 Signaling
hsa-miR-182-5p	miR-182-5p (and other miRNAs w/seed UUGGCAA)	2.81	7.28	High (predicted)	PLD1	PLD1	-1.512	-1.612	Antioxidant Action of Vitamin C Choline Biosynthesis III Endothelin-1 Signaling Fcγ Receptor-mediated Phagocytosis in Macrophages and Monocytes Gαq Signaling IL-8 Signaling Pancreatic Adenocarcinoma Signaling Phospholipase C Signaling Phospholipases Rac Signaling RhoA Signaling Signaling by Rho Family GTPases mTOR Signaling p70S6K Signaling
hsa-miR-182-5p	miR-182-5p (and other miRNAs w/seed UUGGCAA)	2.81	7.28	High (predicted)	PRKD1	PRKD1	-1.552	-2.136	14-3-3-mediated Signaling Aldosterone Signaling in Epithelial Cells Androgen Signaling Axonal Guidance Signaling Breast Cancer Regulation by Stathmin1 CCR3 Signaling in Eosinophils CCR5 Signaling in Macrophages CREB Signaling in Neurons CXCR4 Signaling Calcium-induced T Lymphocyte Apoptosis Cholecystokinin/Gastrin-mediated Signaling Corticotropin Releasing Hormone Signaling Dopamine-DARPP32 Feedb…
hsa-miR-182-5p	miR-182-5p (and other miRNAs w/seed UUGGCAA)	2.81	7.28	High (predicted)	GPRASP2	ARMCX5-GPRASP2/GPRASP2	-1.757	-1.833
hsa-miR-182-5p	miR-182-5p (and other miRNAs w/seed UUGGCAA)	2.81	7.28	High (predicted)	BNC2	BNC2	-2.863	-3.429
hsa-miR-182-5p	miR-182-5p (and other miRNAs w/seed UUGGCAA)	2.81	7.28	High (predicted)	DENND5B	DENND5B	-1.527	-1.74
hsa-miR-182-5p	miR-182-5p (and other miRNAs w/seed UUGGCAA)	2.81	7.28	High (predicted)	GPC3	GPC3	-1.765	-1.693
hsa-miR-182-5p	miR-182-5p (and other miRNAs w/seed UUGGCAA)	2.81	7.28	High (predicted)	GPR124	GPR124	-1.604	-2.353
hsa-miR-182-5p	miR-182-5p (and other miRNAs w/seed UUGGCAA)	2.81	7.28	High (predicted)	HOXA9	HOXA9	-2.258	-2.521
hsa-miR-182-5p	miR-182-5p (and other miRNAs w/seed UUGGCAA)	2.81	7.28	High (predicted)	KIAA1210	KIAA1210	-2.317	-3.91
hsa-miR-182-5p	miR-182-5p (and other miRNAs w/seed UUGGCAA)	2.81	7.28	High (predicted)	LRP3	LRP3	-1.615	-2.272
hsa-miR-182-5p	miR-182-5p (and other miRNAs w/seed UUGGCAA)	2.81	7.28	High (predicted)	MOBKL2B	MOB3B	-1.68	-1.757
hsa-miR-182-5p	miR-182-5p (and other miRNAs w/seed UUGGCAA)	2.81	7.28	High (predicted)	C7orf41	MTURN	-1.55	-2.311
hsa-miR-182-5p	miR-182-5p (and other miRNAs w/seed UUGGCAA)	2.81	7.28	High (predicted)	PBX3	PBX3	-2.715	-3.849
hsa-miR-182-5p	miR-182-5p (and other miRNAs w/seed UUGGCAA)	2.81	7.28	High (predicted)	PDK4	PDK4	-1.663	-2.16
hsa-miR-182-5p	miR-182-5p (and other miRNAs w/seed UUGGCAA)	2.81	7.28	High (predicted)	PID1	PID1	-1.825	-2.006
hsa-miR-182-5p	miR-182-5p (and other miRNAs w/seed UUGGCAA)	2.81	7.28	High (predicted)	ODZ4	TENM4	-2.42	-3.776
hsa-miR-183-5p	miR-183-5p (miRNAs w/seed AUGGCAC)	3.23	6.08	High (predicted)	ZEB2	ZEB2	-1.516	-1.757	Regulation of the Epithelial-Mesenchymal Transition Pathway
hsa-miR-183-5p	miR-183-5p (miRNAs w/seed AUGGCAC)	3.23	6.08	High (predicted)	RAB8B	RAB8B	-1.756	-2.115	Germ Cell-Sertoli Cell Junction Signaling Sertoli Cell-Sertoli Cell Junction Signaling
hsa-miR-183-5p	miR-183-5p (miRNAs w/seed AUGGCAC)	3.23	6.08	High (predicted)	HS3ST1	HS3ST1	-1.641	-2.014	Chondroitin Sulfate Biosynthesis Chondroitin Sulfate Biosynthesis (Late Stages) Dermatan Sulfate Biosynthesis Dermatan Sulfate Biosynthesis (Late Stages) Heparan Sulfate Biosynthesis Heparan Sulfate Biosynthesis (Late Stages) LPS/IL-1 Mediated Inhibition of RXR Function Xenobiotic Metabolism Signaling
hsa-miR-183-5p	miR-183-5p (miRNAs w/seed AUGGCAC)	3.23	6.08	High (predicted)	PTCH1	PTCH1	-1.579	-1.577	Axonal Guidance Signaling Basal Cell Carcinoma Signaling Corticotropin Releasing Hormone Signaling Molecular Mechanisms of Cancer Protein Kinase A Signaling Sonic Hedgehog Signaling
hsa-miR-183-5p	miR-183-5p (miRNAs w/seed AUGGCAC)	3.23	6.08	High (predicted)	CCND2	CCND2	-2.136	-3.014	Aryl Hydrocarbon Receptor Signaling Cell Cycle: G1/S Checkpoint Regulation Cyclins and Cell Cycle Regulation GADD45 Signaling IL-8 Signaling Molecular Mechanisms of Cancer p53 Signaling
hsa-miR-183-5p	miR-183-5p (miRNAs w/seed AUGGCAC)	3.23	6.08	High (predicted)	ABCA8	ABCA8	-1.913	-2.277
hsa-miR-183-5p	miR-183-5p (miRNAs w/seed AUGGCAC)	3.23	6.08	High (predicted)	BNC2	BNC2	-2.863	-3.429
hsa-miR-183-5p	miR-183-5p (miRNAs w/seed AUGGCAC)	3.23	6.08	High (predicted)	PKNOX2	PKNOX2	-1.718	-1.833
hsa-miR-183-5p	miR-183-5p (miRNAs w/seed AUGGCAC)	3.23	6.08	High (predicted)	PLCXD3	PLCXD3	-3.372	-4.55
hsa-miR-183-5p	miR-183-5p (miRNAs w/seed AUGGCAC)	3.23	6.08	High (predicted)	ZFPM2	ZFPM2	-2.322	-2.49
hsa-miR-186-5p	miR-186-5p (miRNAs w/seed AAAGAAU)	1.17	1.74	High (predicted)	TGFBR3	TGFBR3	-2.46	-3.283	Epithelial Adherens Junction Signaling Factors Promoting Cardiogenesis in Vertebrates NF-κB Signaling PPARα/RXRα Activation PTEN Signaling STAT3 Pathway Sertoli Cell-Sertoli Cell Junction Signaling Wnt/β-catenin Signaling
hsa-miR-186-5p	miR-186-5p (miRNAs w/seed AAAGAAU)	1.17	1.74	High (predicted)	PMEPA1	PMEPA1	-1.588	-2.781	TGF-β Signaling
hsa-miR-186-5p	miR-186-5p (miRNAs w/seed AAAGAAU)	1.17	1.74	High (predicted)	ZAK	ZAK	-1.504	-1.986	SAPK/JNK Signaling Sertoli Cell-Sertoli Cell Junction Signaling
hsa-miR-186-5p	miR-186-5p (miRNAs w/seed AAAGAAU)	1.17	1.74	High (predicted)	COL5A1	COL5A1	-2.17	-5.415	Hepatic Fibrosis / Hepatic Stellate Cell Activation
hsa-miR-186-5p	miR-186-5p (miRNAs w/seed AAAGAAU)	1.17	1.74	High (predicted)	TRPC1	TRPC1	-1.67	-1.748	Calcium Signaling
hsa-miR-186-5p	miR-186-5p (miRNAs w/seed AAAGAAU)	1.17	1.74	High (predicted)	CCND2	CCND2	-2.136	-3.014	Aryl Hydrocarbon Receptor Signaling Cell Cycle: G1/S Checkpoint Regulation Cyclins and Cell Cycle Regulation GADD45 Signaling IL-8 Signaling Molecular Mechanisms of Cancer p53 Signaling
hsa-miR-186-5p	miR-186-5p (miRNAs w/seed AAAGAAU)	1.17	1.74	High (predicted)	IGF1	IGF1	-1.601	-3.397	Amyotrophic Lateral Sclerosis Signaling Axonal Guidance Signaling Cardiac Hypertrophy Signaling Clathrin-mediated Endocytosis Signaling Estrogen-Dependent Breast Cancer Signaling Glioblastoma Multiforme Signaling Glioma Signaling Growth Hormone Signaling Hepatic Fibrosis / Hepatic Stellate Cell Activation Huntington's Disease Signaling IGF-1 Signaling Myc Mediated Apoptosis Signaling RhoA Signali…
hsa-miR-186-5p	miR-186-5p (miRNAs w/seed AAAGAAU)	1.17	1.74	High (predicted)	ELK1	ELK1	-1.744	-2.061	14-3-3-mediated Signaling Acute Phase Response Signaling Antiproliferative Role of Somatostatin Receptor 2 April Mediated Signaling B Cell Activating Factor Signaling B Cell Receptor Signaling CREB Signaling in Neurons CXCR4 Signaling Cardiac Hypertrophy Signaling Cholecystokinin/Gastrin-mediated Signaling Corticotropin Releasing Hormone Signaling EGF Signaling ERK/MAPK Signaling Endometrial Canc…
hsa-miR-186-5p	miR-186-5p (miRNAs w/seed AAAGAAU)	1.17	1.74	High (predicted)	ARX	ARX	-2.293	-2.253
hsa-miR-186-5p	miR-186-5p (miRNAs w/seed AAAGAAU)	1.17	1.74	High (predicted)	BNC2	BNC2	-2.863	-3.429
hsa-miR-186-5p	miR-186-5p (miRNAs w/seed AAAGAAU)	1.17	1.74	High (predicted)	DENND5B	DENND5B	-1.527	-1.74
hsa-miR-186-5p	miR-186-5p (miRNAs w/seed AAAGAAU)	1.17	1.74	High (predicted)	EFEMP1	EFEMP1	-1.949	-2.489
hsa-miR-186-5p	miR-186-5p (miRNAs w/seed AAAGAAU)	1.17	1.74	High (predicted)	HOXA9	HOXA9	-2.258	-2.521
hsa-miR-186-5p	miR-186-5p (miRNAs w/seed AAAGAAU)	1.17	1.74	High (predicted)	NDN	NDN	-1.721	-2.824
hsa-miR-186-5p	miR-186-5p (miRNAs w/seed AAAGAAU)	1.17	1.74	High (predicted)	PEG3	PEG3	-7.275	-7.573
hsa-miR-186-5p	miR-186-5p (miRNAs w/seed AAAGAAU)	1.17	1.74	High (predicted)	PID1	PID1	-1.825	-2.006
hsa-miR-188-5p	miR-188-5p (and other miRNAs w/seed AUCCCUU)	1.45	3.15	High (predicted),Moderate (predicted)	CYBRD1	CYBRD1	-2.244	-2.603
hsa-miR-188-5p	miR-188-5p (and other miRNAs w/seed AUCCCUU)	1.45	3.15	High (predicted)	NRK	NRK	-1.602	-1.546
hsa-miR-18a-5p	miR-18a-5p (and other miRNAs w/seed AAGGUGC)	3.47	6.3	High (predicted)	WASF3	WASF3	-1.587	-1.937	Signaling by Rho Family GTPases
hsa-miR-18a-5p	miR-18a-5p (and other miRNAs w/seed AAGGUGC)	3.47	6.3	High (predicted)	ZAK	ZAK	-1.504	-1.986	SAPK/JNK Signaling Sertoli Cell-Sertoli Cell Junction Signaling
hsa-miR-18a-5p	miR-18a-5p (and other miRNAs w/seed AAGGUGC)	3.47	6.3	High (predicted)	ENC1	ENC1	-1.592	-2.185	NRF2-mediated Oxidative Stress Response
hsa-miR-18a-5p	miR-18a-5p (and other miRNAs w/seed AAGGUGC)	3.47	6.3	Experimentally Observed,High (predicted)	THBS1	THBS1	-1.599	-2.094	Bladder Cancer Signaling Inhibition of Angiogenesis by TSP1 p53 Signaling
hsa-miR-18a-5p	miR-18a-5p (and other miRNAs w/seed AAGGUGC)	3.47	6.3	High (predicted)	ADAMTS9	ADAMTS9	-1.701	-4.013	Axonal Guidance Signaling
hsa-miR-18a-5p	miR-18a-5p (and other miRNAs w/seed AAGGUGC)	3.47	6.3	High (predicted)	CCND2	CCND2	-2.136	-3.014	Aryl Hydrocarbon Receptor Signaling Cell Cycle: G1/S Checkpoint Regulation Cyclins and Cell Cycle Regulation GADD45 Signaling IL-8 Signaling Molecular Mechanisms of Cancer p53 Signaling
hsa-miR-18a-5p	miR-18a-5p (and other miRNAs w/seed AAGGUGC)	3.47	6.3	High (predicted)	IGF1	IGF1	-1.601	-3.397	Amyotrophic Lateral Sclerosis Signaling Axonal Guidance Signaling Cardiac Hypertrophy Signaling Clathrin-mediated Endocytosis Signaling Estrogen-Dependent Breast Cancer Signaling Glioblastoma Multiforme Signaling Glioma Signaling Growth Hormone Signaling Hepatic Fibrosis / Hepatic Stellate Cell Activation Huntington's Disease Signaling IGF-1 Signaling Myc Mediated Apoptosis Signaling RhoA Signali…
hsa-miR-18a-5p	miR-18a-5p (and other miRNAs w/seed AAGGUGC)	3.47	6.3	High (predicted)	KIT	KIT	-1.777	-1.726	Acute Myeloid Leukemia Signaling Melanocyte Development and Pigmentation Signaling
hsa-miR-18a-5p	miR-18a-5p (and other miRNAs w/seed AAGGUGC)	3.47	6.3	High (predicted)	CLIP3	CLIP3	-1.655	-2.706
hsa-miR-18a-5p	miR-18a-5p (and other miRNAs w/seed AAGGUGC)	3.47	6.3	High (predicted)	ODZ4	TENM4	-2.42	-3.776
hsa-miR-18a-5p	miR-18a-5p (and other miRNAs w/seed AAGGUGC)	3.47	6.3	High (predicted)	TRIB2	TRIB2	-1.553	-1.862
hsa-miR-191-5p	miR-191-5p (and other miRNAs w/seed AACGGAA)	1.71	2.94	High (predicted)	BNC2	BNC2	-2.863	-3.429
hsa-miR-192-5p	miR-192-5p (and other miRNAs w/seed UGACCUA)	1.28	2.99	Experimentally Observed,High (predicted)	ZEB2	ZEB2	-1.516	-1.757	Regulation of the Epithelial-Mesenchymal Transition Pathway
hsa-miR-192-5p	miR-192-5p (and other miRNAs w/seed UGACCUA)	1.28	2.99	High (predicted)	ENC1	ENC1	-1.592	-2.185	NRF2-mediated Oxidative Stress Response
hsa-miR-192-5p	miR-192-5p (and other miRNAs w/seed UGACCUA)	1.28	2.99	High (predicted)	COL5A1	COL5A1	-2.17	-5.415	Hepatic Fibrosis / Hepatic Stellate Cell Activation
hsa-miR-192-5p	miR-192-5p (and other miRNAs w/seed UGACCUA)	1.28	2.99	High (predicted)	IGF1	IGF1	-1.601	-3.397	Amyotrophic Lateral Sclerosis Signaling Axonal Guidance Signaling Cardiac Hypertrophy Signaling Clathrin-mediated Endocytosis Signaling Estrogen-Dependent Breast Cancer Signaling Glioblastoma Multiforme Signaling Glioma Signaling Growth Hormone Signaling Hepatic Fibrosis / Hepatic Stellate Cell Activation Huntington's Disease Signaling IGF-1 Signaling Myc Mediated Apoptosis Signaling RhoA Signali…
hsa-miR-192-5p	miR-192-5p (and other miRNAs w/seed UGACCUA)	1.28	2.99	High (predicted)	IGDCC4	IGDCC4	-1.662	-1.628
hsa-miR-199a-5p	miR-199a-5p (and other miRNAs w/seed CCAGUGU)	-1.17	-2.5	High (predicted)	FZD4	FZD4	-1.604	-2.081	Axonal Guidance Signaling Basal Cell Carcinoma Signaling Colorectal Cancer Metastasis Signaling Factors Promoting Cardiogenesis in Vertebrates Glioblastoma Multiforme Signaling Human Embryonic Stem Cell Pluripotency Molecular Mechanisms of Cancer Mouse Embryonic Stem Cell Pluripotency Ovarian Cancer Signaling Regulation of the Epithelial-Mesenchymal Transition Pathway Role of Macrophages, Fibrobl…
hsa-miR-199a-5p	miR-199a-5p (and other miRNAs w/seed CCAGUGU)	-1.17	-2.5	High (predicted)	TSPAN5	TSPAN5	-2.128	-2.221	Integrin Signaling
hsa-miR-199a-5p	miR-199a-5p (and other miRNAs w/seed CCAGUGU)	-1.17	-2.5	High (predicted)	CAV1	CAV1	-1.609	-1.702	Caveolar-mediated Endocytosis Signaling Citrulline-Nitric Oxide Cycle Corticotropin Releasing Hormone Signaling Endothelin-1 Signaling G Beta Gamma Signaling Gap Junction Signaling Gαi Signaling HIF1α Signaling Integrin Signaling Nitric Oxide Signaling in the Cardiovascular System PDGF Signaling Sertoli Cell-Sertoli Cell Junction Signaling Superpathway of Citrulline Metabolism Synaptic Long Term …
hsa-miR-199a-5p	miR-199a-5p (and other miRNAs w/seed CCAGUGU)	-1.17	-2.5	High (predicted)	KIT	KIT	-1.777	-1.726	Acute Myeloid Leukemia Signaling Melanocyte Development and Pigmentation Signaling
hsa-miR-199a-5p	miR-199a-5p (and other miRNAs w/seed CCAGUGU)	-1.17	-2.5	High (predicted)	AQP11	AQP11	-1.622	-1.689
hsa-miR-199a-5p	miR-199a-5p (and other miRNAs w/seed CCAGUGU)	-1.17	-2.5	High (predicted)	CSDC2	CSDC2	-2.107	-2.424
hsa-miR-199a-5p	miR-199a-5p (and other miRNAs w/seed CCAGUGU)	-1.17	-2.5	High (predicted)	GPR124	GPR124	-1.604	-2.353
hsa-miR-199a-5p	miR-199a-5p (and other miRNAs w/seed CCAGUGU)	-1.17	-2.5	High (predicted)	LEPREL1	LEPREL1	-1.519	-2.301
hsa-miR-199a-5p	miR-199a-5p (and other miRNAs w/seed CCAGUGU)	-1.17	-2.5	High (predicted)	LRP4	LRP4	-1.54	-1.5
hsa-miR-199a-5p	miR-199a-5p (and other miRNAs w/seed CCAGUGU)	-1.17	-2.5	High (predicted)	MATN2	MATN2	-2.128	-3.336
hsa-miR-199a-5p	miR-199a-5p (and other miRNAs w/seed CCAGUGU)	-1.17	-2.5	High (predicted)	NBL1	MINOS1-NBL1/NBL1	-1.68	-3.067
hsa-miR-199a-5p	miR-199a-5p (and other miRNAs w/seed CCAGUGU)	-1.17	-2.5	High (predicted)	OPTN	OPTN	-1.84	-1.753
hsa-miR-199a-5p	miR-199a-5p (and other miRNAs w/seed CCAGUGU)	-1.17	-2.5	High (predicted)	OSR1	OSR1	-1.69	-2.081
hsa-miR-199a-5p	miR-199a-5p (and other miRNAs w/seed CCAGUGU)	-1.17	-2.5	High (predicted)	PMP22	PMP22	-1.679	-2.109
hsa-miR-199a-5p	miR-199a-5p (and other miRNAs w/seed CCAGUGU)	-1.17	-2.5	High (predicted)	RASSF2	RASSF2	-1.666	-2.255
hsa-miR-199a-5p	miR-199a-5p (and other miRNAs w/seed CCAGUGU)	-1.17	-2.5	High (predicted)	SH3PXD2A	SH3PXD2A	-1.813	-3.291
hsa-miR-199a-5p	miR-199a-5p (and other miRNAs w/seed CCAGUGU)	-1.17	-2.5	High (predicted)	ODZ4	TENM4	-2.42	-3.776
hsa-miR-200a-3p	miR-141-3p (and other miRNAs w/seed AACACUG)	5.83	11.46	High (predicted)	FZD4	FZD4	-1.604	-2.081	Axonal Guidance Signaling Basal Cell Carcinoma Signaling Colorectal Cancer Metastasis Signaling Factors Promoting Cardiogenesis in Vertebrates Glioblastoma Multiforme Signaling Human Embryonic Stem Cell Pluripotency Molecular Mechanisms of Cancer Mouse Embryonic Stem Cell Pluripotency Ovarian Cancer Signaling Regulation of the Epithelial-Mesenchymal Transition Pathway Role of Macrophages, Fibrobl…
hsa-miR-200a-3p	miR-141-3p (and other miRNAs w/seed AACACUG)	5.83	11.46	Experimentally Observed,High (predicted)	ZEB2	ZEB2	-1.516	-1.757	Regulation of the Epithelial-Mesenchymal Transition Pathway
hsa-miR-200a-3p	miR-141-3p (and other miRNAs w/seed AACACUG)	5.83	11.46	Experimentally Observed,High (predicted)	PTPRD	PTPRD	-1.68	-2.309	Protein Kinase A Signaling
hsa-miR-200a-3p	miR-141-3p (and other miRNAs w/seed AACACUG)	5.83	11.46	High (predicted)	RAB8B	RAB8B	-1.756	-2.115	Germ Cell-Sertoli Cell Junction Signaling Sertoli Cell-Sertoli Cell Junction Signaling
hsa-miR-200a-3p	miR-141-3p (and other miRNAs w/seed AACACUG)	5.83	11.46	High (predicted)	SDC2	SDC2	-1.603	-1.83	Axonal Guidance Signaling Ephrin Receptor Signaling Granulocyte Adhesion and Diapedesis Inhibition of Angiogenesis by TSP1 Inhibition of Matrix Metalloproteases
hsa-miR-200a-3p	miR-141-3p (and other miRNAs w/seed AACACUG)	5.83	11.46	High (predicted)	PTCH1	PTCH1	-1.579	-1.577	Axonal Guidance Signaling Basal Cell Carcinoma Signaling Corticotropin Releasing Hormone Signaling Molecular Mechanisms of Cancer Protein Kinase A Signaling Sonic Hedgehog Signaling
hsa-miR-200a-3p	miR-141-3p (and other miRNAs w/seed AACACUG)	5.83	11.46	High (predicted)	CCND2	CCND2	-2.136	-3.014	Aryl Hydrocarbon Receptor Signaling Cell Cycle: G1/S Checkpoint Regulation Cyclins and Cell Cycle Regulation GADD45 Signaling IL-8 Signaling Molecular Mechanisms of Cancer p53 Signaling
hsa-miR-200a-3p	miR-141-3p (and other miRNAs w/seed AACACUG)	5.83	11.46	High (predicted)	CXCL12	CXCL12	-1.722	-2.682	Agranulocyte Adhesion and Diapedesis Atherosclerosis Signaling Axonal Guidance Signaling CXCR4 Signaling Chemokine Signaling Ephrin B Signaling Ephrin Receptor Signaling Granulocyte Adhesion and Diapedesis Leukocyte Extravasation Signaling Role of Macrophages, Fibroblasts and Endothelial Cells in Rheumatoid Arthritis
hsa-miR-200a-3p	miR-141-3p (and other miRNAs w/seed AACACUG)	5.83	11.46	Experimentally Observed,High (predicted)	YAP1	YAP1	-1.514	-1.632	14-3-3-mediated Signaling ErbB4 Signaling
hsa-miR-200a-3p	miR-141-3p (and other miRNAs w/seed AACACUG)	5.83	11.46	High (predicted)	BNC2	BNC2	-2.863	-3.429
hsa-miR-200a-3p	miR-141-3p (and other miRNAs w/seed AACACUG)	5.83	11.46	High (predicted)	IGDCC4	IGDCC4	-1.662	-1.628
hsa-miR-200a-3p	miR-141-3p (and other miRNAs w/seed AACACUG)	5.83	11.46	High (predicted)	KCTD12	KCTD12	-1.786	-2.032
hsa-miR-200a-3p	miR-141-3p (and other miRNAs w/seed AACACUG)	5.83	11.46	High (predicted)	MOBKL2B	MOB3B	-1.68	-1.757
hsa-miR-200a-3p	miR-141-3p (and other miRNAs w/seed AACACUG)	5.83	11.46	High (predicted)	PEG3	PEG3	-7.275	-7.573
hsa-miR-200a-3p	miR-141-3p (and other miRNAs w/seed AACACUG)	5.83	11.46	High (predicted)	PLCXD3	PLCXD3	-3.372	-4.55
hsa-miR-200a-3p	miR-141-3p (and other miRNAs w/seed AACACUG)	5.83	11.46	High (predicted)	PRICKLE1	PRICKLE1	-1.585	-2.032
hsa-miR-200a-3p	miR-141-3p (and other miRNAs w/seed AACACUG)	5.83	11.46	High (predicted)	TSHZ3	TSHZ3	-1.529	-2.235
hsa-miR-200a-3p	miR-141-3p (and other miRNAs w/seed AACACUG)	5.83	11.46	Experimentally Observed,Moderate (predicted)	ZFPM2	ZFPM2	-2.322	-2.49
hsa-miR-203a	miR-203-3p (and other miRNAs w/seed UGAAAUG)	4.96	7.55	High (predicted)	SFRP1	SFRP1	-1.573	-3.491	Role of Macrophages, Fibroblasts and Endothelial Cells in Rheumatoid Arthritis Role of Osteoblasts, Osteoclasts and Chondrocytes in Rheumatoid Arthritis Wnt/β-catenin Signaling
hsa-miR-203a	miR-203-3p (and other miRNAs w/seed UGAAAUG)	4.96	7.55	High (predicted)	ZAK	ZAK	-1.504	-1.986	SAPK/JNK Signaling Sertoli Cell-Sertoli Cell Junction Signaling
hsa-miR-203a	miR-203-3p (and other miRNAs w/seed UGAAAUG)	4.96	7.55	High (predicted)	IGFBP5	IGFBP5	-1.904	-3.843	Hepatic Fibrosis / Hepatic Stellate Cell Activation IGF-1 Signaling VDR/RXR Activation
hsa-miR-203a	miR-203-3p (and other miRNAs w/seed UGAAAUG)	4.96	7.55	High (predicted)	PDGFRA	PDGFRA	-2.006	-3.464	Glioblastoma Multiforme Signaling Glioma Signaling Hepatic Fibrosis / Hepatic Stellate Cell Activation Human Embryonic Stem Cell Pluripotency NF-κB Signaling PAK Signaling PDGF Signaling PPAR Signaling PTEN Signaling STAT3 Pathway Sphingosine-1-phosphate Signaling
hsa-miR-203a	miR-203-3p (and other miRNAs w/seed UGAAAUG)	4.96	7.55	High (predicted)	SNAI2	SNAI2	-1.665	-3.581	Epithelial Adherens Junction Signaling ILK Signaling Regulation of the Epithelial-Mesenchymal Transition Pathway p53 Signaling
hsa-miR-203a	miR-203-3p (and other miRNAs w/seed UGAAAUG)	4.96	7.55	High (predicted)	EDNRA	EDNRA	-2.201	-3.504	Endothelin-1 Signaling Hepatic Fibrosis / Hepatic Stellate Cell Activation Ovarian Cancer Signaling
hsa-miR-203a	miR-203-3p (and other miRNAs w/seed UGAAAUG)	4.96	7.55	High (predicted)	CHST7	CHST7	-1.56	-2.576	Chondroitin Sulfate Biosynthesis Chondroitin Sulfate Biosynthesis (Late Stages) Dermatan Sulfate Biosynthesis Dermatan Sulfate Biosynthesis (Late Stages) Heparan Sulfate Biosynthesis Heparan Sulfate Biosynthesis (Late Stages) LPS/IL-1 Mediated Inhibition of RXR Function Xenobiotic Metabolism Signaling
hsa-miR-203a	miR-203-3p (and other miRNAs w/seed UGAAAUG)	4.96	7.55	High (predicted)	CAV1	CAV1	-1.609	-1.702	Caveolar-mediated Endocytosis Signaling Citrulline-Nitric Oxide Cycle Corticotropin Releasing Hormone Signaling Endothelin-1 Signaling G Beta Gamma Signaling Gap Junction Signaling Gαi Signaling HIF1α Signaling Integrin Signaling Nitric Oxide Signaling in the Cardiovascular System PDGF Signaling Sertoli Cell-Sertoli Cell Junction Signaling Superpathway of Citrulline Metabolism Synaptic Long Term …
hsa-miR-203a	miR-203-3p (and other miRNAs w/seed UGAAAUG)	4.96	7.55	High (predicted)	ADAMTS5	ADAMTS5	-2.002	-1.835	Axonal Guidance Signaling Role of Osteoblasts, Osteoclasts and Chondrocytes in Rheumatoid Arthritis
hsa-miR-203a	miR-203-3p (and other miRNAs w/seed UGAAAUG)	4.96	7.55	High (predicted)	PTCH1	PTCH1	-1.579	-1.577	Axonal Guidance Signaling Basal Cell Carcinoma Signaling Corticotropin Releasing Hormone Signaling Molecular Mechanisms of Cancer Protein Kinase A Signaling Sonic Hedgehog Signaling
hsa-miR-203a	miR-203-3p (and other miRNAs w/seed UGAAAUG)	4.96	7.55	High (predicted)	PLD1	PLD1	-1.512	-1.612	Antioxidant Action of Vitamin C Choline Biosynthesis III Endothelin-1 Signaling Fcγ Receptor-mediated Phagocytosis in Macrophages and Monocytes Gαq Signaling IL-8 Signaling Pancreatic Adenocarcinoma Signaling Phospholipase C Signaling Phospholipases Rac Signaling RhoA Signaling Signaling by Rho Family GTPases mTOR Signaling p70S6K Signaling
hsa-miR-203a	miR-203-3p (and other miRNAs w/seed UGAAAUG)	4.96	7.55	High (predicted)	SMAD3	SMAD3	-1.663	-1.924	Androgen Signaling Antiproliferative Role of TOB in T Cell Signaling Cell Cycle: G1/S Checkpoint Regulation Chronic Myeloid Leukemia Signaling Colorectal Cancer Metastasis Signaling Glucocorticoid Receptor Signaling Hepatic Fibrosis / Hepatic Stellate Cell Activation Human Embryonic Stem Cell Pluripotency Molecular Mechanisms of Cancer PPARα/RXRα Activation Pancreatic Adenocarcinoma Signaling Pro…
hsa-miR-203a	miR-203-3p (and other miRNAs w/seed UGAAAUG)	4.96	7.55	High (predicted)	GNG2	GNG2	-1.531	-1.628	Androgen Signaling Antiproliferative Role of Somatostatin Receptor 2 Axonal Guidance Signaling Breast Cancer Regulation by Stathmin1 CCR3 Signaling in Eosinophils CCR5 Signaling in Macrophages CREB Signaling in Neurons CXCR4 Signaling Cardiac Hypertrophy Signaling Cardiac β-adrenergic Signaling Colorectal Cancer Metastasis Signaling Ephrin B Signaling Ephrin Receptor Signaling G Beta Gamma Signal…
hsa-miR-203a	miR-203-3p (and other miRNAs w/seed UGAAAUG)	4.96	7.55	High (predicted)	PDGFD	PDGFD	-1.52	-1.509	Actin Cytoskeleton Signaling Atherosclerosis Signaling Axonal Guidance Signaling Clathrin-mediated Endocytosis Signaling Ephrin Receptor Signaling Glioblastoma Multiforme Signaling Glioma Signaling Hepatic Fibrosis / Hepatic Stellate Cell Activation Human Embryonic Stem Cell Pluripotency Macropinocytosis Signaling PAK Signaling PDGF Signaling PPAR Signaling Regulation of the Epithelial-Mesenchyma…
hsa-miR-203a	miR-203-3p (and other miRNAs w/seed UGAAAUG)	4.96	7.55	High (predicted)	C4orf18	FAM198B	-1.683	-1.949
hsa-miR-203a	miR-203-3p (and other miRNAs w/seed UGAAAUG)	4.96	7.55	High (predicted)	FLRT2	FLRT2	-2.431	-2.455
hsa-miR-203a	miR-203-3p (and other miRNAs w/seed UGAAAUG)	4.96	7.55	High (predicted)	OLFM1	OLFM1	-1.935	-3.487
hsa-miR-203a	miR-203-3p (and other miRNAs w/seed UGAAAUG)	4.96	7.55	High (predicted)	STON1	STON1	-1.606	-1.672
hsa-miR-204-5p	miR-204-5p (and other miRNAs w/seed UCCCUUU)	-1.35	-4.4	High (predicted)	CDH2	CDH2	-1.929	-2.693	Epithelial Adherens Junction Signaling Germ Cell-Sertoli Cell Junction Signaling Gα12/13 Signaling Regulation of the Epithelial-Mesenchymal Transition Pathway RhoGDI Signaling Signaling by Rho Family GTPases Wnt/β-catenin Signaling
hsa-miR-204-5p	miR-204-5p (and other miRNAs w/seed UCCCUUU)	-1.35	-4.4	High (predicted)	DPYSL3	DPYSL3	-5.096	-3.799	Semaphorin Signaling in Neurons
hsa-miR-204-5p	miR-204-5p (and other miRNAs w/seed UCCCUUU)	-1.35	-4.4	High (predicted)	PTPRD	PTPRD	-1.68	-2.309	Protein Kinase A Signaling
hsa-miR-204-5p	miR-204-5p (and other miRNAs w/seed UCCCUUU)	-1.35	-4.4	High (predicted)	IGFBP5	IGFBP5	-1.904	-3.843	Hepatic Fibrosis / Hepatic Stellate Cell Activation IGF-1 Signaling VDR/RXR Activation
hsa-miR-204-5p	miR-204-5p (and other miRNAs w/seed UCCCUUU)	-1.35	-4.4	Experimentally Observed	CDH11	CDH11	-1.995	-4.562	Gα12/13 Signaling RhoGDI Signaling Signaling by Rho Family GTPases
hsa-miR-204-5p	miR-204-5p (and other miRNAs w/seed UCCCUUU)	-1.35	-4.4	High (predicted)	PTGIS	PTGIS	-2.477	-2.77	Eicosanoid Signaling Prostanoid Biosynthesis
hsa-miR-204-5p	miR-204-5p (and other miRNAs w/seed UCCCUUU)	-1.35	-4.4	High (predicted)	EFNB3	EFNB3	-1.657	-2.063	Axonal Guidance Signaling Ephrin B Signaling Ephrin Receptor Signaling
hsa-miR-204-5p	miR-204-5p (and other miRNAs w/seed UCCCUUU)	-1.35	-4.4	High (predicted)	PTCH1	PTCH1	-1.579	-1.577	Axonal Guidance Signaling Basal Cell Carcinoma Signaling Corticotropin Releasing Hormone Signaling Molecular Mechanisms of Cancer Protein Kinase A Signaling Sonic Hedgehog Signaling
hsa-miR-204-5p	miR-204-5p (and other miRNAs w/seed UCCCUUU)	-1.35	-4.4	High (predicted)	GSTM3	GSTM3	-2.099	-1.823	Aryl Hydrocarbon Receptor Signaling Glutathione-mediated Detoxification LPS/IL-1 Mediated Inhibition of RXR Function NRF2-mediated Oxidative Stress Response Xenobiotic Metabolism Signaling
hsa-miR-204-5p	miR-204-5p (and other miRNAs w/seed UCCCUUU)	-1.35	-4.4	High (predicted)	CCND2	CCND2	-2.136	-3.014	Aryl Hydrocarbon Receptor Signaling Cell Cycle: G1/S Checkpoint Regulation Cyclins and Cell Cycle Regulation GADD45 Signaling IL-8 Signaling Molecular Mechanisms of Cancer p53 Signaling
hsa-miR-204-5p	miR-204-5p (and other miRNAs w/seed UCCCUUU)	-1.35	-4.4	High (predicted)	ANGPTL2	ANGPTL2	-1.668	-3.101
hsa-miR-204-5p	miR-204-5p (and other miRNAs w/seed UCCCUUU)	-1.35	-4.4	High (predicted)	AQP11	AQP11	-1.622	-1.689
hsa-miR-204-5p	miR-204-5p (and other miRNAs w/seed UCCCUUU)	-1.35	-4.4	High (predicted)	ARX	ARX	-2.293	-2.253
hsa-miR-204-5p	miR-204-5p (and other miRNAs w/seed UCCCUUU)	-1.35	-4.4	High (predicted)	CA11	CA11	-1.689	-1.519
hsa-miR-204-5p	miR-204-5p (and other miRNAs w/seed UCCCUUU)	-1.35	-4.4	High (predicted)	EFEMP2	EFEMP2	-1.967	-2.806
hsa-miR-204-5p	miR-204-5p (and other miRNAs w/seed UCCCUUU)	-1.35	-4.4	High (predicted)	GPC3	GPC3	-1.765	-1.693
hsa-miR-204-5p	miR-204-5p (and other miRNAs w/seed UCCCUUU)	-1.35	-4.4	High (predicted)	HOXC8	HOXC8	-2.201	-2.155
hsa-miR-204-5p	miR-204-5p (and other miRNAs w/seed UCCCUUU)	-1.35	-4.4	High (predicted)	LEPREL1	LEPREL1	-1.519	-2.301
hsa-miR-204-5p	miR-204-5p (and other miRNAs w/seed UCCCUUU)	-1.35	-4.4	High (predicted)	OSR1	OSR1	-1.69	-2.081
hsa-miR-204-5p	miR-204-5p (and other miRNAs w/seed UCCCUUU)	-1.35	-4.4	High (predicted)	PID1	PID1	-1.825	-2.006
hsa-miR-204-5p	miR-204-5p (and other miRNAs w/seed UCCCUUU)	-1.35	-4.4	High (predicted)	RHOBTB3	RHOBTB3	-2.782	-4.273
hsa-miR-204-5p	miR-204-5p (and other miRNAs w/seed UCCCUUU)	-1.35	-4.4	High (predicted)	SH3PXD2A	SH3PXD2A	-1.813	-3.291
hsa-miR-204-5p	miR-204-5p (and other miRNAs w/seed UCCCUUU)	-1.35	-4.4	High (predicted)	ODZ4	TENM4	-2.42	-3.776
hsa-miR-204-5p	miR-204-5p (and other miRNAs w/seed UCCCUUU)	-1.35	-4.4	High (predicted)	TMEM26	TMEM26	-1.533	-2.07
hsa-miR-205-5p	miR-205-5p (and other miRNAs w/seed CCUUCAU)	3.15	17.4	Experimentally Observed	ZEB2	ZEB2	-1.516	-1.757	Regulation of the Epithelial-Mesenchymal Transition Pathway
hsa-miR-205-5p	miR-205-5p (and other miRNAs w/seed CCUUCAU)	3.15	17.4	High (predicted)	ENC1	ENC1	-1.592	-2.185	NRF2-mediated Oxidative Stress Response
hsa-miR-205-5p	miR-205-5p (and other miRNAs w/seed CCUUCAU)	3.15	17.4	High (predicted)	BAMBI	BAMBI	-1.676	-1.938	Hepatic Fibrosis / Hepatic Stellate Cell Activation
hsa-miR-205-5p	miR-205-5p (and other miRNAs w/seed CCUUCAU)	3.15	17.4	High (predicted)	HS3ST1	HS3ST1	-1.641	-2.014	Chondroitin Sulfate Biosynthesis Chondroitin Sulfate Biosynthesis (Late Stages) Dermatan Sulfate Biosynthesis Dermatan Sulfate Biosynthesis (Late Stages) Heparan Sulfate Biosynthesis Heparan Sulfate Biosynthesis (Late Stages) LPS/IL-1 Mediated Inhibition of RXR Function Xenobiotic Metabolism Signaling
hsa-miR-205-5p	miR-205-5p (and other miRNAs w/seed CCUUCAU)	3.15	17.4	High (predicted)	ADAMTS9	ADAMTS9	-1.701	-4.013	Axonal Guidance Signaling
hsa-miR-205-5p	miR-205-5p (and other miRNAs w/seed CCUUCAU)	3.15	17.4	High (predicted)	NFIX	NFIX	-2.287	-2.567	Aryl Hydrocarbon Receptor Signaling
hsa-miR-205-5p	miR-205-5p (and other miRNAs w/seed CCUUCAU)	3.15	17.4	High (predicted)	CLDN11	CLDN11	-8.824	-8.644	Agranulocyte Adhesion and Diapedesis Granulocyte Adhesion and Diapedesis Leukocyte Extravasation Signaling Sertoli Cell-Sertoli Cell Junction Signaling Tight Junction Signaling
hsa-miR-205-5p	miR-205-5p (and other miRNAs w/seed CCUUCAU)	3.15	17.4	High (predicted)	YAP1	YAP1	-1.514	-1.632	14-3-3-mediated Signaling ErbB4 Signaling
hsa-miR-205-5p	miR-205-5p (and other miRNAs w/seed CCUUCAU)	3.15	17.4	High (predicted)	DCHS1	DCHS1	-1.548	-2.354
hsa-miR-205-5p	miR-205-5p (and other miRNAs w/seed CCUUCAU)	3.15	17.4	High (predicted)	LRP4	LRP4	-1.54	-1.5
hsa-miR-205-5p	miR-205-5p (and other miRNAs w/seed CCUUCAU)	3.15	17.4	High (predicted)	PEG3	PEG3	-7.275	-7.573
hsa-miR-205-5p	miR-205-5p (and other miRNAs w/seed CCUUCAU)	3.15	17.4	High (predicted)	TMEM26	TMEM26	-1.533	-2.07
hsa-miR-205-5p	miR-205-5p (and other miRNAs w/seed CCUUCAU)	3.15	17.4	High (predicted)	TSHZ3	TSHZ3	-1.529	-2.235
hsa-miR-205-5p	miR-205-5p (and other miRNAs w/seed CCUUCAU)	3.15	17.4	High (predicted)	VASN	VASN	-1.646	-1.919
hsa-miR-20b-5p	miR-17-5p (and other miRNAs w/seed AAAGUGC)	3.17	5	High (predicted)	TLE4	TLE4	-1.618	-2.18	Wnt/β-catenin Signaling
hsa-miR-20b-5p	miR-17-5p (and other miRNAs w/seed AAAGUGC)	3.17	5	High (predicted)	FZD4	FZD4	-1.604	-2.081	Axonal Guidance Signaling Basal Cell Carcinoma Signaling Colorectal Cancer Metastasis Signaling Factors Promoting Cardiogenesis in Vertebrates Glioblastoma Multiforme Signaling Human Embryonic Stem Cell Pluripotency Molecular Mechanisms of Cancer Mouse Embryonic Stem Cell Pluripotency Ovarian Cancer Signaling Regulation of the Epithelial-Mesenchymal Transition Pathway Role of Macrophages, Fibrobl…
hsa-miR-20b-5p	miR-17-5p (and other miRNAs w/seed AAAGUGC)	3.17	5	High (predicted)	FZD7	FZD7	-1.665	-1.955	Axonal Guidance Signaling Basal Cell Carcinoma Signaling Colorectal Cancer Metastasis Signaling Factors Promoting Cardiogenesis in Vertebrates Glioblastoma Multiforme Signaling Human Embryonic Stem Cell Pluripotency Molecular Mechanisms of Cancer Mouse Embryonic Stem Cell Pluripotency Ovarian Cancer Signaling Regulation of the Epithelial-Mesenchymal Transition Pathway Role of Macrophages, Fibrobl…
hsa-miR-20b-5p	miR-17-5p (and other miRNAs w/seed AAAGUGC)	3.17	5	High (predicted)	FRZB	FRZB	-1.861	-1.641	Role of Macrophages, Fibroblasts and Endothelial Cells in Rheumatoid Arthritis Role of Osteoblasts, Osteoclasts and Chondrocytes in Rheumatoid Arthritis Wnt/β-catenin Signaling
hsa-miR-20b-5p	miR-17-5p (and other miRNAs w/seed AAAGUGC)	3.17	5	High (predicted)	WASF3	WASF3	-1.587	-1.937	Signaling by Rho Family GTPases
hsa-miR-20b-5p	miR-17-5p (and other miRNAs w/seed AAAGUGC)	3.17	5	High (predicted)	PTPRD	PTPRD	-1.68	-2.309	Protein Kinase A Signaling
hsa-miR-20b-5p	miR-17-5p (and other miRNAs w/seed AAAGUGC)	3.17	5	Experimentally Observed,High (predicted)	BAMBI	BAMBI	-1.676	-1.938	Hepatic Fibrosis / Hepatic Stellate Cell Activation
hsa-miR-20b-5p	miR-17-5p (and other miRNAs w/seed AAAGUGC)	3.17	5	High (predicted)	TIMP2	TIMP2	-2.006	-2.994	Glioma Invasiveness Signaling Hepatic Fibrosis / Hepatic Stellate Cell Activation Inhibition of Matrix Metalloproteases Leukocyte Extravasation Signaling
hsa-miR-20b-5p	miR-17-5p (and other miRNAs w/seed AAAGUGC)	3.17	5	High (predicted)	PDGFRA	PDGFRA	-2.006	-3.464	Glioblastoma Multiforme Signaling Glioma Signaling Hepatic Fibrosis / Hepatic Stellate Cell Activation Human Embryonic Stem Cell Pluripotency NF-κB Signaling PAK Signaling PDGF Signaling PPAR Signaling PTEN Signaling STAT3 Pathway Sphingosine-1-phosphate Signaling
hsa-miR-20b-5p	miR-17-5p (and other miRNAs w/seed AAAGUGC)	3.17	5	High (predicted)	RAB8B	RAB8B	-1.756	-2.115	Germ Cell-Sertoli Cell Junction Signaling Sertoli Cell-Sertoli Cell Junction Signaling
hsa-miR-20b-5p	miR-17-5p (and other miRNAs w/seed AAAGUGC)	3.17	5	High (predicted)	DPYSL2	DPYSL2	-1.612	-2.982	Axonal Guidance Signaling Semaphorin Signaling in Neurons Thymine Degradation Uracil Degradation II (Reductive)
hsa-miR-20b-5p	miR-17-5p (and other miRNAs w/seed AAAGUGC)	3.17	5	High (predicted)	ADAMTS5	ADAMTS5	-2.002	-1.835	Axonal Guidance Signaling Role of Osteoblasts, Osteoclasts and Chondrocytes in Rheumatoid Arthritis
hsa-miR-20b-5p	miR-17-5p (and other miRNAs w/seed AAAGUGC)	3.17	5	High (predicted)	CCND2	CCND2	-2.136	-3.014	Aryl Hydrocarbon Receptor Signaling Cell Cycle: G1/S Checkpoint Regulation Cyclins and Cell Cycle Regulation GADD45 Signaling IL-8 Signaling Molecular Mechanisms of Cancer p53 Signaling
hsa-miR-20b-5p	miR-17-5p (and other miRNAs w/seed AAAGUGC)	3.17	5	High (predicted)	ANKRD29	ANKRD29	-1.514	-2.165
hsa-miR-20b-5p	miR-17-5p (and other miRNAs w/seed AAAGUGC)	3.17	5	High (predicted)	BNC2	BNC2	-2.863	-3.429
hsa-miR-20b-5p	miR-17-5p (and other miRNAs w/seed AAAGUGC)	3.17	5	High (predicted)	CYBRD1	CYBRD1	-2.244	-2.603
hsa-miR-20b-5p	miR-17-5p (and other miRNAs w/seed AAAGUGC)	3.17	5	High (predicted)	DENND5B	DENND5B	-1.527	-1.74
hsa-miR-20b-5p	miR-17-5p (and other miRNAs w/seed AAAGUGC)	3.17	5	High (predicted)	FOXL2	FOXL2	-2.165	-3.104
hsa-miR-20b-5p	miR-17-5p (and other miRNAs w/seed AAAGUGC)	3.17	5	High (predicted)	C20orf103	LAMP5	-1.687	-2.646
hsa-miR-20b-5p	miR-17-5p (and other miRNAs w/seed AAAGUGC)	3.17	5	High (predicted)	LRP4	LRP4	-1.54	-1.5
hsa-miR-20b-5p	miR-17-5p (and other miRNAs w/seed AAAGUGC)	3.17	5	High (predicted)	NBL1	MINOS1-NBL1/NBL1	-1.68	-3.067
hsa-miR-20b-5p	miR-17-5p (and other miRNAs w/seed AAAGUGC)	3.17	5	High (predicted)	C7orf41	MTURN	-1.55	-2.311
hsa-miR-20b-5p	miR-17-5p (and other miRNAs w/seed AAAGUGC)	3.17	5	High (predicted)	OSR1	OSR1	-1.69	-2.081
hsa-miR-20b-5p	miR-17-5p (and other miRNAs w/seed AAAGUGC)	3.17	5	High (predicted)	PBX3	PBX3	-2.715	-3.849
hsa-miR-20b-5p	miR-17-5p (and other miRNAs w/seed AAAGUGC)	3.17	5	High (predicted)	PLCXD3	PLCXD3	-3.372	-4.55
hsa-miR-20b-5p	miR-17-5p (and other miRNAs w/seed AAAGUGC)	3.17	5	High (predicted)	PLSCR4	PLSCR4	-2.277	-2.174
hsa-miR-20b-5p	miR-17-5p (and other miRNAs w/seed AAAGUGC)	3.17	5	High (predicted)	RASSF2	RASSF2	-1.666	-2.255
hsa-miR-20b-5p	miR-17-5p (and other miRNAs w/seed AAAGUGC)	3.17	5	High (predicted)	SH3PXD2A	SH3PXD2A	-1.813	-3.291
hsa-miR-20b-5p	miR-17-5p (and other miRNAs w/seed AAAGUGC)	3.17	5	High (predicted)	SMOC2	SMOC2	-2.094	-2.818
hsa-miR-20b-5p	miR-17-5p (and other miRNAs w/seed AAAGUGC)	3.17	5	High (predicted)	SYTL4	SYTL4	-1.694	-1.949
hsa-miR-20b-5p	miR-17-5p (and other miRNAs w/seed AAAGUGC)	3.17	5	High (predicted)	TMEM100	TMEM100	-1.859	-2.258
hsa-miR-20b-5p	miR-17-5p (and other miRNAs w/seed AAAGUGC)	3.17	5	High (predicted)	TSHZ3	TSHZ3	-1.529	-2.235
hsa-miR-20b-5p	miR-17-5p (and other miRNAs w/seed AAAGUGC)	3.17	5	High (predicted)	ZFPM2	ZFPM2	-2.322	-2.49
hsa-miR-21-3p	miR-21-3p (and other miRNAs w/seed AACACCA)	3.48	4.76	High (predicted)	MUM1L1	MUM1L1	-2.897	-4.034
hsa-miR-21-3p	miR-21-3p (and other miRNAs w/seed AACACCA)	3.48	4.76	High (predicted)	MYOZ3	MYOZ3	-1.521	-1.511
hsa-miR-21-5p	miR-21-5p (and other miRNAs w/seed AGCUUAU)	3.37	3.43	High (predicted)	C7	C7	-11.302	-12.696	Complement System Systemic Lupus Erythematosus Signaling
hsa-miR-21-5p	miR-21-5p (and other miRNAs w/seed AGCUUAU)	3.37	3.43	High (predicted)	NTF3	NTF3	-1.509	-1.803	Axonal Guidance Signaling Human Embryonic Stem Cell Pluripotency Neurotrophin/TRK Signaling Thyroid Cancer Signaling
hsa-miR-21-5p	miR-21-5p (and other miRNAs w/seed AGCUUAU)	3.37	3.43	High (predicted)	PTCH1	PTCH1	-1.579	-1.577	Axonal Guidance Signaling Basal Cell Carcinoma Signaling Corticotropin Releasing Hormone Signaling Molecular Mechanisms of Cancer Protein Kinase A Signaling Sonic Hedgehog Signaling
hsa-miR-21-5p	miR-21-5p (and other miRNAs w/seed AGCUUAU)	3.37	3.43	High (predicted)	ALDH1A1	ALDH1A1	-1.518	-2.489	Aryl Hydrocarbon Receptor Signaling Dopamine Degradation Ethanol Degradation II Ethanol Degradation IV Fatty Acid α-oxidation Histamine Degradation LPS/IL-1 Mediated Inhibition of RXR Function Noradrenaline and Adrenaline Degradation Oxidative Ethanol Degradation III PXR/RXR Activation Putrescine Degradation III RAR Activation Retinoate Biosynthesis I Serotonin Degradation Tryptophan Degradation …
hsa-miR-21-5p	miR-21-5p (and other miRNAs w/seed AGCUUAU)	3.37	3.43	High (predicted)	YAP1	YAP1	-1.514	-1.632	14-3-3-mediated Signaling ErbB4 Signaling
hsa-miR-21-5p	miR-21-5p (and other miRNAs w/seed AGCUUAU)	3.37	3.43	High (predicted)	ARMCX1	ARMCX1	-1.861	-2.591
hsa-miR-21-5p	miR-21-5p (and other miRNAs w/seed AGCUUAU)	3.37	3.43	High (predicted)	BNC2	BNC2	-2.863	-3.429
hsa-miR-21-5p	miR-21-5p (and other miRNAs w/seed AGCUUAU)	3.37	3.43	High (predicted)	MATN2	MATN2	-2.128	-3.336
hsa-miR-21-5p	miR-21-5p (and other miRNAs w/seed AGCUUAU)	3.37	3.43	High (predicted)	OSR1	OSR1	-1.69	-2.081
hsa-miR-21-5p	miR-21-5p (and other miRNAs w/seed AGCUUAU)	3.37	3.43	Experimentally Observed	TCF21	TCF21	-4.942	-5.216
hsa-miR-21-5p	miR-21-5p (and other miRNAs w/seed AGCUUAU)	3.37	3.43	High (predicted)	ODZ4	TENM4	-2.42	-3.776
hsa-miR-223-3p	miR-223-3p (miRNAs w/seed GUCAGUU)	10.07	19.1	High (predicted)	TGFBR3	TGFBR3	-2.46	-3.283	Epithelial Adherens Junction Signaling Factors Promoting Cardiogenesis in Vertebrates NF-κB Signaling PPARα/RXRα Activation PTEN Signaling STAT3 Pathway Sertoli Cell-Sertoli Cell Junction Signaling Wnt/β-catenin Signaling
hsa-miR-223-3p	miR-223-3p (miRNAs w/seed GUCAGUU)	10.07	19.1	High (predicted)	FZD4	FZD4	-1.604	-2.081	Axonal Guidance Signaling Basal Cell Carcinoma Signaling Colorectal Cancer Metastasis Signaling Factors Promoting Cardiogenesis in Vertebrates Glioblastoma Multiforme Signaling Human Embryonic Stem Cell Pluripotency Molecular Mechanisms of Cancer Mouse Embryonic Stem Cell Pluripotency Ovarian Cancer Signaling Regulation of the Epithelial-Mesenchymal Transition Pathway Role of Macrophages, Fibrobl…
hsa-miR-223-3p	miR-223-3p (miRNAs w/seed GUCAGUU)	10.07	19.1	High (predicted)	TSPAN5	TSPAN5	-2.128	-2.221	Integrin Signaling
hsa-miR-223-3p	miR-223-3p (miRNAs w/seed GUCAGUU)	10.07	19.1	High (predicted)	RAB8B	RAB8B	-1.756	-2.115	Germ Cell-Sertoli Cell Junction Signaling Sertoli Cell-Sertoli Cell Junction Signaling
hsa-miR-223-3p	miR-223-3p (miRNAs w/seed GUCAGUU)	10.07	19.1	High (predicted)	SCARB1	SCARB1	-1.569	-1.519	FXR/RXR Activation LPS/IL-1 Mediated Inhibition of RXR Function NRF2-mediated Oxidative Stress Response TR/RXR Activation
hsa-miR-223-3p	miR-223-3p (miRNAs w/seed GUCAGUU)	10.07	19.1	High (predicted)	ARMCX1	ARMCX1	-1.861	-2.591
hsa-miR-223-3p	miR-223-3p (miRNAs w/seed GUCAGUU)	10.07	19.1	High (predicted)	DENND5B	DENND5B	-1.527	-1.74
hsa-miR-223-3p	miR-223-3p (miRNAs w/seed GUCAGUU)	10.07	19.1	High (predicted)	OLFM1	OLFM1	-1.935	-3.487
hsa-miR-223-3p	miR-223-3p (miRNAs w/seed GUCAGUU)	10.07	19.1	High (predicted)	TSHZ3	TSHZ3	-1.529	-2.235
hsa-miR-22-3p	miR-22-3p (miRNAs w/seed AGCUGCC)	2.74	3.77	High (predicted)	DPYSL3	DPYSL3	-5.096	-3.799	Semaphorin Signaling in Neurons
hsa-miR-22-3p	miR-22-3p (miRNAs w/seed AGCUGCC)	2.74	3.77	High (predicted)	GATM	GATM	-4.131	-3.975	Glycine Degradation (Creatine Biosynthesis)
hsa-miR-22-3p	miR-22-3p (miRNAs w/seed AGCUGCC)	2.74	3.77	High (predicted)	ADAMTS5	ADAMTS5	-2.002	-1.835	Axonal Guidance Signaling Role of Osteoblasts, Osteoclasts and Chondrocytes in Rheumatoid Arthritis
hsa-miR-22-3p	miR-22-3p (miRNAs w/seed AGCUGCC)	2.74	3.77	High (predicted)	GSTM2	GSTM2	-2.395	-1.807	Aryl Hydrocarbon Receptor Signaling Glutathione-mediated Detoxification LPS/IL-1 Mediated Inhibition of RXR Function NRF2-mediated Oxidative Stress Response PXR/RXR Activation Xenobiotic Metabolism Signaling
hsa-miR-22-3p	miR-22-3p (miRNAs w/seed AGCUGCC)	2.74	3.77	High (predicted)	CBX6	CBX6	-1.5	-2.037
hsa-miR-22-3p	miR-22-3p (miRNAs w/seed AGCUGCC)	2.74	3.77	High (predicted)	MUM1L1	MUM1L1	-2.897	-4.034
hsa-miR-22-3p	miR-22-3p (miRNAs w/seed AGCUGCC)	2.74	3.77	High (predicted)	OGN	OGN	-3.232	-3.973
hsa-miR-22-3p	miR-22-3p (miRNAs w/seed AGCUGCC)	2.74	3.77	High (predicted)	PALM	PALM	-1.637	-1.604
hsa-miR-22-3p	miR-22-3p (miRNAs w/seed AGCUGCC)	2.74	3.77	High (predicted)	PLCXD3	PLCXD3	-3.372	-4.55
hsa-miR-22-3p	miR-22-3p (miRNAs w/seed AGCUGCC)	2.74	3.77	High (predicted)	SH3PXD2A	SH3PXD2A	-1.813	-3.291
hsa-miR-22-3p	miR-22-3p (miRNAs w/seed AGCUGCC)	2.74	3.77	High (predicted)	TRIB2	TRIB2	-1.553	-1.862
hsa-miR-22-3p	miR-22-3p (miRNAs w/seed AGCUGCC)	2.74	3.77	High (predicted)	TYRO3	TYRO3	-2.023	-1.919
hsa-miR-224-5p	miR-224-5p (miRNAs w/seed AAGUCAC)	3.33	3.43	High (predicted)	ENC1	ENC1	-1.592	-2.185	NRF2-mediated Oxidative Stress Response
hsa-miR-224-5p	miR-224-5p (miRNAs w/seed AAGUCAC)	3.33	3.43	High (predicted)	PTGIS	PTGIS	-2.477	-2.77	Eicosanoid Signaling Prostanoid Biosynthesis
hsa-miR-224-5p	miR-224-5p (miRNAs w/seed AAGUCAC)	3.33	3.43	High (predicted)	DPYSL2	DPYSL2	-1.612	-2.982	Axonal Guidance Signaling Semaphorin Signaling in Neurons Thymine Degradation Uracil Degradation II (Reductive)
hsa-miR-224-5p	miR-224-5p (miRNAs w/seed AAGUCAC)	3.33	3.43	High (predicted)	ADAMTS5	ADAMTS5	-2.002	-1.835	Axonal Guidance Signaling Role of Osteoblasts, Osteoclasts and Chondrocytes in Rheumatoid Arthritis
hsa-miR-224-5p	miR-224-5p (miRNAs w/seed AAGUCAC)	3.33	3.43	High (predicted)	CBX6	CBX6	-1.5	-2.037
hsa-miR-224-5p	miR-224-5p (miRNAs w/seed AAGUCAC)	3.33	3.43	High (predicted)	DENND5B	DENND5B	-1.527	-1.74
hsa-miR-224-5p	miR-224-5p (miRNAs w/seed AAGUCAC)	3.33	3.43	High (predicted)	FNDC5	FNDC5	-1.645	-1.838
hsa-miR-224-5p	miR-224-5p (miRNAs w/seed AAGUCAC)	3.33	3.43	High (predicted)	HEBP1	HEBP1	-1.721	-1.654
hsa-miR-224-5p	miR-224-5p (miRNAs w/seed AAGUCAC)	3.33	3.43	High (predicted)	KCTD12	KCTD12	-1.786	-2.032
hsa-miR-224-5p	miR-224-5p (miRNAs w/seed AAGUCAC)	3.33	3.43	High (predicted)	TSPYL5	TSPYL5	-1.62	-1.945
hsa-miR-23a-3p	miR-23a-3p (and other miRNAs w/seed UCACAUU)	1.36	1.8	High (predicted)	SFRP4	SFRP4	-1.747	-5.541	Role of Macrophages, Fibroblasts and Endothelial Cells in Rheumatoid Arthritis Role of Osteoblasts, Osteoclasts and Chondrocytes in Rheumatoid Arthritis Wnt/β-catenin Signaling
hsa-miR-23a-3p	miR-23a-3p (and other miRNAs w/seed UCACAUU)	1.36	1.8	High (predicted)	SFRP1	SFRP1	-1.573	-3.491	Role of Macrophages, Fibroblasts and Endothelial Cells in Rheumatoid Arthritis Role of Osteoblasts, Osteoclasts and Chondrocytes in Rheumatoid Arthritis Wnt/β-catenin Signaling
hsa-miR-23a-3p	miR-23a-3p (and other miRNAs w/seed UCACAUU)	1.36	1.8	High (predicted)	TGFBR3	TGFBR3	-2.46	-3.283	Epithelial Adherens Junction Signaling Factors Promoting Cardiogenesis in Vertebrates NF-κB Signaling PPARα/RXRα Activation PTEN Signaling STAT3 Pathway Sertoli Cell-Sertoli Cell Junction Signaling Wnt/β-catenin Signaling
hsa-miR-23a-3p	miR-23a-3p (and other miRNAs w/seed UCACAUU)	1.36	1.8	High (predicted)	FZD4	FZD4	-1.604	-2.081	Axonal Guidance Signaling Basal Cell Carcinoma Signaling Colorectal Cancer Metastasis Signaling Factors Promoting Cardiogenesis in Vertebrates Glioblastoma Multiforme Signaling Human Embryonic Stem Cell Pluripotency Molecular Mechanisms of Cancer Mouse Embryonic Stem Cell Pluripotency Ovarian Cancer Signaling Regulation of the Epithelial-Mesenchymal Transition Pathway Role of Macrophages, Fibrobl…
hsa-miR-23a-3p	miR-23a-3p (and other miRNAs w/seed UCACAUU)	1.36	1.8	High (predicted)	FZD7	FZD7	-1.665	-1.955	Axonal Guidance Signaling Basal Cell Carcinoma Signaling Colorectal Cancer Metastasis Signaling Factors Promoting Cardiogenesis in Vertebrates Glioblastoma Multiforme Signaling Human Embryonic Stem Cell Pluripotency Molecular Mechanisms of Cancer Mouse Embryonic Stem Cell Pluripotency Ovarian Cancer Signaling Regulation of the Epithelial-Mesenchymal Transition Pathway Role of Macrophages, Fibrobl…
hsa-miR-23a-3p	miR-23a-3p (and other miRNAs w/seed UCACAUU)	1.36	1.8	High (predicted)	WASF3	WASF3	-1.587	-1.937	Signaling by Rho Family GTPases
hsa-miR-23a-3p	miR-23a-3p (and other miRNAs w/seed UCACAUU)	1.36	1.8	High (predicted)	ZAK	ZAK	-1.504	-1.986	SAPK/JNK Signaling Sertoli Cell-Sertoli Cell Junction Signaling
hsa-miR-23a-3p	miR-23a-3p (and other miRNAs w/seed UCACAUU)	1.36	1.8	High (predicted)	ENC1	ENC1	-1.592	-2.185	NRF2-mediated Oxidative Stress Response
hsa-miR-23a-3p	miR-23a-3p (and other miRNAs w/seed UCACAUU)	1.36	1.8	High (predicted)	RAB8B	RAB8B	-1.756	-2.115	Germ Cell-Sertoli Cell Junction Signaling Sertoli Cell-Sertoli Cell Junction Signaling
hsa-miR-23a-3p	miR-23a-3p (and other miRNAs w/seed UCACAUU)	1.36	1.8	High (predicted)	CHST15	CHST15	-1.516	-2.147	Chondroitin Sulfate Biosynthesis Chondroitin Sulfate Biosynthesis (Late Stages) Dermatan Sulfate Biosynthesis Dermatan Sulfate Biosynthesis (Late Stages) Heparan Sulfate Biosynthesis Heparan Sulfate Biosynthesis (Late Stages) LPS/IL-1 Mediated Inhibition of RXR Function Xenobiotic Metabolism Signaling
hsa-miR-23a-3p	miR-23a-3p (and other miRNAs w/seed UCACAUU)	1.36	1.8	High (predicted)	CHST7	CHST7	-1.56	-2.576	Chondroitin Sulfate Biosynthesis Chondroitin Sulfate Biosynthesis (Late Stages) Dermatan Sulfate Biosynthesis Dermatan Sulfate Biosynthesis (Late Stages) Heparan Sulfate Biosynthesis Heparan Sulfate Biosynthesis (Late Stages) LPS/IL-1 Mediated Inhibition of RXR Function Xenobiotic Metabolism Signaling
hsa-miR-23a-3p	miR-23a-3p (and other miRNAs w/seed UCACAUU)	1.36	1.8	High (predicted)	ADAMTS5	ADAMTS5	-2.002	-1.835	Axonal Guidance Signaling Role of Osteoblasts, Osteoclasts and Chondrocytes in Rheumatoid Arthritis
hsa-miR-23a-3p	miR-23a-3p (and other miRNAs w/seed UCACAUU)	1.36	1.8	High (predicted)	NFIX	NFIX	-2.287	-2.567	Aryl Hydrocarbon Receptor Signaling
hsa-miR-23a-3p	miR-23a-3p (and other miRNAs w/seed UCACAUU)	1.36	1.8	Experimentally Observed,High (predicted)	SMAD3	SMAD3	-1.663	-1.924	Androgen Signaling Antiproliferative Role of TOB in T Cell Signaling Cell Cycle: G1/S Checkpoint Regulation Chronic Myeloid Leukemia Signaling Colorectal Cancer Metastasis Signaling Glucocorticoid Receptor Signaling Hepatic Fibrosis / Hepatic Stellate Cell Activation Human Embryonic Stem Cell Pluripotency Molecular Mechanisms of Cancer PPARα/RXRα Activation Pancreatic Adenocarcinoma Signaling Pro…
hsa-miR-23a-3p	miR-23a-3p (and other miRNAs w/seed UCACAUU)	1.36	1.8	High (predicted)	GNG2	GNG2	-1.531	-1.628	Androgen Signaling Antiproliferative Role of Somatostatin Receptor 2 Axonal Guidance Signaling Breast Cancer Regulation by Stathmin1 CCR3 Signaling in Eosinophils CCR5 Signaling in Macrophages CREB Signaling in Neurons CXCR4 Signaling Cardiac Hypertrophy Signaling Cardiac β-adrenergic Signaling Colorectal Cancer Metastasis Signaling Ephrin B Signaling Ephrin Receptor Signaling G Beta Gamma Signal…
hsa-miR-23a-3p	miR-23a-3p (and other miRNAs w/seed UCACAUU)	1.36	1.8	High (predicted)	JAM3	JAM3	-1.952	-2.821	Agranulocyte Adhesion and Diapedesis Granulocyte Adhesion and Diapedesis Leukocyte Extravasation Signaling Sertoli Cell-Sertoli Cell Junction Signaling Tight Junction Signaling
hsa-miR-23a-3p	miR-23a-3p (and other miRNAs w/seed UCACAUU)	1.36	1.8	Experimentally Observed,High (predicted)	CXCL12	CXCL12	-1.722	-2.682	Agranulocyte Adhesion and Diapedesis Atherosclerosis Signaling Axonal Guidance Signaling CXCR4 Signaling Chemokine Signaling Ephrin B Signaling Ephrin Receptor Signaling Granulocyte Adhesion and Diapedesis Leukocyte Extravasation Signaling Role of Macrophages, Fibroblasts and Endothelial Cells in Rheumatoid Arthritis
hsa-miR-23a-3p	miR-23a-3p (and other miRNAs w/seed UCACAUU)	1.36	1.8	High (predicted)	ABI3BP	ABI3BP	-1.634	-2.057
hsa-miR-23a-3p	miR-23a-3p (and other miRNAs w/seed UCACAUU)	1.36	1.8	High (predicted)	BNC2	BNC2	-2.863	-3.429
hsa-miR-23a-3p	miR-23a-3p (and other miRNAs w/seed UCACAUU)	1.36	1.8	High (predicted)	CBLN1	CBLN1	-1.904	-2.44
hsa-miR-23a-3p	miR-23a-3p (and other miRNAs w/seed UCACAUU)	1.36	1.8	High (predicted)	CYBRD1	CYBRD1	-2.244	-2.603
hsa-miR-23a-3p	miR-23a-3p (and other miRNAs w/seed UCACAUU)	1.36	1.8	High (predicted)	FOXL2	FOXL2	-2.165	-3.104
hsa-miR-23a-3p	miR-23a-3p (and other miRNAs w/seed UCACAUU)	1.36	1.8	High (predicted)	FREM1	FREM1	-1.726	-1.837
hsa-miR-23a-3p	miR-23a-3p (and other miRNAs w/seed UCACAUU)	1.36	1.8	High (predicted)	GPSM1	GPSM1	-1.609	-2.205
hsa-miR-23a-3p	miR-23a-3p (and other miRNAs w/seed UCACAUU)	1.36	1.8	High (predicted)	MKX	MKX	-1.576	-1.645
hsa-miR-23a-3p	miR-23a-3p (and other miRNAs w/seed UCACAUU)	1.36	1.8	High (predicted)	NRK	NRK	-1.602	-1.546
hsa-miR-23a-3p	miR-23a-3p (and other miRNAs w/seed UCACAUU)	1.36	1.8	High (predicted)	PKDCC	PKDCC	-3.328	-2.66
hsa-miR-23a-3p	miR-23a-3p (and other miRNAs w/seed UCACAUU)	1.36	1.8	High (predicted)	PLCXD3	PLCXD3	-3.372	-4.55
hsa-miR-23a-3p	miR-23a-3p (and other miRNAs w/seed UCACAUU)	1.36	1.8	High (predicted)	PRSS35	PRSS35	-1.837	-1.835
hsa-miR-23a-3p	miR-23a-3p (and other miRNAs w/seed UCACAUU)	1.36	1.8	High (predicted)	SCG5	SCG5	-1.746	-1.645
hsa-miR-23a-3p	miR-23a-3p (and other miRNAs w/seed UCACAUU)	1.36	1.8	High (predicted)	SH3PXD2A	SH3PXD2A	-1.813	-3.291
hsa-miR-23a-3p	miR-23a-3p (and other miRNAs w/seed UCACAUU)	1.36	1.8	High (predicted)	ODZ4	TENM4	-2.42	-3.776
hsa-miR-23a-3p	miR-23a-3p (and other miRNAs w/seed UCACAUU)	1.36	1.8	High (predicted)	TSHZ3	TSHZ3	-1.529	-2.235
hsa-miR-27a-3p	miR-27a-3p (and other miRNAs w/seed UCACAGU)	2.16	2.56	High (predicted)	SFRP1	SFRP1	-1.573	-3.491	Role of Macrophages, Fibroblasts and Endothelial Cells in Rheumatoid Arthritis Role of Osteoblasts, Osteoclasts and Chondrocytes in Rheumatoid Arthritis Wnt/β-catenin Signaling
hsa-miR-27a-3p	miR-27a-3p (and other miRNAs w/seed UCACAGU)	2.16	2.56	High (predicted)	TGFBR3	TGFBR3	-2.46	-3.283	Epithelial Adherens Junction Signaling Factors Promoting Cardiogenesis in Vertebrates NF-κB Signaling PPARα/RXRα Activation PTEN Signaling STAT3 Pathway Sertoli Cell-Sertoli Cell Junction Signaling Wnt/β-catenin Signaling
hsa-miR-27a-3p	miR-27a-3p (and other miRNAs w/seed UCACAGU)	2.16	2.56	High (predicted)	FZD4	FZD4	-1.604	-2.081	Axonal Guidance Signaling Basal Cell Carcinoma Signaling Colorectal Cancer Metastasis Signaling Factors Promoting Cardiogenesis in Vertebrates Glioblastoma Multiforme Signaling Human Embryonic Stem Cell Pluripotency Molecular Mechanisms of Cancer Mouse Embryonic Stem Cell Pluripotency Ovarian Cancer Signaling Regulation of the Epithelial-Mesenchymal Transition Pathway Role of Macrophages, Fibrobl…
hsa-miR-27a-3p	miR-27a-3p (and other miRNAs w/seed UCACAGU)	2.16	2.56	High (predicted)	FZD7	FZD7	-1.665	-1.955	Axonal Guidance Signaling Basal Cell Carcinoma Signaling Colorectal Cancer Metastasis Signaling Factors Promoting Cardiogenesis in Vertebrates Glioblastoma Multiforme Signaling Human Embryonic Stem Cell Pluripotency Molecular Mechanisms of Cancer Mouse Embryonic Stem Cell Pluripotency Ovarian Cancer Signaling Regulation of the Epithelial-Mesenchymal Transition Pathway Role of Macrophages, Fibrobl…
hsa-miR-27a-3p	miR-27a-3p (and other miRNAs w/seed UCACAGU)	2.16	2.56	High (predicted)	NR2F2	NR2F2	-1.635	-2.373	RAR Activation Role of Oct4 in Mammalian Embryonic Stem Cell Pluripotency
hsa-miR-27a-3p	miR-27a-3p (and other miRNAs w/seed UCACAGU)	2.16	2.56	High (predicted)	ENC1	ENC1	-1.592	-2.185	NRF2-mediated Oxidative Stress Response
hsa-miR-27a-3p	miR-27a-3p (and other miRNAs w/seed UCACAGU)	2.16	2.56	High (predicted)	COL5A1	COL5A1	-2.17	-5.415	Hepatic Fibrosis / Hepatic Stellate Cell Activation
hsa-miR-27a-3p	miR-27a-3p (and other miRNAs w/seed UCACAGU)	2.16	2.56	High (predicted)	CDH11	CDH11	-1.995	-4.562	Gα12/13 Signaling RhoGDI Signaling Signaling by Rho Family GTPases
hsa-miR-27a-3p	miR-27a-3p (and other miRNAs w/seed UCACAGU)	2.16	2.56	High (predicted)	PDGFRA	PDGFRA	-2.006	-3.464	Glioblastoma Multiforme Signaling Glioma Signaling Hepatic Fibrosis / Hepatic Stellate Cell Activation Human Embryonic Stem Cell Pluripotency NF-κB Signaling PAK Signaling PDGF Signaling PPAR Signaling PTEN Signaling STAT3 Pathway Sphingosine-1-phosphate Signaling
hsa-miR-27a-3p	miR-27a-3p (and other miRNAs w/seed UCACAGU)	2.16	2.56	High (predicted)	EDNRA	EDNRA	-2.201	-3.504	Endothelin-1 Signaling Hepatic Fibrosis / Hepatic Stellate Cell Activation Ovarian Cancer Signaling
hsa-miR-27a-3p	miR-27a-3p (and other miRNAs w/seed UCACAGU)	2.16	2.56	High (predicted)	PDE7B	PDE7B	-1.838	-2.339	Cardiac β-adrenergic Signaling G-Protein Coupled Receptor Signaling Protein Kinase A Signaling Relaxin Signaling cAMP-mediated signaling tRNA Splicing
hsa-miR-27a-3p	miR-27a-3p (and other miRNAs w/seed UCACAGU)	2.16	2.56	High (predicted)	ADAMTS5	ADAMTS5	-2.002	-1.835	Axonal Guidance Signaling Role of Osteoblasts, Osteoclasts and Chondrocytes in Rheumatoid Arthritis
hsa-miR-27a-3p	miR-27a-3p (and other miRNAs w/seed UCACAGU)	2.16	2.56	High (predicted)	PTCH1	PTCH1	-1.579	-1.577	Axonal Guidance Signaling Basal Cell Carcinoma Signaling Corticotropin Releasing Hormone Signaling Molecular Mechanisms of Cancer Protein Kinase A Signaling Sonic Hedgehog Signaling
hsa-miR-27a-3p	miR-27a-3p (and other miRNAs w/seed UCACAGU)	2.16	2.56	Experimentally Observed	SMAD3	SMAD3	-1.663	-1.924	Androgen Signaling Antiproliferative Role of TOB in T Cell Signaling Cell Cycle: G1/S Checkpoint Regulation Chronic Myeloid Leukemia Signaling Colorectal Cancer Metastasis Signaling Glucocorticoid Receptor Signaling Hepatic Fibrosis / Hepatic Stellate Cell Activation Human Embryonic Stem Cell Pluripotency Molecular Mechanisms of Cancer PPARα/RXRα Activation Pancreatic Adenocarcinoma Signaling Pro…
hsa-miR-27a-3p	miR-27a-3p (and other miRNAs w/seed UCACAGU)	2.16	2.56	High (predicted)	IGF1	IGF1	-1.601	-3.397	Amyotrophic Lateral Sclerosis Signaling Axonal Guidance Signaling Cardiac Hypertrophy Signaling Clathrin-mediated Endocytosis Signaling Estrogen-Dependent Breast Cancer Signaling Glioblastoma Multiforme Signaling Glioma Signaling Growth Hormone Signaling Hepatic Fibrosis / Hepatic Stellate Cell Activation Huntington's Disease Signaling IGF-1 Signaling Myc Mediated Apoptosis Signaling RhoA Signali…
hsa-miR-27a-3p	miR-27a-3p (and other miRNAs w/seed UCACAGU)	2.16	2.56	High (predicted)	AQP11	AQP11	-1.622	-1.689
hsa-miR-27a-3p	miR-27a-3p (and other miRNAs w/seed UCACAGU)	2.16	2.56	High (predicted)	ARX	ARX	-2.293	-2.253
hsa-miR-27a-3p	miR-27a-3p (and other miRNAs w/seed UCACAGU)	2.16	2.56	High (predicted)	B4GALNT4	B4GALNT4	-1.526	-1.562
hsa-miR-27a-3p	miR-27a-3p (and other miRNAs w/seed UCACAGU)	2.16	2.56	High (predicted)	CSDC2	CSDC2	-2.107	-2.424
hsa-miR-27a-3p	miR-27a-3p (and other miRNAs w/seed UCACAGU)	2.16	2.56	High (predicted)	DENND5B	DENND5B	-1.527	-1.74
hsa-miR-27a-3p	miR-27a-3p (and other miRNAs w/seed UCACAGU)	2.16	2.56	High (predicted)	FBLN5	FBLN5	-1.613	-1.614
hsa-miR-27a-3p	miR-27a-3p (and other miRNAs w/seed UCACAGU)	2.16	2.56	High (predicted)	FLRT2	FLRT2	-2.431	-2.455
hsa-miR-27a-3p	miR-27a-3p (and other miRNAs w/seed UCACAGU)	2.16	2.56	High (predicted)	HOXC6	HOXC6	-2.779	-2.383
hsa-miR-27a-3p	miR-27a-3p (and other miRNAs w/seed UCACAGU)	2.16	2.56	High (predicted)	C7orf41	MTURN	-1.55	-2.311
hsa-miR-27a-3p	miR-27a-3p (and other miRNAs w/seed UCACAGU)	2.16	2.56	High (predicted)	NAP1L3	NAP1L3	-1.779	-1.925
hsa-miR-27a-3p	miR-27a-3p (and other miRNAs w/seed UCACAGU)	2.16	2.56	High (predicted)	NRK	NRK	-1.602	-1.546
hsa-miR-27a-3p	miR-27a-3p (and other miRNAs w/seed UCACAGU)	2.16	2.56	High (predicted)	OAF	OAF	-1.786	-3.441
hsa-miR-27a-3p	miR-27a-3p (and other miRNAs w/seed UCACAGU)	2.16	2.56	High (predicted)	PDK4	PDK4	-1.663	-2.16
hsa-miR-27a-3p	miR-27a-3p (and other miRNAs w/seed UCACAGU)	2.16	2.56	High (predicted)	PKNOX2	PKNOX2	-1.718	-1.833
hsa-miR-27a-3p	miR-27a-3p (and other miRNAs w/seed UCACAGU)	2.16	2.56	High (predicted)	SMOC2	SMOC2	-2.094	-2.818
hsa-miR-27a-3p	miR-27a-3p (and other miRNAs w/seed UCACAGU)	2.16	2.56	High (predicted)	TSPYL5	TSPYL5	-1.62	-1.945
hsa-miR-299-3p	miR-299a-3p (and other miRNAs w/seed AUGUGGG)	1.14	-3.53	High (predicted)	ZAK	ZAK	-1.504	-1.986	SAPK/JNK Signaling Sertoli Cell-Sertoli Cell Junction Signaling
hsa-miR-299-3p	miR-299a-3p (and other miRNAs w/seed AUGUGGG)	1.14	-3.53	High (predicted)	GPR124	GPR124	-1.604	-2.353
hsa-miR-299-3p	miR-299a-3p (and other miRNAs w/seed AUGUGGG)	1.14	-3.53	High (predicted)	OLFML1	OLFML1	-1.893	-2.065
hsa-miR-3065-3p	miR-3065-3p (miRNAs w/seed CAGCACC)	15.42	23.5	High (predicted)	COL7A1	COL7A1	-1.786	-4.513	Hepatic Fibrosis / Hepatic Stellate Cell Activation
hsa-miR-3065-3p	miR-3065-3p (miRNAs w/seed CAGCACC)	15.42	23.5	High (predicted)	PTRF	PTRF	-1.637	-2.404	Caveolar-mediated Endocytosis Signaling
hsa-miR-3065-3p	miR-3065-3p (miRNAs w/seed CAGCACC)	15.42	23.5	High (predicted)	GSTM2	GSTM2	-2.395	-1.807	Aryl Hydrocarbon Receptor Signaling Glutathione-mediated Detoxification LPS/IL-1 Mediated Inhibition of RXR Function NRF2-mediated Oxidative Stress Response PXR/RXR Activation Xenobiotic Metabolism Signaling
hsa-miR-3065-3p	miR-3065-3p (miRNAs w/seed CAGCACC)	15.42	23.5	High (predicted)	CCND2	CCND2	-2.136	-3.014	Aryl Hydrocarbon Receptor Signaling Cell Cycle: G1/S Checkpoint Regulation Cyclins and Cell Cycle Regulation GADD45 Signaling IL-8 Signaling Molecular Mechanisms of Cancer p53 Signaling
hsa-miR-3065-3p	miR-3065-3p (miRNAs w/seed CAGCACC)	15.42	23.5	High (predicted)	FREM1	FREM1	-1.726	-1.837
hsa-miR-3065-3p	miR-3065-3p (miRNAs w/seed CAGCACC)	15.42	23.5	High (predicted)	ITM2A	ITM2A	-2.863	-2.686
hsa-miR-3065-3p	miR-3065-3p (miRNAs w/seed CAGCACC)	15.42	23.5	High (predicted)	TMEM119	TMEM119	-1.839	-3.443
hsa-miR-30e-5p	miR-30c-5p (and other miRNAs w/seed GUAAACA)	1.27	2.22	High (predicted)	FRZB	FRZB	-1.861	-1.641	Role of Macrophages, Fibroblasts and Endothelial Cells in Rheumatoid Arthritis Role of Osteoblasts, Osteoclasts and Chondrocytes in Rheumatoid Arthritis Wnt/β-catenin Signaling
hsa-miR-30e-5p	miR-30c-5p (and other miRNAs w/seed GUAAACA)	1.27	2.22	High (predicted)	ZEB2	ZEB2	-1.516	-1.757	Regulation of the Epithelial-Mesenchymal Transition Pathway
hsa-miR-30e-5p	miR-30c-5p (and other miRNAs w/seed GUAAACA)	1.27	2.22	High (predicted)	NR2F2	NR2F2	-1.635	-2.373	RAR Activation Role of Oct4 in Mammalian Embryonic Stem Cell Pluripotency
hsa-miR-30e-5p	miR-30c-5p (and other miRNAs w/seed GUAAACA)	1.27	2.22	High (predicted)	THBS2	THBS2	-1.755	-3.364	Inhibition of Matrix Metalloproteases
hsa-miR-30e-5p	miR-30c-5p (and other miRNAs w/seed GUAAACA)	1.27	2.22	High (predicted)	GATM	GATM	-4.131	-3.975	Glycine Degradation (Creatine Biosynthesis)
hsa-miR-30e-5p	miR-30c-5p (and other miRNAs w/seed GUAAACA)	1.27	2.22	High (predicted)	TIMP2	TIMP2	-2.006	-2.994	Glioma Invasiveness Signaling Hepatic Fibrosis / Hepatic Stellate Cell Activation Inhibition of Matrix Metalloproteases Leukocyte Extravasation Signaling
hsa-miR-30e-5p	miR-30c-5p (and other miRNAs w/seed GUAAACA)	1.27	2.22	High (predicted)	SNAI2	SNAI2	-1.665	-3.581	Epithelial Adherens Junction Signaling ILK Signaling Regulation of the Epithelial-Mesenchymal Transition Pathway p53 Signaling
hsa-miR-30e-5p	miR-30c-5p (and other miRNAs w/seed GUAAACA)	1.27	2.22	High (predicted)	EDNRA	EDNRA	-2.201	-3.504	Endothelin-1 Signaling Hepatic Fibrosis / Hepatic Stellate Cell Activation Ovarian Cancer Signaling
hsa-miR-30e-5p	miR-30c-5p (and other miRNAs w/seed GUAAACA)	1.27	2.22	High (predicted)	DPYSL2	DPYSL2	-1.612	-2.982	Axonal Guidance Signaling Semaphorin Signaling in Neurons Thymine Degradation Uracil Degradation II (Reductive)
hsa-miR-30e-5p	miR-30c-5p (and other miRNAs w/seed GUAAACA)	1.27	2.22	High (predicted)	ADAMTS5	ADAMTS5	-2.002	-1.835	Axonal Guidance Signaling Role of Osteoblasts, Osteoclasts and Chondrocytes in Rheumatoid Arthritis
hsa-miR-30e-5p	miR-30c-5p (and other miRNAs w/seed GUAAACA)	1.27	2.22	High (predicted)	ADAMTS9	ADAMTS9	-1.701	-4.013	Axonal Guidance Signaling
hsa-miR-30e-5p	miR-30c-5p (and other miRNAs w/seed GUAAACA)	1.27	2.22	High (predicted)	IGF1	IGF1	-1.601	-3.397	Amyotrophic Lateral Sclerosis Signaling Axonal Guidance Signaling Cardiac Hypertrophy Signaling Clathrin-mediated Endocytosis Signaling Estrogen-Dependent Breast Cancer Signaling Glioblastoma Multiforme Signaling Glioma Signaling Growth Hormone Signaling Hepatic Fibrosis / Hepatic Stellate Cell Activation Huntington's Disease Signaling IGF-1 Signaling Myc Mediated Apoptosis Signaling RhoA Signali…
hsa-miR-30e-5p	miR-30c-5p (and other miRNAs w/seed GUAAACA)	1.27	2.22	High (predicted)	ABI3BP	ABI3BP	-1.634	-2.057
hsa-miR-30e-5p	miR-30c-5p (and other miRNAs w/seed GUAAACA)	1.27	2.22	High (predicted)	BNC2	BNC2	-2.863	-3.429
hsa-miR-30e-5p	miR-30c-5p (and other miRNAs w/seed GUAAACA)	1.27	2.22	High (predicted)	CALB2	CALB2	-2.039	-2.142
hsa-miR-30e-5p	miR-30c-5p (and other miRNAs w/seed GUAAACA)	1.27	2.22	High (predicted)	CAMK2N1	CAMK2N1	-1.589	-1.73
hsa-miR-30e-5p	miR-30c-5p (and other miRNAs w/seed GUAAACA)	1.27	2.22	High (predicted)	DENND5B	DENND5B	-1.527	-1.74
hsa-miR-30e-5p	miR-30c-5p (and other miRNAs w/seed GUAAACA)	1.27	2.22	High (predicted)	GPR124	GPR124	-1.604	-2.353
hsa-miR-30e-5p	miR-30c-5p (and other miRNAs w/seed GUAAACA)	1.27	2.22	High (predicted)	NAP1L3	NAP1L3	-1.779	-1.925
hsa-miR-30e-5p	miR-30c-5p (and other miRNAs w/seed GUAAACA)	1.27	2.22	High (predicted)	NRK	NRK	-1.602	-1.546
hsa-miR-30e-5p	miR-30c-5p (and other miRNAs w/seed GUAAACA)	1.27	2.22	High (predicted)	PKNOX2	PKNOX2	-1.718	-1.833
hsa-miR-30e-5p	miR-30c-5p (and other miRNAs w/seed GUAAACA)	1.27	2.22	High (predicted)	PLCXD3	PLCXD3	-3.372	-4.55
hsa-miR-30e-5p	miR-30c-5p (and other miRNAs w/seed GUAAACA)	1.27	2.22	High (predicted)	PRICKLE1	PRICKLE1	-1.585	-2.032
hsa-miR-30e-5p	miR-30c-5p (and other miRNAs w/seed GUAAACA)	1.27	2.22	High (predicted)	RFTN2	RFTN2	-1.934	-2.276
hsa-miR-30e-5p	miR-30c-5p (and other miRNAs w/seed GUAAACA)	1.27	2.22	High (predicted)	SH3PXD2A	SH3PXD2A	-1.813	-3.291
hsa-miR-30e-5p	miR-30c-5p (and other miRNAs w/seed GUAAACA)	1.27	2.22	High (predicted)	TBC1D2B	TBC1D2B	-1.552	-1.743
hsa-miR-30e-5p	miR-30c-5p (and other miRNAs w/seed GUAAACA)	1.27	2.22	High (predicted)	TMEM26	TMEM26	-1.533	-2.07
hsa-miR-324-5p	miR-324-5p (miRNAs w/seed GCAUCCC)	2.07	3.13	Experimentally Observed	SMO	SMO	-1.502	-1.614	Axonal Guidance Signaling Basal Cell Carcinoma Signaling Colorectal Cancer Metastasis Signaling Corticotropin Releasing Hormone Signaling Factors Promoting Cardiogenesis in Vertebrates Glioblastoma Multiforme Signaling Human Embryonic Stem Cell Pluripotency Molecular Mechanisms of Cancer Mouse Embryonic Stem Cell Pluripotency Ovarian Cancer Signaling Protein Kinase A Signaling Regulation of the E…
hsa-miR-324-5p	miR-324-5p (miRNAs w/seed GCAUCCC)	2.07	3.13	High (predicted)	PTPRD	PTPRD	-1.68	-2.309	Protein Kinase A Signaling
hsa-miR-324-5p	miR-324-5p (miRNAs w/seed GCAUCCC)	2.07	3.13	High (predicted)	DLG4	DLG4	-1.646	-1.899	Glutamate Receptor Signaling Huntington's Disease Signaling Neuregulin Signaling nNOS Signaling in Neurons
hsa-miR-324-5p	miR-324-5p (miRNAs w/seed GCAUCCC)	2.07	3.13	High (predicted)	DCHS1	DCHS1	-1.548	-2.354
hsa-miR-324-5p	miR-324-5p (miRNAs w/seed GCAUCCC)	2.07	3.13	High (predicted)	FXYD6	FXYD6	-1.971	-1.662
hsa-miR-324-5p	miR-324-5p (miRNAs w/seed GCAUCCC)	2.07	3.13	High (predicted)	HOXA9	HOXA9	-2.258	-2.521
hsa-miR-331-3p	miR-331-3p (miRNAs w/seed CCCCUGG)	1.65	3.83	High (predicted)	PTGIS	PTGIS	-2.477	-2.77	Eicosanoid Signaling Prostanoid Biosynthesis
hsa-miR-331-3p	miR-331-3p (miRNAs w/seed CCCCUGG)	1.65	3.83	High (predicted)	CALHM2	CALHM2	-1.592	-1.769
hsa-miR-331-3p	miR-331-3p (miRNAs w/seed CCCCUGG)	1.65	3.83	High (predicted)	CLEC2B	CLEC2B	-1.592	-1.581
hsa-miR-33b-5p	miR-33-5p (and other miRNAs w/seed UGCAUUG)	6.28	7.26	High (predicted)	ENC1	ENC1	-1.592	-2.185	NRF2-mediated Oxidative Stress Response
hsa-miR-33b-5p	miR-33-5p (and other miRNAs w/seed UGCAUUG)	6.28	7.26	High (predicted)	PDGFRA	PDGFRA	-2.006	-3.464	Glioblastoma Multiforme Signaling Glioma Signaling Hepatic Fibrosis / Hepatic Stellate Cell Activation Human Embryonic Stem Cell Pluripotency NF-κB Signaling PAK Signaling PDGF Signaling PPAR Signaling PTEN Signaling STAT3 Pathway Sphingosine-1-phosphate Signaling
hsa-miR-33b-5p	miR-33-5p (and other miRNAs w/seed UGCAUUG)	6.28	7.26	High (predicted)	NFIX	NFIX	-2.287	-2.567	Aryl Hydrocarbon Receptor Signaling
hsa-miR-33b-5p	miR-33-5p (and other miRNAs w/seed UGCAUUG)	6.28	7.26	High (predicted)	PDGFD	PDGFD	-1.52	-1.509	Actin Cytoskeleton Signaling Atherosclerosis Signaling Axonal Guidance Signaling Clathrin-mediated Endocytosis Signaling Ephrin Receptor Signaling Glioblastoma Multiforme Signaling Glioma Signaling Hepatic Fibrosis / Hepatic Stellate Cell Activation Human Embryonic Stem Cell Pluripotency Macropinocytosis Signaling PAK Signaling PDGF Signaling PPAR Signaling Regulation of the Epithelial-Mesenchyma…
hsa-miR-33b-5p	miR-33-5p (and other miRNAs w/seed UGCAUUG)	6.28	7.26	High (predicted)	DENND5B	DENND5B	-1.527	-1.74
hsa-miR-33b-5p	miR-33-5p (and other miRNAs w/seed UGCAUUG)	6.28	7.26	High (predicted)	GAS1	GAS1	-2.235	-2.157
hsa-miR-33b-5p	miR-33-5p (and other miRNAs w/seed UGCAUUG)	6.28	7.26	High (predicted)	NDN	NDN	-1.721	-2.824
hsa-miR-33b-5p	miR-33-5p (and other miRNAs w/seed UGCAUUG)	6.28	7.26	High (predicted)	OLFM1	OLFM1	-1.935	-3.487
hsa-miR-33b-5p	miR-33-5p (and other miRNAs w/seed UGCAUUG)	6.28	7.26	High (predicted)	ZFPM2	ZFPM2	-2.322	-2.49
hsa-miR-33b-5p	miR-33-5p (and other miRNAs w/seed UGCAUUG)	6.28	7.26	High (predicted)	ZNF533	ZNF385B	-1.739	-1.546
hsa-miR-340-5p	miR-340-5p (miRNAs w/seed UAUAAAG)	1.99	3.64	High (predicted)	TGFBR3	TGFBR3	-2.46	-3.283	Epithelial Adherens Junction Signaling Factors Promoting Cardiogenesis in Vertebrates NF-κB Signaling PPARα/RXRα Activation PTEN Signaling STAT3 Pathway Sertoli Cell-Sertoli Cell Junction Signaling Wnt/β-catenin Signaling
hsa-miR-340-5p	miR-340-5p (miRNAs w/seed UAUAAAG)	1.99	3.64	High (predicted)	ENC1	ENC1	-1.592	-2.185	NRF2-mediated Oxidative Stress Response
hsa-miR-340-5p	miR-340-5p (miRNAs w/seed UAUAAAG)	1.99	3.64	High (predicted)	FERMT2	FERMT2	-1.545	-1.914	ILK Signaling
hsa-miR-340-5p	miR-340-5p (miRNAs w/seed UAUAAAG)	1.99	3.64	High (predicted)	PDGFRA	PDGFRA	-2.006	-3.464	Glioblastoma Multiforme Signaling Glioma Signaling Hepatic Fibrosis / Hepatic Stellate Cell Activation Human Embryonic Stem Cell Pluripotency NF-κB Signaling PAK Signaling PDGF Signaling PPAR Signaling PTEN Signaling STAT3 Pathway Sphingosine-1-phosphate Signaling
hsa-miR-340-5p	miR-340-5p (miRNAs w/seed UAUAAAG)	1.99	3.64	High (predicted)	ADAMTS5	ADAMTS5	-2.002	-1.835	Axonal Guidance Signaling Role of Osteoblasts, Osteoclasts and Chondrocytes in Rheumatoid Arthritis
hsa-miR-340-5p	miR-340-5p (miRNAs w/seed UAUAAAG)	1.99	3.64	High (predicted)	SDC2	SDC2	-1.603	-1.83	Axonal Guidance Signaling Ephrin Receptor Signaling Granulocyte Adhesion and Diapedesis Inhibition of Angiogenesis by TSP1 Inhibition of Matrix Metalloproteases
hsa-miR-340-5p	miR-340-5p (miRNAs w/seed UAUAAAG)	1.99	3.64	High (predicted)	PTCH1	PTCH1	-1.579	-1.577	Axonal Guidance Signaling Basal Cell Carcinoma Signaling Corticotropin Releasing Hormone Signaling Molecular Mechanisms of Cancer Protein Kinase A Signaling Sonic Hedgehog Signaling
hsa-miR-340-5p	miR-340-5p (miRNAs w/seed UAUAAAG)	1.99	3.64	High (predicted)	CCND2	CCND2	-2.136	-3.014	Aryl Hydrocarbon Receptor Signaling Cell Cycle: G1/S Checkpoint Regulation Cyclins and Cell Cycle Regulation GADD45 Signaling IL-8 Signaling Molecular Mechanisms of Cancer p53 Signaling
hsa-miR-340-5p	miR-340-5p (miRNAs w/seed UAUAAAG)	1.99	3.64	High (predicted)	IGF1	IGF1	-1.601	-3.397	Amyotrophic Lateral Sclerosis Signaling Axonal Guidance Signaling Cardiac Hypertrophy Signaling Clathrin-mediated Endocytosis Signaling Estrogen-Dependent Breast Cancer Signaling Glioblastoma Multiforme Signaling Glioma Signaling Growth Hormone Signaling Hepatic Fibrosis / Hepatic Stellate Cell Activation Huntington's Disease Signaling IGF-1 Signaling Myc Mediated Apoptosis Signaling RhoA Signali…
hsa-miR-340-5p	miR-340-5p (miRNAs w/seed UAUAAAG)	1.99	3.64	High (predicted)	CLDN11	CLDN11	-8.824	-8.644	Agranulocyte Adhesion and Diapedesis Granulocyte Adhesion and Diapedesis Leukocyte Extravasation Signaling Sertoli Cell-Sertoli Cell Junction Signaling Tight Junction Signaling
hsa-miR-340-5p	miR-340-5p (miRNAs w/seed UAUAAAG)	1.99	3.64	High (predicted)	JAM3	JAM3	-1.952	-2.821	Agranulocyte Adhesion and Diapedesis Granulocyte Adhesion and Diapedesis Leukocyte Extravasation Signaling Sertoli Cell-Sertoli Cell Junction Signaling Tight Junction Signaling
hsa-miR-340-5p	miR-340-5p (miRNAs w/seed UAUAAAG)	1.99	3.64	High (predicted)	KIT	KIT	-1.777	-1.726	Acute Myeloid Leukemia Signaling Melanocyte Development and Pigmentation Signaling
hsa-miR-340-5p	miR-340-5p (miRNAs w/seed UAUAAAG)	1.99	3.64	High (predicted)	ANKRD29	ANKRD29	-1.514	-2.165
hsa-miR-340-5p	miR-340-5p (miRNAs w/seed UAUAAAG)	1.99	3.64	High (predicted)	ANTXR1	ANTXR1	-1.536	-2.321
hsa-miR-340-5p	miR-340-5p (miRNAs w/seed UAUAAAG)	1.99	3.64	High (predicted)	ECM2	ECM2	-1.913	-1.962
hsa-miR-340-5p	miR-340-5p (miRNAs w/seed UAUAAAG)	1.99	3.64	High (predicted)	C4orf18	FAM198B	-1.683	-1.949
hsa-miR-340-5p	miR-340-5p (miRNAs w/seed UAUAAAG)	1.99	3.64	High (predicted)	FHL2	FHL2	-1.54	-2.499
hsa-miR-340-5p	miR-340-5p (miRNAs w/seed UAUAAAG)	1.99	3.64	High (predicted)	FLRT2	FLRT2	-2.431	-2.455
hsa-miR-340-5p	miR-340-5p (miRNAs w/seed UAUAAAG)	1.99	3.64	High (predicted)	FREM1	FREM1	-1.726	-1.837
hsa-miR-340-5p	miR-340-5p (miRNAs w/seed UAUAAAG)	1.99	3.64	High (predicted)	GAS1	GAS1	-2.235	-2.157
hsa-miR-340-5p	miR-340-5p (miRNAs w/seed UAUAAAG)	1.99	3.64	High (predicted)	IGDCC4	IGDCC4	-1.662	-1.628
hsa-miR-340-5p	miR-340-5p (miRNAs w/seed UAUAAAG)	1.99	3.64	High (predicted)	MOBKL2B	MOB3B	-1.68	-1.757
hsa-miR-340-5p	miR-340-5p (miRNAs w/seed UAUAAAG)	1.99	3.64	High (predicted)	MUM1L1	MUM1L1	-2.897	-4.034
hsa-miR-340-5p	miR-340-5p (miRNAs w/seed UAUAAAG)	1.99	3.64	High (predicted)	PDK4	PDK4	-1.663	-2.16
hsa-miR-340-5p	miR-340-5p (miRNAs w/seed UAUAAAG)	1.99	3.64	High (predicted)	PKNOX2	PKNOX2	-1.718	-1.833
hsa-miR-340-5p	miR-340-5p (miRNAs w/seed UAUAAAG)	1.99	3.64	High (predicted)	PLSCR4	PLSCR4	-2.277	-2.174
hsa-miR-340-5p	miR-340-5p (miRNAs w/seed UAUAAAG)	1.99	3.64	High (predicted)	PMP22	PMP22	-1.679	-2.109
hsa-miR-340-5p	miR-340-5p (miRNAs w/seed UAUAAAG)	1.99	3.64	High (predicted)	PRICKLE1	PRICKLE1	-1.585	-2.032
hsa-miR-340-5p	miR-340-5p (miRNAs w/seed UAUAAAG)	1.99	3.64	High (predicted)	PRNP	PRNP	-1.625	-2.091
hsa-miR-340-5p	miR-340-5p (miRNAs w/seed UAUAAAG)	1.99	3.64	High (predicted)	TCF21	TCF21	-4.942	-5.216
hsa-miR-340-5p	miR-340-5p (miRNAs w/seed UAUAAAG)	1.99	3.64	High (predicted)	TMEM26	TMEM26	-1.533	-2.07
hsa-miR-340-5p	miR-340-5p (miRNAs w/seed UAUAAAG)	1.99	3.64	High (predicted)	TSHZ3	TSHZ3	-1.529	-2.235
hsa-miR-340-5p	miR-340-5p (miRNAs w/seed UAUAAAG)	1.99	3.64	High (predicted)	ZFPM2	ZFPM2	-2.322	-2.49
hsa-miR-342-5p	miR-342-5p (and other miRNAs w/seed GGGGUGC)	3.78	3.87	High (predicted)	FRZB	FRZB	-1.861	-1.641	Role of Macrophages, Fibroblasts and Endothelial Cells in Rheumatoid Arthritis Role of Osteoblasts, Osteoclasts and Chondrocytes in Rheumatoid Arthritis Wnt/β-catenin Signaling
hsa-miR-342-5p	miR-342-5p (and other miRNAs w/seed GGGGUGC)	3.78	3.87	High (predicted)	DPYSL4	DPYSL4	-1.586	-2.488	Semaphorin Signaling in Neurons
hsa-miR-342-5p	miR-342-5p (and other miRNAs w/seed GGGGUGC)	3.78	3.87	High (predicted)	NFIX	NFIX	-2.287	-2.567	Aryl Hydrocarbon Receptor Signaling
hsa-miR-342-5p	miR-342-5p (and other miRNAs w/seed GGGGUGC)	3.78	3.87	High (predicted)	HSPA12B	HSPA12B	-1.897	-2.086	Aldosterone Signaling in Epithelial Cells Protein Ubiquitination Pathway
hsa-miR-342-5p	miR-342-5p (and other miRNAs w/seed GGGGUGC)	3.78	3.87	High (predicted)	KIT	KIT	-1.777	-1.726	Acute Myeloid Leukemia Signaling Melanocyte Development and Pigmentation Signaling
hsa-miR-342-5p	miR-342-5p (and other miRNAs w/seed GGGGUGC)	3.78	3.87	High (predicted)	CTSF	CTSF	-1.971	-2.159
hsa-miR-342-5p	miR-342-5p (and other miRNAs w/seed GGGGUGC)	3.78	3.87	High (predicted)	GYPC	GYPC	-1.623	-2.722
hsa-miR-342-5p	miR-342-5p (and other miRNAs w/seed GGGGUGC)	3.78	3.87	High (predicted)	MYOZ3	MYOZ3	-1.521	-1.511
hsa-miR-342-5p	miR-342-5p (and other miRNAs w/seed GGGGUGC)	3.78	3.87	High (predicted)	RASSF2	RASSF2	-1.666	-2.255
hsa-miR-342-5p	miR-342-5p (and other miRNAs w/seed GGGGUGC)	3.78	3.87	High (predicted)	SH3PXD2A	SH3PXD2A	-1.813	-3.291
hsa-miR-34a-5p	miR-34a-5p (and other miRNAs w/seed GGCAGUG)	1.9	3.69	High (predicted)	DPYSL4	DPYSL4	-1.586	-2.488	Semaphorin Signaling in Neurons
hsa-miR-34a-5p	miR-34a-5p (and other miRNAs w/seed GGCAGUG)	1.9	3.69	High (predicted)	PTPRD	PTPRD	-1.68	-2.309	Protein Kinase A Signaling
hsa-miR-34a-5p	miR-34a-5p (and other miRNAs w/seed GGCAGUG)	1.9	3.69	High (predicted)	PDGFRA	PDGFRA	-2.006	-3.464	Glioblastoma Multiforme Signaling Glioma Signaling Hepatic Fibrosis / Hepatic Stellate Cell Activation Human Embryonic Stem Cell Pluripotency NF-κB Signaling PAK Signaling PDGF Signaling PPAR Signaling PTEN Signaling STAT3 Pathway Sphingosine-1-phosphate Signaling
hsa-miR-34a-5p	miR-34a-5p (and other miRNAs w/seed GGCAGUG)	1.9	3.69	High (predicted)	PTGIS	PTGIS	-2.477	-2.77	Eicosanoid Signaling Prostanoid Biosynthesis
hsa-miR-34a-5p	miR-34a-5p (and other miRNAs w/seed GGCAGUG)	1.9	3.69	High (predicted)	PDE7B	PDE7B	-1.838	-2.339	Cardiac β-adrenergic Signaling G-Protein Coupled Receptor Signaling Protein Kinase A Signaling Relaxin Signaling cAMP-mediated signaling tRNA Splicing
hsa-miR-34a-5p	miR-34a-5p (and other miRNAs w/seed GGCAGUG)	1.9	3.69	High (predicted)	KIT	KIT	-1.777	-1.726	Acute Myeloid Leukemia Signaling Melanocyte Development and Pigmentation Signaling
hsa-miR-34a-5p	miR-34a-5p (and other miRNAs w/seed GGCAGUG)	1.9	3.69	High (predicted)	PRKD1	PRKD1	-1.552	-2.136	14-3-3-mediated Signaling Aldosterone Signaling in Epithelial Cells Androgen Signaling Axonal Guidance Signaling Breast Cancer Regulation by Stathmin1 CCR3 Signaling in Eosinophils CCR5 Signaling in Macrophages CREB Signaling in Neurons CXCR4 Signaling Calcium-induced T Lymphocyte Apoptosis Cholecystokinin/Gastrin-mediated Signaling Corticotropin Releasing Hormone Signaling Dopamine-DARPP32 Feedb…
hsa-miR-34a-5p	miR-34a-5p (and other miRNAs w/seed GGCAGUG)	1.9	3.69	High (predicted)	BNC2	BNC2	-2.863	-3.429
hsa-miR-34a-5p	miR-34a-5p (and other miRNAs w/seed GGCAGUG)	1.9	3.69	High (predicted)	FNDC5	FNDC5	-1.645	-1.838
hsa-miR-34a-5p	miR-34a-5p (and other miRNAs w/seed GGCAGUG)	1.9	3.69	High (predicted)	GAS1	GAS1	-2.235	-2.157
hsa-miR-34a-5p	miR-34a-5p (and other miRNAs w/seed GGCAGUG)	1.9	3.69	High (predicted)	KIAA1210	KIAA1210	-2.317	-3.91
hsa-miR-34a-5p	miR-34a-5p (and other miRNAs w/seed GGCAGUG)	1.9	3.69	High (predicted)	OLFML1	OLFML1	-1.893	-2.065
hsa-miR-34a-5p	miR-34a-5p (and other miRNAs w/seed GGCAGUG)	1.9	3.69	High (predicted)	PID1	PID1	-1.825	-2.006
hsa-miR-34a-5p	miR-34a-5p (and other miRNAs w/seed GGCAGUG)	1.9	3.69	Experimentally Observed,Moderate (predicted)	WISP2	WISP2	-2.43	-2.458
hsa-miR-3615	miR-3615 (miRNAs w/seed CUCUCGG)	1.89	7.8	High (predicted)	KCTD12	KCTD12	-1.786	-2.032
hsa-miR-3615	miR-3615 (miRNAs w/seed CUCUCGG)	1.89	7.8	High (predicted)	MAMLD1	MAMLD1	-1.59	-1.912
hsa-miR-363-3p	miR-92a-3p (and other miRNAs w/seed AUUGCAC)	2.81	6.5	High (predicted)	DKK3	DKK3	-1.5	-2.706	Role of Macrophages, Fibroblasts and Endothelial Cells in Rheumatoid Arthritis Role of Osteoblasts, Osteoclasts and Chondrocytes in Rheumatoid Arthritis Wnt/β-catenin Signaling
hsa-miR-363-3p	miR-92a-3p (and other miRNAs w/seed AUUGCAC)	2.81	6.5	High (predicted)	PMEPA1	PMEPA1	-1.588	-2.781	TGF-β Signaling
hsa-miR-363-3p	miR-92a-3p (and other miRNAs w/seed AUUGCAC)	2.81	6.5	High (predicted)	CACNA1H	CACNA1H	-1.763	-2.286	Sperm Motility
hsa-miR-363-3p	miR-92a-3p (and other miRNAs w/seed AUUGCAC)	2.81	6.5	High (predicted)	ZAK	ZAK	-1.504	-1.986	SAPK/JNK Signaling Sertoli Cell-Sertoli Cell Junction Signaling
hsa-miR-363-3p	miR-92a-3p (and other miRNAs w/seed AUUGCAC)	2.81	6.5	Experimentally Observed,High (predicted)	ZEB2	ZEB2	-1.516	-1.757	Regulation of the Epithelial-Mesenchymal Transition Pathway
hsa-miR-363-3p	miR-92a-3p (and other miRNAs w/seed AUUGCAC)	2.81	6.5	High (predicted)	PTPRD	PTPRD	-1.68	-2.309	Protein Kinase A Signaling
hsa-miR-363-3p	miR-92a-3p (and other miRNAs w/seed AUUGCAC)	2.81	6.5	High (predicted)	COL5A1	COL5A1	-2.17	-5.415	Hepatic Fibrosis / Hepatic Stellate Cell Activation
hsa-miR-363-3p	miR-92a-3p (and other miRNAs w/seed AUUGCAC)	2.81	6.5	High (predicted)	RAB8B	RAB8B	-1.756	-2.115	Germ Cell-Sertoli Cell Junction Signaling Sertoli Cell-Sertoli Cell Junction Signaling
hsa-miR-363-3p	miR-92a-3p (and other miRNAs w/seed AUUGCAC)	2.81	6.5	High (predicted)	CHST7	CHST7	-1.56	-2.576	Chondroitin Sulfate Biosynthesis Chondroitin Sulfate Biosynthesis (Late Stages) Dermatan Sulfate Biosynthesis Dermatan Sulfate Biosynthesis (Late Stages) Heparan Sulfate Biosynthesis Heparan Sulfate Biosynthesis (Late Stages) LPS/IL-1 Mediated Inhibition of RXR Function Xenobiotic Metabolism Signaling
hsa-miR-363-3p	miR-92a-3p (and other miRNAs w/seed AUUGCAC)	2.81	6.5	Experimentally Observed	ENPP6	ENPP6	-2.063	-1.935	Cardiac β-adrenergic Signaling G-Protein Coupled Receptor Signaling Protein Kinase A Signaling Relaxin Signaling cAMP-mediated signaling tRNA Splicing
hsa-miR-363-3p	miR-92a-3p (and other miRNAs w/seed AUUGCAC)	2.81	6.5	High (predicted)	SDC2	SDC2	-1.603	-1.83	Axonal Guidance Signaling Ephrin Receptor Signaling Granulocyte Adhesion and Diapedesis Inhibition of Angiogenesis by TSP1 Inhibition of Matrix Metalloproteases
hsa-miR-363-3p	miR-92a-3p (and other miRNAs w/seed AUUGCAC)	2.81	6.5	High (predicted)	ADAMTS9	ADAMTS9	-1.701	-4.013	Axonal Guidance Signaling
hsa-miR-363-3p	miR-92a-3p (and other miRNAs w/seed AUUGCAC)	2.81	6.5	High (predicted)	COL1A2	COL1A2	-1.71	-2.855	Atherosclerosis Signaling Dendritic Cell Maturation Hepatic Fibrosis / Hepatic Stellate Cell Activation Intrinsic Prothrombin Activation Pathway
hsa-miR-363-3p	miR-92a-3p (and other miRNAs w/seed AUUGCAC)	2.81	6.5	High (predicted)	NFIX	NFIX	-2.287	-2.567	Aryl Hydrocarbon Receptor Signaling
hsa-miR-363-3p	miR-92a-3p (and other miRNAs w/seed AUUGCAC)	2.81	6.5	High (predicted)	NEFH	NEFH	-2.199	-2.018	Amyotrophic Lateral Sclerosis Signaling
hsa-miR-363-3p	miR-92a-3p (and other miRNAs w/seed AUUGCAC)	2.81	6.5	High (predicted)	CLDN11	CLDN11	-8.824	-8.644	Agranulocyte Adhesion and Diapedesis Granulocyte Adhesion and Diapedesis Leukocyte Extravasation Signaling Sertoli Cell-Sertoli Cell Junction Signaling Tight Junction Signaling
hsa-miR-363-3p	miR-92a-3p (and other miRNAs w/seed AUUGCAC)	2.81	6.5	High (predicted)	ABI3BP	ABI3BP	-1.634	-2.057
hsa-miR-363-3p	miR-92a-3p (and other miRNAs w/seed AUUGCAC)	2.81	6.5	High (predicted)	ANGPTL2	ANGPTL2	-1.668	-3.101
hsa-miR-363-3p	miR-92a-3p (and other miRNAs w/seed AUUGCAC)	2.81	6.5	High (predicted)	CBLN4	CBLN4	-1.59	-2.078
hsa-miR-363-3p	miR-92a-3p (and other miRNAs w/seed AUUGCAC)	2.81	6.5	High (predicted)	GPR124	GPR124	-1.604	-2.353
hsa-miR-363-3p	miR-92a-3p (and other miRNAs w/seed AUUGCAC)	2.81	6.5	High (predicted)	HOXC8	HOXC8	-2.201	-2.155
hsa-miR-363-3p	miR-92a-3p (and other miRNAs w/seed AUUGCAC)	2.81	6.5	High (predicted)	LEPREL2	LEPREL2	-1.53	-2.052
hsa-miR-363-3p	miR-92a-3p (and other miRNAs w/seed AUUGCAC)	2.81	6.5	High (predicted)	NRK	NRK	-1.602	-1.546
hsa-miR-363-3p	miR-92a-3p (and other miRNAs w/seed AUUGCAC)	2.81	6.5	High (predicted)	PKDCC	PKDCC	-3.328	-2.66
hsa-miR-363-3p	miR-92a-3p (and other miRNAs w/seed AUUGCAC)	2.81	6.5	High (predicted)	RASSF2	RASSF2	-1.666	-2.255
hsa-miR-363-3p	miR-92a-3p (and other miRNAs w/seed AUUGCAC)	2.81	6.5	High (predicted)	SH3PXD2A	SH3PXD2A	-1.813	-3.291
hsa-miR-363-3p	miR-92a-3p (and other miRNAs w/seed AUUGCAC)	2.81	6.5	High (predicted)	TCF21	TCF21	-4.942	-5.216
hsa-miR-363-3p	miR-92a-3p (and other miRNAs w/seed AUUGCAC)	2.81	6.5	High (predicted)	ZFPM2	ZFPM2	-2.322	-2.49
hsa-miR-363-3p	miR-92a-3p (and other miRNAs w/seed AUUGCAC)	2.81	6.5	High (predicted)	ZNF533	ZNF385B	-1.739	-1.546
hsa-miR-375	miR-375-3p (and other miRNAs w/seed UUGUUCG)	1.69	4.35	High (predicted)	FZD4	FZD4	-1.604	-2.081	Axonal Guidance Signaling Basal Cell Carcinoma Signaling Colorectal Cancer Metastasis Signaling Factors Promoting Cardiogenesis in Vertebrates Glioblastoma Multiforme Signaling Human Embryonic Stem Cell Pluripotency Molecular Mechanisms of Cancer Mouse Embryonic Stem Cell Pluripotency Ovarian Cancer Signaling Regulation of the Epithelial-Mesenchymal Transition Pathway Role of Macrophages, Fibrobl…
hsa-miR-375	miR-375-3p (and other miRNAs w/seed UUGUUCG)	1.69	4.35	High (predicted)	C7	C7	-11.302	-12.696	Complement System Systemic Lupus Erythematosus Signaling
hsa-miR-375	miR-375-3p (and other miRNAs w/seed UUGUUCG)	1.69	4.35	High (predicted)	NFIX	NFIX	-2.287	-2.567	Aryl Hydrocarbon Receptor Signaling
hsa-miR-375	miR-375-3p (and other miRNAs w/seed UUGUUCG)	1.69	4.35	Experimentally Observed,High (predicted)	YAP1	YAP1	-1.514	-1.632	14-3-3-mediated Signaling ErbB4 Signaling
hsa-miR-375	miR-375-3p (and other miRNAs w/seed UUGUUCG)	1.69	4.35	High (predicted)	PRKD1	PRKD1	-1.552	-2.136	14-3-3-mediated Signaling Aldosterone Signaling in Epithelial Cells Androgen Signaling Axonal Guidance Signaling Breast Cancer Regulation by Stathmin1 CCR3 Signaling in Eosinophils CCR5 Signaling in Macrophages CREB Signaling in Neurons CXCR4 Signaling Calcium-induced T Lymphocyte Apoptosis Cholecystokinin/Gastrin-mediated Signaling Corticotropin Releasing Hormone Signaling Dopamine-DARPP32 Feedb…
hsa-miR-375	miR-375-3p (and other miRNAs w/seed UUGUUCG)	1.69	4.35	High (predicted)	BNC2	BNC2	-2.863	-3.429
hsa-miR-375	miR-375-3p (and other miRNAs w/seed UUGUUCG)	1.69	4.35	High (predicted)	TMEM26	TMEM26	-1.533	-2.07
hsa-miR-378a-3p	miR-378a-3p (and other miRNAs w/seed CUGGACU)	2.32	2.73	High (predicted)	COL6A2	COL6A2	-1.628	-2.699	Hepatic Fibrosis / Hepatic Stellate Cell Activation
hsa-miR-378a-3p	miR-378a-3p (and other miRNAs w/seed CUGGACU)	2.32	2.73	High (predicted)	PTRF	PTRF	-1.637	-2.404	Caveolar-mediated Endocytosis Signaling
hsa-miR-378a-3p	miR-378a-3p (and other miRNAs w/seed CUGGACU)	2.32	2.73	High (predicted)	IGF1	IGF1	-1.601	-3.397	Amyotrophic Lateral Sclerosis Signaling Axonal Guidance Signaling Cardiac Hypertrophy Signaling Clathrin-mediated Endocytosis Signaling Estrogen-Dependent Breast Cancer Signaling Glioblastoma Multiforme Signaling Glioma Signaling Growth Hormone Signaling Hepatic Fibrosis / Hepatic Stellate Cell Activation Huntington's Disease Signaling IGF-1 Signaling Myc Mediated Apoptosis Signaling RhoA Signali…
hsa-miR-378a-3p	miR-378a-3p (and other miRNAs w/seed CUGGACU)	2.32	2.73	High (predicted)	ZFPM2	ZFPM2	-2.322	-2.49
hsa-miR-379-5p	miR-379-5p (and other miRNAs w/seed GGUAGAC)	-3.19	-9.91	High (predicted)	PDGFRA	PDGFRA	-2.006	-3.464	Glioblastoma Multiforme Signaling Glioma Signaling Hepatic Fibrosis / Hepatic Stellate Cell Activation Human Embryonic Stem Cell Pluripotency NF-κB Signaling PAK Signaling PDGF Signaling PPAR Signaling PTEN Signaling STAT3 Pathway Sphingosine-1-phosphate Signaling
hsa-miR-379-5p	miR-379-5p (and other miRNAs w/seed GGUAGAC)	-3.19	-9.91	High (predicted)	OGN	OGN	-3.232	-3.973
hsa-miR-411-5p	miR-411-5p (and other miRNAs w/seed AGUAGAC)	-1.32	-3	High (predicted)	CDH2	CDH2	-1.929	-2.693	Epithelial Adherens Junction Signaling Germ Cell-Sertoli Cell Junction Signaling Gα12/13 Signaling Regulation of the Epithelial-Mesenchymal Transition Pathway RhoGDI Signaling Signaling by Rho Family GTPases Wnt/β-catenin Signaling
hsa-miR-411-5p	miR-411-5p (and other miRNAs w/seed AGUAGAC)	-1.32	-3	High (predicted)	FZD4	FZD4	-1.604	-2.081	Axonal Guidance Signaling Basal Cell Carcinoma Signaling Colorectal Cancer Metastasis Signaling Factors Promoting Cardiogenesis in Vertebrates Glioblastoma Multiforme Signaling Human Embryonic Stem Cell Pluripotency Molecular Mechanisms of Cancer Mouse Embryonic Stem Cell Pluripotency Ovarian Cancer Signaling Regulation of the Epithelial-Mesenchymal Transition Pathway Role of Macrophages, Fibrobl…
hsa-miR-411-5p	miR-411-5p (and other miRNAs w/seed AGUAGAC)	-1.32	-3	High (predicted)	SMARCA2	SMARCA2	-1.539	-1.755	AMPK Signaling Glucocorticoid Receptor Signaling Hereditary Breast Cancer Signaling RAR Activation Role of BRCA1 in DNA Damage Response
hsa-miR-421	miR-421-3p (and other miRNAs w/seed UCAACAG)	3.05	5.54	High (predicted)	TIMP2	TIMP2	-2.006	-2.994	Glioma Invasiveness Signaling Hepatic Fibrosis / Hepatic Stellate Cell Activation Inhibition of Matrix Metalloproteases Leukocyte Extravasation Signaling
hsa-miR-421	miR-421-3p (and other miRNAs w/seed UCAACAG)	3.05	5.54	High (predicted)	PDGFRA	PDGFRA	-2.006	-3.464	Glioblastoma Multiforme Signaling Glioma Signaling Hepatic Fibrosis / Hepatic Stellate Cell Activation Human Embryonic Stem Cell Pluripotency NF-κB Signaling PAK Signaling PDGF Signaling PPAR Signaling PTEN Signaling STAT3 Pathway Sphingosine-1-phosphate Signaling
hsa-miR-421	miR-421-3p (and other miRNAs w/seed UCAACAG)	3.05	5.54	High (predicted)	ENPP6	ENPP6	-2.063	-1.935	Cardiac β-adrenergic Signaling G-Protein Coupled Receptor Signaling Protein Kinase A Signaling Relaxin Signaling cAMP-mediated signaling tRNA Splicing
hsa-miR-421	miR-421-3p (and other miRNAs w/seed UCAACAG)	3.05	5.54	High (predicted)	CLDN11	CLDN11	-8.824	-8.644	Agranulocyte Adhesion and Diapedesis Granulocyte Adhesion and Diapedesis Leukocyte Extravasation Signaling Sertoli Cell-Sertoli Cell Junction Signaling Tight Junction Signaling
hsa-miR-421	miR-421-3p (and other miRNAs w/seed UCAACAG)	3.05	5.54	High (predicted)	PRKD1	PRKD1	-1.552	-2.136	14-3-3-mediated Signaling Aldosterone Signaling in Epithelial Cells Androgen Signaling Axonal Guidance Signaling Breast Cancer Regulation by Stathmin1 CCR3 Signaling in Eosinophils CCR5 Signaling in Macrophages CREB Signaling in Neurons CXCR4 Signaling Calcium-induced T Lymphocyte Apoptosis Cholecystokinin/Gastrin-mediated Signaling Corticotropin Releasing Hormone Signaling Dopamine-DARPP32 Feedb…
hsa-miR-421	miR-421-3p (and other miRNAs w/seed UCAACAG)	3.05	5.54	High (predicted)	ARX	ARX	-2.293	-2.253
hsa-miR-421	miR-421-3p (and other miRNAs w/seed UCAACAG)	3.05	5.54	High (predicted)	FLRT2	FLRT2	-2.431	-2.455
hsa-miR-421	miR-421-3p (and other miRNAs w/seed UCAACAG)	3.05	5.54	High (predicted)	PLCXD3	PLCXD3	-3.372	-4.55
hsa-miR-421	miR-421-3p (and other miRNAs w/seed UCAACAG)	3.05	5.54	High (predicted)	STON1	STON1	-1.606	-1.672
hsa-miR-425-5p	miR-425-5p (and other miRNAs w/seed AUGACAC)	3.3	7.84	High (predicted)	FZD4	FZD4	-1.604	-2.081	Axonal Guidance Signaling Basal Cell Carcinoma Signaling Colorectal Cancer Metastasis Signaling Factors Promoting Cardiogenesis in Vertebrates Glioblastoma Multiforme Signaling Human Embryonic Stem Cell Pluripotency Molecular Mechanisms of Cancer Mouse Embryonic Stem Cell Pluripotency Ovarian Cancer Signaling Regulation of the Epithelial-Mesenchymal Transition Pathway Role of Macrophages, Fibrobl…
hsa-miR-425-5p	miR-425-5p (and other miRNAs w/seed AUGACAC)	3.3	7.84	High (predicted)	ZAK	ZAK	-1.504	-1.986	SAPK/JNK Signaling Sertoli Cell-Sertoli Cell Junction Signaling
hsa-miR-425-5p	miR-425-5p (and other miRNAs w/seed AUGACAC)	3.3	7.84	High (predicted)	TIMP2	TIMP2	-2.006	-2.994	Glioma Invasiveness Signaling Hepatic Fibrosis / Hepatic Stellate Cell Activation Inhibition of Matrix Metalloproteases Leukocyte Extravasation Signaling
hsa-miR-425-5p	miR-425-5p (and other miRNAs w/seed AUGACAC)	3.3	7.84	High (predicted)	FSCN1	FSCN1	-1.504	-1.91	Crosstalk between Dendritic Cells and Natural Killer Cells Dendritic Cell Maturation
hsa-miR-425-5p	miR-425-5p (and other miRNAs w/seed AUGACAC)	3.3	7.84	High (predicted)	PTCH1	PTCH1	-1.579	-1.577	Axonal Guidance Signaling Basal Cell Carcinoma Signaling Corticotropin Releasing Hormone Signaling Molecular Mechanisms of Cancer Protein Kinase A Signaling Sonic Hedgehog Signaling
hsa-miR-425-5p	miR-425-5p (and other miRNAs w/seed AUGACAC)	3.3	7.84	High (predicted)	IGF1	IGF1	-1.601	-3.397	Amyotrophic Lateral Sclerosis Signaling Axonal Guidance Signaling Cardiac Hypertrophy Signaling Clathrin-mediated Endocytosis Signaling Estrogen-Dependent Breast Cancer Signaling Glioblastoma Multiforme Signaling Glioma Signaling Growth Hormone Signaling Hepatic Fibrosis / Hepatic Stellate Cell Activation Huntington's Disease Signaling IGF-1 Signaling Myc Mediated Apoptosis Signaling RhoA Signali…
hsa-miR-425-5p	miR-425-5p (and other miRNAs w/seed AUGACAC)	3.3	7.84	High (predicted)	ANTXR1	ANTXR1	-1.536	-2.321
hsa-miR-425-5p	miR-425-5p (and other miRNAs w/seed AUGACAC)	3.3	7.84	High (predicted)	AQP11	AQP11	-1.622	-1.689
hsa-miR-425-5p	miR-425-5p (and other miRNAs w/seed AUGACAC)	3.3	7.84	High (predicted)	BNC2	BNC2	-2.863	-3.429
hsa-miR-425-5p	miR-425-5p (and other miRNAs w/seed AUGACAC)	3.3	7.84	High (predicted)	CBX6	CBX6	-1.5	-2.037
hsa-miR-425-5p	miR-425-5p (and other miRNAs w/seed AUGACAC)	3.3	7.84	High (predicted)	CYGB	CYGB	-1.617	-2.06
hsa-miR-425-5p	miR-425-5p (and other miRNAs w/seed AUGACAC)	3.3	7.84	High (predicted)	PLSCR4	PLSCR4	-2.277	-2.174
hsa-miR-429	miR-200b-3p (and other miRNAs w/seed AAUACUG)	7.92	13.38	Experimentally Observed,High (predicted)	WASF3	WASF3	-1.587	-1.937	Signaling by Rho Family GTPases
hsa-miR-429	miR-200b-3p (and other miRNAs w/seed AAUACUG)	7.92	13.38	Experimentally Observed,High (predicted)	ZEB2	ZEB2	-1.516	-1.757	Regulation of the Epithelial-Mesenchymal Transition Pathway
hsa-miR-429	miR-200b-3p (and other miRNAs w/seed AAUACUG)	7.92	13.38	Experimentally Observed	PTPRD	PTPRD	-1.68	-2.309	Protein Kinase A Signaling
hsa-miR-429	miR-200b-3p (and other miRNAs w/seed AAUACUG)	7.92	13.38	High (predicted)	CDH11	CDH11	-1.995	-4.562	Gα12/13 Signaling RhoGDI Signaling Signaling by Rho Family GTPases
hsa-miR-429	miR-200b-3p (and other miRNAs w/seed AAUACUG)	7.92	13.38	High (predicted)	TIMP2	TIMP2	-2.006	-2.994	Glioma Invasiveness Signaling Hepatic Fibrosis / Hepatic Stellate Cell Activation Inhibition of Matrix Metalloproteases Leukocyte Extravasation Signaling
hsa-miR-429	miR-200b-3p (and other miRNAs w/seed AAUACUG)	7.92	13.38	High (predicted)	RAB8B	RAB8B	-1.756	-2.115	Germ Cell-Sertoli Cell Junction Signaling Sertoli Cell-Sertoli Cell Junction Signaling
hsa-miR-429	miR-200b-3p (and other miRNAs w/seed AAUACUG)	7.92	13.38	High (predicted)	FSCN1	FSCN1	-1.504	-1.91	Crosstalk between Dendritic Cells and Natural Killer Cells Dendritic Cell Maturation
hsa-miR-429	miR-200b-3p (and other miRNAs w/seed AAUACUG)	7.92	13.38	High (predicted)	HS3ST1	HS3ST1	-1.641	-2.014	Chondroitin Sulfate Biosynthesis Chondroitin Sulfate Biosynthesis (Late Stages) Dermatan Sulfate Biosynthesis Dermatan Sulfate Biosynthesis (Late Stages) Heparan Sulfate Biosynthesis Heparan Sulfate Biosynthesis (Late Stages) LPS/IL-1 Mediated Inhibition of RXR Function Xenobiotic Metabolism Signaling
hsa-miR-429	miR-200b-3p (and other miRNAs w/seed AAUACUG)	7.92	13.38	High (predicted)	PDE7B	PDE7B	-1.838	-2.339	Cardiac β-adrenergic Signaling G-Protein Coupled Receptor Signaling Protein Kinase A Signaling Relaxin Signaling cAMP-mediated signaling tRNA Splicing
hsa-miR-429	miR-200b-3p (and other miRNAs w/seed AAUACUG)	7.92	13.38	High (predicted)	NTF3	NTF3	-1.509	-1.803	Axonal Guidance Signaling Human Embryonic Stem Cell Pluripotency Neurotrophin/TRK Signaling Thyroid Cancer Signaling
hsa-miR-429	miR-200b-3p (and other miRNAs w/seed AAUACUG)	7.92	13.38	High (predicted)	SDC2	SDC2	-1.603	-1.83	Axonal Guidance Signaling Ephrin Receptor Signaling Granulocyte Adhesion and Diapedesis Inhibition of Angiogenesis by TSP1 Inhibition of Matrix Metalloproteases
hsa-miR-429	miR-200b-3p (and other miRNAs w/seed AAUACUG)	7.92	13.38	High (predicted)	PTCH1	PTCH1	-1.579	-1.577	Axonal Guidance Signaling Basal Cell Carcinoma Signaling Corticotropin Releasing Hormone Signaling Molecular Mechanisms of Cancer Protein Kinase A Signaling Sonic Hedgehog Signaling
hsa-miR-429	miR-200b-3p (and other miRNAs w/seed AAUACUG)	7.92	13.38	High (predicted)	BNC2	BNC2	-2.863	-3.429
hsa-miR-429	miR-200b-3p (and other miRNAs w/seed AAUACUG)	7.92	13.38	High (predicted)	DENND5B	DENND5B	-1.527	-1.74
hsa-miR-429	miR-200b-3p (and other miRNAs w/seed AAUACUG)	7.92	13.38	High (predicted)	FREM1	FREM1	-1.726	-1.837
hsa-miR-429	miR-200b-3p (and other miRNAs w/seed AAUACUG)	7.92	13.38	High (predicted)	LRP4	LRP4	-1.54	-1.5
hsa-miR-429	miR-200b-3p (and other miRNAs w/seed AAUACUG)	7.92	13.38	High (predicted)	NDN	NDN	-1.721	-2.824
hsa-miR-429	miR-200b-3p (and other miRNAs w/seed AAUACUG)	7.92	13.38	High (predicted)	OSR1	OSR1	-1.69	-2.081
hsa-miR-429	miR-200b-3p (and other miRNAs w/seed AAUACUG)	7.92	13.38	High (predicted)	PBX3	PBX3	-2.715	-3.849
hsa-miR-429	miR-200b-3p (and other miRNAs w/seed AAUACUG)	7.92	13.38	High (predicted)	SGCE	SGCE	-2.724	-2.702
hsa-miR-429	miR-200b-3p (and other miRNAs w/seed AAUACUG)	7.92	13.38	High (predicted)	SH3PXD2A	SH3PXD2A	-1.813	-3.291
hsa-miR-429	miR-200b-3p (and other miRNAs w/seed AAUACUG)	7.92	13.38	Experimentally Observed,High (predicted)	ZFPM2	ZFPM2	-2.322	-2.49
hsa-miR-4454	miR-4454 (miRNAs w/seed GAUCCGA)	1.23	4.18	High (predicted)	ENPP6	ENPP6	-2.063	-1.935	Cardiac β-adrenergic Signaling G-Protein Coupled Receptor Signaling Protein Kinase A Signaling Relaxin Signaling cAMP-mediated signaling tRNA Splicing
hsa-miR-450b-5p	miR-450b-5p (miRNAs w/seed UUUGCAA)	-1.76	-4.06	High (predicted)	CAMK2N1	CAMK2N1	-1.589	-1.73
hsa-miR-450b-5p	miR-450b-5p (miRNAs w/seed UUUGCAA)	-1.76	-4.06	High (predicted)	MUM1L1	MUM1L1	-2.897	-4.034
hsa-miR-484	miR-484 (and other miRNAs w/seed CAGGCUC)	1.32	2.82	High (predicted)	TGFBR3	TGFBR3	-2.46	-3.283	Epithelial Adherens Junction Signaling Factors Promoting Cardiogenesis in Vertebrates NF-κB Signaling PPARα/RXRα Activation PTEN Signaling STAT3 Pathway Sertoli Cell-Sertoli Cell Junction Signaling Wnt/β-catenin Signaling
hsa-miR-542-3p	miR-542-3p (miRNAs w/seed GUGACAG)	-1.61	-4.52	High (predicted)	FZD4	FZD4	-1.604	-2.081	Axonal Guidance Signaling Basal Cell Carcinoma Signaling Colorectal Cancer Metastasis Signaling Factors Promoting Cardiogenesis in Vertebrates Glioblastoma Multiforme Signaling Human Embryonic Stem Cell Pluripotency Molecular Mechanisms of Cancer Mouse Embryonic Stem Cell Pluripotency Ovarian Cancer Signaling Regulation of the Epithelial-Mesenchymal Transition Pathway Role of Macrophages, Fibrobl…
hsa-miR-542-3p	miR-542-3p (miRNAs w/seed GUGACAG)	-1.61	-4.52	High (predicted)	BNC2	BNC2	-2.863	-3.429
hsa-miR-542-3p	miR-542-3p (miRNAs w/seed GUGACAG)	-1.61	-4.52	High (predicted)	TRIB2	TRIB2	-1.553	-1.862
hsa-miR-590-3p	miR-590-3p (miRNAs w/seed AAUUUUA)	2.44	3.16	High (predicted)	FZD4	FZD4	-1.604	-2.081	Axonal Guidance Signaling Basal Cell Carcinoma Signaling Colorectal Cancer Metastasis Signaling Factors Promoting Cardiogenesis in Vertebrates Glioblastoma Multiforme Signaling Human Embryonic Stem Cell Pluripotency Molecular Mechanisms of Cancer Mouse Embryonic Stem Cell Pluripotency Ovarian Cancer Signaling Regulation of the Epithelial-Mesenchymal Transition Pathway Role of Macrophages, Fibrobl…
hsa-miR-590-3p	miR-590-3p (miRNAs w/seed AAUUUUA)	2.44	3.16	High (predicted)	WT1	WT1	-1.677	-2.559	VDR/RXR Activation p53 Signaling
hsa-miR-590-3p	miR-590-3p (miRNAs w/seed AAUUUUA)	2.44	3.16	High (predicted)	WASF3	WASF3	-1.587	-1.937	Signaling by Rho Family GTPases
hsa-miR-590-3p	miR-590-3p (miRNAs w/seed AAUUUUA)	2.44	3.16	High (predicted)	ZAK	ZAK	-1.504	-1.986	SAPK/JNK Signaling Sertoli Cell-Sertoli Cell Junction Signaling
hsa-miR-590-3p	miR-590-3p (miRNAs w/seed AAUUUUA)	2.44	3.16	High (predicted)	COL5A1	COL5A1	-2.17	-5.415	Hepatic Fibrosis / Hepatic Stellate Cell Activation
hsa-miR-590-3p	miR-590-3p (miRNAs w/seed AAUUUUA)	2.44	3.16	High (predicted)	RAB8B	RAB8B	-1.756	-2.115	Germ Cell-Sertoli Cell Junction Signaling Sertoli Cell-Sertoli Cell Junction Signaling
hsa-miR-590-3p	miR-590-3p (miRNAs w/seed AAUUUUA)	2.44	3.16	High (predicted)	ADAMTS5	ADAMTS5	-2.002	-1.835	Axonal Guidance Signaling Role of Osteoblasts, Osteoclasts and Chondrocytes in Rheumatoid Arthritis
hsa-miR-590-3p	miR-590-3p (miRNAs w/seed AAUUUUA)	2.44	3.16	High (predicted)	SDC2	SDC2	-1.603	-1.83	Axonal Guidance Signaling Ephrin Receptor Signaling Granulocyte Adhesion and Diapedesis Inhibition of Angiogenesis by TSP1 Inhibition of Matrix Metalloproteases
hsa-miR-590-3p	miR-590-3p (miRNAs w/seed AAUUUUA)	2.44	3.16	High (predicted)	IGF1	IGF1	-1.601	-3.397	Amyotrophic Lateral Sclerosis Signaling Axonal Guidance Signaling Cardiac Hypertrophy Signaling Clathrin-mediated Endocytosis Signaling Estrogen-Dependent Breast Cancer Signaling Glioblastoma Multiforme Signaling Glioma Signaling Growth Hormone Signaling Hepatic Fibrosis / Hepatic Stellate Cell Activation Huntington's Disease Signaling IGF-1 Signaling Myc Mediated Apoptosis Signaling RhoA Signali…
hsa-miR-590-3p	miR-590-3p (miRNAs w/seed AAUUUUA)	2.44	3.16	High (predicted)	SMARCA2	SMARCA2	-1.539	-1.755	AMPK Signaling Glucocorticoid Receptor Signaling Hereditary Breast Cancer Signaling RAR Activation Role of BRCA1 in DNA Damage Response
hsa-miR-590-3p	miR-590-3p (miRNAs w/seed AAUUUUA)	2.44	3.16	High (predicted)	VCAM1	VCAM1	-1.924	-2.375	Agranulocyte Adhesion and Diapedesis Atherosclerosis Signaling Glucocorticoid Receptor Signaling Granulocyte Adhesion and Diapedesis HMGB1 Signaling Hepatic Fibrosis / Hepatic Stellate Cell Activation IL-15 Signaling IL-8 Signaling Leukocyte Extravasation Signaling Lymphotoxin β Receptor Signaling Role of Macrophages, Fibroblasts and Endothelial Cells in Rheumatoid Arthritis
hsa-miR-590-3p	miR-590-3p (miRNAs w/seed AAUUUUA)	2.44	3.16	High (predicted)	PDGFD	PDGFD	-1.52	-1.509	Actin Cytoskeleton Signaling Atherosclerosis Signaling Axonal Guidance Signaling Clathrin-mediated Endocytosis Signaling Ephrin Receptor Signaling Glioblastoma Multiforme Signaling Glioma Signaling Hepatic Fibrosis / Hepatic Stellate Cell Activation Human Embryonic Stem Cell Pluripotency Macropinocytosis Signaling PAK Signaling PDGF Signaling PPAR Signaling Regulation of the Epithelial-Mesenchyma…
hsa-miR-590-3p	miR-590-3p (miRNAs w/seed AAUUUUA)	2.44	3.16	High (predicted)	DENND5B	DENND5B	-1.527	-1.74
hsa-miR-590-3p	miR-590-3p (miRNAs w/seed AAUUUUA)	2.44	3.16	High (predicted)	GPR124	GPR124	-1.604	-2.353
hsa-miR-590-3p	miR-590-3p (miRNAs w/seed AAUUUUA)	2.44	3.16	High (predicted)	MATN2	MATN2	-2.128	-3.336
hsa-miR-590-3p	miR-590-3p (miRNAs w/seed AAUUUUA)	2.44	3.16	High (predicted)	MKX	MKX	-1.576	-1.645
hsa-miR-590-3p	miR-590-3p (miRNAs w/seed AAUUUUA)	2.44	3.16	High (predicted)	NRK	NRK	-1.602	-1.546
hsa-miR-590-3p	miR-590-3p (miRNAs w/seed AAUUUUA)	2.44	3.16	High (predicted)	OPTN	OPTN	-1.84	-1.753
hsa-miR-590-3p	miR-590-3p (miRNAs w/seed AAUUUUA)	2.44	3.16	High (predicted)	SH3PXD2A	SH3PXD2A	-1.813	-3.291
hsa-miR-590-3p	miR-590-3p (miRNAs w/seed AAUUUUA)	2.44	3.16	High (predicted)	SMOC2	SMOC2	-2.094	-2.818
hsa-miR-590-3p	miR-590-3p (miRNAs w/seed AAUUUUA)	2.44	3.16	High (predicted)	STON1	STON1	-1.606	-1.672
hsa-miR-590-3p	miR-590-3p (miRNAs w/seed AAUUUUA)	2.44	3.16	High (predicted)	TCEAL4	TCEAL4	-1.76	-2.218
hsa-miR-590-3p	miR-590-3p (miRNAs w/seed AAUUUUA)	2.44	3.16	High (predicted)	TMEM26	TMEM26	-1.533	-2.07
hsa-miR-590-3p	miR-590-3p (miRNAs w/seed AAUUUUA)	2.44	3.16	High (predicted)	TRIB2	TRIB2	-1.553	-1.862
hsa-miR-590-3p	miR-590-3p (miRNAs w/seed AAUUUUA)	2.44	3.16	High (predicted)	TSHZ3	TSHZ3	-1.529	-2.235
hsa-miR-590-3p	miR-590-3p (miRNAs w/seed AAUUUUA)	2.44	3.16	High (predicted)	TYRO3	TYRO3	-2.023	-1.919
hsa-miR-590-3p	miR-590-3p (miRNAs w/seed AAUUUUA)	2.44	3.16	High (predicted)	ZFPM2	ZFPM2	-2.322	-2.49
hsa-miR-653-5p	miR-653-5p (miRNAs w/seed UGUUGAA)	4.29	9.14	High (predicted)	CHST7	CHST7	-1.56	-2.576	Chondroitin Sulfate Biosynthesis Chondroitin Sulfate Biosynthesis (Late Stages) Dermatan Sulfate Biosynthesis Dermatan Sulfate Biosynthesis (Late Stages) Heparan Sulfate Biosynthesis Heparan Sulfate Biosynthesis (Late Stages) LPS/IL-1 Mediated Inhibition of RXR Function Xenobiotic Metabolism Signaling
hsa-miR-653-5p	miR-653-5p (miRNAs w/seed UGUUGAA)	4.29	9.14	High (predicted)	ADAMTS5	ADAMTS5	-2.002	-1.835	Axonal Guidance Signaling Role of Osteoblasts, Osteoclasts and Chondrocytes in Rheumatoid Arthritis
hsa-miR-653-5p	miR-653-5p (miRNAs w/seed UGUUGAA)	4.29	9.14	High (predicted)	ZFPM2	ZFPM2	-2.322	-2.49
hsa-miR-671-5p	miR-671-5p (miRNAs w/seed GGAAGCC)	2.44	5.53	High (predicted)	SERPINE2	SERPINE2	-6.019	-3.136	p53 Signaling
hsa-miR-671-5p	miR-671-5p (miRNAs w/seed GGAAGCC)	2.44	5.53	High (predicted)	KIT	KIT	-1.777	-1.726	Acute Myeloid Leukemia Signaling Melanocyte Development and Pigmentation Signaling
hsa-miR-671-5p	miR-671-5p (miRNAs w/seed GGAAGCC)	2.44	5.53	High (predicted),Moderate (predicted)	FNDC5	FNDC5	-1.645	-1.838
hsa-miR-671-5p	miR-671-5p (miRNAs w/seed GGAAGCC)	2.44	5.53	High (predicted)	SEPP1	SEPP1	-1.73	-1.648
hsa-miR-744-5p	miR-744-5p (miRNAs w/seed GCGGGGC)	1.05	2.47	High (predicted)	CACNA1H	CACNA1H	-1.763	-2.286	Sperm Motility
hsa-miR-744-5p	miR-744-5p (miRNAs w/seed GCGGGGC)	1.05	2.47	High (predicted)	THY1	THY1	-1.665	-3.512	Granulocyte Adhesion and Diapedesis Leukocyte Extravasation Signaling
hsa-miR-744-5p	miR-744-5p (miRNAs w/seed GCGGGGC)	1.05	2.47	High (predicted)	EDNRA	EDNRA	-2.201	-3.504	Endothelin-1 Signaling Hepatic Fibrosis / Hepatic Stellate Cell Activation Ovarian Cancer Signaling
hsa-miR-744-5p	miR-744-5p (miRNAs w/seed GCGGGGC)	1.05	2.47	High (predicted)	NFIX	NFIX	-2.287	-2.567	Aryl Hydrocarbon Receptor Signaling
hsa-miR-744-5p	miR-744-5p (miRNAs w/seed GCGGGGC)	1.05	2.47	High (predicted)	NBL1	MINOS1-NBL1/NBL1	-1.68	-3.067
hsa-miR-769-5p	miR-769-5p (miRNAs w/seed GAGACCU)	1.65	2.66	High (predicted)	C1QTNF1	C1QTNF1	-1.711	-2.648
hsa-miR-769-5p	miR-769-5p (miRNAs w/seed GAGACCU)	1.65	2.66	High (predicted)	OLFML1	OLFML1	-1.893	-2.065
hsa-miR-941	miR-941 (miRNAs w/seed ACCCGGC)	1.4	2.39	High (predicted)	SFRP1	SFRP1	-1.573	-3.491	Role of Macrophages, Fibroblasts and Endothelial Cells in Rheumatoid Arthritis Role of Osteoblasts, Osteoclasts and Chondrocytes in Rheumatoid Arthritis Wnt/β-catenin Signaling
hsa-miR-941	miR-941 (miRNAs w/seed ACCCGGC)	1.4	2.39	High (predicted)	VCAM1	VCAM1	-1.924	-2.375	Agranulocyte Adhesion and Diapedesis Atherosclerosis Signaling Glucocorticoid Receptor Signaling Granulocyte Adhesion and Diapedesis HMGB1 Signaling Hepatic Fibrosis / Hepatic Stellate Cell Activation IL-15 Signaling IL-8 Signaling Leukocyte Extravasation Signaling Lymphotoxin β Receptor Signaling Role of Macrophages, Fibroblasts and Endothelial Cells in Rheumatoid Arthritis
hsa-miR-9-5p	miR-9-5p (and other miRNAs w/seed CUUUGGU)	2.42	4.08	High (predicted)	ZAK	ZAK	-1.504	-1.986	SAPK/JNK Signaling Sertoli Cell-Sertoli Cell Junction Signaling
hsa-miR-9-5p	miR-9-5p (and other miRNAs w/seed CUUUGGU)	2.42	4.08	High (predicted)	ZEB2	ZEB2	-1.516	-1.757	Regulation of the Epithelial-Mesenchymal Transition Pathway
hsa-miR-9-5p	miR-9-5p (and other miRNAs w/seed CUUUGGU)	2.42	4.08	High (predicted)	THBS2	THBS2	-1.755	-3.364	Inhibition of Matrix Metalloproteases
hsa-miR-9-5p	miR-9-5p (and other miRNAs w/seed CUUUGGU)	2.42	4.08	High (predicted)	COL5A1	COL5A1	-2.17	-5.415	Hepatic Fibrosis / Hepatic Stellate Cell Activation
hsa-miR-9-5p	miR-9-5p (and other miRNAs w/seed CUUUGGU)	2.42	4.08	High (predicted)	CHST15	CHST15	-1.516	-2.147	Chondroitin Sulfate Biosynthesis Chondroitin Sulfate Biosynthesis (Late Stages) Dermatan Sulfate Biosynthesis Dermatan Sulfate Biosynthesis (Late Stages) Heparan Sulfate Biosynthesis Heparan Sulfate Biosynthesis (Late Stages) LPS/IL-1 Mediated Inhibition of RXR Function Xenobiotic Metabolism Signaling
hsa-miR-9-5p	miR-9-5p (and other miRNAs w/seed CUUUGGU)	2.42	4.08	High (predicted)	PDE7B	PDE7B	-1.838	-2.339	Cardiac β-adrenergic Signaling G-Protein Coupled Receptor Signaling Protein Kinase A Signaling Relaxin Signaling cAMP-mediated signaling tRNA Splicing
hsa-miR-9-5p	miR-9-5p (and other miRNAs w/seed CUUUGGU)	2.42	4.08	High (predicted)	ADAMTS5	ADAMTS5	-2.002	-1.835	Axonal Guidance Signaling Role of Osteoblasts, Osteoclasts and Chondrocytes in Rheumatoid Arthritis
hsa-miR-9-5p	miR-9-5p (and other miRNAs w/seed CUUUGGU)	2.42	4.08	High (predicted)	SDC2	SDC2	-1.603	-1.83	Axonal Guidance Signaling Ephrin Receptor Signaling Granulocyte Adhesion and Diapedesis Inhibition of Angiogenesis by TSP1 Inhibition of Matrix Metalloproteases
hsa-miR-9-5p	miR-9-5p (and other miRNAs w/seed CUUUGGU)	2.42	4.08	High (predicted)	PTCH1	PTCH1	-1.579	-1.577	Axonal Guidance Signaling Basal Cell Carcinoma Signaling Corticotropin Releasing Hormone Signaling Molecular Mechanisms of Cancer Protein Kinase A Signaling Sonic Hedgehog Signaling
hsa-miR-9-5p	miR-9-5p (and other miRNAs w/seed CUUUGGU)	2.42	4.08	High (predicted)	ADAMTS9	ADAMTS9	-1.701	-4.013	Axonal Guidance Signaling
hsa-miR-9-5p	miR-9-5p (and other miRNAs w/seed CUUUGGU)	2.42	4.08	High (predicted)	IGF1	IGF1	-1.601	-3.397	Amyotrophic Lateral Sclerosis Signaling Axonal Guidance Signaling Cardiac Hypertrophy Signaling Clathrin-mediated Endocytosis Signaling Estrogen-Dependent Breast Cancer Signaling Glioblastoma Multiforme Signaling Glioma Signaling Growth Hormone Signaling Hepatic Fibrosis / Hepatic Stellate Cell Activation Huntington's Disease Signaling IGF-1 Signaling Myc Mediated Apoptosis Signaling RhoA Signali…
hsa-miR-9-5p	miR-9-5p (and other miRNAs w/seed CUUUGGU)	2.42	4.08	High (predicted)	YAP1	YAP1	-1.514	-1.632	14-3-3-mediated Signaling ErbB4 Signaling
hsa-miR-9-5p	miR-9-5p (and other miRNAs w/seed CUUUGGU)	2.42	4.08	High (predicted)	GPRASP2	ARMCX5-GPRASP2/GPRASP2	-1.757	-1.833
hsa-miR-9-5p	miR-9-5p (and other miRNAs w/seed CUUUGGU)	2.42	4.08	High (predicted)	ARX	ARX	-2.293	-2.253
hsa-miR-9-5p	miR-9-5p (and other miRNAs w/seed CUUUGGU)	2.42	4.08	High (predicted)	BNC2	BNC2	-2.863	-3.429
hsa-miR-9-5p	miR-9-5p (and other miRNAs w/seed CUUUGGU)	2.42	4.08	High (predicted)	CALB2	CALB2	-2.039	-2.142
hsa-miR-9-5p	miR-9-5p (and other miRNAs w/seed CUUUGGU)	2.42	4.08	High (predicted)	CBX6	CBX6	-1.5	-2.037
hsa-miR-9-5p	miR-9-5p (and other miRNAs w/seed CUUUGGU)	2.42	4.08	High (predicted)	DACT3	DACT3	-1.736	-2.046
hsa-miR-9-5p	miR-9-5p (and other miRNAs w/seed CUUUGGU)	2.42	4.08	High (predicted)	EFEMP1	EFEMP1	-1.949	-2.489
hsa-miR-9-5p	miR-9-5p (and other miRNAs w/seed CUUUGGU)	2.42	4.08	High (predicted)	GPR124	GPR124	-1.604	-2.353
hsa-miR-9-5p	miR-9-5p (and other miRNAs w/seed CUUUGGU)	2.42	4.08	High (predicted)	ITM2C	ITM2C	-1.724	-3.014
hsa-miR-9-5p	miR-9-5p (and other miRNAs w/seed CUUUGGU)	2.42	4.08	High (predicted)	KCTD12	KCTD12	-1.786	-2.032
hsa-miR-9-5p	miR-9-5p (and other miRNAs w/seed CUUUGGU)	2.42	4.08	High (predicted)	MUM1L1	MUM1L1	-2.897	-4.034
hsa-miR-9-5p	miR-9-5p (and other miRNAs w/seed CUUUGGU)	2.42	4.08	High (predicted)	NID2	NID2	-1.538	-1.535
hsa-miR-9-5p	miR-9-5p (and other miRNAs w/seed CUUUGGU)	2.42	4.08	High (predicted)	OPTN	OPTN	-1.84	-1.753
hsa-miR-9-5p	miR-9-5p (and other miRNAs w/seed CUUUGGU)	2.42	4.08	High (predicted)	PDK4	PDK4	-1.663	-2.16
hsa-miR-9-5p	miR-9-5p (and other miRNAs w/seed CUUUGGU)	2.42	4.08	High (predicted)	PEG3	PEG3	-7.275	-7.573
hsa-miR-9-5p	miR-9-5p (and other miRNAs w/seed CUUUGGU)	2.42	4.08	Experimentally Observed	PMP22	PMP22	-1.679	-2.109
hsa-miR-9-5p	miR-9-5p (and other miRNAs w/seed CUUUGGU)	2.42	4.08	High (predicted)	SH3PXD2A	SH3PXD2A	-1.813	-3.291
hsa-miR-9-5p	miR-9-5p (and other miRNAs w/seed CUUUGGU)	2.42	4.08	High (predicted)	SMOC2	SMOC2	-2.094	-2.818
hsa-miR-9-5p	miR-9-5p (and other miRNAs w/seed CUUUGGU)	2.42	4.08	High (predicted)	TBC1D2B	TBC1D2B	-1.552	-1.743
hsa-miR-9-5p	miR-9-5p (and other miRNAs w/seed CUUUGGU)	2.42	4.08	High (predicted)	ODZ4	TENM4	-2.42	-3.776
hsa-miR-96-5p	miR-96-5p (and other miRNAs w/seed UUGGCAC)	4.17	9.39	High (predicted)	PMEPA1	PMEPA1	-1.588	-2.781	TGF-β Signaling
hsa-miR-96-5p	miR-96-5p (and other miRNAs w/seed UUGGCAC)	4.17	9.39	High (predicted)	ZAK	ZAK	-1.504	-1.986	SAPK/JNK Signaling Sertoli Cell-Sertoli Cell Junction Signaling
hsa-miR-96-5p	miR-96-5p (and other miRNAs w/seed UUGGCAC)	4.17	9.39	High (predicted)	THBS2	THBS2	-1.755	-3.364	Inhibition of Matrix Metalloproteases
hsa-miR-96-5p	miR-96-5p (and other miRNAs w/seed UUGGCAC)	4.17	9.39	High (predicted)	COL5A1	COL5A1	-2.17	-5.415	Hepatic Fibrosis / Hepatic Stellate Cell Activation
hsa-miR-96-5p	miR-96-5p (and other miRNAs w/seed UUGGCAC)	4.17	9.39	High (predicted)	PDGFRA	PDGFRA	-2.006	-3.464	Glioblastoma Multiforme Signaling Glioma Signaling Hepatic Fibrosis / Hepatic Stellate Cell Activation Human Embryonic Stem Cell Pluripotency NF-κB Signaling PAK Signaling PDGF Signaling PPAR Signaling PTEN Signaling STAT3 Pathway Sphingosine-1-phosphate Signaling
hsa-miR-96-5p	miR-96-5p (and other miRNAs w/seed UUGGCAC)	4.17	9.39	High (predicted)	RAB8B	RAB8B	-1.756	-2.115	Germ Cell-Sertoli Cell Junction Signaling Sertoli Cell-Sertoli Cell Junction Signaling
hsa-miR-96-5p	miR-96-5p (and other miRNAs w/seed UUGGCAC)	4.17	9.39	High (predicted)	EDNRA	EDNRA	-2.201	-3.504	Endothelin-1 Signaling Hepatic Fibrosis / Hepatic Stellate Cell Activation Ovarian Cancer Signaling
hsa-miR-96-5p	miR-96-5p (and other miRNAs w/seed UUGGCAC)	4.17	9.39	High (predicted)	PDE7B	PDE7B	-1.838	-2.339	Cardiac β-adrenergic Signaling G-Protein Coupled Receptor Signaling Protein Kinase A Signaling Relaxin Signaling cAMP-mediated signaling tRNA Splicing
hsa-miR-96-5p	miR-96-5p (and other miRNAs w/seed UUGGCAC)	4.17	9.39	High (predicted)	SDC2	SDC2	-1.603	-1.83	Axonal Guidance Signaling Ephrin Receptor Signaling Granulocyte Adhesion and Diapedesis Inhibition of Angiogenesis by TSP1 Inhibition of Matrix Metalloproteases
hsa-miR-96-5p	miR-96-5p (and other miRNAs w/seed UUGGCAC)	4.17	9.39	High (predicted)	CCND2	CCND2	-2.136	-3.014	Aryl Hydrocarbon Receptor Signaling Cell Cycle: G1/S Checkpoint Regulation Cyclins and Cell Cycle Regulation GADD45 Signaling IL-8 Signaling Molecular Mechanisms of Cancer p53 Signaling
hsa-miR-96-5p	miR-96-5p (and other miRNAs w/seed UUGGCAC)	4.17	9.39	High (predicted)	GPRASP2	ARMCX5-GPRASP2/GPRASP2	-1.757	-1.833
hsa-miR-96-5p	miR-96-5p (and other miRNAs w/seed UUGGCAC)	4.17	9.39	High (predicted)	BNC2	BNC2	-2.863	-3.429
hsa-miR-96-5p	miR-96-5p (and other miRNAs w/seed UUGGCAC)	4.17	9.39	High (predicted)	CAMK2N1	CAMK2N1	-1.589	-1.73
hsa-miR-96-5p	miR-96-5p (and other miRNAs w/seed UUGGCAC)	4.17	9.39	High (predicted)	CBX6	CBX6	-1.5	-2.037
hsa-miR-96-5p	miR-96-5p (and other miRNAs w/seed UUGGCAC)	4.17	9.39	High (predicted)	DENND5B	DENND5B	-1.527	-1.74
hsa-miR-96-5p	miR-96-5p (and other miRNAs w/seed UUGGCAC)	4.17	9.39	High (predicted)	FREM1	FREM1	-1.726	-1.837
hsa-miR-96-5p	miR-96-5p (and other miRNAs w/seed UUGGCAC)	4.17	9.39	High (predicted)	GPC3	GPC3	-1.765	-1.693
hsa-miR-96-5p	miR-96-5p (and other miRNAs w/seed UUGGCAC)	4.17	9.39	High (predicted)	GPR124	GPR124	-1.604	-2.353
hsa-miR-96-5p	miR-96-5p (and other miRNAs w/seed UUGGCAC)	4.17	9.39	High (predicted)	KIAA1210	KIAA1210	-2.317	-3.91
hsa-miR-96-5p	miR-96-5p (and other miRNAs w/seed UUGGCAC)	4.17	9.39	High (predicted)	C7orf41	MTURN	-1.55	-2.311
hsa-miR-96-5p	miR-96-5p (and other miRNAs w/seed UUGGCAC)	4.17	9.39	High (predicted)	PAQR8	PAQR8	-1.522	-1.771
hsa-miR-96-5p	miR-96-5p (and other miRNAs w/seed UUGGCAC)	4.17	9.39	High (predicted)	PID1	PID1	-1.825	-2.006
hsa-miR-96-5p	miR-96-5p (and other miRNAs w/seed UUGGCAC)	4.17	9.39	High (predicted)	ODZ4	TENM4	-2.42	-3.776
hsa-let-7c-5p	let-7a-5p (and other miRNAs w/seed GAGGUAG)	-1.59	-2.7	High (predicted)	MYCN	MYCN	-1.567	1.013	ERK/MAPK Signaling
hsa-let-7c-5p	let-7a-5p (and other miRNAs w/seed GAGGUAG)	-1.59	-2.7	High (predicted)	CPSF4	CPSF4	-1.609	-1.082	Cleavage and Polyadenylation of Pre-mRNA Tight Junction Signaling
hsa-let-7c-5p	let-7a-5p (and other miRNAs w/seed GAGGUAG)	-1.59	-2.7	High (predicted)	DAPK1	DAPK1	-1.557	-1.389	Bladder Cancer Signaling Pyridoxal 5'-phosphate Salvage Pathway Salvage Pathways of Pyrimidine Ribonucleotides
hsa-let-7c-5p	let-7a-5p (and other miRNAs w/seed GAGGUAG)	-1.59	-2.7	High (predicted)	PTAR1	PTAR1	-1.516	-1.331
hsa-let-7c-5p	let-7a-5p (and other miRNAs w/seed GAGGUAG)	-1.59	-2.7	High (predicted)	SLC16A9	SLC16A9	-1.959	-1.111
hsa-miR-107	miR-103-3p (and other miRNAs w/seed GCAGCAU)	2.34	5.5	High (predicted)	ST13	ST13	-1.555	-1.438	p53 Signaling
hsa-miR-107	miR-103-3p (and other miRNAs w/seed GCAGCAU)	2.34	5.5	High (predicted)	C7orf55	C7orf55	-1.517	1.279
hsa-miR-10b-5p	miR-10a-5p (and other miRNAs w/seed ACCCUGU)	-1.77	-3.17	High (predicted)	H3F3B	H3F3A/H3F3B	-1.6	-1.412	ERK/MAPK Signaling Estrogen Receptor Signaling Protein Kinase A Signaling UVB-Induced MAPK Signaling p38 MAPK Signaling
hsa-miR-130b-3p	miR-130a-3p (and other miRNAs w/seed AGUGCAA)	16.6	11.87	Experimentally Observed,High (predicted)	HOXA5	HOXA5	-1.751	-1.313
hsa-miR-143-3p	miR-143-3p (and other miRNAs w/seed GAGAUGA)	-1.39	-3.09	High (predicted)	DAPK1	DAPK1	-1.557	-1.389	Bladder Cancer Signaling Pyridoxal 5'-phosphate Salvage Pathway Salvage Pathways of Pyrimidine Ribonucleotides
hsa-miR-148b-3p	miR-148b-3p (and other miRNAs w/seed CAGUGCA)	2.03	3.23	High (predicted)	RGMA	RGMA	-1.548	-1.448
hsa-miR-148b-3p	miR-148b-3p (and other miRNAs w/seed CAGUGCA)	2.03	3.23	High (predicted)	TMEM54	TMEM54	-1.528	-1.295
hsa-miR-155-5p	miR-155-5p (miRNAs w/seed UAAUGCU)	1.76	3.93	High (predicted)	H3F3B	H3F3A/H3F3B	-1.6	-1.412	ERK/MAPK Signaling Estrogen Receptor Signaling Protein Kinase A Signaling UVB-Induced MAPK Signaling p38 MAPK Signaling
hsa-miR-155-5p	miR-155-5p (miRNAs w/seed UAAUGCU)	1.76	3.93	Experimentally Observed	CDK5RAP3	CDK5RAP3	-1.508	-1.1
hsa-miR-155-5p	miR-155-5p (miRNAs w/seed UAAUGCU)	1.76	3.93	High (predicted)	PODN	PODN	-1.81	-1.417
hsa-miR-155-5p	miR-155-5p (miRNAs w/seed UAAUGCU)	1.76	3.93	High (predicted)	PTAR1	PTAR1	-1.516	-1.331
hsa-miR-15a-5p	miR-16-5p (and other miRNAs w/seed AGCAGCA)	2.77	3.64	Experimentally Observed	H3F3B	H3F3A/H3F3B	-1.6	-1.412	ERK/MAPK Signaling Estrogen Receptor Signaling Protein Kinase A Signaling UVB-Induced MAPK Signaling p38 MAPK Signaling
hsa-miR-15a-5p	miR-16-5p (and other miRNAs w/seed AGCAGCA)	2.77	3.64	High (predicted)	CXCL10	CXCL10	-2.249	1.184	Agranulocyte Adhesion and Diapedesis Communication between Innate and Adaptive Immune Cells Granulocyte Adhesion and Diapedesis IL-17 Signaling IL-17A Signaling in Gastric Cells Pathogenesis of Multiple Sclerosis Role of Hypercytokinemia/hyperchemokinemia in the Pathogenesis of Influenza Role of IL-17F in Allergic Inflammatory Airway Diseases Role of MAPK Signaling in the Pathogenesis of Influenz…
hsa-miR-15a-5p	miR-16-5p (and other miRNAs w/seed AGCAGCA)	2.77	3.64	High (predicted)	LYPLAL1	LYPLAL1	-1.523	-1.253
hsa-miR-15a-5p	miR-16-5p (and other miRNAs w/seed AGCAGCA)	2.77	3.64	High (predicted)	RGMA	RGMA	-1.548	-1.448
hsa-miR-181c-5p	miR-181a-5p (and other miRNAs w/seed ACAUUCA)	1.32	3.03	High (predicted)	LOX	LOX	-1.518	-1.209	Regulation of the Epithelial-Mesenchymal Transition Pathway
hsa-miR-181c-5p	miR-181a-5p (and other miRNAs w/seed ACAUUCA)	1.32	3.03	High (predicted)	H3F3B	H3F3A/H3F3B	-1.6	-1.412	ERK/MAPK Signaling Estrogen Receptor Signaling Protein Kinase A Signaling UVB-Induced MAPK Signaling p38 MAPK Signaling
hsa-miR-181c-5p	miR-181a-5p (and other miRNAs w/seed ACAUUCA)	1.32	3.03	High (predicted)	GLI2	GLI2	-1.546	-1.461	Axonal Guidance Signaling Basal Cell Carcinoma Signaling Corticotropin Releasing Hormone Signaling Sonic Hedgehog Signaling
hsa-miR-181c-5p	miR-181a-5p (and other miRNAs w/seed ACAUUCA)	1.32	3.03	High (predicted)	MAMDC2	MAMDC2	-1.577	-1.319
hsa-miR-181c-5p	miR-181a-5p (and other miRNAs w/seed ACAUUCA)	1.32	3.03	High (predicted)	RGMA	RGMA	-1.548	-1.448
hsa-miR-182-5p	miR-182-5p (and other miRNAs w/seed UUGGCAA)	2.81	7.28	High (predicted)	PTAR1	PTAR1	-1.516	-1.331
hsa-miR-182-5p	miR-182-5p (and other miRNAs w/seed UUGGCAA)	2.81	7.28	High (predicted)	SLC16A9	SLC16A9	-1.959	-1.111
hsa-miR-182-5p	miR-182-5p (and other miRNAs w/seed UUGGCAA)	2.81	7.28	High (predicted)	SLC2A8	SLC2A8	-1.996	-1.172
hsa-miR-186-5p	miR-186-5p (miRNAs w/seed AAAGAAU)	1.17	1.74	High (predicted)	LOX	LOX	-1.518	-1.209	Regulation of the Epithelial-Mesenchymal Transition Pathway
hsa-miR-186-5p	miR-186-5p (miRNAs w/seed AAAGAAU)	1.17	1.74	High (predicted)	PODN	PODN	-1.81	-1.417
hsa-miR-186-5p	miR-186-5p (miRNAs w/seed AAAGAAU)	1.17	1.74	High (predicted)	PTAR1	PTAR1	-1.516	-1.331
hsa-miR-186-5p	miR-186-5p (miRNAs w/seed AAAGAAU)	1.17	1.74	High (predicted)	SLC16A9	SLC16A9	-1.959	-1.111
hsa-miR-192-5p	miR-192-5p (and other miRNAs w/seed UGACCUA)	1.28	2.99	High (predicted)	H3F3B	H3F3A/H3F3B	-1.6	-1.412	ERK/MAPK Signaling Estrogen Receptor Signaling Protein Kinase A Signaling UVB-Induced MAPK Signaling p38 MAPK Signaling
hsa-miR-199a-5p	miR-199a-5p (and other miRNAs w/seed CCAGUGU)	-1.17	-2.5	High (predicted)	RGMA	RGMA	-1.548	-1.448
hsa-miR-200a-3p	miR-141-3p (and other miRNAs w/seed AACACUG)	5.83	11.46	High (predicted)	SCD5	SCD5	-1.523	-1.35	Oleate Biosynthesis II (Animals)
hsa-miR-200a-3p	miR-141-3p (and other miRNAs w/seed AACACUG)	5.83	11.46	High (predicted)	DAPK1	DAPK1	-1.557	-1.389	Bladder Cancer Signaling Pyridoxal 5'-phosphate Salvage Pathway Salvage Pathways of Pyrimidine Ribonucleotides
hsa-miR-200a-3p	miR-141-3p (and other miRNAs w/seed AACACUG)	5.83	11.46	High (predicted)	GLI2	GLI2	-1.546	-1.461	Axonal Guidance Signaling Basal Cell Carcinoma Signaling Corticotropin Releasing Hormone Signaling Sonic Hedgehog Signaling
hsa-miR-203a	miR-203-3p (and other miRNAs w/seed UGAAAUG)	4.96	7.55	High (predicted)	LOX	LOX	-1.518	-1.209	Regulation of the Epithelial-Mesenchymal Transition Pathway
hsa-miR-205-5p	miR-205-5p (and other miRNAs w/seed CCUUCAU)	3.15	17.4	High (predicted)	SCD5	SCD5	-1.523	-1.35	Oleate Biosynthesis II (Animals)
hsa-miR-205-5p	miR-205-5p (and other miRNAs w/seed CCUUCAU)	3.15	17.4	High (predicted)	IFI44L	IFI44L	-1.525	1.365
hsa-miR-20b-5p	miR-17-5p (and other miRNAs w/seed AAAGUGC)	3.17	5	High (predicted)	SCD5	SCD5	-1.523	-1.35	Oleate Biosynthesis II (Animals)
hsa-miR-20b-5p	miR-17-5p (and other miRNAs w/seed AAAGUGC)	3.17	5	High (predicted)	MYCN	MYCN	-1.567	1.013	ERK/MAPK Signaling
hsa-miR-20b-5p	miR-17-5p (and other miRNAs w/seed AAAGUGC)	3.17	5	High (predicted)	RGMA	RGMA	-1.548	-1.448
hsa-miR-20b-5p	miR-17-5p (and other miRNAs w/seed AAAGUGC)	3.17	5	High (predicted)	SLC16A9	SLC16A9	-1.959	-1.111
hsa-miR-210-3p	miR-210-3p (miRNAs w/seed UGUGCGU)	11.6	18.71	High (predicted)	RGMA	RGMA	-1.548	-1.448
hsa-miR-210-3p	miR-210-3p (miRNAs w/seed UGUGCGU)	11.6	18.71	High (predicted)	ZNF462	ZNF462	-1.528	-1.408
hsa-miR-21-3p	miR-21-3p (and other miRNAs w/seed AACACCA)	3.48	4.76	High (predicted)	LOX	LOX	-1.518	-1.209	Regulation of the Epithelial-Mesenchymal Transition Pathway
hsa-miR-223-3p	miR-223-3p (miRNAs w/seed GUCAGUU)	10.07	19.1	High (predicted)	PTAR1	PTAR1	-1.516	-1.331
hsa-miR-22-3p	miR-22-3p (miRNAs w/seed AGCUGCC)	2.74	3.77	High (predicted)	SCD5	SCD5	-1.523	-1.35	Oleate Biosynthesis II (Animals)
hsa-miR-22-3p	miR-22-3p (miRNAs w/seed AGCUGCC)	2.74	3.77	High (predicted)	H3F3B	H3F3A/H3F3B	-1.6	-1.412	ERK/MAPK Signaling Estrogen Receptor Signaling Protein Kinase A Signaling UVB-Induced MAPK Signaling p38 MAPK Signaling
hsa-miR-224-5p	miR-224-5p (miRNAs w/seed AAGUCAC)	3.33	3.43	High (predicted)	H3F3B	H3F3A/H3F3B	-1.6	-1.412	ERK/MAPK Signaling Estrogen Receptor Signaling Protein Kinase A Signaling UVB-Induced MAPK Signaling p38 MAPK Signaling
hsa-miR-224-5p	miR-224-5p (miRNAs w/seed AAGUCAC)	3.33	3.43	High (predicted)	HOXA5	HOXA5	-1.751	-1.313
hsa-miR-23a-3p	miR-23a-3p (and other miRNAs w/seed UCACAUU)	1.36	1.8	High (predicted)	CPSF4	CPSF4	-1.609	-1.082	Cleavage and Polyadenylation of Pre-mRNA Tight Junction Signaling
hsa-miR-23a-3p	miR-23a-3p (and other miRNAs w/seed UCACAUU)	1.36	1.8	High (predicted)	DAPK1	DAPK1	-1.557	-1.389	Bladder Cancer Signaling Pyridoxal 5'-phosphate Salvage Pathway Salvage Pathways of Pyrimidine Ribonucleotides
hsa-miR-23a-3p	miR-23a-3p (and other miRNAs w/seed UCACAUU)	1.36	1.8	High (predicted)	PTAR1	PTAR1	-1.516	-1.331
hsa-miR-27a-3p	miR-27a-3p (and other miRNAs w/seed UCACAGU)	2.16	2.56	High (predicted)	LOX	LOX	-1.518	-1.209	Regulation of the Epithelial-Mesenchymal Transition Pathway
hsa-miR-27a-3p	miR-27a-3p (and other miRNAs w/seed UCACAGU)	2.16	2.56	High (predicted)	H3F3B	H3F3A/H3F3B	-1.6	-1.412	ERK/MAPK Signaling Estrogen Receptor Signaling Protein Kinase A Signaling UVB-Induced MAPK Signaling p38 MAPK Signaling
hsa-miR-27a-3p	miR-27a-3p (and other miRNAs w/seed UCACAGU)	2.16	2.56	High (predicted)	HOXA5	HOXA5	-1.751	-1.313
hsa-miR-3065-3p	miR-3065-3p (miRNAs w/seed CAGCACC)	15.42	23.5	High (predicted)	LOX	LOX	-1.518	-1.209	Regulation of the Epithelial-Mesenchymal Transition Pathway
hsa-miR-30e-5p	miR-30c-5p (and other miRNAs w/seed GUAAACA)	1.27	2.22	High (predicted)	LOX	LOX	-1.518	-1.209	Regulation of the Epithelial-Mesenchymal Transition Pathway
hsa-miR-30e-5p	miR-30c-5p (and other miRNAs w/seed GUAAACA)	1.27	2.22	High (predicted)	GLI2	GLI2	-1.546	-1.461	Axonal Guidance Signaling Basal Cell Carcinoma Signaling Corticotropin Releasing Hormone Signaling Sonic Hedgehog Signaling
hsa-miR-324-5p	miR-324-5p (miRNAs w/seed GCAUCCC)	2.07	3.13	High (predicted)	C9orf127	TMEM8B	-1.626	-1.485
hsa-miR-33b-5p	miR-33-5p (and other miRNAs w/seed UGCAUUG)	6.28	7.26	High (predicted)	RGMA	RGMA	-1.548	-1.448
hsa-miR-340-5p	miR-340-5p (miRNAs w/seed UAUAAAG)	1.99	3.64	High (predicted)	H3F3B	H3F3A/H3F3B	-1.6	-1.412	ERK/MAPK Signaling Estrogen Receptor Signaling Protein Kinase A Signaling UVB-Induced MAPK Signaling p38 MAPK Signaling
hsa-miR-340-5p	miR-340-5p (miRNAs w/seed UAUAAAG)	1.99	3.64	High (predicted)	DAPK1	DAPK1	-1.557	-1.389	Bladder Cancer Signaling Pyridoxal 5'-phosphate Salvage Pathway Salvage Pathways of Pyrimidine Ribonucleotides
hsa-miR-340-5p	miR-340-5p (miRNAs w/seed UAUAAAG)	1.99	3.64	High (predicted)	PLEKHG4	PLEKHG4	-1.555	-1.483
hsa-miR-340-5p	miR-340-5p (miRNAs w/seed UAUAAAG)	1.99	3.64	High (predicted)	PTAR1	PTAR1	-1.516	-1.331
hsa-miR-340-5p	miR-340-5p (miRNAs w/seed UAUAAAG)	1.99	3.64	High (predicted)	SLC16A9	SLC16A9	-1.959	-1.111
hsa-miR-34a-5p	miR-34a-5p (and other miRNAs w/seed GGCAGUG)	1.9	3.69	Experimentally Observed,High (predicted)	MYCN	MYCN	-1.567	1.013	ERK/MAPK Signaling
hsa-miR-34a-5p	miR-34a-5p (and other miRNAs w/seed GGCAGUG)	1.9	3.69	High (predicted)	LYPLAL1	LYPLAL1	-1.523	-1.253
hsa-miR-363-3p	miR-92a-3p (and other miRNAs w/seed AUUGCAC)	2.81	6.5	High (predicted)	H3F3B	H3F3A/H3F3B	-1.6	-1.412	ERK/MAPK Signaling Estrogen Receptor Signaling Protein Kinase A Signaling UVB-Induced MAPK Signaling p38 MAPK Signaling
hsa-miR-363-3p	miR-92a-3p (and other miRNAs w/seed AUUGCAC)	2.81	6.5	High (predicted)	PTAR1	PTAR1	-1.516	-1.331
hsa-miR-378a-3p	miR-378a-3p (and other miRNAs w/seed CUGGACU)	2.32	2.73	High (predicted)	H3F3B	H3F3A/H3F3B	-1.6	-1.412	ERK/MAPK Signaling Estrogen Receptor Signaling Protein Kinase A Signaling UVB-Induced MAPK Signaling p38 MAPK Signaling
hsa-miR-379-5p	miR-379-5p (and other miRNAs w/seed GGUAGAC)	-3.19	-9.91	High (predicted)	H3F3B	H3F3A/H3F3B	-1.6	-1.412	ERK/MAPK Signaling Estrogen Receptor Signaling Protein Kinase A Signaling UVB-Induced MAPK Signaling p38 MAPK Signaling
hsa-miR-411-5p	miR-411-5p (and other miRNAs w/seed AGUAGAC)	-1.32	-3	High (predicted)	SCD5	SCD5	-1.523	-1.35	Oleate Biosynthesis II (Animals)
hsa-miR-421	miR-421-3p (and other miRNAs w/seed UCAACAG)	3.05	5.54	High (predicted)	SCGB2A2	SCGB2A2	-4.992	1.132
hsa-miR-429	miR-200b-3p (and other miRNAs w/seed AAUACUG)	7.92	13.38	High (predicted)	LOX	LOX	-1.518	-1.209	Regulation of the Epithelial-Mesenchymal Transition Pathway
hsa-miR-429	miR-200b-3p (and other miRNAs w/seed AAUACUG)	7.92	13.38	High (predicted)	MYCN	MYCN	-1.567	1.013	ERK/MAPK Signaling
hsa-miR-429	miR-200b-3p (and other miRNAs w/seed AAUACUG)	7.92	13.38	High (predicted)	HOXA5	HOXA5	-1.751	-1.313
hsa-miR-429	miR-200b-3p (and other miRNAs w/seed AAUACUG)	7.92	13.38	High (predicted)	MAMDC2	MAMDC2	-1.577	-1.319
hsa-miR-484	miR-484 (and other miRNAs w/seed CAGGCUC)	1.32	2.82	High (predicted)	PLEKHG4	PLEKHG4	-1.555	-1.483
hsa-miR-590-3p	miR-590-3p (miRNAs w/seed AAUUUUA)	2.44	3.16	High (predicted)	PLEKHG4	PLEKHG4	-1.555	-1.483
hsa-miR-590-3p	miR-590-3p (miRNAs w/seed AAUUUUA)	2.44	3.16	High (predicted)	PTAR1	PTAR1	-1.516	-1.331
hsa-miR-744-5p	miR-744-5p (miRNAs w/seed GCGGGGC)	1.05	2.47	High (predicted)	RGMA	RGMA	-1.548	-1.448
hsa-miR-769-5p	miR-769-5p (miRNAs w/seed GAGACCU)	1.65	2.66	High (predicted)	LYPLAL1	LYPLAL1	-1.523	-1.253
hsa-miR-9-5p	miR-9-5p (and other miRNAs w/seed CUUUGGU)	2.42	4.08	High (predicted)	PTAR1	PTAR1	-1.516	-1.331
hsa-miR-96-5p	miR-96-5p (and other miRNAs w/seed UUGGCAC)	4.17	9.39	High (predicted)	SLC16A9	SLC16A9	-1.959	-1.111
hsa-miR-96-5p	miR-96-5p (and other miRNAs w/seed UUGGCAC)	4.17	9.39	High (predicted)	SLC2A8	SLC2A8	-1.996	-1.172
hsa-miR-146a-5p	miR-146a-5p (and other miRNAs w/seed GAGAACU)	2.9	3.46	Experimentally Observed	DMBT1	DMBT1	3.18	-2.12
hsa-miR-146a-5p	miR-146a-5p (and other miRNAs w/seed GAGAACU)	2.9	3.46	Experimentally Observed	LTF	LTF	2.071	-1.766
hsa-miR-148b-3p	miR-148b-3p (and other miRNAs w/seed CAGUGCA)	2.03	3.23	High (predicted)	FOSB	FOSB	2.045	-1.792	CDK5 Signaling
hsa-miR-155-5p	miR-155-5p (miRNAs w/seed UAAUGCU)	1.76	3.93	High (predicted)	FOS	FOS	2.134	-2.329	14-3-3-mediated Signaling Acute Phase Response Signaling April Mediated Signaling Aryl Hydrocarbon Receptor Signaling B Cell Activating Factor Signaling CCR5 Signaling in Macrophages CD27 Signaling in Lymphocytes CD28 Signaling in T Helper Cells CD40 Signaling CXCR4 Signaling Cdc42 Signaling Ceramide Signaling Chemokine Signaling Cholecystokinin/Gastrin-mediated Signaling Colorectal Cancer Metast…
hsa-miR-15a-5p	miR-16-5p (and other miRNAs w/seed AGCAGCA)	2.77	3.64	High (predicted)	RELN	RELN	2.065	-2.208	Reelin Signaling in Neurons
hsa-miR-181c-5p	miR-181a-5p (and other miRNAs w/seed ACAUUCA)	1.32	3.03	High (predicted)	FOS	FOS	2.134	-2.329	14-3-3-mediated Signaling Acute Phase Response Signaling April Mediated Signaling Aryl Hydrocarbon Receptor Signaling B Cell Activating Factor Signaling CCR5 Signaling in Macrophages CD27 Signaling in Lymphocytes CD28 Signaling in T Helper Cells CD40 Signaling CXCR4 Signaling Cdc42 Signaling Ceramide Signaling Chemokine Signaling Cholecystokinin/Gastrin-mediated Signaling Colorectal Cancer Metast…
hsa-miR-224-5p	miR-224-5p (miRNAs w/seed AAGUCAC)	3.33	3.43	High (predicted)	RELN	RELN	2.065	-2.208	Reelin Signaling in Neurons
hsa-miR-224-5p	miR-224-5p (miRNAs w/seed AAGUCAC)	3.33	3.43	High (predicted)	FOSB	FOSB	2.045	-1.792	CDK5 Signaling
hsa-miR-23a-3p	miR-23a-3p (and other miRNAs w/seed UCACAUU)	1.36	1.8	High (predicted)	FOSB	FOSB	2.045	-1.792	CDK5 Signaling
hsa-miR-27a-3p	miR-27a-3p (and other miRNAs w/seed UCACAGU)	2.16	2.56	High (predicted)	RELN	RELN	2.065	-2.208	Reelin Signaling in Neurons
hsa-miR-27a-3p	miR-27a-3p (and other miRNAs w/seed UCACAGU)	2.16	2.56	High (predicted)	FOSB	FOSB	2.045	-1.792	CDK5 Signaling
hsa-miR-34a-5p	miR-34a-5p (and other miRNAs w/seed GGCAGUG)	1.9	3.69	High (predicted)	RELN	RELN	2.065	-2.208	Reelin Signaling in Neurons
hsa-miR-34a-5p	miR-34a-5p (and other miRNAs w/seed GGCAGUG)	1.9	3.69	High (predicted)	FOSB	FOSB	2.045	-1.792	CDK5 Signaling
hsa-miR-421	miR-421-3p (and other miRNAs w/seed UCAACAG)	3.05	5.54	High (predicted)	DMBT1	DMBT1	3.18	-2.12
hsa-miR-429	miR-200b-3p (and other miRNAs w/seed AAUACUG)	7.92	13.38	High (predicted)	RELN	RELN	2.065	-2.208	Reelin Signaling in Neurons
hsa-let-7c-5p	let-7a-5p (and other miRNAs w/seed GAGGUAG)	-1.59	-2.7	Experimentally Observed	MYC	MYC	-1.232	-1.719	Acute Myeloid Leukemia Signaling Aryl Hydrocarbon Receptor Signaling Bladder Cancer Signaling Cell Cycle: G1/S Checkpoint Regulation Chronic Myeloid Leukemia Signaling Colorectal Cancer Metastasis Signaling ERK/MAPK Signaling ERK5 Signaling Endometrial Cancer Signaling Endothelin-1 Signaling ErbB2-ErbB3 Signaling Estrogen-mediated S-phase Entry Glioblastoma Multiforme Signaling ILK Signaling Mole…
hsa-let-7c-5p	let-7a-5p (and other miRNAs w/seed GAGGUAG)	-1.59	-2.7	High (predicted)	COL15A1	COL15A1	-1.268	-2.63	Hepatic Fibrosis / Hepatic Stellate Cell Activation
hsa-let-7c-5p	let-7a-5p (and other miRNAs w/seed GAGGUAG)	-1.59	-2.7	High (predicted)	COL4A1	COL4A1	1.029	-1.685	Hepatic Fibrosis / Hepatic Stellate Cell Activation
hsa-let-7c-5p	let-7a-5p (and other miRNAs w/seed GAGGUAG)	-1.59	-2.7	High (predicted)	COL5A2	COL5A2	-1.134	-2.571	Hepatic Fibrosis / Hepatic Stellate Cell Activation
hsa-let-7c-5p	let-7a-5p (and other miRNAs w/seed GAGGUAG)	-1.59	-2.7	High (predicted)	GHR	GHR	-1.44	-1.512	Growth Hormone Signaling NF-κB Signaling PPARα/RXRα Activation PTEN Signaling Role of JAK2 in Hormone-like Cytokine Signaling STAT3 Pathway
hsa-let-7c-5p	let-7a-5p (and other miRNAs w/seed GAGGUAG)	-1.59	-2.7	High (predicted)	RBM9	RBFOX2	-1.348	-1.667	Estrogen Receptor Signaling
hsa-let-7c-5p	let-7a-5p (and other miRNAs w/seed GAGGUAG)	-1.59	-2.7	High (predicted)	CHSY3	CHSY3	-1.068	-1.507	Chondroitin Sulfate Biosynthesis Chondroitin Sulfate Biosynthesis (Late Stages) Chondroitin and Dermatan Biosynthesis Dermatan Sulfate Biosynthesis
hsa-let-7c-5p	let-7a-5p (and other miRNAs w/seed GAGGUAG)	-1.59	-2.7	Experimentally Observed	TPM2	TPM2	-1.276	-2.419	Calcium Signaling
hsa-let-7c-5p	let-7a-5p (and other miRNAs w/seed GAGGUAG)	-1.59	-2.7	High (predicted)	ADCY9	ADCY9	-1.195	-1.556	Breast Cancer Regulation by Stathmin1 CDK5 Signaling CREB Signaling in Neurons CXCR4 Signaling Cardiac Hypertrophy Signaling Cardiac β-adrenergic Signaling Cellular Effects of Sildenafil (Viagra) Colorectal Cancer Metastasis Signaling Corticotropin Releasing Hormone Signaling Dopamine Receptor Signaling Dopamine-DARPP32 Feedback in cAMP Signaling Endothelin-1 Signaling G-Protein Coupled Receptor …
hsa-let-7c-5p	let-7a-5p (and other miRNAs w/seed GAGGUAG)	-1.59	-2.7	High (predicted)	LINGO1	LINGO1	-1.223	-1.578	Axonal Guidance Signaling
hsa-let-7c-5p	let-7a-5p (and other miRNAs w/seed GAGGUAG)	-1.59	-2.7	High (predicted)	COL3A1	COL3A1	-1.3	-3.148	Atherosclerosis Signaling Dendritic Cell Maturation Hepatic Fibrosis / Hepatic Stellate Cell Activation Intrinsic Prothrombin Activation Pathway
hsa-let-7c-5p	let-7a-5p (and other miRNAs w/seed GAGGUAG)	-1.59	-2.7	High (predicted)	IRS2	IRS2	-1.048	-1.802	AMPK Signaling GDNF Family Ligand-Receptor Interactions IGF-1 Signaling IL-9 Signaling ILK Signaling Insulin Receptor Signaling PI3K Signaling in B Lymphocytes Role of JAK1 and JAK3 in γc Cytokine Signaling Role of JAK2 in Hormone-like Cytokine Signaling Thrombopoietin Signaling Type II Diabetes Mellitus Signaling
hsa-let-7c-5p	let-7a-5p (and other miRNAs w/seed GAGGUAG)	-1.59	-2.7	High (predicted)	MMP11	MMP11	1.142	-2.878	Agranulocyte Adhesion and Diapedesis Axonal Guidance Signaling Bladder Cancer Signaling Colorectal Cancer Metastasis Signaling Granulocyte Adhesion and Diapedesis HIF1α Signaling Inhibition of Matrix Metalloproteases Leukocyte Extravasation Signaling
hsa-let-7c-5p	let-7a-5p (and other miRNAs w/seed GAGGUAG)	-1.59	-2.7	High (predicted)	ABCC5	ABCC5	-1.4	-1.538
hsa-let-7c-5p	let-7a-5p (and other miRNAs w/seed GAGGUAG)	-1.59	-2.7	High (predicted)	KIAA0427	CTIF	-1.439	-1.734
hsa-let-7c-5p	let-7a-5p (and other miRNAs w/seed GAGGUAG)	-1.59	-2.7	High (predicted)	CUTL1	CUX1	-1.154	-1.754
hsa-let-7c-5p	let-7a-5p (and other miRNAs w/seed GAGGUAG)	-1.59	-2.7	High (predicted)	ELOVL4	ELOVL4	-1.236	-1.557
hsa-let-7c-5p	let-7a-5p (and other miRNAs w/seed GAGGUAG)	-1.59	-2.7	High (predicted)	FAM43A	FAM43A	-1.137	-1.56
hsa-let-7c-5p	let-7a-5p (and other miRNAs w/seed GAGGUAG)	-1.59	-2.7	High (predicted)	FKBP10	FKBP10	-1.487	-1.663
hsa-let-7c-5p	let-7a-5p (and other miRNAs w/seed GAGGUAG)	-1.59	-2.7	High (predicted)	CHES1	FOXN3	-1.461	-1.857
hsa-let-7c-5p	let-7a-5p (and other miRNAs w/seed GAGGUAG)	-1.59	-2.7	High (predicted)	LOXL4	LOXL4	1.023	-1.843
hsa-let-7c-5p	let-7a-5p (and other miRNAs w/seed GAGGUAG)	-1.59	-2.7	High (predicted)	PRRX1	PRRX1	-1.138	-1.56
hsa-let-7c-5p	let-7a-5p (and other miRNAs w/seed GAGGUAG)	-1.59	-2.7	Experimentally Observed,High (predicted)	PXDN	PXDN	-1.338	-3.987
hsa-let-7c-5p	let-7a-5p (and other miRNAs w/seed GAGGUAG)	-1.59	-2.7	Experimentally Observed	TAGLN	TAGLN	-1.205	-2.203
hsa-let-7c-5p	let-7a-5p (and other miRNAs w/seed GAGGUAG)	-1.59	-2.7	High (predicted)	ZNF641	ZNF641	-1.211	-1.505
hsa-let-7c-5p	let-7a-5p (and other miRNAs w/seed GAGGUAG)	-1.59	-2.7	High (predicted)	ZNF652	ZNF652	-1.379	-1.694
hsa-miR-100-5p	miR-100-5p (and other miRNAs w/seed ACCCGUA)	-1.79	-2.87	High (predicted)	CAMTA1	CAMTA1	-1.328	-1.561
hsa-miR-100-5p	miR-100-5p (and other miRNAs w/seed ACCCGUA)	-1.79	-2.87	High (predicted)	CYP26B1	CYP26B1	-1.135	-1.551
hsa-miR-100-5p	miR-100-5p (and other miRNAs w/seed ACCCGUA)	-1.79	-2.87	High (predicted)	EPDR1	EPDR1	1.011	-1.852
hsa-miR-107	miR-103-3p (and other miRNAs w/seed GCAGCAU)	2.34	5.5	High (predicted)	AXIN2	AXIN2	-1.068	-1.718	Wnt/β-catenin Signaling
hsa-miR-107	miR-103-3p (and other miRNAs w/seed GCAGCAU)	2.34	5.5	High (predicted)	RGS4	RGS4	-1.194	-1.585	G-Protein Coupled Receptor Signaling Gαi Signaling Gαq Signaling cAMP-mediated signaling
hsa-miR-107	miR-103-3p (and other miRNAs w/seed GCAGCAU)	2.34	5.5	High (predicted)	S1PR3	S1PR3	-1.121	-1.528	Ceramide Signaling G-Protein Coupled Receptor Signaling Gαi Signaling Human Embryonic Stem Cell Pluripotency Sphingosine-1-phosphate Signaling cAMP-mediated signaling
hsa-miR-107	miR-103-3p (and other miRNAs w/seed GCAGCAU)	2.34	5.5	High (predicted)	SEMA6A	SEMA6A	-1.376	-1.64	Axonal Guidance Signaling
hsa-miR-107	miR-103-3p (and other miRNAs w/seed GCAGCAU)	2.34	5.5	High (predicted)	IRS2	IRS2	-1.048	-1.802	AMPK Signaling GDNF Family Ligand-Receptor Interactions IGF-1 Signaling IL-9 Signaling ILK Signaling Insulin Receptor Signaling PI3K Signaling in B Lymphocytes Role of JAK1 and JAK3 in γc Cytokine Signaling Role of JAK2 in Hormone-like Cytokine Signaling Thrombopoietin Signaling Type II Diabetes Mellitus Signaling
hsa-miR-107	miR-103-3p (and other miRNAs w/seed GCAGCAU)	2.34	5.5	High (predicted)	CNTNAP1	CNTNAP1	-1.1	-1.912
hsa-miR-107	miR-103-3p (and other miRNAs w/seed GCAGCAU)	2.34	5.5	High (predicted)	C5orf41	CREBRF	-1.494	-1.622
hsa-miR-107	miR-103-3p (and other miRNAs w/seed GCAGCAU)	2.34	5.5	High (predicted)	GREM2	GREM2	-1.332	-1.765
hsa-miR-107	miR-103-3p (and other miRNAs w/seed GCAGCAU)	2.34	5.5	High (predicted)	MBNL2	MBNL2	-1.346	-1.518
hsa-miR-107	miR-103-3p (and other miRNAs w/seed GCAGCAU)	2.34	5.5	High (predicted)	NMT2	NMT2	-1.311	-1.516
hsa-miR-107	miR-103-3p (and other miRNAs w/seed GCAGCAU)	2.34	5.5	High (predicted)	C5orf13	NREP	-1.489	-3.209
hsa-miR-107	miR-103-3p (and other miRNAs w/seed GCAGCAU)	2.34	5.5	High (predicted)	FAM38A	PIEZO1	-1.259	-1.55
hsa-miR-107	miR-103-3p (and other miRNAs w/seed GCAGCAU)	2.34	5.5	High (predicted)	SFRS18	PNISR	-1.273	-1.507
hsa-miR-107	miR-103-3p (and other miRNAs w/seed GCAGCAU)	2.34	5.5	High (predicted)	RASL12	RASL12	-1.403	-2.175
hsa-miR-107	miR-103-3p (and other miRNAs w/seed GCAGCAU)	2.34	5.5	High (predicted)	SVEP1	SVEP1	-1.366	-1.743
hsa-miR-107	miR-103-3p (and other miRNAs w/seed GCAGCAU)	2.34	5.5	High (predicted)	TSHZ2	TSHZ2	-1.188	-1.516
hsa-miR-107	miR-103-3p (and other miRNAs w/seed GCAGCAU)	2.34	5.5	High (predicted)	TSPAN9	TSPAN9	-1.493	-1.643
hsa-miR-107	miR-103-3p (and other miRNAs w/seed GCAGCAU)	2.34	5.5	High (predicted)	VCAN	VCAN	-1.358	-4.554
hsa-miR-107	miR-103-3p (and other miRNAs w/seed GCAGCAU)	2.34	5.5	High (predicted)	ZNF652	ZNF652	-1.379	-1.694
hsa-miR-10b-5p	miR-10a-5p (and other miRNAs w/seed ACCCUGU)	-1.77	-3.17	High (predicted)	SSPN	SSPN	-1.325	-1.628
hsa-miR-10b-5p	miR-10a-5p (and other miRNAs w/seed ACCCUGU)	-1.77	-3.17	High (predicted)	ST6GALNAC6	ST6GALNAC6	-1.451	-1.653
hsa-miR-10b-5p	miR-10a-5p (and other miRNAs w/seed ACCCUGU)	-1.77	-3.17	High (predicted)	VASH1	VASH1	-1.359	-1.729
hsa-miR-127-3p	miR-127-3p (miRNAs w/seed CGGAUCC)	-1.46	-3.66	High (predicted)	CUTL1	CUX1	-1.154	-1.754
hsa-miR-127-3p	miR-127-3p (miRNAs w/seed CGGAUCC)	-1.46	-3.66	High (predicted)	FJX1	FJX1	-1.001	-1.778
hsa-miR-1285-3p	miR-1285-3p (and other miRNAs w/seed CUGGGCA)	4.3	8.47	High (predicted)	CYP26B1	CYP26B1	-1.135	-1.551
hsa-miR-1285-3p	miR-1285-3p (and other miRNAs w/seed CUGGGCA)	4.3	8.47	High (predicted)	FMOD	FMOD	-1.114	-1.751
hsa-miR-1285-3p	miR-1285-3p (and other miRNAs w/seed CUGGGCA)	4.3	8.47	High (predicted)	OBFC1	OBFC1	-1.41	-1.566
hsa-miR-1285-3p	miR-1285-3p (and other miRNAs w/seed CUGGGCA)	4.3	8.47	High (predicted)	PAPLN	PAPLN	-1.018	-1.808
hsa-miR-1285-3p	miR-1285-3p (and other miRNAs w/seed CUGGGCA)	4.3	8.47	High (predicted)	PRND	PRND	-1.449	-1.564
hsa-miR-1285-3p	miR-1285-3p (and other miRNAs w/seed CUGGGCA)	4.3	8.47	High (predicted)	C1orf188	RNF207	-1.369	-1.514
hsa-miR-1285-3p	miR-1285-3p (and other miRNAs w/seed CUGGGCA)	4.3	8.47	High (predicted)	ZNF549	ZNF549	-1.091	-1.504
hsa-miR-1301-3p	miR-1301-3p (and other miRNAs w/seed UGCAGCU)	2.92	9.83	High (predicted)	ANK2	ANK2	-1.296	-1.583
hsa-miR-1301-3p	miR-1301-3p (and other miRNAs w/seed UGCAGCU)	2.92	9.83	High (predicted)	ZNF302	ZNF302	-1.446	-1.677
hsa-miR-1307-3p	miR-1307-3p (miRNAs w/seed CUCGGCG)	1.7	6.41	High (predicted)	TMEM158	TMEM158	-1.021	-2.263
hsa-miR-130b-3p	miR-130a-3p (and other miRNAs w/seed AGUGCAA)	16.6	11.87	High (predicted)	GJA1	GJA1	1.126	-1.665	Ovarian Cancer Signaling Wnt/β-catenin Signaling
hsa-miR-130b-3p	miR-130a-3p (and other miRNAs w/seed AGUGCAA)	16.6	11.87	High (predicted)	MAF	MAF	-1.336	-1.601	IL-12 Signaling and Production in Macrophages NRF2-mediated Oxidative Stress Response Xenobiotic Metabolism Signaling
hsa-miR-130b-3p	miR-130a-3p (and other miRNAs w/seed AGUGCAA)	16.6	11.87	High (predicted)	RBM9	RBFOX2	-1.348	-1.667	Estrogen Receptor Signaling
hsa-miR-130b-3p	miR-130a-3p (and other miRNAs w/seed AGUGCAA)	16.6	11.87	High (predicted)	MAP3K12	MAP3K12	-1.448	-1.728	B Cell Receptor Signaling CD27 Signaling in Lymphocytes Cardiac Hypertrophy Signaling GNRH Signaling Germ Cell-Sertoli Cell Junction Signaling HGF Signaling NGF Signaling PKCθ Signaling in T Lymphocytes Production of Nitric Oxide and Reactive Oxygen Species in Macrophages RANK Signaling in Osteoclasts SAPK/JNK Signaling STAT3 Pathway Sertoli Cell-Sertoli Cell Junction Signaling Signaling by Rho F…
hsa-miR-130b-3p	miR-130a-3p (and other miRNAs w/seed AGUGCAA)	16.6	11.87	High (predicted)	NRP1	NRP1	-1.275	-1.687	Axonal Guidance Signaling Semaphorin Signaling in Neurons VEGF Family Ligand-Receptor Interactions
hsa-miR-130b-3p	miR-130a-3p (and other miRNAs w/seed AGUGCAA)	16.6	11.87	High (predicted)	APCDD1	APCDD1	1.192	-1.929
hsa-miR-130b-3p	miR-130a-3p (and other miRNAs w/seed AGUGCAA)	16.6	11.87	High (predicted)	CAMTA1	CAMTA1	-1.328	-1.561
hsa-miR-130b-3p	miR-130a-3p (and other miRNAs w/seed AGUGCAA)	16.6	11.87	High (predicted)	KIAA0427	CTIF	-1.439	-1.734
hsa-miR-130b-3p	miR-130a-3p (and other miRNAs w/seed AGUGCAA)	16.6	11.87	High (predicted)	FAM43A	FAM43A	-1.137	-1.56
hsa-miR-130b-3p	miR-130a-3p (and other miRNAs w/seed AGUGCAA)	16.6	11.87	High (predicted)	FNDC4	FNDC4	-1.327	-1.643
hsa-miR-130b-3p	miR-130a-3p (and other miRNAs w/seed AGUGCAA)	16.6	11.87	High (predicted)	ITPRIPL2	ITPRIPL2	-1.18	-1.566
hsa-miR-130b-3p	miR-130a-3p (and other miRNAs w/seed AGUGCAA)	16.6	11.87	High (predicted)	LRCH2	LRCH2	-1.37	-1.551
hsa-miR-130b-3p	miR-130a-3p (and other miRNAs w/seed AGUGCAA)	16.6	11.87	High (predicted)	PRICKLE2	PRICKLE2	-1.246	-1.988
hsa-miR-130b-3p	miR-130a-3p (and other miRNAs w/seed AGUGCAA)	16.6	11.87	High (predicted)	PXDN	PXDN	-1.338	-3.987
hsa-miR-130b-3p	miR-130a-3p (and other miRNAs w/seed AGUGCAA)	16.6	11.87	High (predicted)	RBM33	RBM33	-1.499	-1.52
hsa-miR-130b-3p	miR-130a-3p (and other miRNAs w/seed AGUGCAA)	16.6	11.87	High (predicted)	SPOCK1	SPOCK1	-1.083	-1.501
hsa-miR-130b-3p	miR-130a-3p (and other miRNAs w/seed AGUGCAA)	16.6	11.87	High (predicted)	ZCCHC24	ZCCHC24	-1.315	-1.879
hsa-miR-130b-3p	miR-130a-3p (and other miRNAs w/seed AGUGCAA)	16.6	11.87	High (predicted)	ZNF652	ZNF652	-1.379	-1.694
hsa-miR-134-5p	miR-3118 (and other miRNAs w/seed GUGACUG)	-1.46	-4.65	High (predicted)	BLZF1	BLZF1	-1.137	-1.517
hsa-miR-134-5p	miR-3118 (and other miRNAs w/seed GUGACUG)	-1.46	-4.65	High (predicted)	PKD2	PKD2	-1.289	-1.53
hsa-miR-134-5p	miR-3118 (and other miRNAs w/seed GUGACUG)	-1.46	-4.65	High (predicted)	GPR177	WLS	-1.207	-1.526
hsa-miR-135b-5p	miR-135a-5p (and other miRNAs w/seed AUGGCUU)	2.49	12.31	High (predicted)	GRK5	GRK5	-1.155	-1.648	Pyridoxal 5'-phosphate Salvage Pathway Salvage Pathways of Pyrimidine Ribonucleotides
hsa-miR-135b-5p	miR-135a-5p (and other miRNAs w/seed AUGGCUU)	2.49	12.31	High (predicted)	HOXA10	HOXA10	-1.426	-2.096	Production of Nitric Oxide and Reactive Oxygen Species in Macrophages VDR/RXR Activation
hsa-miR-135b-5p	miR-135a-5p (and other miRNAs w/seed AUGGCUU)	2.49	12.31	High (predicted)	RECK	RECK	-1.448	-1.54	Inhibition of Matrix Metalloproteases
hsa-miR-135b-5p	miR-135a-5p (and other miRNAs w/seed AUGGCUU)	2.49	12.31	High (predicted)	GHR	GHR	-1.44	-1.512	Growth Hormone Signaling NF-κB Signaling PPARα/RXRα Activation PTEN Signaling Role of JAK2 in Hormone-like Cytokine Signaling STAT3 Pathway
hsa-miR-135b-5p	miR-135a-5p (and other miRNAs w/seed AUGGCUU)	2.49	12.31	High (predicted)	GCLC	GCLC	-1.153	-1.556	Glutathione Biosynthesis NRF2-mediated Oxidative Stress Response Xenobiotic Metabolism Signaling γ-glutamyl Cycle
hsa-miR-135b-5p	miR-135a-5p (and other miRNAs w/seed AUGGCUU)	2.49	12.31	High (predicted)	RBM9	RBFOX2	-1.348	-1.667	Estrogen Receptor Signaling
hsa-miR-135b-5p	miR-135a-5p (and other miRNAs w/seed AUGGCUU)	2.49	12.31	High (predicted)	GNG7	GNG7	-1.45	-1.61	Androgen Signaling Antiproliferative Role of Somatostatin Receptor 2 Axonal Guidance Signaling Breast Cancer Regulation by Stathmin1 CCR3 Signaling in Eosinophils CCR5 Signaling in Macrophages CREB Signaling in Neurons CXCR4 Signaling Cardiac Hypertrophy Signaling Cardiac β-adrenergic Signaling Colorectal Cancer Metastasis Signaling Ephrin B Signaling Ephrin Receptor Signaling G Beta Gamma Signal…
hsa-miR-135b-5p	miR-135a-5p (and other miRNAs w/seed AUGGCUU)	2.49	12.31	High (predicted)	IRS2	IRS2	-1.048	-1.802	AMPK Signaling GDNF Family Ligand-Receptor Interactions IGF-1 Signaling IL-9 Signaling ILK Signaling Insulin Receptor Signaling PI3K Signaling in B Lymphocytes Role of JAK1 and JAK3 in γc Cytokine Signaling Role of JAK2 in Hormone-like Cytokine Signaling Thrombopoietin Signaling Type II Diabetes Mellitus Signaling
hsa-miR-135b-5p	miR-135a-5p (and other miRNAs w/seed AUGGCUU)	2.49	12.31	High (predicted)	MMP11	MMP11	1.142	-2.878	Agranulocyte Adhesion and Diapedesis Axonal Guidance Signaling Bladder Cancer Signaling Colorectal Cancer Metastasis Signaling Granulocyte Adhesion and Diapedesis HIF1α Signaling Inhibition of Matrix Metalloproteases Leukocyte Extravasation Signaling
hsa-miR-135b-5p	miR-135a-5p (and other miRNAs w/seed AUGGCUU)	2.49	12.31	High (predicted)	TMEM16D	ANO4	-1.29	-1.784
hsa-miR-135b-5p	miR-135a-5p (and other miRNAs w/seed AUGGCUU)	2.49	12.31	High (predicted)	C3orf70	C3orf70	-1.371	-1.632
hsa-miR-135b-5p	miR-135a-5p (and other miRNAs w/seed AUGGCUU)	2.49	12.31	High (predicted)	CNTNAP1	CNTNAP1	-1.1	-1.912
hsa-miR-135b-5p	miR-135a-5p (and other miRNAs w/seed AUGGCUU)	2.49	12.31	High (predicted)	CTDSP2	CTDSP2	-1.164	-1.504
hsa-miR-135b-5p	miR-135a-5p (and other miRNAs w/seed AUGGCUU)	2.49	12.31	High (predicted)	CUTL1	CUX1	-1.154	-1.754
hsa-miR-135b-5p	miR-135a-5p (and other miRNAs w/seed AUGGCUU)	2.49	12.31	High (predicted)	CHES1	FOXN3	-1.461	-1.857
hsa-miR-135b-5p	miR-135a-5p (and other miRNAs w/seed AUGGCUU)	2.49	12.31	High (predicted)	LDB2	LDB2	-1.244	-1.974
hsa-miR-135b-5p	miR-135a-5p (and other miRNAs w/seed AUGGCUU)	2.49	12.31	High (predicted)	LRCH2	LRCH2	-1.37	-1.551
hsa-miR-135b-5p	miR-135a-5p (and other miRNAs w/seed AUGGCUU)	2.49	12.31	High (predicted)	MSRB3	MSRB3	-1.298	-1.576
hsa-miR-135b-5p	miR-135a-5p (and other miRNAs w/seed AUGGCUU)	2.49	12.31	High (predicted)	RGL1	RGL1	-1.334	-1.714
hsa-miR-135b-5p	miR-135a-5p (and other miRNAs w/seed AUGGCUU)	2.49	12.31	High (predicted)	SETBP1	SETBP1	-1.277	-1.567
hsa-miR-135b-5p	miR-135a-5p (and other miRNAs w/seed AUGGCUU)	2.49	12.31	High (predicted)	SPOCK1	SPOCK1	-1.083	-1.501
hsa-miR-135b-5p	miR-135a-5p (and other miRNAs w/seed AUGGCUU)	2.49	12.31	High (predicted)	TBC1D4	TBC1D4	-1.334	-1.695
hsa-miR-135b-5p	miR-135a-5p (and other miRNAs w/seed AUGGCUU)	2.49	12.31	High (predicted)	TSHZ2	TSHZ2	-1.188	-1.516
hsa-miR-135b-5p	miR-135a-5p (and other miRNAs w/seed AUGGCUU)	2.49	12.31	High (predicted)	VCAN	VCAN	-1.358	-4.554
hsa-miR-135b-5p	miR-135a-5p (and other miRNAs w/seed AUGGCUU)	2.49	12.31	High (predicted)	ZBTB46	ZBTB46	-1.462	-2.133
hsa-miR-135b-5p	miR-135a-5p (and other miRNAs w/seed AUGGCUU)	2.49	12.31	High (predicted)	ZCCHC24	ZCCHC24	-1.315	-1.879
hsa-miR-135b-5p	miR-135a-5p (and other miRNAs w/seed AUGGCUU)	2.49	12.31	High (predicted)	ZNF302	ZNF302	-1.446	-1.677
hsa-miR-135b-5p	miR-135a-5p (and other miRNAs w/seed AUGGCUU)	2.49	12.31	High (predicted)	ZNF652	ZNF652	-1.379	-1.694
hsa-miR-142-3p	miR-142-3p (miRNAs w/seed GUAGUGU)	2.38	4.33	High (predicted)	GHR	GHR	-1.44	-1.512	Growth Hormone Signaling NF-κB Signaling PPARα/RXRα Activation PTEN Signaling Role of JAK2 in Hormone-like Cytokine Signaling STAT3 Pathway
hsa-miR-142-3p	miR-142-3p (miRNAs w/seed GUAGUGU)	2.38	4.33	High (predicted)	S1PR3	S1PR3	-1.121	-1.528	Ceramide Signaling G-Protein Coupled Receptor Signaling Gαi Signaling Human Embryonic Stem Cell Pluripotency Sphingosine-1-phosphate Signaling cAMP-mediated signaling
hsa-miR-142-3p	miR-142-3p (miRNAs w/seed GUAGUGU)	2.38	4.33	Experimentally Observed,High (predicted)	ADCY9	ADCY9	-1.195	-1.556	Breast Cancer Regulation by Stathmin1 CDK5 Signaling CREB Signaling in Neurons CXCR4 Signaling Cardiac Hypertrophy Signaling Cardiac β-adrenergic Signaling Cellular Effects of Sildenafil (Viagra) Colorectal Cancer Metastasis Signaling Corticotropin Releasing Hormone Signaling Dopamine Receptor Signaling Dopamine-DARPP32 Feedback in cAMP Signaling Endothelin-1 Signaling G-Protein Coupled Receptor …
hsa-miR-142-3p	miR-142-3p (miRNAs w/seed GUAGUGU)	2.38	4.33	High (predicted)	SGK	SGK1	-1.066	-2.045	Aldosterone Signaling in Epithelial Cells ERK5 Signaling Glucocorticoid Receptor Signaling Huntington's Disease Signaling Insulin Receptor Signaling Pyridoxal 5'-phosphate Salvage Pathway Salvage Pathways of Pyrimidine Ribonucleotides
hsa-miR-142-3p	miR-142-3p (miRNAs w/seed GUAGUGU)	2.38	4.33	High (predicted)	MYLK	MYLK	-1.366	-1.662	Actin Cytoskeleton Signaling CCR3 Signaling in Eosinophils Cdc42 Signaling Cellular Effects of Sildenafil (Viagra) Integrin Signaling PAK Signaling Protein Kinase A Signaling Regulation of Actin-based Motility by Rho RhoA Signaling Signaling by Rho Family GTPases Thrombin Signaling Tight Junction Signaling
hsa-miR-142-3p	miR-142-3p (miRNAs w/seed GUAGUGU)	2.38	4.33	High (predicted)	MYH10	MYH10	-1.303	-1.815	Actin Cytoskeleton Signaling Agranulocyte Adhesion and Diapedesis Calcium Signaling Cellular Effects of Sildenafil (Viagra) Epithelial Adherens Junction Signaling Hepatic Fibrosis / Hepatic Stellate Cell Activation ILK Signaling Protein Kinase A Signaling Tight Junction Signaling
hsa-miR-142-3p	miR-142-3p (miRNAs w/seed GUAGUGU)	2.38	4.33	High (predicted)	NUDT11	NUDT11	-1.395	-1.799	3-phosphoinositide Biosynthesis 3-phosphoinositide Degradation D-myo-inositol (1,4,5,6)-Tetrakisphosphate Biosynthesis D-myo-inositol (3,4,5,6)-tetrakisphosphate Biosynthesis D-myo-inositol-5-phosphate Metabolism Superpathway of Inositol Phosphate Compounds
hsa-miR-142-3p	miR-142-3p (miRNAs w/seed GUAGUGU)	2.38	4.33	High (predicted)	CUTL1	CUX1	-1.154	-1.754
hsa-miR-142-3p	miR-142-3p (miRNAs w/seed GUAGUGU)	2.38	4.33	High (predicted)	LRRC32	LRRC32	-1.017	-1.565
hsa-miR-142-3p	miR-142-3p (miRNAs w/seed GUAGUGU)	2.38	4.33	High (predicted)	POLS	PAPD7	-1.441	-1.504
hsa-miR-142-3p	miR-142-3p (miRNAs w/seed GUAGUGU)	2.38	4.33	High (predicted)	SETBP1	SETBP1	-1.277	-1.567
hsa-miR-142-3p	miR-142-3p (miRNAs w/seed GUAGUGU)	2.38	4.33	High (predicted)	ZBTB20	ZBTB20	-1.399	-1.741
hsa-miR-142-3p	miR-142-3p (miRNAs w/seed GUAGUGU)	2.38	4.33	High (predicted)	ZCCHC24	ZCCHC24	-1.315	-1.879
hsa-miR-142-3p	miR-142-3p (miRNAs w/seed GUAGUGU)	2.38	4.33	High (predicted)	ZNF652	ZNF652	-1.379	-1.694
hsa-miR-142-3p	miR-142-3p (miRNAs w/seed GUAGUGU)	2.38	4.33	High (predicted)	ZNF682	ZNF682	-1.214	-1.552
hsa-miR-143-3p	miR-143-3p (and other miRNAs w/seed GAGAUGA)	-1.39	-3.09	High (predicted)	MAF	MAF	-1.336	-1.601	IL-12 Signaling and Production in Macrophages NRF2-mediated Oxidative Stress Response Xenobiotic Metabolism Signaling
hsa-miR-143-3p	miR-143-3p (and other miRNAs w/seed GAGAUGA)	-1.39	-3.09	High (predicted)	CTGF	CTGF	1.128	-1.751	Hepatic Fibrosis / Hepatic Stellate Cell Activation IGF-1 Signaling Role of Tissue Factor in Cancer
hsa-miR-143-3p	miR-143-3p (and other miRNAs w/seed GAGAUGA)	-1.39	-3.09	High (predicted)	COL5A2	COL5A2	-1.134	-2.571	Hepatic Fibrosis / Hepatic Stellate Cell Activation
hsa-miR-143-3p	miR-143-3p (and other miRNAs w/seed GAGAUGA)	-1.39	-3.09	High (predicted)	CLDN22	CLDN22	-1.078	-1.536	Agranulocyte Adhesion and Diapedesis Granulocyte Adhesion and Diapedesis Leukocyte Extravasation Signaling Sertoli Cell-Sertoli Cell Junction Signaling Tight Junction Signaling
hsa-miR-143-3p	miR-143-3p (and other miRNAs w/seed GAGAUGA)	-1.39	-3.09	High (predicted)	AFAP1L2	AFAP1L2	-1.249	-1.768
hsa-miR-143-3p	miR-143-3p (and other miRNAs w/seed GAGAUGA)	-1.39	-3.09	High (predicted)	EFS	EFS	-1.354	-1.585
hsa-miR-143-3p	miR-143-3p (and other miRNAs w/seed GAGAUGA)	-1.39	-3.09	High (predicted)	LOXL4	LOXL4	1.023	-1.843
hsa-miR-143-3p	miR-143-3p (and other miRNAs w/seed GAGAUGA)	-1.39	-3.09	High (predicted)	LSAMP	LSAMP	-1.287	-1.544
hsa-miR-143-3p	miR-143-3p (and other miRNAs w/seed GAGAUGA)	-1.39	-3.09	High (predicted)	MGP	MGP	-1.457	-3.1
hsa-miR-143-3p	miR-143-3p (and other miRNAs w/seed GAGAUGA)	-1.39	-3.09	High (predicted)	SVEP1	SVEP1	-1.366	-1.743
hsa-miR-143-3p	miR-143-3p (and other miRNAs w/seed GAGAUGA)	-1.39	-3.09	High (predicted)	VASH1	VASH1	-1.359	-1.729
hsa-miR-146a-5p	miR-146a-5p (and other miRNAs w/seed GAGAACU)	2.9	3.46	High (predicted)	ADARB1	ADARB1	-1.289	-1.565
hsa-miR-146a-5p	miR-146a-5p (and other miRNAs w/seed GAGAACU)	2.9	3.46	High (predicted)	BIVM	BIVM	-1.225	-1.613
hsa-miR-146a-5p	miR-146a-5p (and other miRNAs w/seed GAGAACU)	2.9	3.46	High (predicted)	CUTL1	CUX1	-1.154	-1.754
hsa-miR-146a-5p	miR-146a-5p (and other miRNAs w/seed GAGAACU)	2.9	3.46	High (predicted)	FAM62B	ESYT2	-1.226	-1.558
hsa-miR-146a-5p	miR-146a-5p (and other miRNAs w/seed GAGAACU)	2.9	3.46	High (predicted)	FAM43A	FAM43A	-1.137	-1.56
hsa-miR-146a-5p	miR-146a-5p (and other miRNAs w/seed GAGAACU)	2.9	3.46	High (predicted)	JAZF1	JAZF1	-1.36	-1.852
hsa-miR-146a-5p	miR-146a-5p (and other miRNAs w/seed GAGAACU)	2.9	3.46	High (predicted)	KCTD15	KCTD15	-1.353	-2.064
hsa-miR-146a-5p	miR-146a-5p (and other miRNAs w/seed GAGAACU)	2.9	3.46	Experimentally Observed	NLGN1	NLGN1	-1.313	-1.801
hsa-miR-146a-5p	miR-146a-5p (and other miRNAs w/seed GAGAACU)	2.9	3.46	High (predicted)	SFRS6	SRSF6	-1.31	-1.527
hsa-miR-146a-5p	miR-146a-5p (and other miRNAs w/seed GAGAACU)	2.9	3.46	High (predicted)	ZNF532	ZNF532	-1.239	-1.642
hsa-miR-146a-5p	miR-146a-5p (and other miRNAs w/seed GAGAACU)	2.9	3.46	High (predicted)	ZNF652	ZNF652	-1.379	-1.694
hsa-miR-148b-3p	miR-148b-3p (and other miRNAs w/seed CAGUGCA)	2.03	3.23	High (predicted)	UBE4B	UBE4B	-1.171	-1.502	Protein Ubiquitination Pathway
hsa-miR-148b-3p	miR-148b-3p (and other miRNAs w/seed CAGUGCA)	2.03	3.23	High (predicted)	MAF	MAF	-1.336	-1.601	IL-12 Signaling and Production in Macrophages NRF2-mediated Oxidative Stress Response Xenobiotic Metabolism Signaling
hsa-miR-148b-3p	miR-148b-3p (and other miRNAs w/seed CAGUGCA)	2.03	3.23	High (predicted)	COL4A1	COL4A1	1.029	-1.685	Hepatic Fibrosis / Hepatic Stellate Cell Activation
hsa-miR-148b-3p	miR-148b-3p (and other miRNAs w/seed CAGUGCA)	2.03	3.23	High (predicted)	RBM9	RBFOX2	-1.348	-1.667	Estrogen Receptor Signaling
hsa-miR-148b-3p	miR-148b-3p (and other miRNAs w/seed CAGUGCA)	2.03	3.23	High (predicted)	NRP1	NRP1	-1.275	-1.687	Axonal Guidance Signaling Semaphorin Signaling in Neurons VEGF Family Ligand-Receptor Interactions
hsa-miR-148b-3p	miR-148b-3p (and other miRNAs w/seed CAGUGCA)	2.03	3.23	High (predicted)	MPRIP	MPRIP	-1.247	-1.805	Actin Cytoskeleton Signaling CCR3 Signaling in Eosinophils Cdc42 Signaling Cellular Effects of Sildenafil (Viagra) Chemokine Signaling Integrin Signaling Phospholipase C Signaling Regulation of Actin-based Motility by Rho RhoA Signaling Thrombin Signaling
hsa-miR-148b-3p	miR-148b-3p (and other miRNAs w/seed CAGUGCA)	2.03	3.23	High (predicted)	ANK2	ANK2	-1.296	-1.583
hsa-miR-148b-3p	miR-148b-3p (and other miRNAs w/seed CAGUGCA)	2.03	3.23	High (predicted)	CRTC3	CRTC3	-1.412	-1.559
hsa-miR-148b-3p	miR-148b-3p (and other miRNAs w/seed CAGUGCA)	2.03	3.23	High (predicted)	CUTL1	CUX1	-1.154	-1.754
hsa-miR-148b-3p	miR-148b-3p (and other miRNAs w/seed CAGUGCA)	2.03	3.23	High (predicted)	FAM43A	FAM43A	-1.137	-1.56
hsa-miR-148b-3p	miR-148b-3p (and other miRNAs w/seed CAGUGCA)	2.03	3.23	High (predicted)	GLIPR1	GLIPR1	-1.138	-2.185
hsa-miR-148b-3p	miR-148b-3p (and other miRNAs w/seed CAGUGCA)	2.03	3.23	High (predicted)	NPTX2	NPTX2	-1.267	-1.867
hsa-miR-148b-3p	miR-148b-3p (and other miRNAs w/seed CAGUGCA)	2.03	3.23	High (predicted)	PRICKLE2	PRICKLE2	-1.246	-1.988
hsa-miR-151a-3p	miR-151-3p (and other miRNAs w/seed UAGACUG)	1.11	1.75	High (predicted)	SETBP1	SETBP1	-1.277	-1.567
hsa-miR-155-5p	miR-155-5p (miRNAs w/seed UAAUGCU)	1.76	3.93	Experimentally Observed	MAF	MAF	-1.336	-1.601	IL-12 Signaling and Production in Macrophages NRF2-mediated Oxidative Stress Response Xenobiotic Metabolism Signaling
hsa-miR-155-5p	miR-155-5p (miRNAs w/seed UAAUGCU)	1.76	3.93	High (predicted)	F13A1	F13A1	1.02	-1.931	Coagulation System Extrinsic Prothrombin Activation Pathway Intrinsic Prothrombin Activation Pathway
hsa-miR-155-5p	miR-155-5p (miRNAs w/seed UAAUGCU)	1.76	3.93	High (predicted)	UST	UST	-1.494	-1.937	Chondroitin Sulfate Biosynthesis Chondroitin Sulfate Biosynthesis (Late Stages) Dermatan Sulfate Biosynthesis Dermatan Sulfate Biosynthesis (Late Stages) Heparan Sulfate Biosynthesis Heparan Sulfate Biosynthesis (Late Stages) LPS/IL-1 Mediated Inhibition of RXR Function Xenobiotic Metabolism Signaling
hsa-miR-155-5p	miR-155-5p (miRNAs w/seed UAAUGCU)	1.76	3.93	Experimentally Observed,High (predicted)	SOCS1	SOCS1	-1.214	-1.593	Acute Phase Response Signaling Erythropoietin Signaling Growth Hormone Signaling IGF-1 Signaling IL-2 Signaling IL-4 Signaling IL-6 Signaling Interferon Signaling JAK/Stat Signaling Prolactin Signaling Role of JAK family kinases in IL-6-type Cytokine Signaling Role of JAK1 and JAK3 in γc Cytokine Signaling Role of JAK1, JAK2 and TYK2 in Interferon Signaling Role of JAK2 in Hormone-like Cytokine S…
hsa-miR-155-5p	miR-155-5p (miRNAs w/seed UAAUGCU)	1.76	3.93	High (predicted)	MYLK	MYLK	-1.366	-1.662	Actin Cytoskeleton Signaling CCR3 Signaling in Eosinophils Cdc42 Signaling Cellular Effects of Sildenafil (Viagra) Integrin Signaling PAK Signaling Protein Kinase A Signaling Regulation of Actin-based Motility by Rho RhoA Signaling Signaling by Rho Family GTPases Thrombin Signaling Tight Junction Signaling
hsa-miR-155-5p	miR-155-5p (miRNAs w/seed UAAUGCU)	1.76	3.93	High (predicted)	CAMTA1	CAMTA1	-1.328	-1.561
hsa-miR-155-5p	miR-155-5p (miRNAs w/seed UAAUGCU)	1.76	3.93	High (predicted)	CD99L2	CD99L2	-1.454	-1.592
hsa-miR-155-5p	miR-155-5p (miRNAs w/seed UAAUGCU)	1.76	3.93	Experimentally Observed,High (predicted)	CUTL1	CUX1	-1.154	-1.754
hsa-miR-155-5p	miR-155-5p (miRNAs w/seed UAAUGCU)	1.76	3.93	High (predicted)	DPY19L1	DPY19L1	-1.338	-1.89
hsa-miR-155-5p	miR-155-5p (miRNAs w/seed UAAUGCU)	1.76	3.93	High (predicted)	MEX3B	MEX3B	-1.435	-1.808
hsa-miR-155-5p	miR-155-5p (miRNAs w/seed UAAUGCU)	1.76	3.93	High (predicted)	MGP	MGP	-1.457	-3.1
hsa-miR-155-5p	miR-155-5p (miRNAs w/seed UAAUGCU)	1.76	3.93	High (predicted)	NAV3	NAV3	-1.377	-1.501
hsa-miR-155-5p	miR-155-5p (miRNAs w/seed UAAUGCU)	1.76	3.93	High (predicted)	PAPLN	PAPLN	-1.018	-1.808
hsa-miR-155-5p	miR-155-5p (miRNAs w/seed UAAUGCU)	1.76	3.93	High (predicted)	RGL1	RGL1	-1.334	-1.714
hsa-miR-155-5p	miR-155-5p (miRNAs w/seed UAAUGCU)	1.76	3.93	High (predicted)	SPOCK1	SPOCK1	-1.083	-1.501
hsa-miR-155-5p	miR-155-5p (miRNAs w/seed UAAUGCU)	1.76	3.93	High (predicted)	ZNF652	ZNF652	-1.379	-1.694
hsa-miR-15a-5p	miR-16-5p (and other miRNAs w/seed AGCAGCA)	2.77	3.64	High (predicted)	AXIN2	AXIN2	-1.068	-1.718	Wnt/β-catenin Signaling
hsa-miR-15a-5p	miR-16-5p (and other miRNAs w/seed AGCAGCA)	2.77	3.64	High (predicted)	UBE4B	UBE4B	-1.171	-1.502	Protein Ubiquitination Pathway
hsa-miR-15a-5p	miR-16-5p (and other miRNAs w/seed AGCAGCA)	2.77	3.64	High (predicted)	HOXA10	HOXA10	-1.426	-2.096	Production of Nitric Oxide and Reactive Oxygen Species in Macrophages VDR/RXR Activation
hsa-miR-15a-5p	miR-16-5p (and other miRNAs w/seed AGCAGCA)	2.77	3.64	Experimentally Observed,High (predicted)	RECK	RECK	-1.448	-1.54	Inhibition of Matrix Metalloproteases
hsa-miR-15a-5p	miR-16-5p (and other miRNAs w/seed AGCAGCA)	2.77	3.64	High (predicted)	GHR	GHR	-1.44	-1.512	Growth Hormone Signaling NF-κB Signaling PPARα/RXRα Activation PTEN Signaling Role of JAK2 in Hormone-like Cytokine Signaling STAT3 Pathway
hsa-miR-15a-5p	miR-16-5p (and other miRNAs w/seed AGCAGCA)	2.77	3.64	High (predicted)	IRS2	IRS2	-1.048	-1.802	AMPK Signaling GDNF Family Ligand-Receptor Interactions IGF-1 Signaling IL-9 Signaling ILK Signaling Insulin Receptor Signaling PI3K Signaling in B Lymphocytes Role of JAK1 and JAK3 in γc Cytokine Signaling Role of JAK2 in Hormone-like Cytokine Signaling Thrombopoietin Signaling Type II Diabetes Mellitus Signaling
hsa-miR-15a-5p	miR-16-5p (and other miRNAs w/seed AGCAGCA)	2.77	3.64	High (predicted)	IRS1	IRS1	1.044	-1.62	AMPK Signaling Cardiac Hypertrophy Signaling GDNF Family Ligand-Receptor Interactions Growth Hormone Signaling IGF-1 Signaling IL-4 Signaling IL-9 Signaling ILK Signaling Insulin Receptor Signaling Molecular Mechanisms of Cancer PI3K Signaling in B Lymphocytes PPARα/RXRα Activation Prolactin Signaling Regulation of eIF4 and p70S6K Signaling Role of JAK1 and JAK3 in γc Cytokine Signaling Role of J…
hsa-miR-15a-5p	miR-16-5p (and other miRNAs w/seed AGCAGCA)	2.77	3.64	High (predicted)	SGK	SGK1	-1.066	-2.045	Aldosterone Signaling in Epithelial Cells ERK5 Signaling Glucocorticoid Receptor Signaling Huntington's Disease Signaling Insulin Receptor Signaling Pyridoxal 5'-phosphate Salvage Pathway Salvage Pathways of Pyrimidine Ribonucleotides
hsa-miR-15a-5p	miR-16-5p (and other miRNAs w/seed AGCAGCA)	2.77	3.64	High (predicted)	PIM1	PIM1	-1.123	-1.556	Acute Myeloid Leukemia Signaling GM-CSF Signaling Pyridoxal 5'-phosphate Salvage Pathway STAT3 Pathway Salvage Pathways of Pyrimidine Ribonucleotides
hsa-miR-15a-5p	miR-16-5p (and other miRNAs w/seed AGCAGCA)	2.77	3.64	High (predicted)	MYLK	MYLK	-1.366	-1.662	Actin Cytoskeleton Signaling CCR3 Signaling in Eosinophils Cdc42 Signaling Cellular Effects of Sildenafil (Viagra) Integrin Signaling PAK Signaling Protein Kinase A Signaling Regulation of Actin-based Motility by Rho RhoA Signaling Signaling by Rho Family GTPases Thrombin Signaling Tight Junction Signaling
hsa-miR-15a-5p	miR-16-5p (and other miRNAs w/seed AGCAGCA)	2.77	3.64	High (predicted)	CNTNAP1	CNTNAP1	-1.1	-1.912
hsa-miR-15a-5p	miR-16-5p (and other miRNAs w/seed AGCAGCA)	2.77	3.64	High (predicted)	C5orf41	CREBRF	-1.494	-1.622
hsa-miR-15a-5p	miR-16-5p (and other miRNAs w/seed AGCAGCA)	2.77	3.64	High (predicted)	CRTC3	CRTC3	-1.412	-1.559
hsa-miR-15a-5p	miR-16-5p (and other miRNAs w/seed AGCAGCA)	2.77	3.64	High (predicted)	CTDSP2	CTDSP2	-1.164	-1.504
hsa-miR-15a-5p	miR-16-5p (and other miRNAs w/seed AGCAGCA)	2.77	3.64	High (predicted)	KIAA0427	CTIF	-1.439	-1.734
hsa-miR-15a-5p	miR-16-5p (and other miRNAs w/seed AGCAGCA)	2.77	3.64	High (predicted)	CYP26B1	CYP26B1	-1.135	-1.551
hsa-miR-15a-5p	miR-16-5p (and other miRNAs w/seed AGCAGCA)	2.77	3.64	High (predicted)	MBNL2	MBNL2	-1.346	-1.518
hsa-miR-15a-5p	miR-16-5p (and other miRNAs w/seed AGCAGCA)	2.77	3.64	High (predicted)	NLGN1	NLGN1	-1.313	-1.801
hsa-miR-15a-5p	miR-16-5p (and other miRNAs w/seed AGCAGCA)	2.77	3.64	High (predicted)	NELF	NSMF	-1.453	-1.551
hsa-miR-15a-5p	miR-16-5p (and other miRNAs w/seed AGCAGCA)	2.77	3.64	High (predicted)	FAM38A	PIEZO1	-1.259	-1.55
hsa-miR-15a-5p	miR-16-5p (and other miRNAs w/seed AGCAGCA)	2.77	3.64	High (predicted)	SFRS18	PNISR	-1.273	-1.507
hsa-miR-15a-5p	miR-16-5p (and other miRNAs w/seed AGCAGCA)	2.77	3.64	High (predicted)	RASL12	RASL12	-1.403	-2.175
hsa-miR-15a-5p	miR-16-5p (and other miRNAs w/seed AGCAGCA)	2.77	3.64	High (predicted)	SIDT2	SIDT2	-1.497	-1.743
hsa-miR-15a-5p	miR-16-5p (and other miRNAs w/seed AGCAGCA)	2.77	3.64	High (predicted)	SVEP1	SVEP1	-1.366	-1.743
hsa-miR-15a-5p	miR-16-5p (and other miRNAs w/seed AGCAGCA)	2.77	3.64	High (predicted)	SYDE1	SYDE1	-1.169	-1.714
hsa-miR-15a-5p	miR-16-5p (and other miRNAs w/seed AGCAGCA)	2.77	3.64	High (predicted)	TSPAN9	TSPAN9	-1.493	-1.643
hsa-miR-15a-5p	miR-16-5p (and other miRNAs w/seed AGCAGCA)	2.77	3.64	High (predicted)	TTC14	TTC14	-1.332	-1.709
hsa-miR-15a-5p	miR-16-5p (and other miRNAs w/seed AGCAGCA)	2.77	3.64	High (predicted)	ZBTB46	ZBTB46	-1.462	-2.133
hsa-miR-15a-5p	miR-16-5p (and other miRNAs w/seed AGCAGCA)	2.77	3.64	High (predicted)	FAM164A	ZC2HC1A	-1.302	-1.515
hsa-miR-15a-5p	miR-16-5p (and other miRNAs w/seed AGCAGCA)	2.77	3.64	High (predicted)	ZNF532	ZNF532	-1.239	-1.642
hsa-miR-15a-5p	miR-16-5p (and other miRNAs w/seed AGCAGCA)	2.77	3.64	Experimentally Observed	ZNF559	ZNF559	-1.396	-1.561
hsa-miR-15a-5p	miR-16-5p (and other miRNAs w/seed AGCAGCA)	2.77	3.64	High (predicted)	ZNF652	ZNF652	-1.379	-1.694
hsa-miR-181c-5p	miR-181a-5p (and other miRNAs w/seed ACAUUCA)	1.32	3.03	High (predicted)	RECK	RECK	-1.448	-1.54	Inhibition of Matrix Metalloproteases
hsa-miR-181c-5p	miR-181a-5p (and other miRNAs w/seed ACAUUCA)	1.32	3.03	High (predicted)	HS3ST3A1	HS3ST3A1	-1.4	-1.621	Chondroitin Sulfate Biosynthesis Chondroitin Sulfate Biosynthesis (Late Stages) Dermatan Sulfate Biosynthesis Dermatan Sulfate Biosynthesis (Late Stages) Heparan Sulfate Biosynthesis Heparan Sulfate Biosynthesis (Late Stages) LPS/IL-1 Mediated Inhibition of RXR Function Xenobiotic Metabolism Signaling
hsa-miR-181c-5p	miR-181a-5p (and other miRNAs w/seed ACAUUCA)	1.32	3.03	High (predicted)	ADCY9	ADCY9	-1.195	-1.556	Breast Cancer Regulation by Stathmin1 CDK5 Signaling CREB Signaling in Neurons CXCR4 Signaling Cardiac Hypertrophy Signaling Cardiac β-adrenergic Signaling Cellular Effects of Sildenafil (Viagra) Colorectal Cancer Metastasis Signaling Corticotropin Releasing Hormone Signaling Dopamine Receptor Signaling Dopamine-DARPP32 Feedback in cAMP Signaling Endothelin-1 Signaling G-Protein Coupled Receptor …
hsa-miR-181c-5p	miR-181a-5p (and other miRNAs w/seed ACAUUCA)	1.32	3.03	High (predicted)	EGR1	EGR1	1.224	-1.854	B Cell Receptor Signaling CDK5 Signaling CXCR4 Signaling GNRH Signaling Regulation of the Epithelial-Mesenchymal Transition Pathway Role of Tissue Factor in Cancer
hsa-miR-181c-5p	miR-181a-5p (and other miRNAs w/seed ACAUUCA)	1.32	3.03	High (predicted)	NRP1	NRP1	-1.275	-1.687	Axonal Guidance Signaling Semaphorin Signaling in Neurons VEGF Family Ligand-Receptor Interactions
hsa-miR-181c-5p	miR-181a-5p (and other miRNAs w/seed ACAUUCA)	1.32	3.03	High (predicted)	IRS2	IRS2	-1.048	-1.802	AMPK Signaling GDNF Family Ligand-Receptor Interactions IGF-1 Signaling IL-9 Signaling ILK Signaling Insulin Receptor Signaling PI3K Signaling in B Lymphocytes Role of JAK1 and JAK3 in γc Cytokine Signaling Role of JAK2 in Hormone-like Cytokine Signaling Thrombopoietin Signaling Type II Diabetes Mellitus Signaling
hsa-miR-181c-5p	miR-181a-5p (and other miRNAs w/seed ACAUUCA)	1.32	3.03	High (predicted)	MYH10	MYH10	-1.303	-1.815	Actin Cytoskeleton Signaling Agranulocyte Adhesion and Diapedesis Calcium Signaling Cellular Effects of Sildenafil (Viagra) Epithelial Adherens Junction Signaling Hepatic Fibrosis / Hepatic Stellate Cell Activation ILK Signaling Protein Kinase A Signaling Tight Junction Signaling
hsa-miR-181c-5p	miR-181a-5p (and other miRNAs w/seed ACAUUCA)	1.32	3.03	High (predicted)	ADARB1	ADARB1	-1.289	-1.565
hsa-miR-181c-5p	miR-181a-5p (and other miRNAs w/seed ACAUUCA)	1.32	3.03	High (predicted)	C2orf69	C2orf69	-1.188	-1.585
hsa-miR-181c-5p	miR-181a-5p (and other miRNAs w/seed ACAUUCA)	1.32	3.03	High (predicted)	C5orf41	CREBRF	-1.494	-1.622
hsa-miR-181c-5p	miR-181a-5p (and other miRNAs w/seed ACAUUCA)	1.32	3.03	High (predicted)	KIAA0427	CTIF	-1.439	-1.734
hsa-miR-181c-5p	miR-181a-5p (and other miRNAs w/seed ACAUUCA)	1.32	3.03	High (predicted)	CYP26B1	CYP26B1	-1.135	-1.551
hsa-miR-181c-5p	miR-181a-5p (and other miRNAs w/seed ACAUUCA)	1.32	3.03	Experimentally Observed,High (predicted)	HOXA11	HOXA11	-1.197	-1.81
hsa-miR-181c-5p	miR-181a-5p (and other miRNAs w/seed ACAUUCA)	1.32	3.03	High (predicted)	JAZF1	JAZF1	-1.36	-1.852
hsa-miR-181c-5p	miR-181a-5p (and other miRNAs w/seed ACAUUCA)	1.32	3.03	High (predicted)	LRRC32	LRRC32	-1.017	-1.565
hsa-miR-181c-5p	miR-181a-5p (and other miRNAs w/seed ACAUUCA)	1.32	3.03	High (predicted)	MBNL2	MBNL2	-1.346	-1.518
hsa-miR-181c-5p	miR-181a-5p (and other miRNAs w/seed ACAUUCA)	1.32	3.03	High (predicted)	MEX3B	MEX3B	-1.435	-1.808
hsa-miR-181c-5p	miR-181a-5p (and other miRNAs w/seed ACAUUCA)	1.32	3.03	High (predicted)	MTX3	MTX3	-1.321	-1.547
hsa-miR-181c-5p	miR-181a-5p (and other miRNAs w/seed ACAUUCA)	1.32	3.03	High (predicted)	MYCBP2	MYCBP2	-1.218	-1.755
hsa-miR-181c-5p	miR-181a-5p (and other miRNAs w/seed ACAUUCA)	1.32	3.03	High (predicted)	NMT2	NMT2	-1.311	-1.516
hsa-miR-181c-5p	miR-181a-5p (and other miRNAs w/seed ACAUUCA)	1.32	3.03	High (predicted)	SFRS18	PNISR	-1.273	-1.507
hsa-miR-181c-5p	miR-181a-5p (and other miRNAs w/seed ACAUUCA)	1.32	3.03	High (predicted)	PRICKLE2	PRICKLE2	-1.246	-1.988
hsa-miR-181c-5p	miR-181a-5p (and other miRNAs w/seed ACAUUCA)	1.32	3.03	High (predicted)	RAB3IL1	RAB3IL1	-1.188	-2.141
hsa-miR-181c-5p	miR-181a-5p (and other miRNAs w/seed ACAUUCA)	1.32	3.03	High (predicted)	SLC25A37	SLC25A37	-1.282	-1.516
hsa-miR-181c-5p	miR-181a-5p (and other miRNAs w/seed ACAUUCA)	1.32	3.03	High (predicted)	TBC1D4	TBC1D4	-1.334	-1.695
hsa-miR-181c-5p	miR-181a-5p (and other miRNAs w/seed ACAUUCA)	1.32	3.03	High (predicted)	THBS4	THBS4	-1.473	-2.048
hsa-miR-181c-5p	miR-181a-5p (and other miRNAs w/seed ACAUUCA)	1.32	3.03	High (predicted)	TXNDC15	TXNDC15	-1.27	-1.563
hsa-miR-181c-5p	miR-181a-5p (and other miRNAs w/seed ACAUUCA)	1.32	3.03	High (predicted)	VCAN	VCAN	-1.358	-4.554
hsa-miR-181c-5p	miR-181a-5p (and other miRNAs w/seed ACAUUCA)	1.32	3.03	High (predicted)	ZFP36L2	ZFP36L2	1.01	-1.659
hsa-miR-181c-5p	miR-181a-5p (and other miRNAs w/seed ACAUUCA)	1.32	3.03	High (predicted)	ZNF559	ZNF559	-1.396	-1.561
hsa-miR-181c-5p	miR-181a-5p (and other miRNAs w/seed ACAUUCA)	1.32	3.03	High (predicted)	ZNF652	ZNF652	-1.379	-1.694
hsa-miR-182-5p	miR-182-5p (and other miRNAs w/seed UUGGCAA)	2.81	7.28	High (predicted)	WNT5A	WNT5A	-1.005	-2.068	Axonal Guidance Signaling Basal Cell Carcinoma Signaling Colorectal Cancer Metastasis Signaling Glioblastoma Multiforme Signaling Human Embryonic Stem Cell Pluripotency Molecular Mechanisms of Cancer Ovarian Cancer Signaling Regulation of the Epithelial-Mesenchymal Transition Pathway Role of Macrophages, Fibroblasts and Endothelial Cells in Rheumatoid Arthritis Role of NANOG in Mammalian Embryoni…
hsa-miR-182-5p	miR-182-5p (and other miRNAs w/seed UUGGCAA)	2.81	7.28	High (predicted)	CITED2	CITED2	-1.043	-1.652	PPAR Signaling RAR Activation Xenobiotic Metabolism Signaling
hsa-miR-182-5p	miR-182-5p (and other miRNAs w/seed UUGGCAA)	2.81	7.28	High (predicted)	RECK	RECK	-1.448	-1.54	Inhibition of Matrix Metalloproteases
hsa-miR-182-5p	miR-182-5p (and other miRNAs w/seed UUGGCAA)	2.81	7.28	High (predicted)	MAF	MAF	-1.336	-1.601	IL-12 Signaling and Production in Macrophages NRF2-mediated Oxidative Stress Response Xenobiotic Metabolism Signaling
hsa-miR-182-5p	miR-182-5p (and other miRNAs w/seed UUGGCAA)	2.81	7.28	High (predicted)	F13A1	F13A1	1.02	-1.931	Coagulation System Extrinsic Prothrombin Activation Pathway Intrinsic Prothrombin Activation Pathway
hsa-miR-182-5p	miR-182-5p (and other miRNAs w/seed UUGGCAA)	2.81	7.28	High (predicted)	ABLIM1	ABLIM1	-1.473	-1.781	Axonal Guidance Signaling Netrin Signaling
hsa-miR-182-5p	miR-182-5p (and other miRNAs w/seed UUGGCAA)	2.81	7.28	High (predicted)	EPHB1	EPHB1	-1.284	-1.535	Axonal Guidance Signaling Ephrin B Signaling Ephrin Receptor Signaling
hsa-miR-182-5p	miR-182-5p (and other miRNAs w/seed UUGGCAA)	2.81	7.28	High (predicted)	CAPN5	CAPN5	-1.204	-1.59	Amyloid Processing Amyotrophic Lateral Sclerosis Signaling Apoptosis Signaling FAK Signaling Huntington's Disease Signaling Integrin Signaling Regulation of Cellular Mechanics by Calpain Protease nNOS Signaling in Neurons
hsa-miR-182-5p	miR-182-5p (and other miRNAs w/seed UUGGCAA)	2.81	7.28	High (predicted)	PPM1F	PPM1F	-1.268	-1.754	3-phosphoinositide Biosynthesis 3-phosphoinositide Degradation D-myo-inositol (1,4,5,6)-Tetrakisphosphate Biosynthesis D-myo-inositol (3,4,5,6)-tetrakisphosphate Biosynthesis D-myo-inositol-5-phosphate Metabolism Superpathway of Inositol Phosphate Compounds
hsa-miR-182-5p	miR-182-5p (and other miRNAs w/seed UUGGCAA)	2.81	7.28	High (predicted)	C2orf69	C2orf69	-1.188	-1.585
hsa-miR-182-5p	miR-182-5p (and other miRNAs w/seed UUGGCAA)	2.81	7.28	High (predicted)	CAMTA1	CAMTA1	-1.328	-1.561
hsa-miR-182-5p	miR-182-5p (and other miRNAs w/seed UUGGCAA)	2.81	7.28	High (predicted)	CTDSP2	CTDSP2	-1.164	-1.504
hsa-miR-182-5p	miR-182-5p (and other miRNAs w/seed UUGGCAA)	2.81	7.28	High (predicted)	FAM43A	FAM43A	-1.137	-1.56
hsa-miR-182-5p	miR-182-5p (and other miRNAs w/seed UUGGCAA)	2.81	7.28	High (predicted)	CHES1	FOXN3	-1.461	-1.857
hsa-miR-182-5p	miR-182-5p (and other miRNAs w/seed UUGGCAA)	2.81	7.28	High (predicted)	C9orf80	INIP	-1.247	-1.519
hsa-miR-182-5p	miR-182-5p (and other miRNAs w/seed UUGGCAA)	2.81	7.28	High (predicted)	JAZF1	JAZF1	-1.36	-1.852
hsa-miR-182-5p	miR-182-5p (and other miRNAs w/seed UUGGCAA)	2.81	7.28	High (predicted)	LRCH2	LRCH2	-1.37	-1.551
hsa-miR-182-5p	miR-182-5p (and other miRNAs w/seed UUGGCAA)	2.81	7.28	High (predicted)	MBNL2	MBNL2	-1.346	-1.518
hsa-miR-182-5p	miR-182-5p (and other miRNAs w/seed UUGGCAA)	2.81	7.28	High (predicted)	NID1	NID1	-1.156	-1.533
hsa-miR-182-5p	miR-182-5p (and other miRNAs w/seed UUGGCAA)	2.81	7.28	High (predicted)	NKX2-2	NKX2-2	1.432	-1.655
hsa-miR-182-5p	miR-182-5p (and other miRNAs w/seed UUGGCAA)	2.81	7.28	High (predicted)	NLGN2	NLGN2	-1.34	-1.854
hsa-miR-182-5p	miR-182-5p (and other miRNAs w/seed UUGGCAA)	2.81	7.28	High (predicted)	NLGN4X	NLGN4X	-1.029	-1.505
hsa-miR-182-5p	miR-182-5p (and other miRNAs w/seed UUGGCAA)	2.81	7.28	High (predicted)	NMT2	NMT2	-1.311	-1.516
hsa-miR-182-5p	miR-182-5p (and other miRNAs w/seed UUGGCAA)	2.81	7.28	High (predicted)	NPTX2	NPTX2	-1.267	-1.867
hsa-miR-182-5p	miR-182-5p (and other miRNAs w/seed UUGGCAA)	2.81	7.28	High (predicted)	PALLD	PALLD	-1.159	-1.669
hsa-miR-182-5p	miR-182-5p (and other miRNAs w/seed UUGGCAA)	2.81	7.28	High (predicted)	PCDH18	PCDH18	-1.346	-2.699
hsa-miR-182-5p	miR-182-5p (and other miRNAs w/seed UUGGCAA)	2.81	7.28	High (predicted)	PDZD2	PDZD2	-1.292	-1.714
hsa-miR-182-5p	miR-182-5p (and other miRNAs w/seed UUGGCAA)	2.81	7.28	High (predicted)	RBM5	RBM5	-1.216	-1.524
hsa-miR-182-5p	miR-182-5p (and other miRNAs w/seed UUGGCAA)	2.81	7.28	High (predicted)	RFTN1	RFTN1	-1.127	-2.178
hsa-miR-182-5p	miR-182-5p (and other miRNAs w/seed UUGGCAA)	2.81	7.28	High (predicted)	SFRS6	SRSF6	-1.31	-1.527
hsa-miR-182-5p	miR-182-5p (and other miRNAs w/seed UUGGCAA)	2.81	7.28	High (predicted)	TMEM106A	TMEM106A	-1.49	-1.683
hsa-miR-182-5p	miR-182-5p (and other miRNAs w/seed UUGGCAA)	2.81	7.28	High (predicted)	TSHZ2	TSHZ2	-1.188	-1.516
hsa-miR-182-5p	miR-182-5p (and other miRNAs w/seed UUGGCAA)	2.81	7.28	High (predicted)	TSPAN9	TSPAN9	-1.493	-1.643
hsa-miR-182-5p	miR-182-5p (and other miRNAs w/seed UUGGCAA)	2.81	7.28	High (predicted)	TTC14	TTC14	-1.332	-1.709
hsa-miR-182-5p	miR-182-5p (and other miRNAs w/seed UUGGCAA)	2.81	7.28	High (predicted)	ZNF532	ZNF532	-1.239	-1.642
hsa-miR-183-5p	miR-183-5p (miRNAs w/seed AUGGCAC)	3.23	6.08	High (predicted)	IRS1	IRS1	1.044	-1.62	AMPK Signaling Cardiac Hypertrophy Signaling GDNF Family Ligand-Receptor Interactions Growth Hormone Signaling IGF-1 Signaling IL-4 Signaling IL-9 Signaling ILK Signaling Insulin Receptor Signaling Molecular Mechanisms of Cancer PI3K Signaling in B Lymphocytes PPARα/RXRα Activation Prolactin Signaling Regulation of eIF4 and p70S6K Signaling Role of JAK1 and JAK3 in γc Cytokine Signaling Role of J…
hsa-miR-183-5p	miR-183-5p (miRNAs w/seed AUGGCAC)	3.23	6.08	High (predicted)	PIM1	PIM1	-1.123	-1.556	Acute Myeloid Leukemia Signaling GM-CSF Signaling Pyridoxal 5'-phosphate Salvage Pathway STAT3 Pathway Salvage Pathways of Pyrimidine Ribonucleotides
hsa-miR-183-5p	miR-183-5p (miRNAs w/seed AUGGCAC)	3.23	6.08	High (predicted)	PRKCA	PRKCA	-1.41	-1.859	14-3-3-mediated Signaling Aldosterone Signaling in Epithelial Cells Androgen Signaling Apoptosis Signaling Axonal Guidance Signaling Breast Cancer Regulation by Stathmin1 CCR3 Signaling in Eosinophils CCR5 Signaling in Macrophages CREB Signaling in Neurons CXCR4 Signaling Calcium-induced T Lymphocyte Apoptosis Caveolar-mediated Endocytosis Signaling Chemokine Signaling Cholecystokinin/Gastrin-med…
hsa-miR-183-5p	miR-183-5p (miRNAs w/seed AUGGCAC)	3.23	6.08	High (predicted)	CUTL1	CUX1	-1.154	-1.754
hsa-miR-183-5p	miR-183-5p (miRNAs w/seed AUGGCAC)	3.23	6.08	High (predicted)	CYYR1	CYYR1	-1.184	-1.503
hsa-miR-183-5p	miR-183-5p (miRNAs w/seed AUGGCAC)	3.23	6.08	High (predicted)	GREM2	GREM2	-1.332	-1.765
hsa-miR-183-5p	miR-183-5p (miRNAs w/seed AUGGCAC)	3.23	6.08	High (predicted)	KCTD15	KCTD15	-1.353	-2.064
hsa-miR-183-5p	miR-183-5p (miRNAs w/seed AUGGCAC)	3.23	6.08	High (predicted)	PKD2	PKD2	-1.289	-1.53
hsa-miR-183-5p	miR-183-5p (miRNAs w/seed AUGGCAC)	3.23	6.08	High (predicted)	SIDT2	SIDT2	-1.497	-1.743
hsa-miR-186-5p	miR-186-5p (miRNAs w/seed AAAGAAU)	1.17	1.74	High (predicted)	WNT5A	WNT5A	-1.005	-2.068	Axonal Guidance Signaling Basal Cell Carcinoma Signaling Colorectal Cancer Metastasis Signaling Glioblastoma Multiforme Signaling Human Embryonic Stem Cell Pluripotency Molecular Mechanisms of Cancer Ovarian Cancer Signaling Regulation of the Epithelial-Mesenchymal Transition Pathway Role of Macrophages, Fibroblasts and Endothelial Cells in Rheumatoid Arthritis Role of NANOG in Mammalian Embryoni…
hsa-miR-186-5p	miR-186-5p (miRNAs w/seed AAAGAAU)	1.17	1.74	High (predicted)	PPP2R2C	PPP2R2C	-1.325	-1.927	AMPK Signaling Breast Cancer Regulation by Stathmin1 CDK5 Signaling CTLA4 Signaling in Cytotoxic T Lymphocytes Cardiac β-adrenergic Signaling Cell Cycle Regulation by BTG Family Proteins Ceramide Signaling Cyclins and Cell Cycle Regulation Dopamine Receptor Signaling Dopamine-DARPP32 Feedback in cAMP Signaling ERK/MAPK Signaling ILK Signaling Mitotic Roles of Polo-Like Kinase PI3K/AKT Signaling P…
hsa-miR-186-5p	miR-186-5p (miRNAs w/seed AAAGAAU)	1.17	1.74	High (predicted)	RBM9	RBFOX2	-1.348	-1.667	Estrogen Receptor Signaling
hsa-miR-186-5p	miR-186-5p (miRNAs w/seed AAAGAAU)	1.17	1.74	High (predicted)	IRF8	IRF8	-1.415	-1.562	Dendritic Cell Maturation IL-12 Signaling and Production in Macrophages Production of Nitric Oxide and Reactive Oxygen Species in Macrophages
hsa-miR-186-5p	miR-186-5p (miRNAs w/seed AAAGAAU)	1.17	1.74	High (predicted)	NRP1	NRP1	-1.275	-1.687	Axonal Guidance Signaling Semaphorin Signaling in Neurons VEGF Family Ligand-Receptor Interactions
hsa-miR-186-5p	miR-186-5p (miRNAs w/seed AAAGAAU)	1.17	1.74	High (predicted)	CAPN5	CAPN5	-1.204	-1.59	Amyloid Processing Amyotrophic Lateral Sclerosis Signaling Apoptosis Signaling FAK Signaling Huntington's Disease Signaling Integrin Signaling Regulation of Cellular Mechanics by Calpain Protease nNOS Signaling in Neurons
hsa-miR-186-5p	miR-186-5p (miRNAs w/seed AAAGAAU)	1.17	1.74	High (predicted)	CLDN22	CLDN22	-1.078	-1.536	Agranulocyte Adhesion and Diapedesis Granulocyte Adhesion and Diapedesis Leukocyte Extravasation Signaling Sertoli Cell-Sertoli Cell Junction Signaling Tight Junction Signaling
hsa-miR-186-5p	miR-186-5p (miRNAs w/seed AAAGAAU)	1.17	1.74	High (predicted)	PRKCA	PRKCA	-1.41	-1.859	14-3-3-mediated Signaling Aldosterone Signaling in Epithelial Cells Androgen Signaling Apoptosis Signaling Axonal Guidance Signaling Breast Cancer Regulation by Stathmin1 CCR3 Signaling in Eosinophils CCR5 Signaling in Macrophages CREB Signaling in Neurons CXCR4 Signaling Calcium-induced T Lymphocyte Apoptosis Caveolar-mediated Endocytosis Signaling Chemokine Signaling Cholecystokinin/Gastrin-med…
hsa-miR-186-5p	miR-186-5p (miRNAs w/seed AAAGAAU)	1.17	1.74	High (predicted)	ANO6	ANO6	-1.437	-1.599
hsa-miR-186-5p	miR-186-5p (miRNAs w/seed AAAGAAU)	1.17	1.74	High (predicted)	C2orf69	C2orf69	-1.188	-1.585
hsa-miR-186-5p	miR-186-5p (miRNAs w/seed AAAGAAU)	1.17	1.74	High (predicted)	CAMTA1	CAMTA1	-1.328	-1.561
hsa-miR-186-5p	miR-186-5p (miRNAs w/seed AAAGAAU)	1.17	1.74	High (predicted)	CCDC14	CCDC14	-1.366	-1.51
hsa-miR-186-5p	miR-186-5p (miRNAs w/seed AAAGAAU)	1.17	1.74	High (predicted)	CNTNAP1	CNTNAP1	-1.1	-1.912
hsa-miR-186-5p	miR-186-5p (miRNAs w/seed AAAGAAU)	1.17	1.74	High (predicted)	C5orf41	CREBRF	-1.494	-1.622
hsa-miR-186-5p	miR-186-5p (miRNAs w/seed AAAGAAU)	1.17	1.74	High (predicted)	CUTL1	CUX1	-1.154	-1.754
hsa-miR-186-5p	miR-186-5p (miRNAs w/seed AAAGAAU)	1.17	1.74	High (predicted)	ITPRIPL2	ITPRIPL2	-1.18	-1.566
hsa-miR-186-5p	miR-186-5p (miRNAs w/seed AAAGAAU)	1.17	1.74	High (predicted)	KCTD15	KCTD15	-1.353	-2.064
hsa-miR-186-5p	miR-186-5p (miRNAs w/seed AAAGAAU)	1.17	1.74	High (predicted)	KHDRBS3	KHDRBS3	-1.179	-1.836
hsa-miR-186-5p	miR-186-5p (miRNAs w/seed AAAGAAU)	1.17	1.74	High (predicted)	LRCH2	LRCH2	-1.37	-1.551
hsa-miR-186-5p	miR-186-5p (miRNAs w/seed AAAGAAU)	1.17	1.74	High (predicted)	MEX3B	MEX3B	-1.435	-1.808
hsa-miR-186-5p	miR-186-5p (miRNAs w/seed AAAGAAU)	1.17	1.74	High (predicted)	MSRB3	MSRB3	-1.298	-1.576
hsa-miR-186-5p	miR-186-5p (miRNAs w/seed AAAGAAU)	1.17	1.74	High (predicted)	POLS	PAPD7	-1.441	-1.504
hsa-miR-186-5p	miR-186-5p (miRNAs w/seed AAAGAAU)	1.17	1.74	High (predicted)	PKD2	PKD2	-1.289	-1.53
hsa-miR-186-5p	miR-186-5p (miRNAs w/seed AAAGAAU)	1.17	1.74	High (predicted)	ZBTB20	ZBTB20	-1.399	-1.741
hsa-miR-186-5p	miR-186-5p (miRNAs w/seed AAAGAAU)	1.17	1.74	High (predicted)	ZCCHC11	ZCCHC11	-1.356	-1.569
hsa-miR-186-5p	miR-186-5p (miRNAs w/seed AAAGAAU)	1.17	1.74	High (predicted)	ZCCHC24	ZCCHC24	-1.315	-1.879
hsa-miR-186-5p	miR-186-5p (miRNAs w/seed AAAGAAU)	1.17	1.74	High (predicted)	ZFP36L2	ZFP36L2	1.01	-1.659
hsa-miR-186-5p	miR-186-5p (miRNAs w/seed AAAGAAU)	1.17	1.74	High (predicted)	ZNF652	ZNF652	-1.379	-1.694
hsa-miR-18a-5p	miR-18a-5p (and other miRNAs w/seed AAGGUGC)	3.47	6.3	Experimentally Observed,High (predicted)	CTGF	CTGF	1.128	-1.751	Hepatic Fibrosis / Hepatic Stellate Cell Activation IGF-1 Signaling Role of Tissue Factor in Cancer
hsa-miR-18a-5p	miR-18a-5p (and other miRNAs w/seed AAGGUGC)	3.47	6.3	High (predicted)	RGS4	RGS4	-1.194	-1.585	G-Protein Coupled Receptor Signaling Gαi Signaling Gαq Signaling cAMP-mediated signaling
hsa-miR-18a-5p	miR-18a-5p (and other miRNAs w/seed AAGGUGC)	3.47	6.3	High (predicted)	GCLC	GCLC	-1.153	-1.556	Glutathione Biosynthesis NRF2-mediated Oxidative Stress Response Xenobiotic Metabolism Signaling γ-glutamyl Cycle
hsa-miR-18a-5p	miR-18a-5p (and other miRNAs w/seed AAGGUGC)	3.47	6.3	High (predicted)	MYLK	MYLK	-1.366	-1.662	Actin Cytoskeleton Signaling CCR3 Signaling in Eosinophils Cdc42 Signaling Cellular Effects of Sildenafil (Viagra) Integrin Signaling PAK Signaling Protein Kinase A Signaling Regulation of Actin-based Motility by Rho RhoA Signaling Signaling by Rho Family GTPases Thrombin Signaling Tight Junction Signaling
hsa-miR-18a-5p	miR-18a-5p (and other miRNAs w/seed AAGGUGC)	3.47	6.3	High (predicted)	CACNB3	CACNB3	-1.15	-1.665
hsa-miR-18a-5p	miR-18a-5p (and other miRNAs w/seed AAGGUGC)	3.47	6.3	High (predicted)	CNTNAP1	CNTNAP1	-1.1	-1.912
hsa-miR-18a-5p	miR-18a-5p (and other miRNAs w/seed AAGGUGC)	3.47	6.3	High (predicted)	C5orf13	NREP	-1.489	-3.209
hsa-miR-18a-5p	miR-18a-5p (and other miRNAs w/seed AAGGUGC)	3.47	6.3	High (predicted)	OLFML2B	OLFML2B	-1.285	-1.716
hsa-miR-18a-5p	miR-18a-5p (and other miRNAs w/seed AAGGUGC)	3.47	6.3	High (predicted)	PDZD2	PDZD2	-1.292	-1.714
hsa-miR-18a-5p	miR-18a-5p (and other miRNAs w/seed AAGGUGC)	3.47	6.3	High (predicted)	ZCCHC24	ZCCHC24	-1.315	-1.879
hsa-miR-191-5p	miR-191-5p (and other miRNAs w/seed AACGGAA)	1.71	2.94	High (predicted)	CTDSP2	CTDSP2	-1.164	-1.504
hsa-miR-191-5p	miR-191-5p (and other miRNAs w/seed AACGGAA)	1.71	2.94	High (predicted)	ZCCHC24	ZCCHC24	-1.315	-1.879
hsa-miR-192-5p	miR-192-5p (and other miRNAs w/seed UGACCUA)	1.28	2.99	High (predicted)	CUTL1	CUX1	-1.154	-1.754
hsa-miR-192-5p	miR-192-5p (and other miRNAs w/seed UGACCUA)	1.28	2.99	High (predicted)	SFRS6	SRSF6	-1.31	-1.527
hsa-miR-192-5p	miR-192-5p (and other miRNAs w/seed UGACCUA)	1.28	2.99	High (predicted)	TSHZ2	TSHZ2	-1.188	-1.516
hsa-miR-192-5p	miR-192-5p (and other miRNAs w/seed UGACCUA)	1.28	2.99	High (predicted)	ZNF652	ZNF652	-1.379	-1.694
hsa-miR-199a-5p	miR-199a-5p (and other miRNAs w/seed CCAGUGU)	-1.17	-2.5	High (predicted)	ETS2	ETS2	1.058	-1.638	ERK/MAPK Signaling HGF Signaling Role of Oct4 in Mammalian Embryonic Stem Cell Pluripotency Telomerase Signaling
hsa-miR-199a-5p	miR-199a-5p (and other miRNAs w/seed CCAGUGU)	-1.17	-2.5	High (predicted)	MAP3K12	MAP3K12	-1.448	-1.728	B Cell Receptor Signaling CD27 Signaling in Lymphocytes Cardiac Hypertrophy Signaling GNRH Signaling Germ Cell-Sertoli Cell Junction Signaling HGF Signaling NGF Signaling PKCθ Signaling in T Lymphocytes Production of Nitric Oxide and Reactive Oxygen Species in Macrophages RANK Signaling in Osteoclasts SAPK/JNK Signaling STAT3 Pathway Sertoli Cell-Sertoli Cell Junction Signaling Signaling by Rho F…
hsa-miR-199a-5p	miR-199a-5p (and other miRNAs w/seed CCAGUGU)	-1.17	-2.5	High (predicted)	SEMA6A	SEMA6A	-1.376	-1.64	Axonal Guidance Signaling
hsa-miR-199a-5p	miR-199a-5p (and other miRNAs w/seed CCAGUGU)	-1.17	-2.5	High (predicted)	C5orf41	CREBRF	-1.494	-1.622
hsa-miR-199a-5p	miR-199a-5p (and other miRNAs w/seed CCAGUGU)	-1.17	-2.5	High (predicted)	GLIPR1	GLIPR1	-1.138	-2.185
hsa-miR-199a-5p	miR-199a-5p (and other miRNAs w/seed CCAGUGU)	-1.17	-2.5	High (predicted)	KANK2	KANK2	-1.484	-2.281
hsa-miR-199a-5p	miR-199a-5p (and other miRNAs w/seed CCAGUGU)	-1.17	-2.5	High (predicted)	PPFIBP1	PPFIBP1	-1.27	-1.504
hsa-miR-199a-5p	miR-199a-5p (and other miRNAs w/seed CCAGUGU)	-1.17	-2.5	High (predicted)	ZBTB46	ZBTB46	-1.462	-2.133
hsa-miR-199a-5p	miR-199a-5p (and other miRNAs w/seed CCAGUGU)	-1.17	-2.5	High (predicted)	ZNF652	ZNF652	-1.379	-1.694
hsa-miR-200a-3p	miR-141-3p (and other miRNAs w/seed AACACUG)	5.83	11.46	High (predicted)	WNT5A	WNT5A	-1.005	-2.068	Axonal Guidance Signaling Basal Cell Carcinoma Signaling Colorectal Cancer Metastasis Signaling Glioblastoma Multiforme Signaling Human Embryonic Stem Cell Pluripotency Molecular Mechanisms of Cancer Ovarian Cancer Signaling Regulation of the Epithelial-Mesenchymal Transition Pathway Role of Macrophages, Fibroblasts and Endothelial Cells in Rheumatoid Arthritis Role of NANOG in Mammalian Embryoni…
hsa-miR-200a-3p	miR-141-3p (and other miRNAs w/seed AACACUG)	5.83	11.46	High (predicted)	CRMP1	CRMP1	-1.46	-2.462	Semaphorin Signaling in Neurons
hsa-miR-200a-3p	miR-141-3p (and other miRNAs w/seed AACACUG)	5.83	11.46	High (predicted)	MAF	MAF	-1.336	-1.601	IL-12 Signaling and Production in Macrophages NRF2-mediated Oxidative Stress Response Xenobiotic Metabolism Signaling
hsa-miR-200a-3p	miR-141-3p (and other miRNAs w/seed AACACUG)	5.83	11.46	High (predicted)	NRP1	NRP1	-1.275	-1.687	Axonal Guidance Signaling Semaphorin Signaling in Neurons VEGF Family Ligand-Receptor Interactions
hsa-miR-200a-3p	miR-141-3p (and other miRNAs w/seed AACACUG)	5.83	11.46	High (predicted)	SEMA6A	SEMA6A	-1.376	-1.64	Axonal Guidance Signaling
hsa-miR-200a-3p	miR-141-3p (and other miRNAs w/seed AACACUG)	5.83	11.46	High (predicted)	GNG7	GNG7	-1.45	-1.61	Androgen Signaling Antiproliferative Role of Somatostatin Receptor 2 Axonal Guidance Signaling Breast Cancer Regulation by Stathmin1 CCR3 Signaling in Eosinophils CCR5 Signaling in Macrophages CREB Signaling in Neurons CXCR4 Signaling Cardiac Hypertrophy Signaling Cardiac β-adrenergic Signaling Colorectal Cancer Metastasis Signaling Ephrin B Signaling Ephrin Receptor Signaling G Beta Gamma Signal…
hsa-miR-200a-3p	miR-141-3p (and other miRNAs w/seed AACACUG)	5.83	11.46	High (predicted)	IRS2	IRS2	-1.048	-1.802	AMPK Signaling GDNF Family Ligand-Receptor Interactions IGF-1 Signaling IL-9 Signaling ILK Signaling Insulin Receptor Signaling PI3K Signaling in B Lymphocytes Role of JAK1 and JAK3 in γc Cytokine Signaling Role of JAK2 in Hormone-like Cytokine Signaling Thrombopoietin Signaling Type II Diabetes Mellitus Signaling
hsa-miR-200a-3p	miR-141-3p (and other miRNAs w/seed AACACUG)	5.83	11.46	High (predicted)	MPRIP	MPRIP	-1.247	-1.805	Actin Cytoskeleton Signaling CCR3 Signaling in Eosinophils Cdc42 Signaling Cellular Effects of Sildenafil (Viagra) Chemokine Signaling Integrin Signaling Phospholipase C Signaling Regulation of Actin-based Motility by Rho RhoA Signaling Thrombin Signaling
hsa-miR-200a-3p	miR-141-3p (and other miRNAs w/seed AACACUG)	5.83	11.46	High (predicted)	MYH10	MYH10	-1.303	-1.815	Actin Cytoskeleton Signaling Agranulocyte Adhesion and Diapedesis Calcium Signaling Cellular Effects of Sildenafil (Viagra) Epithelial Adherens Junction Signaling Hepatic Fibrosis / Hepatic Stellate Cell Activation ILK Signaling Protein Kinase A Signaling Tight Junction Signaling
hsa-miR-200a-3p	miR-141-3p (and other miRNAs w/seed AACACUG)	5.83	11.46	High (predicted)	C5orf41	CREBRF	-1.494	-1.622
hsa-miR-200a-3p	miR-141-3p (and other miRNAs w/seed AACACUG)	5.83	11.46	High (predicted)	CYP26B1	CYP26B1	-1.135	-1.551
hsa-miR-200a-3p	miR-141-3p (and other miRNAs w/seed AACACUG)	5.83	11.46	High (predicted)	DPY19L1	DPY19L1	-1.338	-1.89
hsa-miR-200a-3p	miR-141-3p (and other miRNAs w/seed AACACUG)	5.83	11.46	High (predicted)	CHES1	FOXN3	-1.461	-1.857
hsa-miR-200a-3p	miR-141-3p (and other miRNAs w/seed AACACUG)	5.83	11.46	High (predicted)	HOXA11	HOXA11	-1.197	-1.81
hsa-miR-200a-3p	miR-141-3p (and other miRNAs w/seed AACACUG)	5.83	11.46	High (predicted)	ITPRIPL2	ITPRIPL2	-1.18	-1.566
hsa-miR-200a-3p	miR-141-3p (and other miRNAs w/seed AACACUG)	5.83	11.46	High (predicted)	LHFP	LHFP	-1.286	-2.564
hsa-miR-200a-3p	miR-141-3p (and other miRNAs w/seed AACACUG)	5.83	11.46	High (predicted)	LSAMP	LSAMP	-1.287	-1.544
hsa-miR-200a-3p	miR-141-3p (and other miRNAs w/seed AACACUG)	5.83	11.46	High (predicted)	MCOLN3	MCOLN3	-1.425	-1.918
hsa-miR-200a-3p	miR-141-3p (and other miRNAs w/seed AACACUG)	5.83	11.46	High (predicted)	PDZD2	PDZD2	-1.292	-1.714
hsa-miR-200a-3p	miR-141-3p (and other miRNAs w/seed AACACUG)	5.83	11.46	High (predicted)	RBM33	RBM33	-1.499	-1.52
hsa-miR-200a-3p	miR-141-3p (and other miRNAs w/seed AACACUG)	5.83	11.46	High (predicted)	RFTN1	RFTN1	-1.127	-2.178
hsa-miR-200a-3p	miR-141-3p (and other miRNAs w/seed AACACUG)	5.83	11.46	High (predicted)	SIDT2	SIDT2	-1.497	-1.743
hsa-miR-200a-3p	miR-141-3p (and other miRNAs w/seed AACACUG)	5.83	11.46	High (predicted)	VCAN	VCAN	-1.358	-4.554
hsa-miR-200a-3p	miR-141-3p (and other miRNAs w/seed AACACUG)	5.83	11.46	High (predicted)	ZBTB20	ZBTB20	-1.399	-1.741
hsa-miR-200a-3p	miR-141-3p (and other miRNAs w/seed AACACUG)	5.83	11.46	High (predicted)	ZBTB46	ZBTB46	-1.462	-2.133
hsa-miR-200a-3p	miR-141-3p (and other miRNAs w/seed AACACUG)	5.83	11.46	High (predicted)	ZCCHC24	ZCCHC24	-1.315	-1.879
hsa-miR-203a	miR-203-3p (and other miRNAs w/seed UGAAAUG)	4.96	7.55	High (predicted)	LPIN1	LPIN1	-1.494	-1.588	Triacylglycerol Biosynthesis
hsa-miR-203a	miR-203-3p (and other miRNAs w/seed UGAAAUG)	4.96	7.55	High (predicted)	DIO2	DIO2	-1.368	-4.817	TR/RXR Activation Thyroid Hormone Metabolism I (via Deiodination) Thyroid Hormone Metabolism II (via Conjugation and/or Degradation) Thyronamine and Iodothyronamine Metabolism
hsa-miR-203a	miR-203-3p (and other miRNAs w/seed UGAAAUG)	4.96	7.55	High (predicted)	CITED2	CITED2	-1.043	-1.652	PPAR Signaling RAR Activation Xenobiotic Metabolism Signaling
hsa-miR-203a	miR-203-3p (and other miRNAs w/seed UGAAAUG)	4.96	7.55	High (predicted)	PAPSS2	PAPSS2	-1.221	-1.875	LPS/IL-1 Mediated Inhibition of RXR Function PXR/RXR Activation Sulfate Activation for Sulfonation
hsa-miR-203a	miR-203-3p (and other miRNAs w/seed UGAAAUG)	4.96	7.55	High (predicted)	ETS2	ETS2	1.058	-1.638	ERK/MAPK Signaling HGF Signaling Role of Oct4 in Mammalian Embryonic Stem Cell Pluripotency Telomerase Signaling
hsa-miR-203a	miR-203-3p (and other miRNAs w/seed UGAAAUG)	4.96	7.55	High (predicted)	DAB2	DAB2	-1.287	-1.886	Clathrin-mediated Endocytosis Signaling
hsa-miR-203a	miR-203-3p (and other miRNAs w/seed UGAAAUG)	4.96	7.55	High (predicted)	ADCY9	ADCY9	-1.195	-1.556	Breast Cancer Regulation by Stathmin1 CDK5 Signaling CREB Signaling in Neurons CXCR4 Signaling Cardiac Hypertrophy Signaling Cardiac β-adrenergic Signaling Cellular Effects of Sildenafil (Viagra) Colorectal Cancer Metastasis Signaling Corticotropin Releasing Hormone Signaling Dopamine Receptor Signaling Dopamine-DARPP32 Feedback in cAMP Signaling Endothelin-1 Signaling G-Protein Coupled Receptor …
hsa-miR-203a	miR-203-3p (and other miRNAs w/seed UGAAAUG)	4.96	7.55	High (predicted)	SEMA6A	SEMA6A	-1.376	-1.64	Axonal Guidance Signaling
hsa-miR-203a	miR-203-3p (and other miRNAs w/seed UGAAAUG)	4.96	7.55	High (predicted)	IRS2	IRS2	-1.048	-1.802	AMPK Signaling GDNF Family Ligand-Receptor Interactions IGF-1 Signaling IL-9 Signaling ILK Signaling Insulin Receptor Signaling PI3K Signaling in B Lymphocytes Role of JAK1 and JAK3 in γc Cytokine Signaling Role of JAK2 in Hormone-like Cytokine Signaling Thrombopoietin Signaling Type II Diabetes Mellitus Signaling
hsa-miR-203a	miR-203-3p (and other miRNAs w/seed UGAAAUG)	4.96	7.55	High (predicted)	PRKCA	PRKCA	-1.41	-1.859	14-3-3-mediated Signaling Aldosterone Signaling in Epithelial Cells Androgen Signaling Apoptosis Signaling Axonal Guidance Signaling Breast Cancer Regulation by Stathmin1 CCR3 Signaling in Eosinophils CCR5 Signaling in Macrophages CREB Signaling in Neurons CXCR4 Signaling Calcium-induced T Lymphocyte Apoptosis Caveolar-mediated Endocytosis Signaling Chemokine Signaling Cholecystokinin/Gastrin-med…
hsa-miR-203a	miR-203-3p (and other miRNAs w/seed UGAAAUG)	4.96	7.55	High (predicted)	AFAP1L2	AFAP1L2	-1.249	-1.768
hsa-miR-203a	miR-203-3p (and other miRNAs w/seed UGAAAUG)	4.96	7.55	High (predicted)	CAMTA1	CAMTA1	-1.328	-1.561
hsa-miR-203a	miR-203-3p (and other miRNAs w/seed UGAAAUG)	4.96	7.55	High (predicted)	C5orf41	CREBRF	-1.494	-1.622
hsa-miR-203a	miR-203-3p (and other miRNAs w/seed UGAAAUG)	4.96	7.55	High (predicted)	DOCK10	DOCK10	-1.497	-1.979
hsa-miR-203a	miR-203-3p (and other miRNAs w/seed UGAAAUG)	4.96	7.55	High (predicted)	FJX1	FJX1	-1.001	-1.778
hsa-miR-203a	miR-203-3p (and other miRNAs w/seed UGAAAUG)	4.96	7.55	High (predicted)	FMOD	FMOD	-1.114	-1.751
hsa-miR-203a	miR-203-3p (and other miRNAs w/seed UGAAAUG)	4.96	7.55	High (predicted)	OBFC1	OBFC1	-1.41	-1.566
hsa-miR-203a	miR-203-3p (and other miRNAs w/seed UGAAAUG)	4.96	7.55	High (predicted)	OSBPL1A	OSBPL1A	-1.435	-1.794
hsa-miR-203a	miR-203-3p (and other miRNAs w/seed UGAAAUG)	4.96	7.55	High (predicted)	PKD2	PKD2	-1.289	-1.53
hsa-miR-203a	miR-203-3p (and other miRNAs w/seed UGAAAUG)	4.96	7.55	High (predicted)	PRICKLE2	PRICKLE2	-1.246	-1.988
hsa-miR-203a	miR-203-3p (and other miRNAs w/seed UGAAAUG)	4.96	7.55	High (predicted)	PXDN	PXDN	-1.338	-3.987
hsa-miR-203a	miR-203-3p (and other miRNAs w/seed UGAAAUG)	4.96	7.55	High (predicted)	RAB31	RAB31	-1.32	-2.134
hsa-miR-203a	miR-203-3p (and other miRNAs w/seed UGAAAUG)	4.96	7.55	High (predicted)	RERG	RERG	-1.318	-1.787
hsa-miR-203a	miR-203-3p (and other miRNAs w/seed UGAAAUG)	4.96	7.55	High (predicted)	SETBP1	SETBP1	-1.277	-1.567
hsa-miR-203a	miR-203-3p (and other miRNAs w/seed UGAAAUG)	4.96	7.55	High (predicted)	SPARC	SPARC	-1.325	-2.923
hsa-miR-203a	miR-203-3p (and other miRNAs w/seed UGAAAUG)	4.96	7.55	High (predicted)	TBX3	TBX3	-1.165	-1.691
hsa-miR-203a	miR-203-3p (and other miRNAs w/seed UGAAAUG)	4.96	7.55	High (predicted)	TSHZ2	TSHZ2	-1.188	-1.516
hsa-miR-203a	miR-203-3p (and other miRNAs w/seed UGAAAUG)	4.96	7.55	High (predicted)	ZBTB46	ZBTB46	-1.462	-2.133
hsa-miR-203a	miR-203-3p (and other miRNAs w/seed UGAAAUG)	4.96	7.55	High (predicted)	ZNF532	ZNF532	-1.239	-1.642
hsa-miR-203a	miR-203-3p (and other miRNAs w/seed UGAAAUG)	4.96	7.55	High (predicted)	ZNF652	ZNF652	-1.379	-1.694
hsa-miR-203b-3p	miR-203b-3p (miRNAs w/seed UGAACUG)	1.67	72	High (predicted)	MBNL2	MBNL2	-1.346	-1.518
hsa-miR-203b-3p	miR-203b-3p (miRNAs w/seed UGAACUG)	1.67	72	High (predicted)	PXDN	PXDN	-1.338	-3.987
hsa-miR-203b-3p	miR-203b-3p (miRNAs w/seed UGAACUG)	1.67	72	High (predicted)	TBX3	TBX3	-1.165	-1.691
hsa-miR-204-5p	miR-204-5p (and other miRNAs w/seed UCCCUUU)	-1.35	-4.4	High (predicted)	PDGFRB	PDGFRB	-1.392	-2.152	Glioblastoma Multiforme Signaling Glioma Signaling Hepatic Fibrosis / Hepatic Stellate Cell Activation Human Embryonic Stem Cell Pluripotency NF-κB Signaling PAK Signaling PDGF Signaling PPAR Signaling PTEN Signaling Regulation of the Epithelial-Mesenchymal Transition Pathway STAT3 Pathway Sphingosine-1-phosphate Signaling
hsa-miR-204-5p	miR-204-5p (and other miRNAs w/seed UCCCUUU)	-1.35	-4.4	High (predicted)	NRP1	NRP1	-1.275	-1.687	Axonal Guidance Signaling Semaphorin Signaling in Neurons VEGF Family Ligand-Receptor Interactions
hsa-miR-204-5p	miR-204-5p (and other miRNAs w/seed UCCCUUU)	-1.35	-4.4	High (predicted)	SEMA6A	SEMA6A	-1.376	-1.64	Axonal Guidance Signaling
hsa-miR-204-5p	miR-204-5p (and other miRNAs w/seed UCCCUUU)	-1.35	-4.4	Experimentally Observed,High (predicted)	SHC1	SHC1	-1.239	-1.567	Actin Cytoskeleton Signaling Acute Phase Response Signaling Androgen Signaling Axonal Guidance Signaling B Cell Receptor Signaling Breast Cancer Regulation by Stathmin1 CREB Signaling in Neurons Cholecystokinin/Gastrin-mediated Signaling EGF Signaling EIF2 Signaling ERK/MAPK Signaling Endothelin-1 Signaling Ephrin Receptor Signaling ErbB Signaling ErbB2-ErbB3 Signaling ErbB4 Signaling Erythropoie…
hsa-miR-204-5p	miR-204-5p (and other miRNAs w/seed UCCCUUU)	-1.35	-4.4	High (predicted)	CAMTA1	CAMTA1	-1.328	-1.561
hsa-miR-204-5p	miR-204-5p (and other miRNAs w/seed UCCCUUU)	-1.35	-4.4	High (predicted)	FAM62B	ESYT2	-1.226	-1.558
hsa-miR-204-5p	miR-204-5p (and other miRNAs w/seed UCCCUUU)	-1.35	-4.4	High (predicted)	FJX1	FJX1	-1.001	-1.778
hsa-miR-204-5p	miR-204-5p (and other miRNAs w/seed UCCCUUU)	-1.35	-4.4	High (predicted)	KHDRBS3	KHDRBS3	-1.179	-1.836
hsa-miR-204-5p	miR-204-5p (and other miRNAs w/seed UCCCUUU)	-1.35	-4.4	High (predicted)	LMOD3	LMOD3	-1.136	-1.513
hsa-miR-204-5p	miR-204-5p (and other miRNAs w/seed UCCCUUU)	-1.35	-4.4	High (predicted)	LSAMP	LSAMP	-1.287	-1.544
hsa-miR-204-5p	miR-204-5p (and other miRNAs w/seed UCCCUUU)	-1.35	-4.4	High (predicted)	PRRX1	PRRX1	-1.138	-1.56
hsa-miR-204-5p	miR-204-5p (and other miRNAs w/seed UCCCUUU)	-1.35	-4.4	Experimentally Observed,High (predicted)	SPARC	SPARC	-1.325	-2.923
hsa-miR-204-5p	miR-204-5p (and other miRNAs w/seed UCCCUUU)	-1.35	-4.4	High (predicted)	VASH1	VASH1	-1.359	-1.729
hsa-miR-204-5p	miR-204-5p (and other miRNAs w/seed UCCCUUU)	-1.35	-4.4	High (predicted)	ZCCHC24	ZCCHC24	-1.315	-1.879
hsa-miR-205-5p	miR-205-5p (and other miRNAs w/seed CCUUCAU)	3.15	17.4	High (predicted)	AXIN2	AXIN2	-1.068	-1.718	Wnt/β-catenin Signaling
hsa-miR-205-5p	miR-205-5p (and other miRNAs w/seed CCUUCAU)	3.15	17.4	High (predicted)	PTK7	PTK7	-1.394	-1.669	IL-15 Production Sperm Motility
hsa-miR-205-5p	miR-205-5p (and other miRNAs w/seed CCUUCAU)	3.15	17.4	High (predicted)	LPAR1	LPAR1	-1.13	-1.538	G-Protein Coupled Receptor Signaling Gap Junction Signaling Gα12/13 Signaling Gαi Signaling RhoA Signaling cAMP-mediated signaling eNOS Signaling
hsa-miR-205-5p	miR-205-5p (and other miRNAs w/seed CCUUCAU)	3.15	17.4	High (predicted)	ACACB	ACACB	-1.317	-1.659	AMPK Signaling Biotin-carboxyl Carrier Protein Assembly
hsa-miR-205-5p	miR-205-5p (and other miRNAs w/seed CCUUCAU)	3.15	17.4	High (predicted)	ANK2	ANK2	-1.296	-1.583
hsa-miR-205-5p	miR-205-5p (and other miRNAs w/seed CCUUCAU)	3.15	17.4	High (predicted)	CALCRL	CALCRL	-1.348	-1.552
hsa-miR-205-5p	miR-205-5p (and other miRNAs w/seed CCUUCAU)	3.15	17.4	High (predicted)	C5orf41	CREBRF	-1.494	-1.622
hsa-miR-205-5p	miR-205-5p (and other miRNAs w/seed CCUUCAU)	3.15	17.4	High (predicted)	LSAMP	LSAMP	-1.287	-1.544
hsa-miR-205-5p	miR-205-5p (and other miRNAs w/seed CCUUCAU)	3.15	17.4	High (predicted)	PAPLN	PAPLN	-1.018	-1.808
hsa-miR-205-5p	miR-205-5p (and other miRNAs w/seed CCUUCAU)	3.15	17.4	High (predicted)	TBX3	TBX3	-1.165	-1.691
hsa-miR-205-5p	miR-205-5p (and other miRNAs w/seed CCUUCAU)	3.15	17.4	High (predicted)	ZNF652	ZNF652	-1.379	-1.694
hsa-miR-20b-5p	miR-17-5p (and other miRNAs w/seed AAAGUGC)	3.17	5	High (predicted)	COL4A1	COL4A1	1.029	-1.685	Hepatic Fibrosis / Hepatic Stellate Cell Activation
hsa-miR-20b-5p	miR-17-5p (and other miRNAs w/seed AAAGUGC)	3.17	5	High (predicted)	DAB2	DAB2	-1.287	-1.886	Clathrin-mediated Endocytosis Signaling
hsa-miR-20b-5p	miR-17-5p (and other miRNAs w/seed AAAGUGC)	3.17	5	High (predicted)	ARHGEF10	ARHGEF10	-1.34	-1.754	Breast Cancer Regulation by Stathmin1 Molecular Mechanisms of Cancer Phospholipase C Signaling Reelin Signaling in Neurons RhoGDI Signaling Signaling by Rho Family GTPases Thrombin Signaling
hsa-miR-20b-5p	miR-17-5p (and other miRNAs w/seed AAAGUGC)	3.17	5	Experimentally Observed,High (predicted)	MAP3K12	MAP3K12	-1.448	-1.728	B Cell Receptor Signaling CD27 Signaling in Lymphocytes Cardiac Hypertrophy Signaling GNRH Signaling Germ Cell-Sertoli Cell Junction Signaling HGF Signaling NGF Signaling PKCθ Signaling in T Lymphocytes Production of Nitric Oxide and Reactive Oxygen Species in Macrophages RANK Signaling in Osteoclasts SAPK/JNK Signaling STAT3 Pathway Sertoli Cell-Sertoli Cell Junction Signaling Signaling by Rho F…
hsa-miR-20b-5p	miR-17-5p (and other miRNAs w/seed AAAGUGC)	3.17	5	High (predicted)	TGFB1I1	TGFB1I1	-1.233	-1.737	Androgen Signaling ILK Signaling
hsa-miR-20b-5p	miR-17-5p (and other miRNAs w/seed AAAGUGC)	3.17	5	High (predicted)	MAP3K5	MAP3K5	-1.209	-1.843	14-3-3-mediated Signaling 4-1BB Signaling in T Lymphocytes Acute Phase Response Signaling Apoptosis Signaling B Cell Receptor Signaling CD27 Signaling in Lymphocytes Cardiac Hypertrophy Signaling Death Receptor Signaling Endoplasmic Reticulum Stress Pathway FGF Signaling GNRH Signaling Germ Cell-Sertoli Cell Junction Signaling Gα12/13 Signaling HER-2 Signaling in Breast Cancer HGF Signaling Induc…
hsa-miR-20b-5p	miR-17-5p (and other miRNAs w/seed AAAGUGC)	3.17	5	High (predicted)	ANO6	ANO6	-1.437	-1.599
hsa-miR-20b-5p	miR-17-5p (and other miRNAs w/seed AAAGUGC)	3.17	5	High (predicted)	APCDD1	APCDD1	1.192	-1.929
hsa-miR-20b-5p	miR-17-5p (and other miRNAs w/seed AAAGUGC)	3.17	5	High (predicted)	C2orf69	C2orf69	-1.188	-1.585
hsa-miR-20b-5p	miR-17-5p (and other miRNAs w/seed AAAGUGC)	3.17	5	High (predicted)	C3orf70	C3orf70	-1.371	-1.632
hsa-miR-20b-5p	miR-17-5p (and other miRNAs w/seed AAAGUGC)	3.17	5	High (predicted)	CALD1	CALD1	-1.447	-2.118
hsa-miR-20b-5p	miR-17-5p (and other miRNAs w/seed AAAGUGC)	3.17	5	High (predicted)	CAMTA1	CAMTA1	-1.328	-1.561
hsa-miR-20b-5p	miR-17-5p (and other miRNAs w/seed AAAGUGC)	3.17	5	High (predicted)	C5orf41	CREBRF	-1.494	-1.622
hsa-miR-20b-5p	miR-17-5p (and other miRNAs w/seed AAAGUGC)	3.17	5	High (predicted)	CRTC3	CRTC3	-1.412	-1.559
hsa-miR-20b-5p	miR-17-5p (and other miRNAs w/seed AAAGUGC)	3.17	5	High (predicted)	CYP26B1	CYP26B1	-1.135	-1.551
hsa-miR-20b-5p	miR-17-5p (and other miRNAs w/seed AAAGUGC)	3.17	5	High (predicted)	FJX1	FJX1	-1.001	-1.778
hsa-miR-20b-5p	miR-17-5p (and other miRNAs w/seed AAAGUGC)	3.17	5	High (predicted)	ITPRIPL2	ITPRIPL2	-1.18	-1.566
hsa-miR-20b-5p	miR-17-5p (and other miRNAs w/seed AAAGUGC)	3.17	5	High (predicted)	JAZF1	JAZF1	-1.36	-1.852
hsa-miR-20b-5p	miR-17-5p (and other miRNAs w/seed AAAGUGC)	3.17	5	High (predicted)	NKX2-2	NKX2-2	1.432	-1.655
hsa-miR-20b-5p	miR-17-5p (and other miRNAs w/seed AAAGUGC)	3.17	5	High (predicted)	OSBPL5	OSBPL5	-1.081	-1.506
hsa-miR-20b-5p	miR-17-5p (and other miRNAs w/seed AAAGUGC)	3.17	5	Experimentally Observed,High (predicted)	PKD2	PKD2	-1.289	-1.53
hsa-miR-20b-5p	miR-17-5p (and other miRNAs w/seed AAAGUGC)	3.17	5	High (predicted)	PRRX1	PRRX1	-1.138	-1.56
hsa-miR-20b-5p	miR-17-5p (and other miRNAs w/seed AAAGUGC)	3.17	5	High (predicted)	RASL11B	RASL11B	-1.387	-4.114
hsa-miR-20b-5p	miR-17-5p (and other miRNAs w/seed AAAGUGC)	3.17	5	High (predicted)	RASL12	RASL12	-1.403	-2.175
hsa-miR-20b-5p	miR-17-5p (and other miRNAs w/seed AAAGUGC)	3.17	5	High (predicted)	RGL1	RGL1	-1.334	-1.714
hsa-miR-20b-5p	miR-17-5p (and other miRNAs w/seed AAAGUGC)	3.17	5	High (predicted)	ST6GALNAC6	ST6GALNAC6	-1.451	-1.653
hsa-miR-20b-5p	miR-17-5p (and other miRNAs w/seed AAAGUGC)	3.17	5	High (predicted)	TBX3	TBX3	-1.165	-1.691
hsa-miR-20b-5p	miR-17-5p (and other miRNAs w/seed AAAGUGC)	3.17	5	High (predicted)	TSHZ2	TSHZ2	-1.188	-1.516
hsa-miR-20b-5p	miR-17-5p (and other miRNAs w/seed AAAGUGC)	3.17	5	High (predicted)	TSPAN9	TSPAN9	-1.493	-1.643
hsa-miR-20b-5p	miR-17-5p (and other miRNAs w/seed AAAGUGC)	3.17	5	High (predicted)	ZNF532	ZNF532	-1.239	-1.642
hsa-miR-20b-5p	miR-17-5p (and other miRNAs w/seed AAAGUGC)	3.17	5	High (predicted)	ZNF652	ZNF652	-1.379	-1.694
hsa-miR-210-3p	miR-210-3p (miRNAs w/seed UGUGCGU)	11.6	18.71	High (predicted)	CAMTA1	CAMTA1	-1.328	-1.561
hsa-miR-21-3p	miR-21-3p (and other miRNAs w/seed AACACCA)	3.48	4.76	High (predicted)	GJA1	GJA1	1.126	-1.665	Ovarian Cancer Signaling Wnt/β-catenin Signaling
hsa-miR-21-3p	miR-21-3p (and other miRNAs w/seed AACACCA)	3.48	4.76	High (predicted)	SEMA3E	SEMA3E	-1.189	-1.574	Axonal Guidance Signaling
hsa-miR-21-3p	miR-21-3p (and other miRNAs w/seed AACACCA)	3.48	4.76	High (predicted)	DOCK10	DOCK10	-1.497	-1.979
hsa-miR-21-3p	miR-21-3p (and other miRNAs w/seed AACACCA)	3.48	4.76	High (predicted)	ZNF302	ZNF302	-1.446	-1.677
hsa-miR-21-5p	miR-21-5p (and other miRNAs w/seed AGCUUAU)	3.37	3.43	Experimentally Observed,High (predicted)	RECK	RECK	-1.448	-1.54	Inhibition of Matrix Metalloproteases
hsa-miR-21-5p	miR-21-5p (and other miRNAs w/seed AGCUUAU)	3.37	3.43	High (predicted)	COL4A1	COL4A1	1.029	-1.685	Hepatic Fibrosis / Hepatic Stellate Cell Activation
hsa-miR-21-5p	miR-21-5p (and other miRNAs w/seed AGCUUAU)	3.37	3.43	High (predicted)	PFKM	PFKM	-1.46	-1.704	AMPK Signaling Glycolysis I nNOS Signaling in Neurons
hsa-miR-21-5p	miR-21-5p (and other miRNAs w/seed AGCUUAU)	3.37	3.43	High (predicted)	MPRIP	MPRIP	-1.247	-1.805	Actin Cytoskeleton Signaling CCR3 Signaling in Eosinophils Cdc42 Signaling Cellular Effects of Sildenafil (Viagra) Chemokine Signaling Integrin Signaling Phospholipase C Signaling Regulation of Actin-based Motility by Rho RhoA Signaling Thrombin Signaling
hsa-miR-21-5p	miR-21-5p (and other miRNAs w/seed AGCUUAU)	3.37	3.43	Experimentally Observed	ACTA2	ACTA2	-1.384	-2.26	Actin Cytoskeleton Signaling Agranulocyte Adhesion and Diapedesis Agrin Interactions at Neuromuscular Junction Calcium Signaling Caveolar-mediated Endocytosis Signaling Cellular Effects of Sildenafil (Viagra) Clathrin-mediated Endocytosis Signaling Crosstalk between Dendritic Cells and Natural Killer Cells Death Receptor Signaling Epithelial Adherens Junction Signaling FAK Signaling Fcγ Receptor-…
hsa-miR-21-5p	miR-21-5p (and other miRNAs w/seed AGCUUAU)	3.37	3.43	High (predicted)	C5orf41	CREBRF	-1.494	-1.622
hsa-miR-21-5p	miR-21-5p (and other miRNAs w/seed AGCUUAU)	3.37	3.43	High (predicted)	CUTL1	CUX1	-1.154	-1.754
hsa-miR-21-5p	miR-21-5p (and other miRNAs w/seed AGCUUAU)	3.37	3.43	High (predicted)	PDZD2	PDZD2	-1.292	-1.714
hsa-miR-21-5p	miR-21-5p (and other miRNAs w/seed AGCUUAU)	3.37	3.43	Experimentally Observed	TAGLN	TAGLN	-1.205	-2.203
hsa-miR-21-5p	miR-21-5p (and other miRNAs w/seed AGCUUAU)	3.37	3.43	High (predicted)	TBX2	TBX2	-1.43	-2.893
hsa-miR-21-5p	miR-21-5p (and other miRNAs w/seed AGCUUAU)	3.37	3.43	High (predicted)	TGFBI	TGFBI	-1.438	-2.698
hsa-miR-21-5p	miR-21-5p (and other miRNAs w/seed AGCUUAU)	3.37	3.43	High (predicted)	ZFP36L2	ZFP36L2	1.01	-1.659
hsa-miR-223-3p	miR-223-3p (miRNAs w/seed GUCAGUU)	10.07	19.1	High (predicted)	MAF	MAF	-1.336	-1.601	IL-12 Signaling and Production in Macrophages NRF2-mediated Oxidative Stress Response Xenobiotic Metabolism Signaling
hsa-miR-223-3p	miR-223-3p (miRNAs w/seed GUCAGUU)	10.07	19.1	Experimentally Observed	IRS1	IRS1	1.044	-1.62	AMPK Signaling Cardiac Hypertrophy Signaling GDNF Family Ligand-Receptor Interactions Growth Hormone Signaling IGF-1 Signaling IL-4 Signaling IL-9 Signaling ILK Signaling Insulin Receptor Signaling Molecular Mechanisms of Cancer PI3K Signaling in B Lymphocytes PPARα/RXRα Activation Prolactin Signaling Regulation of eIF4 and p70S6K Signaling Role of JAK1 and JAK3 in γc Cytokine Signaling Role of J…
hsa-miR-223-3p	miR-223-3p (miRNAs w/seed GUCAGUU)	10.07	19.1	High (predicted)	MYH10	MYH10	-1.303	-1.815	Actin Cytoskeleton Signaling Agranulocyte Adhesion and Diapedesis Calcium Signaling Cellular Effects of Sildenafil (Viagra) Epithelial Adherens Junction Signaling Hepatic Fibrosis / Hepatic Stellate Cell Activation ILK Signaling Protein Kinase A Signaling Tight Junction Signaling
hsa-miR-223-3p	miR-223-3p (miRNAs w/seed GUCAGUU)	10.07	19.1	High (predicted)	CUTL1	CUX1	-1.154	-1.754
hsa-miR-223-3p	miR-223-3p (miRNAs w/seed GUCAGUU)	10.07	19.1	High (predicted)	NLGN2	NLGN2	-1.34	-1.854
hsa-miR-223-3p	miR-223-3p (miRNAs w/seed GUCAGUU)	10.07	19.1	High (predicted)	SETBP1	SETBP1	-1.277	-1.567
hsa-miR-223-3p	miR-223-3p (miRNAs w/seed GUCAGUU)	10.07	19.1	High (predicted)	TBC1D4	TBC1D4	-1.334	-1.695
hsa-miR-22-3p	miR-22-3p (miRNAs w/seed AGCUGCC)	2.74	3.77	High (predicted)	RBM9	RBFOX2	-1.348	-1.667	Estrogen Receptor Signaling
hsa-miR-22-3p	miR-22-3p (miRNAs w/seed AGCUGCC)	2.74	3.77	High (predicted)	ETS2	ETS2	1.058	-1.638	ERK/MAPK Signaling HGF Signaling Role of Oct4 in Mammalian Embryonic Stem Cell Pluripotency Telomerase Signaling
hsa-miR-22-3p	miR-22-3p (miRNAs w/seed AGCUGCC)	2.74	3.77	High (predicted)	MAP3K12	MAP3K12	-1.448	-1.728	B Cell Receptor Signaling CD27 Signaling in Lymphocytes Cardiac Hypertrophy Signaling GNRH Signaling Germ Cell-Sertoli Cell Junction Signaling HGF Signaling NGF Signaling PKCθ Signaling in T Lymphocytes Production of Nitric Oxide and Reactive Oxygen Species in Macrophages RANK Signaling in Osteoclasts SAPK/JNK Signaling STAT3 Pathway Sertoli Cell-Sertoli Cell Junction Signaling Signaling by Rho F…
hsa-miR-22-3p	miR-22-3p (miRNAs w/seed AGCUGCC)	2.74	3.77	High (predicted)	SOCS2	SOCS2	-1.202	-1.866	Acute Phase Response Signaling Growth Hormone Signaling IGF-1 Signaling IL-9 Signaling JAK/Stat Signaling Prolactin Signaling Role of JAK2 in Hormone-like Cytokine Signaling STAT3 Pathway Type I Diabetes Mellitus Signaling Type II Diabetes Mellitus Signaling
hsa-miR-22-3p	miR-22-3p (miRNAs w/seed AGCUGCC)	2.74	3.77	High (predicted)	ASCL1	ASCL1	-1.255	-1.559
hsa-miR-22-3p	miR-22-3p (miRNAs w/seed AGCUGCC)	2.74	3.77	High (predicted)	KIAA0427	CTIF	-1.439	-1.734
hsa-miR-22-3p	miR-22-3p (miRNAs w/seed AGCUGCC)	2.74	3.77	High (predicted)	FSTL1	FSTL1	-1.294	-2.315
hsa-miR-22-3p	miR-22-3p (miRNAs w/seed AGCUGCC)	2.74	3.77	High (predicted)	GPR162	GPR162	-1.13	-1.611
hsa-miR-22-3p	miR-22-3p (miRNAs w/seed AGCUGCC)	2.74	3.77	High (predicted)	LGALS1	LGALS1	-1.463	-1.628
hsa-miR-22-3p	miR-22-3p (miRNAs w/seed AGCUGCC)	2.74	3.77	High (predicted)	OLFML2A	OLFML2A	-1.168	-2.093
hsa-miR-22-3p	miR-22-3p (miRNAs w/seed AGCUGCC)	2.74	3.77	High (predicted)	TAGLN	TAGLN	-1.205	-2.203
hsa-miR-22-3p	miR-22-3p (miRNAs w/seed AGCUGCC)	2.74	3.77	High (predicted)	VASH1	VASH1	-1.359	-1.729
hsa-miR-22-3p	miR-22-3p (miRNAs w/seed AGCUGCC)	2.74	3.77	High (predicted)	ZNF652	ZNF652	-1.379	-1.694
hsa-miR-224-5p	miR-224-5p (miRNAs w/seed AAGUCAC)	3.33	3.43	High (predicted)	PAPSS2	PAPSS2	-1.221	-1.875	LPS/IL-1 Mediated Inhibition of RXR Function PXR/RXR Activation Sulfate Activation for Sulfonation
hsa-miR-224-5p	miR-224-5p (miRNAs w/seed AAGUCAC)	3.33	3.43	High (predicted)	IRS2	IRS2	-1.048	-1.802	AMPK Signaling GDNF Family Ligand-Receptor Interactions IGF-1 Signaling IL-9 Signaling ILK Signaling Insulin Receptor Signaling PI3K Signaling in B Lymphocytes Role of JAK1 and JAK3 in γc Cytokine Signaling Role of JAK2 in Hormone-like Cytokine Signaling Thrombopoietin Signaling Type II Diabetes Mellitus Signaling
hsa-miR-224-5p	miR-224-5p (miRNAs w/seed AAGUCAC)	3.33	3.43	High (predicted)	C5orf41	CREBRF	-1.494	-1.622
hsa-miR-224-5p	miR-224-5p (miRNAs w/seed AAGUCAC)	3.33	3.43	High (predicted)	HOXA11	HOXA11	-1.197	-1.81
hsa-miR-224-5p	miR-224-5p (miRNAs w/seed AAGUCAC)	3.33	3.43	High (predicted)	C9orf80	INIP	-1.247	-1.519
hsa-miR-224-5p	miR-224-5p (miRNAs w/seed AAGUCAC)	3.33	3.43	High (predicted)	MBNL2	MBNL2	-1.346	-1.518
hsa-miR-224-5p	miR-224-5p (miRNAs w/seed AAGUCAC)	3.33	3.43	High (predicted)	PDZD2	PDZD2	-1.292	-1.714
hsa-miR-224-5p	miR-224-5p (miRNAs w/seed AAGUCAC)	3.33	3.43	High (predicted)	RBM33	RBM33	-1.499	-1.52
hsa-miR-224-5p	miR-224-5p (miRNAs w/seed AAGUCAC)	3.33	3.43	High (predicted)	UBQLN2	UBQLN2	-1.279	-1.517
hsa-miR-224-5p	miR-224-5p (miRNAs w/seed AAGUCAC)	3.33	3.43	High (predicted)	ZNF532	ZNF532	-1.239	-1.642
hsa-miR-23a-3p	miR-23a-3p (and other miRNAs w/seed UCACAUU)	1.36	1.8	High (predicted)	GJA1	GJA1	1.126	-1.665	Ovarian Cancer Signaling Wnt/β-catenin Signaling
hsa-miR-23a-3p	miR-23a-3p (and other miRNAs w/seed UCACAUU)	1.36	1.8	High (predicted)	MAF	MAF	-1.336	-1.601	IL-12 Signaling and Production in Macrophages NRF2-mediated Oxidative Stress Response Xenobiotic Metabolism Signaling
hsa-miR-23a-3p	miR-23a-3p (and other miRNAs w/seed UCACAUU)	1.36	1.8	High (predicted)	COL4A1	COL4A1	1.029	-1.685	Hepatic Fibrosis / Hepatic Stellate Cell Activation
hsa-miR-23a-3p	miR-23a-3p (and other miRNAs w/seed UCACAUU)	1.36	1.8	High (predicted)	LPAR1	LPAR1	-1.13	-1.538	G-Protein Coupled Receptor Signaling Gap Junction Signaling Gα12/13 Signaling Gαi Signaling RhoA Signaling cAMP-mediated signaling eNOS Signaling
hsa-miR-23a-3p	miR-23a-3p (and other miRNAs w/seed UCACAUU)	1.36	1.8	High (predicted)	CHSY3	CHSY3	-1.068	-1.507	Chondroitin Sulfate Biosynthesis Chondroitin Sulfate Biosynthesis (Late Stages) Chondroitin and Dermatan Biosynthesis Dermatan Sulfate Biosynthesis
hsa-miR-23a-3p	miR-23a-3p (and other miRNAs w/seed UCACAUU)	1.36	1.8	High (predicted)	ALDH1A2	ALDH1A2	-1.376	-2.306	Aryl Hydrocarbon Receptor Signaling Dopamine Degradation Ethanol Degradation II Ethanol Degradation IV Fatty Acid α-oxidation Histamine Degradation LPS/IL-1 Mediated Inhibition of RXR Function Noradrenaline and Adrenaline Degradation Oxidative Ethanol Degradation III Putrescine Degradation III RAR Activation Retinoate Biosynthesis I Serotonin Degradation Tryptophan Degradation X (Mammalian, via T…
hsa-miR-23a-3p	miR-23a-3p (and other miRNAs w/seed UCACAUU)	1.36	1.8	High (predicted)	IRS2	IRS2	-1.048	-1.802	AMPK Signaling GDNF Family Ligand-Receptor Interactions IGF-1 Signaling IL-9 Signaling ILK Signaling Insulin Receptor Signaling PI3K Signaling in B Lymphocytes Role of JAK1 and JAK3 in γc Cytokine Signaling Role of JAK2 in Hormone-like Cytokine Signaling Thrombopoietin Signaling Type II Diabetes Mellitus Signaling
hsa-miR-23a-3p	miR-23a-3p (and other miRNAs w/seed UCACAUU)	1.36	1.8	High (predicted)	DNAJC12	DNAJC12	-1.311	-1.657	Aldosterone Signaling in Epithelial Cells Protein Ubiquitination Pathway
hsa-miR-23a-3p	miR-23a-3p (and other miRNAs w/seed UCACAUU)	1.36	1.8	High (predicted)	SGK	SGK1	-1.066	-2.045	Aldosterone Signaling in Epithelial Cells ERK5 Signaling Glucocorticoid Receptor Signaling Huntington's Disease Signaling Insulin Receptor Signaling Pyridoxal 5'-phosphate Salvage Pathway Salvage Pathways of Pyrimidine Ribonucleotides
hsa-miR-23a-3p	miR-23a-3p (and other miRNAs w/seed UCACAUU)	1.36	1.8	High (predicted)	MAP3K5	MAP3K5	-1.209	-1.843	14-3-3-mediated Signaling 4-1BB Signaling in T Lymphocytes Acute Phase Response Signaling Apoptosis Signaling B Cell Receptor Signaling CD27 Signaling in Lymphocytes Cardiac Hypertrophy Signaling Death Receptor Signaling Endoplasmic Reticulum Stress Pathway FGF Signaling GNRH Signaling Germ Cell-Sertoli Cell Junction Signaling Gα12/13 Signaling HER-2 Signaling in Breast Cancer HGF Signaling Induc…
hsa-miR-23a-3p	miR-23a-3p (and other miRNAs w/seed UCACAUU)	1.36	1.8	High (predicted)	TMEM16D	ANO4	-1.29	-1.784
hsa-miR-23a-3p	miR-23a-3p (and other miRNAs w/seed UCACAUU)	1.36	1.8	High (predicted)	C2orf69	C2orf69	-1.188	-1.585
hsa-miR-23a-3p	miR-23a-3p (and other miRNAs w/seed UCACAUU)	1.36	1.8	High (predicted)	CALCRL	CALCRL	-1.348	-1.552
hsa-miR-23a-3p	miR-23a-3p (and other miRNAs w/seed UCACAUU)	1.36	1.8	High (predicted)	CAMTA1	CAMTA1	-1.328	-1.561
hsa-miR-23a-3p	miR-23a-3p (and other miRNAs w/seed UCACAUU)	1.36	1.8	High (predicted)	CUTL1	CUX1	-1.154	-1.754
hsa-miR-23a-3p	miR-23a-3p (and other miRNAs w/seed UCACAUU)	1.36	1.8	High (predicted)	FOXD2	FOXD2	-1.389	-1.616
hsa-miR-23a-3p	miR-23a-3p (and other miRNAs w/seed UCACAUU)	1.36	1.8	High (predicted)	GREM2	GREM2	-1.332	-1.765
hsa-miR-23a-3p	miR-23a-3p (and other miRNAs w/seed UCACAUU)	1.36	1.8	High (predicted)	HOXA11	HOXA11	-1.197	-1.81
hsa-miR-23a-3p	miR-23a-3p (and other miRNAs w/seed UCACAUU)	1.36	1.8	High (predicted)	JAZF1	JAZF1	-1.36	-1.852
hsa-miR-23a-3p	miR-23a-3p (and other miRNAs w/seed UCACAUU)	1.36	1.8	High (predicted)	LMOD3	LMOD3	-1.136	-1.513
hsa-miR-23a-3p	miR-23a-3p (and other miRNAs w/seed UCACAUU)	1.36	1.8	High (predicted)	LRCH2	LRCH2	-1.37	-1.551
hsa-miR-23a-3p	miR-23a-3p (and other miRNAs w/seed UCACAUU)	1.36	1.8	High (predicted)	LSAMP	LSAMP	-1.287	-1.544
hsa-miR-23a-3p	miR-23a-3p (and other miRNAs w/seed UCACAUU)	1.36	1.8	High (predicted)	NLGN4X	NLGN4X	-1.029	-1.505
hsa-miR-23a-3p	miR-23a-3p (and other miRNAs w/seed UCACAUU)	1.36	1.8	High (predicted)	PXDN	PXDN	-1.338	-3.987
hsa-miR-23a-3p	miR-23a-3p (and other miRNAs w/seed UCACAUU)	1.36	1.8	High (predicted)	SPOCK1	SPOCK1	-1.083	-1.501
hsa-miR-23a-3p	miR-23a-3p (and other miRNAs w/seed UCACAUU)	1.36	1.8	High (predicted)	TXNDC15	TXNDC15	-1.27	-1.563
hsa-miR-23a-3p	miR-23a-3p (and other miRNAs w/seed UCACAUU)	1.36	1.8	High (predicted)	VCAN	VCAN	-1.358	-4.554
hsa-miR-23a-3p	miR-23a-3p (and other miRNAs w/seed UCACAUU)	1.36	1.8	High (predicted)	ZNF652	ZNF652	-1.379	-1.694
hsa-miR-27a-3p	miR-27a-3p (and other miRNAs w/seed UCACAGU)	2.16	2.56	High (predicted)	LPIN1	LPIN1	-1.494	-1.588	Triacylglycerol Biosynthesis
hsa-miR-27a-3p	miR-27a-3p (and other miRNAs w/seed UCACAGU)	2.16	2.56	High (predicted)	HOXA10	HOXA10	-1.426	-2.096	Production of Nitric Oxide and Reactive Oxygen Species in Macrophages VDR/RXR Activation
hsa-miR-27a-3p	miR-27a-3p (and other miRNAs w/seed UCACAGU)	2.16	2.56	High (predicted)	PAPSS2	PAPSS2	-1.221	-1.875	LPS/IL-1 Mediated Inhibition of RXR Function PXR/RXR Activation Sulfate Activation for Sulfonation
hsa-miR-27a-3p	miR-27a-3p (and other miRNAs w/seed UCACAGU)	2.16	2.56	High (predicted)	TFPI	TFPI	-1.202	-1.527	Coagulation System Extrinsic Prothrombin Activation Pathway
hsa-miR-27a-3p	miR-27a-3p (and other miRNAs w/seed UCACAGU)	2.16	2.56	High (predicted)	ADCY3	ADCY3	-1.452	-2.123	Breast Cancer Regulation by Stathmin1 CDK5 Signaling CREB Signaling in Neurons CXCR4 Signaling Cardiac Hypertrophy Signaling Cardiac β-adrenergic Signaling Cellular Effects of Sildenafil (Viagra) Colorectal Cancer Metastasis Signaling Corticotropin Releasing Hormone Signaling Dopamine Receptor Signaling Dopamine-DARPP32 Feedback in cAMP Signaling Endothelin-1 Signaling G-Protein Coupled Receptor …
hsa-miR-27a-3p	miR-27a-3p (and other miRNAs w/seed UCACAGU)	2.16	2.56	High (predicted)	MAP3K12	MAP3K12	-1.448	-1.728	B Cell Receptor Signaling CD27 Signaling in Lymphocytes Cardiac Hypertrophy Signaling GNRH Signaling Germ Cell-Sertoli Cell Junction Signaling HGF Signaling NGF Signaling PKCθ Signaling in T Lymphocytes Production of Nitric Oxide and Reactive Oxygen Species in Macrophages RANK Signaling in Osteoclasts SAPK/JNK Signaling STAT3 Pathway Sertoli Cell-Sertoli Cell Junction Signaling Signaling by Rho F…
hsa-miR-27a-3p	miR-27a-3p (and other miRNAs w/seed UCACAGU)	2.16	2.56	High (predicted)	SEMA6A	SEMA6A	-1.376	-1.64	Axonal Guidance Signaling
hsa-miR-27a-3p	miR-27a-3p (and other miRNAs w/seed UCACAGU)	2.16	2.56	High (predicted)	IRS1	IRS1	1.044	-1.62	AMPK Signaling Cardiac Hypertrophy Signaling GDNF Family Ligand-Receptor Interactions Growth Hormone Signaling IGF-1 Signaling IL-4 Signaling IL-9 Signaling ILK Signaling Insulin Receptor Signaling Molecular Mechanisms of Cancer PI3K Signaling in B Lymphocytes PPARα/RXRα Activation Prolactin Signaling Regulation of eIF4 and p70S6K Signaling Role of JAK1 and JAK3 in γc Cytokine Signaling Role of J…
hsa-miR-27a-3p	miR-27a-3p (and other miRNAs w/seed UCACAGU)	2.16	2.56	High (predicted)	MYH10	MYH10	-1.303	-1.815	Actin Cytoskeleton Signaling Agranulocyte Adhesion and Diapedesis Calcium Signaling Cellular Effects of Sildenafil (Viagra) Epithelial Adherens Junction Signaling Hepatic Fibrosis / Hepatic Stellate Cell Activation ILK Signaling Protein Kinase A Signaling Tight Junction Signaling
hsa-miR-27a-3p	miR-27a-3p (and other miRNAs w/seed UCACAGU)	2.16	2.56	High (predicted)	ACTA2	ACTA2	-1.384	-2.26	Actin Cytoskeleton Signaling Agranulocyte Adhesion and Diapedesis Agrin Interactions at Neuromuscular Junction Calcium Signaling Caveolar-mediated Endocytosis Signaling Cellular Effects of Sildenafil (Viagra) Clathrin-mediated Endocytosis Signaling Crosstalk between Dendritic Cells and Natural Killer Cells Death Receptor Signaling Epithelial Adherens Junction Signaling FAK Signaling Fcγ Receptor-…
hsa-miR-27a-3p	miR-27a-3p (and other miRNAs w/seed UCACAGU)	2.16	2.56	High (predicted)	ANK2	ANK2	-1.296	-1.583
hsa-miR-27a-3p	miR-27a-3p (and other miRNAs w/seed UCACAGU)	2.16	2.56	High (predicted)	CALD1	CALD1	-1.447	-2.118
hsa-miR-27a-3p	miR-27a-3p (and other miRNAs w/seed UCACAGU)	2.16	2.56	High (predicted)	C5orf41	CREBRF	-1.494	-1.622
hsa-miR-27a-3p	miR-27a-3p (and other miRNAs w/seed UCACAGU)	2.16	2.56	High (predicted)	CTDSP2	CTDSP2	-1.164	-1.504
hsa-miR-27a-3p	miR-27a-3p (and other miRNAs w/seed UCACAGU)	2.16	2.56	High (predicted)	FBLN2	FBLN2	-1.088	-1.85
hsa-miR-27a-3p	miR-27a-3p (and other miRNAs w/seed UCACAGU)	2.16	2.56	High (predicted)	FNDC4	FNDC4	-1.327	-1.643
hsa-miR-27a-3p	miR-27a-3p (and other miRNAs w/seed UCACAGU)	2.16	2.56	High (predicted)	CHES1	FOXN3	-1.461	-1.857
hsa-miR-27a-3p	miR-27a-3p (and other miRNAs w/seed UCACAGU)	2.16	2.56	High (predicted)	GSPT2	GSPT2	-1.394	-1.62
hsa-miR-27a-3p	miR-27a-3p (and other miRNAs w/seed UCACAGU)	2.16	2.56	High (predicted)	C9orf80	INIP	-1.247	-1.519
hsa-miR-27a-3p	miR-27a-3p (and other miRNAs w/seed UCACAGU)	2.16	2.56	High (predicted)	JAZF1	JAZF1	-1.36	-1.852
hsa-miR-27a-3p	miR-27a-3p (and other miRNAs w/seed UCACAGU)	2.16	2.56	High (predicted)	LHFP	LHFP	-1.286	-2.564
hsa-miR-27a-3p	miR-27a-3p (and other miRNAs w/seed UCACAGU)	2.16	2.56	High (predicted)	LSAMP	LSAMP	-1.287	-1.544
hsa-miR-27a-3p	miR-27a-3p (and other miRNAs w/seed UCACAGU)	2.16	2.56	High (predicted)	NGFRAP1	NGFRAP1	-1.418	-1.534
hsa-miR-27a-3p	miR-27a-3p (and other miRNAs w/seed UCACAGU)	2.16	2.56	High (predicted)	NPTX2	NPTX2	-1.267	-1.867
hsa-miR-27a-3p	miR-27a-3p (and other miRNAs w/seed UCACAGU)	2.16	2.56	High (predicted)	C5orf13	NREP	-1.489	-3.209
hsa-miR-27a-3p	miR-27a-3p (and other miRNAs w/seed UCACAGU)	2.16	2.56	High (predicted)	POLS	PAPD7	-1.441	-1.504
hsa-miR-27a-3p	miR-27a-3p (and other miRNAs w/seed UCACAGU)	2.16	2.56	High (predicted)	SFRS18	PNISR	-1.273	-1.507
hsa-miR-27a-3p	miR-27a-3p (and other miRNAs w/seed UCACAGU)	2.16	2.56	High (predicted)	PRICKLE2	PRICKLE2	-1.246	-1.988
hsa-miR-27a-3p	miR-27a-3p (and other miRNAs w/seed UCACAGU)	2.16	2.56	High (predicted)	C1orf188	RNF207	-1.369	-1.514
hsa-miR-27a-3p	miR-27a-3p (and other miRNAs w/seed UCACAGU)	2.16	2.56	High (predicted)	SYDE1	SYDE1	-1.169	-1.714
hsa-miR-27a-3p	miR-27a-3p (and other miRNAs w/seed UCACAGU)	2.16	2.56	High (predicted)	TBC1D4	TBC1D4	-1.334	-1.695
hsa-miR-27a-3p	miR-27a-3p (and other miRNAs w/seed UCACAGU)	2.16	2.56	High (predicted)	ZCCHC24	ZCCHC24	-1.315	-1.879
hsa-miR-27a-3p	miR-27a-3p (and other miRNAs w/seed UCACAGU)	2.16	2.56	High (predicted)	ZFP36L2	ZFP36L2	1.01	-1.659
hsa-miR-299-3p	miR-299a-3p (and other miRNAs w/seed AUGUGGG)	1.14	-3.53	High (predicted)	F13A1	F13A1	1.02	-1.931	Coagulation System Extrinsic Prothrombin Activation Pathway Intrinsic Prothrombin Activation Pathway
hsa-miR-299-3p	miR-299a-3p (and other miRNAs w/seed AUGUGGG)	1.14	-3.53	High (predicted)	UST	UST	-1.494	-1.937	Chondroitin Sulfate Biosynthesis Chondroitin Sulfate Biosynthesis (Late Stages) Dermatan Sulfate Biosynthesis Dermatan Sulfate Biosynthesis (Late Stages) Heparan Sulfate Biosynthesis Heparan Sulfate Biosynthesis (Late Stages) LPS/IL-1 Mediated Inhibition of RXR Function Xenobiotic Metabolism Signaling
hsa-miR-299-3p	miR-299a-3p (and other miRNAs w/seed AUGUGGG)	1.14	-3.53	High (predicted)	MAP3K12	MAP3K12	-1.448	-1.728	B Cell Receptor Signaling CD27 Signaling in Lymphocytes Cardiac Hypertrophy Signaling GNRH Signaling Germ Cell-Sertoli Cell Junction Signaling HGF Signaling NGF Signaling PKCθ Signaling in T Lymphocytes Production of Nitric Oxide and Reactive Oxygen Species in Macrophages RANK Signaling in Osteoclasts SAPK/JNK Signaling STAT3 Pathway Sertoli Cell-Sertoli Cell Junction Signaling Signaling by Rho F…
hsa-miR-299-3p	miR-299a-3p (and other miRNAs w/seed AUGUGGG)	1.14	-3.53	High (predicted)	CUTL1	CUX1	-1.154	-1.754
hsa-miR-299-3p	miR-299a-3p (and other miRNAs w/seed AUGUGGG)	1.14	-3.53	High (predicted)	OBFC1	OBFC1	-1.41	-1.566
hsa-miR-299-3p	miR-299a-3p (and other miRNAs w/seed AUGUGGG)	1.14	-3.53	High (predicted)	TSHZ2	TSHZ2	-1.188	-1.516
hsa-miR-3065-3p	miR-3065-3p (miRNAs w/seed CAGCACC)	15.42	23.5	High (predicted)	DIO2	DIO2	-1.368	-4.817	TR/RXR Activation Thyroid Hormone Metabolism I (via Deiodination) Thyroid Hormone Metabolism II (via Conjugation and/or Degradation) Thyronamine and Iodothyronamine Metabolism
hsa-miR-3065-3p	miR-3065-3p (miRNAs w/seed CAGCACC)	15.42	23.5	High (predicted)	CRMP1	CRMP1	-1.46	-2.462	Semaphorin Signaling in Neurons
hsa-miR-3065-3p	miR-3065-3p (miRNAs w/seed CAGCACC)	15.42	23.5	High (predicted)	BIVM	BIVM	-1.225	-1.613
hsa-miR-3065-3p	miR-3065-3p (miRNAs w/seed CAGCACC)	15.42	23.5	High (predicted)	MLLT11	MLLT11	-1.446	-2.301
hsa-miR-3065-3p	miR-3065-3p (miRNAs w/seed CAGCACC)	15.42	23.5	High (predicted)	PALLD	PALLD	-1.159	-1.669
hsa-miR-3065-3p	miR-3065-3p (miRNAs w/seed CAGCACC)	15.42	23.5	High (predicted)	SIX5	SIX5	-1.418	-1.656
hsa-miR-3065-3p	miR-3065-3p (miRNAs w/seed CAGCACC)	15.42	23.5	High (predicted)	TBC1D4	TBC1D4	-1.334	-1.695
hsa-miR-3065-3p	miR-3065-3p (miRNAs w/seed CAGCACC)	15.42	23.5	High (predicted)	TBX3	TBX3	-1.165	-1.691
hsa-miR-30e-5p	miR-30c-5p (and other miRNAs w/seed GUAAACA)	1.27	2.22	Experimentally Observed	WNT5A	WNT5A	-1.005	-2.068	Axonal Guidance Signaling Basal Cell Carcinoma Signaling Colorectal Cancer Metastasis Signaling Glioblastoma Multiforme Signaling Human Embryonic Stem Cell Pluripotency Molecular Mechanisms of Cancer Ovarian Cancer Signaling Regulation of the Epithelial-Mesenchymal Transition Pathway Role of Macrophages, Fibroblasts and Endothelial Cells in Rheumatoid Arthritis Role of NANOG in Mammalian Embryoni…
hsa-miR-30e-5p	miR-30c-5p (and other miRNAs w/seed GUAAACA)	1.27	2.22	High (predicted)	GJA1	GJA1	1.126	-1.665	Ovarian Cancer Signaling Wnt/β-catenin Signaling
hsa-miR-30e-5p	miR-30c-5p (and other miRNAs w/seed GUAAACA)	1.27	2.22	High (predicted)	DIO2	DIO2	-1.368	-4.817	TR/RXR Activation Thyroid Hormone Metabolism I (via Deiodination) Thyroid Hormone Metabolism II (via Conjugation and/or Degradation) Thyronamine and Iodothyronamine Metabolism
hsa-miR-30e-5p	miR-30c-5p (and other miRNAs w/seed GUAAACA)	1.27	2.22	High (predicted)	RECK	RECK	-1.448	-1.54	Inhibition of Matrix Metalloproteases
hsa-miR-30e-5p	miR-30c-5p (and other miRNAs w/seed GUAAACA)	1.27	2.22	High (predicted)	MAF	MAF	-1.336	-1.601	IL-12 Signaling and Production in Macrophages NRF2-mediated Oxidative Stress Response Xenobiotic Metabolism Signaling
hsa-miR-30e-5p	miR-30c-5p (and other miRNAs w/seed GUAAACA)	1.27	2.22	Experimentally Observed	CTGF	CTGF	1.128	-1.751	Hepatic Fibrosis / Hepatic Stellate Cell Activation IGF-1 Signaling Role of Tissue Factor in Cancer
hsa-miR-30e-5p	miR-30c-5p (and other miRNAs w/seed GUAAACA)	1.27	2.22	High (predicted)	GCLC	GCLC	-1.153	-1.556	Glutathione Biosynthesis NRF2-mediated Oxidative Stress Response Xenobiotic Metabolism Signaling γ-glutamyl Cycle
hsa-miR-30e-5p	miR-30c-5p (and other miRNAs w/seed GUAAACA)	1.27	2.22	High (predicted)	PDGFRB	PDGFRB	-1.392	-2.152	Glioblastoma Multiforme Signaling Glioma Signaling Hepatic Fibrosis / Hepatic Stellate Cell Activation Human Embryonic Stem Cell Pluripotency NF-κB Signaling PAK Signaling PDGF Signaling PPAR Signaling PTEN Signaling Regulation of the Epithelial-Mesenchymal Transition Pathway STAT3 Pathway Sphingosine-1-phosphate Signaling
hsa-miR-30e-5p	miR-30c-5p (and other miRNAs w/seed GUAAACA)	1.27	2.22	High (predicted)	UST	UST	-1.494	-1.937	Chondroitin Sulfate Biosynthesis Chondroitin Sulfate Biosynthesis (Late Stages) Dermatan Sulfate Biosynthesis Dermatan Sulfate Biosynthesis (Late Stages) Heparan Sulfate Biosynthesis Heparan Sulfate Biosynthesis (Late Stages) LPS/IL-1 Mediated Inhibition of RXR Function Xenobiotic Metabolism Signaling
hsa-miR-30e-5p	miR-30c-5p (and other miRNAs w/seed GUAAACA)	1.27	2.22	High (predicted)	MAP3K12	MAP3K12	-1.448	-1.728	B Cell Receptor Signaling CD27 Signaling in Lymphocytes Cardiac Hypertrophy Signaling GNRH Signaling Germ Cell-Sertoli Cell Junction Signaling HGF Signaling NGF Signaling PKCθ Signaling in T Lymphocytes Production of Nitric Oxide and Reactive Oxygen Species in Macrophages RANK Signaling in Osteoclasts SAPK/JNK Signaling STAT3 Pathway Sertoli Cell-Sertoli Cell Junction Signaling Signaling by Rho F…
hsa-miR-30e-5p	miR-30c-5p (and other miRNAs w/seed GUAAACA)	1.27	2.22	High (predicted)	MICAL1	MICAL1	-1.265	-1.663	Axonal Guidance Signaling Histidine Degradation VI Pregnenolone Biosynthesis Ubiquinol-10 Biosynthesis (Eukaryotic)
hsa-miR-30e-5p	miR-30c-5p (and other miRNAs w/seed GUAAACA)	1.27	2.22	High (predicted)	CAPN5	CAPN5	-1.204	-1.59	Amyloid Processing Amyotrophic Lateral Sclerosis Signaling Apoptosis Signaling FAK Signaling Huntington's Disease Signaling Integrin Signaling Regulation of Cellular Mechanics by Calpain Protease nNOS Signaling in Neurons
hsa-miR-30e-5p	miR-30c-5p (and other miRNAs w/seed GUAAACA)	1.27	2.22	High (predicted)	IRS2	IRS2	-1.048	-1.802	AMPK Signaling GDNF Family Ligand-Receptor Interactions IGF-1 Signaling IL-9 Signaling ILK Signaling Insulin Receptor Signaling PI3K Signaling in B Lymphocytes Role of JAK1 and JAK3 in γc Cytokine Signaling Role of JAK2 in Hormone-like Cytokine Signaling Thrombopoietin Signaling Type II Diabetes Mellitus Signaling
hsa-miR-30e-5p	miR-30c-5p (and other miRNAs w/seed GUAAACA)	1.27	2.22	High (predicted)	IRS1	IRS1	1.044	-1.62	AMPK Signaling Cardiac Hypertrophy Signaling GDNF Family Ligand-Receptor Interactions Growth Hormone Signaling IGF-1 Signaling IL-4 Signaling IL-9 Signaling ILK Signaling Insulin Receptor Signaling Molecular Mechanisms of Cancer PI3K Signaling in B Lymphocytes PPARα/RXRα Activation Prolactin Signaling Regulation of eIF4 and p70S6K Signaling Role of JAK1 and JAK3 in γc Cytokine Signaling Role of J…
hsa-miR-30e-5p	miR-30c-5p (and other miRNAs w/seed GUAAACA)	1.27	2.22	High (predicted)	SOCS1	SOCS1	-1.214	-1.593	Acute Phase Response Signaling Erythropoietin Signaling Growth Hormone Signaling IGF-1 Signaling IL-2 Signaling IL-4 Signaling IL-6 Signaling Interferon Signaling JAK/Stat Signaling Prolactin Signaling Role of JAK family kinases in IL-6-type Cytokine Signaling Role of JAK1 and JAK3 in γc Cytokine Signaling Role of JAK1, JAK2 and TYK2 in Interferon Signaling Role of JAK2 in Hormone-like Cytokine S…
hsa-miR-30e-5p	miR-30c-5p (and other miRNAs w/seed GUAAACA)	1.27	2.22	High (predicted)	MYH11	MYH11	-1.438	-1.775	Actin Cytoskeleton Signaling Agranulocyte Adhesion and Diapedesis Calcium Signaling Cellular Effects of Sildenafil (Viagra) Epithelial Adherens Junction Signaling Hepatic Fibrosis / Hepatic Stellate Cell Activation ILK Signaling Tight Junction Signaling
hsa-miR-30e-5p	miR-30c-5p (and other miRNAs w/seed GUAAACA)	1.27	2.22	High (predicted)	MYH10	MYH10	-1.303	-1.815	Actin Cytoskeleton Signaling Agranulocyte Adhesion and Diapedesis Calcium Signaling Cellular Effects of Sildenafil (Viagra) Epithelial Adherens Junction Signaling Hepatic Fibrosis / Hepatic Stellate Cell Activation ILK Signaling Protein Kinase A Signaling Tight Junction Signaling
hsa-miR-30e-5p	miR-30c-5p (and other miRNAs w/seed GUAAACA)	1.27	2.22	High (predicted)	MAP3K5	MAP3K5	-1.209	-1.843	14-3-3-mediated Signaling 4-1BB Signaling in T Lymphocytes Acute Phase Response Signaling Apoptosis Signaling B Cell Receptor Signaling CD27 Signaling in Lymphocytes Cardiac Hypertrophy Signaling Death Receptor Signaling Endoplasmic Reticulum Stress Pathway FGF Signaling GNRH Signaling Germ Cell-Sertoli Cell Junction Signaling Gα12/13 Signaling HER-2 Signaling in Breast Cancer HGF Signaling Induc…
hsa-miR-30e-5p	miR-30c-5p (and other miRNAs w/seed GUAAACA)	1.27	2.22	High (predicted)	AFAP1L2	AFAP1L2	-1.249	-1.768
hsa-miR-30e-5p	miR-30c-5p (and other miRNAs w/seed GUAAACA)	1.27	2.22	High (predicted)	TMEM16D	ANO4	-1.29	-1.784
hsa-miR-30e-5p	miR-30c-5p (and other miRNAs w/seed GUAAACA)	1.27	2.22	High (predicted)	CALD1	CALD1	-1.447	-2.118
hsa-miR-30e-5p	miR-30c-5p (and other miRNAs w/seed GUAAACA)	1.27	2.22	High (predicted)	CAMTA1	CAMTA1	-1.328	-1.561
hsa-miR-30e-5p	miR-30c-5p (and other miRNAs w/seed GUAAACA)	1.27	2.22	High (predicted)	CYYR1	CYYR1	-1.184	-1.503
hsa-miR-30e-5p	miR-30c-5p (and other miRNAs w/seed GUAAACA)	1.27	2.22	High (predicted)	DACT1	DACT1	-1.381	-1.786
hsa-miR-30e-5p	miR-30c-5p (and other miRNAs w/seed GUAAACA)	1.27	2.22	High (predicted)	DPY19L1	DPY19L1	-1.338	-1.89
hsa-miR-30e-5p	miR-30c-5p (and other miRNAs w/seed GUAAACA)	1.27	2.22	High (predicted)	EPDR1	EPDR1	1.011	-1.852
hsa-miR-30e-5p	miR-30c-5p (and other miRNAs w/seed GUAAACA)	1.27	2.22	High (predicted)	FAM43A	FAM43A	-1.137	-1.56
hsa-miR-30e-5p	miR-30c-5p (and other miRNAs w/seed GUAAACA)	1.27	2.22	High (predicted)	FAP	FAP	-1.131	-1.931
hsa-miR-30e-5p	miR-30c-5p (and other miRNAs w/seed GUAAACA)	1.27	2.22	High (predicted)	HOXA11	HOXA11	-1.197	-1.81
hsa-miR-30e-5p	miR-30c-5p (and other miRNAs w/seed GUAAACA)	1.27	2.22	High (predicted)	LRCH2	LRCH2	-1.37	-1.551
hsa-miR-30e-5p	miR-30c-5p (and other miRNAs w/seed GUAAACA)	1.27	2.22	High (predicted)	LRRC17	LRRC17	-1.395	-1.712
hsa-miR-30e-5p	miR-30c-5p (and other miRNAs w/seed GUAAACA)	1.27	2.22	High (predicted)	MBNL2	MBNL2	-1.346	-1.518
hsa-miR-30e-5p	miR-30c-5p (and other miRNAs w/seed GUAAACA)	1.27	2.22	High (predicted)	MEX3B	MEX3B	-1.435	-1.808
hsa-miR-30e-5p	miR-30c-5p (and other miRNAs w/seed GUAAACA)	1.27	2.22	High (predicted)	MTX3	MTX3	-1.321	-1.547
hsa-miR-30e-5p	miR-30c-5p (and other miRNAs w/seed GUAAACA)	1.27	2.22	High (predicted)	MXRA5	MXRA5	-1.093	-2.038
hsa-miR-30e-5p	miR-30c-5p (and other miRNAs w/seed GUAAACA)	1.27	2.22	High (predicted)	NAV3	NAV3	-1.377	-1.501
hsa-miR-30e-5p	miR-30c-5p (and other miRNAs w/seed GUAAACA)	1.27	2.22	High (predicted)	NID1	NID1	-1.156	-1.533
hsa-miR-30e-5p	miR-30c-5p (and other miRNAs w/seed GUAAACA)	1.27	2.22	High (predicted)	NKX2-2	NKX2-2	1.432	-1.655
hsa-miR-30e-5p	miR-30c-5p (and other miRNAs w/seed GUAAACA)	1.27	2.22	High (predicted)	C5orf13	NREP	-1.489	-3.209
hsa-miR-30e-5p	miR-30c-5p (and other miRNAs w/seed GUAAACA)	1.27	2.22	High (predicted)	RASL12	RASL12	-1.403	-2.175
hsa-miR-30e-5p	miR-30c-5p (and other miRNAs w/seed GUAAACA)	1.27	2.22	High (predicted)	RGL1	RGL1	-1.334	-1.714
hsa-miR-30e-5p	miR-30c-5p (and other miRNAs w/seed GUAAACA)	1.27	2.22	High (predicted)	SIDT2	SIDT2	-1.497	-1.743
hsa-miR-30e-5p	miR-30c-5p (and other miRNAs w/seed GUAAACA)	1.27	2.22	High (predicted)	VASH1	VASH1	-1.359	-1.729
hsa-miR-30e-5p	miR-30c-5p (and other miRNAs w/seed GUAAACA)	1.27	2.22	High (predicted)	ZCCHC24	ZCCHC24	-1.315	-1.879
hsa-miR-30e-5p	miR-30c-5p (and other miRNAs w/seed GUAAACA)	1.27	2.22	High (predicted)	ZFP36L2	ZFP36L2	1.01	-1.659
hsa-miR-30e-5p	miR-30c-5p (and other miRNAs w/seed GUAAACA)	1.27	2.22	High (predicted)	ZNF652	ZNF652	-1.379	-1.694
hsa-miR-324-5p	miR-324-5p (miRNAs w/seed GCAUCCC)	2.07	3.13	High (predicted)	RBM9	RBFOX2	-1.348	-1.667	Estrogen Receptor Signaling
hsa-miR-324-5p	miR-324-5p (miRNAs w/seed GCAUCCC)	2.07	3.13	High (predicted)	HOXA11	HOXA11	-1.197	-1.81
hsa-miR-324-5p	miR-324-5p (miRNAs w/seed GCAUCCC)	2.07	3.13	High (predicted)	SETBP1	SETBP1	-1.277	-1.567
hsa-miR-324-5p	miR-324-5p (miRNAs w/seed GCAUCCC)	2.07	3.13	High (predicted)	ZNF532	ZNF532	-1.239	-1.642
hsa-miR-331-3p	miR-331-3p (miRNAs w/seed CCCCUGG)	1.65	3.83	High (predicted)	LAMC3	LAMC3	-1.116	-2.077	Germ Cell-Sertoli Cell Junction Signaling
hsa-miR-331-3p	miR-331-3p (miRNAs w/seed CCCCUGG)	1.65	3.83	High (predicted)	IRF8	IRF8	-1.415	-1.562	Dendritic Cell Maturation IL-12 Signaling and Production in Macrophages Production of Nitric Oxide and Reactive Oxygen Species in Macrophages
hsa-miR-331-3p	miR-331-3p (miRNAs w/seed CCCCUGG)	1.65	3.83	High (predicted),Moderate (predicted)	CD34	CD34	-1.365	-1.531	Agranulocyte Adhesion and Diapedesis
hsa-miR-331-3p	miR-331-3p (miRNAs w/seed CCCCUGG)	1.65	3.83	High (predicted)	PIM1	PIM1	-1.123	-1.556	Acute Myeloid Leukemia Signaling GM-CSF Signaling Pyridoxal 5'-phosphate Salvage Pathway STAT3 Pathway Salvage Pathways of Pyrimidine Ribonucleotides
hsa-miR-331-3p	miR-331-3p (miRNAs w/seed CCCCUGG)	1.65	3.83	High (predicted)	FNDC4	FNDC4	-1.327	-1.643
hsa-miR-331-3p	miR-331-3p (miRNAs w/seed CCCCUGG)	1.65	3.83	High (predicted)	TBX2	TBX2	-1.43	-2.893
hsa-miR-331-3p	miR-331-3p (miRNAs w/seed CCCCUGG)	1.65	3.83	High (predicted)	ZNF652	ZNF652	-1.379	-1.694
hsa-miR-33b-5p	miR-33-5p (and other miRNAs w/seed UGCAUUG)	6.28	7.26	High (predicted)	RECK	RECK	-1.448	-1.54	Inhibition of Matrix Metalloproteases
hsa-miR-33b-5p	miR-33-5p (and other miRNAs w/seed UGCAUUG)	6.28	7.26	High (predicted)	AXL	AXL	-1.148	-1.793	IL-15 Signaling
hsa-miR-33b-5p	miR-33-5p (and other miRNAs w/seed UGCAUUG)	6.28	7.26	High (predicted)	ETS2	ETS2	1.058	-1.638	ERK/MAPK Signaling HGF Signaling Role of Oct4 in Mammalian Embryonic Stem Cell Pluripotency Telomerase Signaling
hsa-miR-33b-5p	miR-33-5p (and other miRNAs w/seed UGCAUUG)	6.28	7.26	High (predicted)	LINGO1	LINGO1	-1.223	-1.578	Axonal Guidance Signaling
hsa-miR-33b-5p	miR-33-5p (and other miRNAs w/seed UGCAUUG)	6.28	7.26	High (predicted)	IRS2	IRS2	-1.048	-1.802	AMPK Signaling GDNF Family Ligand-Receptor Interactions IGF-1 Signaling IL-9 Signaling ILK Signaling Insulin Receptor Signaling PI3K Signaling in B Lymphocytes Role of JAK1 and JAK3 in γc Cytokine Signaling Role of JAK2 in Hormone-like Cytokine Signaling Thrombopoietin Signaling Type II Diabetes Mellitus Signaling
hsa-miR-33b-5p	miR-33-5p (and other miRNAs w/seed UGCAUUG)	6.28	7.26	High (predicted)	PPT1	PPT1	-1.217	-1.67	Acyl-CoA Hydrolysis Stearate Biosynthesis I (Animals)
hsa-miR-33b-5p	miR-33-5p (and other miRNAs w/seed UGCAUUG)	6.28	7.26	High (predicted)	PIM1	PIM1	-1.123	-1.556	Acute Myeloid Leukemia Signaling GM-CSF Signaling Pyridoxal 5'-phosphate Salvage Pathway STAT3 Pathway Salvage Pathways of Pyrimidine Ribonucleotides
hsa-miR-33b-5p	miR-33-5p (and other miRNAs w/seed UGCAUUG)	6.28	7.26	High (predicted)	TMEM16D	ANO4	-1.29	-1.784
hsa-miR-33b-5p	miR-33-5p (and other miRNAs w/seed UGCAUUG)	6.28	7.26	High (predicted)	C2orf69	C2orf69	-1.188	-1.585
hsa-miR-33b-5p	miR-33-5p (and other miRNAs w/seed UGCAUUG)	6.28	7.26	High (predicted)	C5orf41	CREBRF	-1.494	-1.622
hsa-miR-33b-5p	miR-33-5p (and other miRNAs w/seed UGCAUUG)	6.28	7.26	High (predicted)	DPY19L1	DPY19L1	-1.338	-1.89
hsa-miR-33b-5p	miR-33-5p (and other miRNAs w/seed UGCAUUG)	6.28	7.26	High (predicted)	CHES1	FOXN3	-1.461	-1.857
hsa-miR-33b-5p	miR-33-5p (and other miRNAs w/seed UGCAUUG)	6.28	7.26	High (predicted)	MSRB3	MSRB3	-1.298	-1.576
hsa-miR-33b-5p	miR-33-5p (and other miRNAs w/seed UGCAUUG)	6.28	7.26	High (predicted)	PCDH18	PCDH18	-1.346	-2.699
hsa-miR-33b-5p	miR-33-5p (and other miRNAs w/seed UGCAUUG)	6.28	7.26	High (predicted)	PRICKLE2	PRICKLE2	-1.246	-1.988
hsa-miR-33b-5p	miR-33-5p (and other miRNAs w/seed UGCAUUG)	6.28	7.26	High (predicted)	RBM33	RBM33	-1.499	-1.52
hsa-miR-33b-5p	miR-33-5p (and other miRNAs w/seed UGCAUUG)	6.28	7.26	High (predicted)	RERG	RERG	-1.318	-1.787
hsa-miR-33b-5p	miR-33-5p (and other miRNAs w/seed UGCAUUG)	6.28	7.26	High (predicted)	TSHZ2	TSHZ2	-1.188	-1.516
hsa-miR-33b-5p	miR-33-5p (and other miRNAs w/seed UGCAUUG)	6.28	7.26	High (predicted)	TSPAN9	TSPAN9	-1.493	-1.643
hsa-miR-33b-5p	miR-33-5p (and other miRNAs w/seed UGCAUUG)	6.28	7.26	High (predicted)	VCAN	VCAN	-1.358	-4.554
hsa-miR-33b-5p	miR-33-5p (and other miRNAs w/seed UGCAUUG)	6.28	7.26	High (predicted)	ZBTB46	ZBTB46	-1.462	-2.133
hsa-miR-340-5p	miR-340-5p (miRNAs w/seed UAUAAAG)	1.99	3.64	High (predicted)	DIO2	DIO2	-1.368	-4.817	TR/RXR Activation Thyroid Hormone Metabolism I (via Deiodination) Thyroid Hormone Metabolism II (via Conjugation and/or Degradation) Thyronamine and Iodothyronamine Metabolism
hsa-miR-340-5p	miR-340-5p (miRNAs w/seed UAUAAAG)	1.99	3.64	High (predicted)	HOXA10	HOXA10	-1.426	-2.096	Production of Nitric Oxide and Reactive Oxygen Species in Macrophages VDR/RXR Activation
hsa-miR-340-5p	miR-340-5p (miRNAs w/seed UAUAAAG)	1.99	3.64	High (predicted)	MAF	MAF	-1.336	-1.601	IL-12 Signaling and Production in Macrophages NRF2-mediated Oxidative Stress Response Xenobiotic Metabolism Signaling
hsa-miR-340-5p	miR-340-5p (miRNAs w/seed UAUAAAG)	1.99	3.64	High (predicted)	RGS4	RGS4	-1.194	-1.585	G-Protein Coupled Receptor Signaling Gαi Signaling Gαq Signaling cAMP-mediated signaling
hsa-miR-340-5p	miR-340-5p (miRNAs w/seed UAUAAAG)	1.99	3.64	High (predicted)	RBM9	RBFOX2	-1.348	-1.667	Estrogen Receptor Signaling
hsa-miR-340-5p	miR-340-5p (miRNAs w/seed UAUAAAG)	1.99	3.64	High (predicted)	PLAT	PLAT	-1.302	-2.238	Coagulation System HMGB1 Signaling
hsa-miR-340-5p	miR-340-5p (miRNAs w/seed UAUAAAG)	1.99	3.64	High (predicted)	EGR1	EGR1	1.224	-1.854	B Cell Receptor Signaling CDK5 Signaling CXCR4 Signaling GNRH Signaling Regulation of the Epithelial-Mesenchymal Transition Pathway Role of Tissue Factor in Cancer
hsa-miR-340-5p	miR-340-5p (miRNAs w/seed UAUAAAG)	1.99	3.64	High (predicted)	NRP1	NRP1	-1.275	-1.687	Axonal Guidance Signaling Semaphorin Signaling in Neurons VEGF Family Ligand-Receptor Interactions
hsa-miR-340-5p	miR-340-5p (miRNAs w/seed UAUAAAG)	1.99	3.64	High (predicted)	ALDH1A2	ALDH1A2	-1.376	-2.306	Aryl Hydrocarbon Receptor Signaling Dopamine Degradation Ethanol Degradation II Ethanol Degradation IV Fatty Acid α-oxidation Histamine Degradation LPS/IL-1 Mediated Inhibition of RXR Function Noradrenaline and Adrenaline Degradation Oxidative Ethanol Degradation III Putrescine Degradation III RAR Activation Retinoate Biosynthesis I Serotonin Degradation Tryptophan Degradation X (Mammalian, via T…
hsa-miR-340-5p	miR-340-5p (miRNAs w/seed UAUAAAG)	1.99	3.64	High (predicted)	IRS1	IRS1	1.044	-1.62	AMPK Signaling Cardiac Hypertrophy Signaling GDNF Family Ligand-Receptor Interactions Growth Hormone Signaling IGF-1 Signaling IL-4 Signaling IL-9 Signaling ILK Signaling Insulin Receptor Signaling Molecular Mechanisms of Cancer PI3K Signaling in B Lymphocytes PPARα/RXRα Activation Prolactin Signaling Regulation of eIF4 and p70S6K Signaling Role of JAK1 and JAK3 in γc Cytokine Signaling Role of J…
hsa-miR-340-5p	miR-340-5p (miRNAs w/seed UAUAAAG)	1.99	3.64	High (predicted)	CLDN22	CLDN22	-1.078	-1.536	Agranulocyte Adhesion and Diapedesis Granulocyte Adhesion and Diapedesis Leukocyte Extravasation Signaling Sertoli Cell-Sertoli Cell Junction Signaling Tight Junction Signaling
hsa-miR-340-5p	miR-340-5p (miRNAs w/seed UAUAAAG)	1.99	3.64	High (predicted)	MYH10	MYH10	-1.303	-1.815	Actin Cytoskeleton Signaling Agranulocyte Adhesion and Diapedesis Calcium Signaling Cellular Effects of Sildenafil (Viagra) Epithelial Adherens Junction Signaling Hepatic Fibrosis / Hepatic Stellate Cell Activation ILK Signaling Protein Kinase A Signaling Tight Junction Signaling
hsa-miR-340-5p	miR-340-5p (miRNAs w/seed UAUAAAG)	1.99	3.64	High (predicted)	NUDT11	NUDT11	-1.395	-1.799	3-phosphoinositide Biosynthesis 3-phosphoinositide Degradation D-myo-inositol (1,4,5,6)-Tetrakisphosphate Biosynthesis D-myo-inositol (3,4,5,6)-tetrakisphosphate Biosynthesis D-myo-inositol-5-phosphate Metabolism Superpathway of Inositol Phosphate Compounds
hsa-miR-340-5p	miR-340-5p (miRNAs w/seed UAUAAAG)	1.99	3.64	High (predicted)	PRKCA	PRKCA	-1.41	-1.859	14-3-3-mediated Signaling Aldosterone Signaling in Epithelial Cells Androgen Signaling Apoptosis Signaling Axonal Guidance Signaling Breast Cancer Regulation by Stathmin1 CCR3 Signaling in Eosinophils CCR5 Signaling in Macrophages CREB Signaling in Neurons CXCR4 Signaling Calcium-induced T Lymphocyte Apoptosis Caveolar-mediated Endocytosis Signaling Chemokine Signaling Cholecystokinin/Gastrin-med…
hsa-miR-340-5p	miR-340-5p (miRNAs w/seed UAUAAAG)	1.99	3.64	High (predicted)	ABCC5	ABCC5	-1.4	-1.538
hsa-miR-340-5p	miR-340-5p (miRNAs w/seed UAUAAAG)	1.99	3.64	High (predicted)	ADARB1	ADARB1	-1.289	-1.565
hsa-miR-340-5p	miR-340-5p (miRNAs w/seed UAUAAAG)	1.99	3.64	High (predicted)	ANO6	ANO6	-1.437	-1.599
hsa-miR-340-5p	miR-340-5p (miRNAs w/seed UAUAAAG)	1.99	3.64	High (predicted)	ASCL1	ASCL1	-1.255	-1.559
hsa-miR-340-5p	miR-340-5p (miRNAs w/seed UAUAAAG)	1.99	3.64	High (predicted)	C3orf70	C3orf70	-1.371	-1.632
hsa-miR-340-5p	miR-340-5p (miRNAs w/seed UAUAAAG)	1.99	3.64	High (predicted)	CALD1	CALD1	-1.447	-2.118
hsa-miR-340-5p	miR-340-5p (miRNAs w/seed UAUAAAG)	1.99	3.64	High (predicted)	CAMTA1	CAMTA1	-1.328	-1.561
hsa-miR-340-5p	miR-340-5p (miRNAs w/seed UAUAAAG)	1.99	3.64	High (predicted)	CNTNAP1	CNTNAP1	-1.1	-1.912
hsa-miR-340-5p	miR-340-5p (miRNAs w/seed UAUAAAG)	1.99	3.64	High (predicted)	C5orf41	CREBRF	-1.494	-1.622
hsa-miR-340-5p	miR-340-5p (miRNAs w/seed UAUAAAG)	1.99	3.64	High (predicted)	CRTC3	CRTC3	-1.412	-1.559
hsa-miR-340-5p	miR-340-5p (miRNAs w/seed UAUAAAG)	1.99	3.64	High (predicted)	CUTL1	CUX1	-1.154	-1.754
hsa-miR-340-5p	miR-340-5p (miRNAs w/seed UAUAAAG)	1.99	3.64	High (predicted)	CYP26B1	CYP26B1	-1.135	-1.551
hsa-miR-340-5p	miR-340-5p (miRNAs w/seed UAUAAAG)	1.99	3.64	High (predicted)	FAM62B	ESYT2	-1.226	-1.558
hsa-miR-340-5p	miR-340-5p (miRNAs w/seed UAUAAAG)	1.99	3.64	High (predicted)	FAM162B	FAM162B	-1.158	-2.081
hsa-miR-340-5p	miR-340-5p (miRNAs w/seed UAUAAAG)	1.99	3.64	High (predicted)	GLIPR1	GLIPR1	-1.138	-2.185
hsa-miR-340-5p	miR-340-5p (miRNAs w/seed UAUAAAG)	1.99	3.64	High (predicted)	GREM2	GREM2	-1.332	-1.765
hsa-miR-340-5p	miR-340-5p (miRNAs w/seed UAUAAAG)	1.99	3.64	High (predicted)	KCTD15	KCTD15	-1.353	-2.064
hsa-miR-340-5p	miR-340-5p (miRNAs w/seed UAUAAAG)	1.99	3.64	High (predicted)	LDB2	LDB2	-1.244	-1.974
hsa-miR-340-5p	miR-340-5p (miRNAs w/seed UAUAAAG)	1.99	3.64	High (predicted)	MSRB3	MSRB3	-1.298	-1.576
hsa-miR-340-5p	miR-340-5p (miRNAs w/seed UAUAAAG)	1.99	3.64	High (predicted)	C4orf31	NDNF	-1.345	-2.376
hsa-miR-340-5p	miR-340-5p (miRNAs w/seed UAUAAAG)	1.99	3.64	High (predicted)	NID1	NID1	-1.156	-1.533
hsa-miR-340-5p	miR-340-5p (miRNAs w/seed UAUAAAG)	1.99	3.64	High (predicted)	NPTX2	NPTX2	-1.267	-1.867
hsa-miR-340-5p	miR-340-5p (miRNAs w/seed UAUAAAG)	1.99	3.64	High (predicted)	PALLD	PALLD	-1.159	-1.669
hsa-miR-340-5p	miR-340-5p (miRNAs w/seed UAUAAAG)	1.99	3.64	High (predicted)	PCDH18	PCDH18	-1.346	-2.699
hsa-miR-340-5p	miR-340-5p (miRNAs w/seed UAUAAAG)	1.99	3.64	High (predicted)	RBM33	RBM33	-1.499	-1.52
hsa-miR-340-5p	miR-340-5p (miRNAs w/seed UAUAAAG)	1.99	3.64	High (predicted)	RERG	RERG	-1.318	-1.787
hsa-miR-340-5p	miR-340-5p (miRNAs w/seed UAUAAAG)	1.99	3.64	High (predicted)	SFRS6	SRSF6	-1.31	-1.527
hsa-miR-340-5p	miR-340-5p (miRNAs w/seed UAUAAAG)	1.99	3.64	High (predicted)	TSHZ2	TSHZ2	-1.188	-1.516
hsa-miR-340-5p	miR-340-5p (miRNAs w/seed UAUAAAG)	1.99	3.64	High (predicted)	ZCCHC11	ZCCHC11	-1.356	-1.569
hsa-miR-340-5p	miR-340-5p (miRNAs w/seed UAUAAAG)	1.99	3.64	High (predicted)	ZNF652	ZNF652	-1.379	-1.694
hsa-miR-342-5p	miR-342-5p (and other miRNAs w/seed GGGGUGC)	3.78	3.87	High (predicted)	LEF1	LEF1	-1.055	-2.022	Acute Myeloid Leukemia Signaling Basal Cell Carcinoma Signaling Colorectal Cancer Metastasis Signaling Endometrial Cancer Signaling Epithelial Adherens Junction Signaling Factors Promoting Cardiogenesis in Vertebrates Glioblastoma Multiforme Signaling Human Embryonic Stem Cell Pluripotency ILK Signaling Molecular Mechanisms of Cancer Mouse Embryonic Stem Cell Pluripotency Ovarian Cancer Signaling…
hsa-miR-342-5p	miR-342-5p (and other miRNAs w/seed GGGGUGC)	3.78	3.87	High (predicted)	CCL21	CCL21	-1.14	-1.757	Agranulocyte Adhesion and Diapedesis Altered T Cell and B Cell Signaling in Rheumatoid Arthritis Granulocyte Adhesion and Diapedesis Hepatic Fibrosis / Hepatic Stellate Cell Activation
hsa-miR-342-5p	miR-342-5p (and other miRNAs w/seed GGGGUGC)	3.78	3.87	High (predicted)	CD34	CD34	-1.365	-1.531	Agranulocyte Adhesion and Diapedesis
hsa-miR-342-5p	miR-342-5p (and other miRNAs w/seed GGGGUGC)	3.78	3.87	High (predicted)	PPM1F	PPM1F	-1.268	-1.754	3-phosphoinositide Biosynthesis 3-phosphoinositide Degradation D-myo-inositol (1,4,5,6)-Tetrakisphosphate Biosynthesis D-myo-inositol (3,4,5,6)-tetrakisphosphate Biosynthesis D-myo-inositol-5-phosphate Metabolism Superpathway of Inositol Phosphate Compounds
hsa-miR-342-5p	miR-342-5p (and other miRNAs w/seed GGGGUGC)	3.78	3.87	High (predicted)	ATP6V1B1	ATP6V1B1	-1.393	-1.623
hsa-miR-342-5p	miR-342-5p (and other miRNAs w/seed GGGGUGC)	3.78	3.87	High (predicted)	BGN	BGN	-1.322	-2.642
hsa-miR-342-5p	miR-342-5p (and other miRNAs w/seed GGGGUGC)	3.78	3.87	High (predicted),Moderate (predicted)	CUTL1	CUX1	-1.154	-1.754
hsa-miR-342-5p	miR-342-5p (and other miRNAs w/seed GGGGUGC)	3.78	3.87	High (predicted)	FJX1	FJX1	-1.001	-1.778
hsa-miR-342-5p	miR-342-5p (and other miRNAs w/seed GGGGUGC)	3.78	3.87	High (predicted)	MXRA8	MXRA8	-1.335	-1.776
hsa-miR-342-5p	miR-342-5p (and other miRNAs w/seed GGGGUGC)	3.78	3.87	High (predicted)	RAB3IL1	RAB3IL1	-1.188	-2.141
hsa-miR-342-5p	miR-342-5p (and other miRNAs w/seed GGGGUGC)	3.78	3.87	High (predicted)	SIDT2	SIDT2	-1.497	-1.743
hsa-miR-34a-5p	miR-34a-5p (and other miRNAs w/seed GGCAGUG)	1.9	3.69	High (predicted)	LEF1	LEF1	-1.055	-2.022	Acute Myeloid Leukemia Signaling Basal Cell Carcinoma Signaling Colorectal Cancer Metastasis Signaling Endometrial Cancer Signaling Epithelial Adherens Junction Signaling Factors Promoting Cardiogenesis in Vertebrates Glioblastoma Multiforme Signaling Human Embryonic Stem Cell Pluripotency ILK Signaling Molecular Mechanisms of Cancer Mouse Embryonic Stem Cell Pluripotency Ovarian Cancer Signaling…
hsa-miR-34a-5p	miR-34a-5p (and other miRNAs w/seed GGCAGUG)	1.9	3.69	Experimentally Observed	MYC	MYC	-1.232	-1.719	Acute Myeloid Leukemia Signaling Aryl Hydrocarbon Receptor Signaling Bladder Cancer Signaling Cell Cycle: G1/S Checkpoint Regulation Chronic Myeloid Leukemia Signaling Colorectal Cancer Metastasis Signaling ERK/MAPK Signaling ERK5 Signaling Endometrial Cancer Signaling Endothelin-1 Signaling ErbB2-ErbB3 Signaling Estrogen-mediated S-phase Entry Glioblastoma Multiforme Signaling ILK Signaling Mole…
hsa-miR-34a-5p	miR-34a-5p (and other miRNAs w/seed GGCAGUG)	1.9	3.69	Experimentally Observed,Moderate (predicted)	AXIN2	AXIN2	-1.068	-1.718	Wnt/β-catenin Signaling
hsa-miR-34a-5p	miR-34a-5p (and other miRNAs w/seed GGCAGUG)	1.9	3.69	High (predicted)	RECK	RECK	-1.448	-1.54	Inhibition of Matrix Metalloproteases
hsa-miR-34a-5p	miR-34a-5p (and other miRNAs w/seed GGCAGUG)	1.9	3.69	High (predicted)	AXL	AXL	-1.148	-1.793	IL-15 Signaling
hsa-miR-34a-5p	miR-34a-5p (and other miRNAs w/seed GGCAGUG)	1.9	3.69	High (predicted)	GPX8	GPX8	-1.3	-1.754	Glutathione Redox Reactions I
hsa-miR-34a-5p	miR-34a-5p (and other miRNAs w/seed GGCAGUG)	1.9	3.69	High (predicted)	PDGFRB	PDGFRB	-1.392	-2.152	Glioblastoma Multiforme Signaling Glioma Signaling Hepatic Fibrosis / Hepatic Stellate Cell Activation Human Embryonic Stem Cell Pluripotency NF-κB Signaling PAK Signaling PDGF Signaling PPAR Signaling PTEN Signaling Regulation of the Epithelial-Mesenchymal Transition Pathway STAT3 Pathway Sphingosine-1-phosphate Signaling
hsa-miR-34a-5p	miR-34a-5p (and other miRNAs w/seed GGCAGUG)	1.9	3.69	High (predicted)	RBM9	RBFOX2	-1.348	-1.667	Estrogen Receptor Signaling
hsa-miR-34a-5p	miR-34a-5p (and other miRNAs w/seed GGCAGUG)	1.9	3.69	High (predicted)	MAOA	MAOA	-1.035	-1.57	Dopamine Degradation Dopamine Receptor Signaling LPS/IL-1 Mediated Inhibition of RXR Function Melatonin Degradation II Mitochondrial Dysfunction Noradrenaline and Adrenaline Degradation Phenylalanine Degradation IV (Mammalian, via Side Chain) Putrescine Degradation III Serotonin Degradation Serotonin Receptor Signaling Superpathway of Melatonin Degradation Tryptophan Degradation X (Mammalian, via…
hsa-miR-34a-5p	miR-34a-5p (and other miRNAs w/seed GGCAGUG)	1.9	3.69	High (predicted)	ABLIM1	ABLIM1	-1.473	-1.781	Axonal Guidance Signaling Netrin Signaling
hsa-miR-34a-5p	miR-34a-5p (and other miRNAs w/seed GGCAGUG)	1.9	3.69	High (predicted)	CAPN5	CAPN5	-1.204	-1.59	Amyloid Processing Amyotrophic Lateral Sclerosis Signaling Apoptosis Signaling FAK Signaling Huntington's Disease Signaling Integrin Signaling Regulation of Cellular Mechanics by Calpain Protease nNOS Signaling in Neurons
hsa-miR-34a-5p	miR-34a-5p (and other miRNAs w/seed GGCAGUG)	1.9	3.69	High (predicted)	PFKM	PFKM	-1.46	-1.704	AMPK Signaling Glycolysis I nNOS Signaling in Neurons
hsa-miR-34a-5p	miR-34a-5p (and other miRNAs w/seed GGCAGUG)	1.9	3.69	High (predicted)	ANK2	ANK2	-1.296	-1.583
hsa-miR-34a-5p	miR-34a-5p (and other miRNAs w/seed GGCAGUG)	1.9	3.69	High (predicted)	C3orf70	C3orf70	-1.371	-1.632
hsa-miR-34a-5p	miR-34a-5p (and other miRNAs w/seed GGCAGUG)	1.9	3.69	High (predicted)	CACNB3	CACNB3	-1.15	-1.665
hsa-miR-34a-5p	miR-34a-5p (and other miRNAs w/seed GGCAGUG)	1.9	3.69	High (predicted)	CAMTA1	CAMTA1	-1.328	-1.561
hsa-miR-34a-5p	miR-34a-5p (and other miRNAs w/seed GGCAGUG)	1.9	3.69	High (predicted)	CNTNAP1	CNTNAP1	-1.1	-1.912
hsa-miR-34a-5p	miR-34a-5p (and other miRNAs w/seed GGCAGUG)	1.9	3.69	High (predicted)	C5orf41	CREBRF	-1.494	-1.622
hsa-miR-34a-5p	miR-34a-5p (and other miRNAs w/seed GGCAGUG)	1.9	3.69	High (predicted)	CTDSP2	CTDSP2	-1.164	-1.504
hsa-miR-34a-5p	miR-34a-5p (and other miRNAs w/seed GGCAGUG)	1.9	3.69	High (predicted)	CUTL1	CUX1	-1.154	-1.754
hsa-miR-34a-5p	miR-34a-5p (and other miRNAs w/seed GGCAGUG)	1.9	3.69	High (predicted)	FAM162B	FAM162B	-1.158	-2.081
hsa-miR-34a-5p	miR-34a-5p (and other miRNAs w/seed GGCAGUG)	1.9	3.69	High (predicted)	CHES1	FOXN3	-1.461	-1.857
hsa-miR-34a-5p	miR-34a-5p (and other miRNAs w/seed GGCAGUG)	1.9	3.69	High (predicted)	GREM2	GREM2	-1.332	-1.765
hsa-miR-34a-5p	miR-34a-5p (and other miRNAs w/seed GGCAGUG)	1.9	3.69	High (predicted)	NAV3	NAV3	-1.377	-1.501
hsa-miR-34a-5p	miR-34a-5p (and other miRNAs w/seed GGCAGUG)	1.9	3.69	High (predicted)	NMT2	NMT2	-1.311	-1.516
hsa-miR-34a-5p	miR-34a-5p (and other miRNAs w/seed GGCAGUG)	1.9	3.69	High (predicted)	OBFC1	OBFC1	-1.41	-1.566
hsa-miR-34a-5p	miR-34a-5p (and other miRNAs w/seed GGCAGUG)	1.9	3.69	High (predicted)	RASL12	RASL12	-1.403	-2.175
hsa-miR-34a-5p	miR-34a-5p (and other miRNAs w/seed GGCAGUG)	1.9	3.69	High (predicted)	SIDT2	SIDT2	-1.497	-1.743
hsa-miR-34a-5p	miR-34a-5p (and other miRNAs w/seed GGCAGUG)	1.9	3.69	Experimentally Observed,Moderate (predicted)	TAGLN	TAGLN	-1.205	-2.203
hsa-miR-34a-5p	miR-34a-5p (and other miRNAs w/seed GGCAGUG)	1.9	3.69	High (predicted)	TSHZ2	TSHZ2	-1.188	-1.516
hsa-miR-34a-5p	miR-34a-5p (and other miRNAs w/seed GGCAGUG)	1.9	3.69	High (predicted)	ZBTB46	ZBTB46	-1.462	-2.133
hsa-miR-34a-5p	miR-34a-5p (and other miRNAs w/seed GGCAGUG)	1.9	3.69	High (predicted)	ZNF285A	ZNF285	-1.377	-1.653
hsa-miR-34a-5p	miR-34a-5p (and other miRNAs w/seed GGCAGUG)	1.9	3.69	High (predicted)	ZNF641	ZNF641	-1.211	-1.505
hsa-miR-3615	miR-3615 (miRNAs w/seed CUCUCGG)	1.89	7.8	High (predicted),Moderate (predicted)	CD34	CD34	-1.365	-1.531	Agranulocyte Adhesion and Diapedesis
hsa-miR-3615	miR-3615 (miRNAs w/seed CUCUCGG)	1.89	7.8	High (predicted)	KCTD15	KCTD15	-1.353	-2.064
hsa-miR-363-3p	miR-92a-3p (and other miRNAs w/seed AUUGCAC)	2.81	6.5	High (predicted)	WNT5A	WNT5A	-1.005	-2.068	Axonal Guidance Signaling Basal Cell Carcinoma Signaling Colorectal Cancer Metastasis Signaling Glioblastoma Multiforme Signaling Human Embryonic Stem Cell Pluripotency Molecular Mechanisms of Cancer Ovarian Cancer Signaling Regulation of the Epithelial-Mesenchymal Transition Pathway Role of Macrophages, Fibroblasts and Endothelial Cells in Rheumatoid Arthritis Role of NANOG in Mammalian Embryoni…
hsa-miR-363-3p	miR-92a-3p (and other miRNAs w/seed AUUGCAC)	2.81	6.5	High (predicted)	RECK	RECK	-1.448	-1.54	Inhibition of Matrix Metalloproteases
hsa-miR-363-3p	miR-92a-3p (and other miRNAs w/seed AUUGCAC)	2.81	6.5	High (predicted)	AXL	AXL	-1.148	-1.793	IL-15 Signaling
hsa-miR-363-3p	miR-92a-3p (and other miRNAs w/seed AUUGCAC)	2.81	6.5	High (predicted)	RBM9	RBFOX2	-1.348	-1.667	Estrogen Receptor Signaling
hsa-miR-363-3p	miR-92a-3p (and other miRNAs w/seed AUUGCAC)	2.81	6.5	High (predicted)	ARHGEF10	ARHGEF10	-1.34	-1.754	Breast Cancer Regulation by Stathmin1 Molecular Mechanisms of Cancer Phospholipase C Signaling Reelin Signaling in Neurons RhoGDI Signaling Signaling by Rho Family GTPases Thrombin Signaling
hsa-miR-363-3p	miR-92a-3p (and other miRNAs w/seed AUUGCAC)	2.81	6.5	High (predicted)	ADCY3	ADCY3	-1.452	-2.123	Breast Cancer Regulation by Stathmin1 CDK5 Signaling CREB Signaling in Neurons CXCR4 Signaling Cardiac Hypertrophy Signaling Cardiac β-adrenergic Signaling Cellular Effects of Sildenafil (Viagra) Colorectal Cancer Metastasis Signaling Corticotropin Releasing Hormone Signaling Dopamine Receptor Signaling Dopamine-DARPP32 Feedback in cAMP Signaling Endothelin-1 Signaling G-Protein Coupled Receptor …
hsa-miR-363-3p	miR-92a-3p (and other miRNAs w/seed AUUGCAC)	2.81	6.5	High (predicted)	IRS2	IRS2	-1.048	-1.802	AMPK Signaling GDNF Family Ligand-Receptor Interactions IGF-1 Signaling IL-9 Signaling ILK Signaling Insulin Receptor Signaling PI3K Signaling in B Lymphocytes Role of JAK1 and JAK3 in γc Cytokine Signaling Role of JAK2 in Hormone-like Cytokine Signaling Thrombopoietin Signaling Type II Diabetes Mellitus Signaling
hsa-miR-363-3p	miR-92a-3p (and other miRNAs w/seed AUUGCAC)	2.81	6.5	High (predicted)	SGK	SGK1	-1.066	-2.045	Aldosterone Signaling in Epithelial Cells ERK5 Signaling Glucocorticoid Receptor Signaling Huntington's Disease Signaling Insulin Receptor Signaling Pyridoxal 5'-phosphate Salvage Pathway Salvage Pathways of Pyrimidine Ribonucleotides
hsa-miR-363-3p	miR-92a-3p (and other miRNAs w/seed AUUGCAC)	2.81	6.5	High (predicted)	TMEM16D	ANO4	-1.29	-1.784
hsa-miR-363-3p	miR-92a-3p (and other miRNAs w/seed AUUGCAC)	2.81	6.5	High (predicted)	C2orf69	C2orf69	-1.188	-1.585
hsa-miR-363-3p	miR-92a-3p (and other miRNAs w/seed AUUGCAC)	2.81	6.5	High (predicted)	CUTL1	CUX1	-1.154	-1.754
hsa-miR-363-3p	miR-92a-3p (and other miRNAs w/seed AUUGCAC)	2.81	6.5	High (predicted)	DACT1	DACT1	-1.381	-1.786
hsa-miR-363-3p	miR-92a-3p (and other miRNAs w/seed AUUGCAC)	2.81	6.5	High (predicted)	ELOVL4	ELOVL4	-1.236	-1.557
hsa-miR-363-3p	miR-92a-3p (and other miRNAs w/seed AUUGCAC)	2.81	6.5	High (predicted)	FHL3	FHL3	-1.176	-1.535
hsa-miR-363-3p	miR-92a-3p (and other miRNAs w/seed AUUGCAC)	2.81	6.5	High (predicted)	CHES1	FOXN3	-1.461	-1.857
hsa-miR-363-3p	miR-92a-3p (and other miRNAs w/seed AUUGCAC)	2.81	6.5	High (predicted)	FSTL1	FSTL1	-1.294	-2.315
hsa-miR-363-3p	miR-92a-3p (and other miRNAs w/seed AUUGCAC)	2.81	6.5	High (predicted)	ITPRIPL2	ITPRIPL2	-1.18	-1.566
hsa-miR-363-3p	miR-92a-3p (and other miRNAs w/seed AUUGCAC)	2.81	6.5	High (predicted)	KLF2	KLF2	-1.447	-2.639
hsa-miR-363-3p	miR-92a-3p (and other miRNAs w/seed AUUGCAC)	2.81	6.5	High (predicted)	MSRB3	MSRB3	-1.298	-1.576
hsa-miR-363-3p	miR-92a-3p (and other miRNAs w/seed AUUGCAC)	2.81	6.5	High (predicted)	MYCBP2	MYCBP2	-1.218	-1.755
hsa-miR-363-3p	miR-92a-3p (and other miRNAs w/seed AUUGCAC)	2.81	6.5	High (predicted)	NAV3	NAV3	-1.377	-1.501
hsa-miR-363-3p	miR-92a-3p (and other miRNAs w/seed AUUGCAC)	2.81	6.5	High (predicted)	NELF	NSMF	-1.453	-1.551
hsa-miR-363-3p	miR-92a-3p (and other miRNAs w/seed AUUGCAC)	2.81	6.5	High (predicted)	PALLD	PALLD	-1.159	-1.669
hsa-miR-363-3p	miR-92a-3p (and other miRNAs w/seed AUUGCAC)	2.81	6.5	High (predicted)	POLS	PAPD7	-1.441	-1.504
hsa-miR-363-3p	miR-92a-3p (and other miRNAs w/seed AUUGCAC)	2.81	6.5	High (predicted)	PDZD2	PDZD2	-1.292	-1.714
hsa-miR-363-3p	miR-92a-3p (and other miRNAs w/seed AUUGCAC)	2.81	6.5	High (predicted)	RGL1	RGL1	-1.334	-1.714
hsa-miR-363-3p	miR-92a-3p (and other miRNAs w/seed AUUGCAC)	2.81	6.5	High (predicted)	TBX3	TBX3	-1.165	-1.691
hsa-miR-363-3p	miR-92a-3p (and other miRNAs w/seed AUUGCAC)	2.81	6.5	High (predicted)	TTC14	TTC14	-1.332	-1.709
hsa-miR-363-3p	miR-92a-3p (and other miRNAs w/seed AUUGCAC)	2.81	6.5	High (predicted)	ZBTB46	ZBTB46	-1.462	-2.133
hsa-miR-363-3p	miR-92a-3p (and other miRNAs w/seed AUUGCAC)	2.81	6.5	High (predicted)	FAM164A	ZC2HC1A	-1.302	-1.515
hsa-miR-363-3p	miR-92a-3p (and other miRNAs w/seed AUUGCAC)	2.81	6.5	High (predicted)	ZNF532	ZNF532	-1.239	-1.642
hsa-miR-363-3p	miR-92a-3p (and other miRNAs w/seed AUUGCAC)	2.81	6.5	High (predicted)	ZNF652	ZNF652	-1.379	-1.694
hsa-miR-375	miR-375-3p (and other miRNAs w/seed UUGUUCG)	1.69	4.35	High (predicted)	UST	UST	-1.494	-1.937	Chondroitin Sulfate Biosynthesis Chondroitin Sulfate Biosynthesis (Late Stages) Dermatan Sulfate Biosynthesis Dermatan Sulfate Biosynthesis (Late Stages) Heparan Sulfate Biosynthesis Heparan Sulfate Biosynthesis (Late Stages) LPS/IL-1 Mediated Inhibition of RXR Function Xenobiotic Metabolism Signaling
hsa-miR-375	miR-375-3p (and other miRNAs w/seed UUGUUCG)	1.69	4.35	High (predicted)	CHSY1	CHSY1	-1.126	-1.692	Chondroitin Sulfate Biosynthesis Chondroitin Sulfate Biosynthesis (Late Stages) Chondroitin and Dermatan Biosynthesis Dermatan Sulfate Biosynthesis
hsa-miR-375	miR-375-3p (and other miRNAs w/seed UUGUUCG)	1.69	4.35	High (predicted)	ASCL1	ASCL1	-1.255	-1.559
hsa-miR-375	miR-375-3p (and other miRNAs w/seed UUGUUCG)	1.69	4.35	High (predicted)	CUTL1	CUX1	-1.154	-1.754
hsa-miR-375	miR-375-3p (and other miRNAs w/seed UUGUUCG)	1.69	4.35	High (predicted)	GREM2	GREM2	-1.332	-1.765
hsa-miR-375	miR-375-3p (and other miRNAs w/seed UUGUUCG)	1.69	4.35	High (predicted)	SPOCK1	SPOCK1	-1.083	-1.501
hsa-miR-378a-3p	miR-378a-3p (and other miRNAs w/seed CUGGACU)	2.32	2.73	High (predicted)	C5orf41	CREBRF	-1.494	-1.622
hsa-miR-378a-3p	miR-378a-3p (and other miRNAs w/seed CUGGACU)	2.32	2.73	High (predicted)	DACT1	DACT1	-1.381	-1.786
hsa-miR-378a-3p	miR-378a-3p (and other miRNAs w/seed CUGGACU)	2.32	2.73	High (predicted)	ITPRIPL2	ITPRIPL2	-1.18	-1.566
hsa-miR-378a-3p	miR-378a-3p (and other miRNAs w/seed CUGGACU)	2.32	2.73	High (predicted)	KLK4	KLK4	-1.131	-2.169
hsa-miR-378a-3p	miR-378a-3p (and other miRNAs w/seed CUGGACU)	2.32	2.73	High (predicted)	ZNF652	ZNF652	-1.379	-1.694
hsa-miR-379-5p	miR-379-5p (and other miRNAs w/seed GGUAGAC)	-3.19	-9.91	High (predicted)	BEXL1	BEX4	-1.285	-1.503
hsa-miR-379-5p	miR-379-5p (and other miRNAs w/seed GGUAGAC)	-3.19	-9.91	High (predicted)	CUTL1	CUX1	-1.154	-1.754
hsa-miR-411-5p	miR-411-5p (and other miRNAs w/seed AGUAGAC)	-1.32	-3	High (predicted)	TFPI	TFPI	-1.202	-1.527	Coagulation System Extrinsic Prothrombin Activation Pathway
hsa-miR-411-5p	miR-411-5p (and other miRNAs w/seed AGUAGAC)	-1.32	-3	High (predicted)	TUBB2B	TUBB2B	-1.085	-1.775	14-3-3-mediated Signaling Axonal Guidance Signaling Breast Cancer Regulation by Stathmin1 Epithelial Adherens Junction Signaling Gap Junction Signaling Germ Cell-Sertoli Cell Junction Signaling Remodeling of Epithelial Adherens Junctions Sertoli Cell-Sertoli Cell Junction Signaling
hsa-miR-411-5p	miR-411-5p (and other miRNAs w/seed AGUAGAC)	-1.32	-3	High (predicted)	NAV3	NAV3	-1.377	-1.501
hsa-miR-421	miR-421-3p (and other miRNAs w/seed UCAACAG)	3.05	5.54	High (predicted)	PPP2R2C	PPP2R2C	-1.325	-1.927	AMPK Signaling Breast Cancer Regulation by Stathmin1 CDK5 Signaling CTLA4 Signaling in Cytotoxic T Lymphocytes Cardiac β-adrenergic Signaling Cell Cycle Regulation by BTG Family Proteins Ceramide Signaling Cyclins and Cell Cycle Regulation Dopamine Receptor Signaling Dopamine-DARPP32 Feedback in cAMP Signaling ERK/MAPK Signaling ILK Signaling Mitotic Roles of Polo-Like Kinase PI3K/AKT Signaling P…
hsa-miR-421	miR-421-3p (and other miRNAs w/seed UCAACAG)	3.05	5.54	High (predicted)	CITED2	CITED2	-1.043	-1.652	PPAR Signaling RAR Activation Xenobiotic Metabolism Signaling
hsa-miR-421	miR-421-3p (and other miRNAs w/seed UCAACAG)	3.05	5.54	High (predicted)	PPT1	PPT1	-1.217	-1.67	Acyl-CoA Hydrolysis Stearate Biosynthesis I (Animals)
hsa-miR-421	miR-421-3p (and other miRNAs w/seed UCAACAG)	3.05	5.54	High (predicted)	MPRIP	MPRIP	-1.247	-1.805	Actin Cytoskeleton Signaling CCR3 Signaling in Eosinophils Cdc42 Signaling Cellular Effects of Sildenafil (Viagra) Chemokine Signaling Integrin Signaling Phospholipase C Signaling Regulation of Actin-based Motility by Rho RhoA Signaling Thrombin Signaling
hsa-miR-421	miR-421-3p (and other miRNAs w/seed UCAACAG)	3.05	5.54	High (predicted)	MYH10	MYH10	-1.303	-1.815	Actin Cytoskeleton Signaling Agranulocyte Adhesion and Diapedesis Calcium Signaling Cellular Effects of Sildenafil (Viagra) Epithelial Adherens Junction Signaling Hepatic Fibrosis / Hepatic Stellate Cell Activation ILK Signaling Protein Kinase A Signaling Tight Junction Signaling
hsa-miR-421	miR-421-3p (and other miRNAs w/seed UCAACAG)	3.05	5.54	High (predicted),Moderate (predicted)	CAMTA1	CAMTA1	-1.328	-1.561
hsa-miR-421	miR-421-3p (and other miRNAs w/seed UCAACAG)	3.05	5.54	High (predicted)	C5orf41	CREBRF	-1.494	-1.622
hsa-miR-421	miR-421-3p (and other miRNAs w/seed UCAACAG)	3.05	5.54	High (predicted)	CHES1	FOXN3	-1.461	-1.857
hsa-miR-421	miR-421-3p (and other miRNAs w/seed UCAACAG)	3.05	5.54	High (predicted)	LDB2	LDB2	-1.244	-1.974
hsa-miR-421	miR-421-3p (and other miRNAs w/seed UCAACAG)	3.05	5.54	High (predicted)	TXNDC15	TXNDC15	-1.27	-1.563
hsa-miR-421	miR-421-3p (and other miRNAs w/seed UCAACAG)	3.05	5.54	High (predicted)	ZNF652	ZNF652	-1.379	-1.694
hsa-miR-425-5p	miR-425-5p (and other miRNAs w/seed AUGACAC)	3.3	7.84	High (predicted)	SEMA6A	SEMA6A	-1.376	-1.64	Axonal Guidance Signaling
hsa-miR-425-5p	miR-425-5p (and other miRNAs w/seed AUGACAC)	3.3	7.84	High (predicted)	PPM1F	PPM1F	-1.268	-1.754	3-phosphoinositide Biosynthesis 3-phosphoinositide Degradation D-myo-inositol (1,4,5,6)-Tetrakisphosphate Biosynthesis D-myo-inositol (3,4,5,6)-tetrakisphosphate Biosynthesis D-myo-inositol-5-phosphate Metabolism Superpathway of Inositol Phosphate Compounds
hsa-miR-425-5p	miR-425-5p (and other miRNAs w/seed AUGACAC)	3.3	7.84	High (predicted)	MAP3K5	MAP3K5	-1.209	-1.843	14-3-3-mediated Signaling 4-1BB Signaling in T Lymphocytes Acute Phase Response Signaling Apoptosis Signaling B Cell Receptor Signaling CD27 Signaling in Lymphocytes Cardiac Hypertrophy Signaling Death Receptor Signaling Endoplasmic Reticulum Stress Pathway FGF Signaling GNRH Signaling Germ Cell-Sertoli Cell Junction Signaling Gα12/13 Signaling HER-2 Signaling in Breast Cancer HGF Signaling Induc…
hsa-miR-425-5p	miR-425-5p (and other miRNAs w/seed AUGACAC)	3.3	7.84	High (predicted)	BEXL1	BEX4	-1.285	-1.503
hsa-miR-425-5p	miR-425-5p (and other miRNAs w/seed AUGACAC)	3.3	7.84	High (predicted)	C3orf70	C3orf70	-1.371	-1.632
hsa-miR-425-5p	miR-425-5p (and other miRNAs w/seed AUGACAC)	3.3	7.84	High (predicted)	CUTL1	CUX1	-1.154	-1.754
hsa-miR-425-5p	miR-425-5p (and other miRNAs w/seed AUGACAC)	3.3	7.84	High (predicted)	CYYR1	CYYR1	-1.184	-1.503
hsa-miR-425-5p	miR-425-5p (and other miRNAs w/seed AUGACAC)	3.3	7.84	High (predicted)	TNC	TNC	-1.143	-2.553
hsa-miR-425-5p	miR-425-5p (and other miRNAs w/seed AUGACAC)	3.3	7.84	High (predicted)	UBQLN2	UBQLN2	-1.279	-1.517
hsa-miR-429	miR-200b-3p (and other miRNAs w/seed AAUACUG)	7.92	13.38	High (predicted)	PPP2R2C	PPP2R2C	-1.325	-1.927	AMPK Signaling Breast Cancer Regulation by Stathmin1 CDK5 Signaling CTLA4 Signaling in Cytotoxic T Lymphocytes Cardiac β-adrenergic Signaling Cell Cycle Regulation by BTG Family Proteins Ceramide Signaling Cyclins and Cell Cycle Regulation Dopamine Receptor Signaling Dopamine-DARPP32 Feedback in cAMP Signaling ERK/MAPK Signaling ILK Signaling Mitotic Roles of Polo-Like Kinase PI3K/AKT Signaling P…
hsa-miR-429	miR-200b-3p (and other miRNAs w/seed AAUACUG)	7.92	13.38	High (predicted)	LPIN1	LPIN1	-1.494	-1.588	Triacylglycerol Biosynthesis
hsa-miR-429	miR-200b-3p (and other miRNAs w/seed AAUACUG)	7.92	13.38	High (predicted)	CITED2	CITED2	-1.043	-1.652	PPAR Signaling RAR Activation Xenobiotic Metabolism Signaling
hsa-miR-429	miR-200b-3p (and other miRNAs w/seed AAUACUG)	7.92	13.38	High (predicted)	RECK	RECK	-1.448	-1.54	Inhibition of Matrix Metalloproteases
hsa-miR-429	miR-200b-3p (and other miRNAs w/seed AAUACUG)	7.92	13.38	High (predicted)	MAF	MAF	-1.336	-1.601	IL-12 Signaling and Production in Macrophages NRF2-mediated Oxidative Stress Response Xenobiotic Metabolism Signaling
hsa-miR-429	miR-200b-3p (and other miRNAs w/seed AAUACUG)	7.92	13.38	High (predicted)	LPAR1	LPAR1	-1.13	-1.538	G-Protein Coupled Receptor Signaling Gap Junction Signaling Gα12/13 Signaling Gαi Signaling RhoA Signaling cAMP-mediated signaling eNOS Signaling
hsa-miR-429	miR-200b-3p (and other miRNAs w/seed AAUACUG)	7.92	13.38	High (predicted)	RBM9	RBFOX2	-1.348	-1.667	Estrogen Receptor Signaling
hsa-miR-429	miR-200b-3p (and other miRNAs w/seed AAUACUG)	7.92	13.38	High (predicted)	ETS2	ETS2	1.058	-1.638	ERK/MAPK Signaling HGF Signaling Role of Oct4 in Mammalian Embryonic Stem Cell Pluripotency Telomerase Signaling
hsa-miR-429	miR-200b-3p (and other miRNAs w/seed AAUACUG)	7.92	13.38	High (predicted)	HS3ST3A1	HS3ST3A1	-1.4	-1.621	Chondroitin Sulfate Biosynthesis Chondroitin Sulfate Biosynthesis (Late Stages) Dermatan Sulfate Biosynthesis Dermatan Sulfate Biosynthesis (Late Stages) Heparan Sulfate Biosynthesis Heparan Sulfate Biosynthesis (Late Stages) LPS/IL-1 Mediated Inhibition of RXR Function Xenobiotic Metabolism Signaling
hsa-miR-429	miR-200b-3p (and other miRNAs w/seed AAUACUG)	7.92	13.38	High (predicted)	CHSY1	CHSY1	-1.126	-1.692	Chondroitin Sulfate Biosynthesis Chondroitin Sulfate Biosynthesis (Late Stages) Chondroitin and Dermatan Biosynthesis Dermatan Sulfate Biosynthesis
hsa-miR-429	miR-200b-3p (and other miRNAs w/seed AAUACUG)	7.92	13.38	High (predicted)	ADCY9	ADCY9	-1.195	-1.556	Breast Cancer Regulation by Stathmin1 CDK5 Signaling CREB Signaling in Neurons CXCR4 Signaling Cardiac Hypertrophy Signaling Cardiac β-adrenergic Signaling Cellular Effects of Sildenafil (Viagra) Colorectal Cancer Metastasis Signaling Corticotropin Releasing Hormone Signaling Dopamine Receptor Signaling Dopamine-DARPP32 Feedback in cAMP Signaling Endothelin-1 Signaling G-Protein Coupled Receptor …
hsa-miR-429	miR-200b-3p (and other miRNAs w/seed AAUACUG)	7.92	13.38	High (predicted)	IRS1	IRS1	1.044	-1.62	AMPK Signaling Cardiac Hypertrophy Signaling GDNF Family Ligand-Receptor Interactions Growth Hormone Signaling IGF-1 Signaling IL-4 Signaling IL-9 Signaling ILK Signaling Insulin Receptor Signaling Molecular Mechanisms of Cancer PI3K Signaling in B Lymphocytes PPARα/RXRα Activation Prolactin Signaling Regulation of eIF4 and p70S6K Signaling Role of JAK1 and JAK3 in γc Cytokine Signaling Role of J…
hsa-miR-429	miR-200b-3p (and other miRNAs w/seed AAUACUG)	7.92	13.38	High (predicted)	MYLK	MYLK	-1.366	-1.662	Actin Cytoskeleton Signaling CCR3 Signaling in Eosinophils Cdc42 Signaling Cellular Effects of Sildenafil (Viagra) Integrin Signaling PAK Signaling Protein Kinase A Signaling Regulation of Actin-based Motility by Rho RhoA Signaling Signaling by Rho Family GTPases Thrombin Signaling Tight Junction Signaling
hsa-miR-429	miR-200b-3p (and other miRNAs w/seed AAUACUG)	7.92	13.38	High (predicted)	MPRIP	MPRIP	-1.247	-1.805	Actin Cytoskeleton Signaling CCR3 Signaling in Eosinophils Cdc42 Signaling Cellular Effects of Sildenafil (Viagra) Chemokine Signaling Integrin Signaling Phospholipase C Signaling Regulation of Actin-based Motility by Rho RhoA Signaling Thrombin Signaling
hsa-miR-429	miR-200b-3p (and other miRNAs w/seed AAUACUG)	7.92	13.38	High (predicted)	SHC1	SHC1	-1.239	-1.567	Actin Cytoskeleton Signaling Acute Phase Response Signaling Androgen Signaling Axonal Guidance Signaling B Cell Receptor Signaling Breast Cancer Regulation by Stathmin1 CREB Signaling in Neurons Cholecystokinin/Gastrin-mediated Signaling EGF Signaling EIF2 Signaling ERK/MAPK Signaling Endothelin-1 Signaling Ephrin Receptor Signaling ErbB Signaling ErbB2-ErbB3 Signaling ErbB4 Signaling Erythropoie…
hsa-miR-429	miR-200b-3p (and other miRNAs w/seed AAUACUG)	7.92	13.38	Experimentally Observed,High (predicted)	PPM1F	PPM1F	-1.268	-1.754	3-phosphoinositide Biosynthesis 3-phosphoinositide Degradation D-myo-inositol (1,4,5,6)-Tetrakisphosphate Biosynthesis D-myo-inositol (3,4,5,6)-tetrakisphosphate Biosynthesis D-myo-inositol-5-phosphate Metabolism Superpathway of Inositol Phosphate Compounds
hsa-miR-429	miR-200b-3p (and other miRNAs w/seed AAUACUG)	7.92	13.38	High (predicted)	PRKCA	PRKCA	-1.41	-1.859	14-3-3-mediated Signaling Aldosterone Signaling in Epithelial Cells Androgen Signaling Apoptosis Signaling Axonal Guidance Signaling Breast Cancer Regulation by Stathmin1 CCR3 Signaling in Eosinophils CCR5 Signaling in Macrophages CREB Signaling in Neurons CXCR4 Signaling Calcium-induced T Lymphocyte Apoptosis Caveolar-mediated Endocytosis Signaling Chemokine Signaling Cholecystokinin/Gastrin-med…
hsa-miR-429	miR-200b-3p (and other miRNAs w/seed AAUACUG)	7.92	13.38	High (predicted)	MAP3K5	MAP3K5	-1.209	-1.843	14-3-3-mediated Signaling 4-1BB Signaling in T Lymphocytes Acute Phase Response Signaling Apoptosis Signaling B Cell Receptor Signaling CD27 Signaling in Lymphocytes Cardiac Hypertrophy Signaling Death Receptor Signaling Endoplasmic Reticulum Stress Pathway FGF Signaling GNRH Signaling Germ Cell-Sertoli Cell Junction Signaling Gα12/13 Signaling HER-2 Signaling in Breast Cancer HGF Signaling Induc…
hsa-miR-429	miR-200b-3p (and other miRNAs w/seed AAUACUG)	7.92	13.38	High (predicted)	ANO6	ANO6	-1.437	-1.599
hsa-miR-429	miR-200b-3p (and other miRNAs w/seed AAUACUG)	7.92	13.38	High (predicted)	CUTL1	CUX1	-1.154	-1.754
hsa-miR-429	miR-200b-3p (and other miRNAs w/seed AAUACUG)	7.92	13.38	High (predicted)	DACT1	DACT1	-1.381	-1.786
hsa-miR-429	miR-200b-3p (and other miRNAs w/seed AAUACUG)	7.92	13.38	High (predicted)	DPY19L1	DPY19L1	-1.338	-1.89
hsa-miR-429	miR-200b-3p (and other miRNAs w/seed AAUACUG)	7.92	13.38	High (predicted)	FHL1	FHL1	-1.477	-1.799
hsa-miR-429	miR-200b-3p (and other miRNAs w/seed AAUACUG)	7.92	13.38	High (predicted)	FSTL1	FSTL1	-1.294	-2.315
hsa-miR-429	miR-200b-3p (and other miRNAs w/seed AAUACUG)	7.92	13.38	High (predicted)	GREM2	GREM2	-1.332	-1.765
hsa-miR-429	miR-200b-3p (and other miRNAs w/seed AAUACUG)	7.92	13.38	High (predicted)	JAZF1	JAZF1	-1.36	-1.852
hsa-miR-429	miR-200b-3p (and other miRNAs w/seed AAUACUG)	7.92	13.38	High (predicted)	KANK2	KANK2	-1.484	-2.281
hsa-miR-429	miR-200b-3p (and other miRNAs w/seed AAUACUG)	7.92	13.38	High (predicted)	KCTD15	KCTD15	-1.353	-2.064
hsa-miR-429	miR-200b-3p (and other miRNAs w/seed AAUACUG)	7.92	13.38	High (predicted)	LHFP	LHFP	-1.286	-2.564
hsa-miR-429	miR-200b-3p (and other miRNAs w/seed AAUACUG)	7.92	13.38	High (predicted)	MEX3B	MEX3B	-1.435	-1.808
hsa-miR-429	miR-200b-3p (and other miRNAs w/seed AAUACUG)	7.92	13.38	High (predicted)	NLGN4X	NLGN4X	-1.029	-1.505
hsa-miR-429	miR-200b-3p (and other miRNAs w/seed AAUACUG)	7.92	13.38	High (predicted)	C5orf13	NREP	-1.489	-3.209
hsa-miR-429	miR-200b-3p (and other miRNAs w/seed AAUACUG)	7.92	13.38	High (predicted)	RGL1	RGL1	-1.334	-1.714
hsa-miR-429	miR-200b-3p (and other miRNAs w/seed AAUACUG)	7.92	13.38	High (predicted)	SYDE1	SYDE1	-1.169	-1.714
hsa-miR-429	miR-200b-3p (and other miRNAs w/seed AAUACUG)	7.92	13.38	High (predicted)	VASH1	VASH1	-1.359	-1.729
hsa-miR-429	miR-200b-3p (and other miRNAs w/seed AAUACUG)	7.92	13.38	High (predicted)	ZCCHC24	ZCCHC24	-1.315	-1.879
hsa-miR-429	miR-200b-3p (and other miRNAs w/seed AAUACUG)	7.92	13.38	High (predicted)	ZNF532	ZNF532	-1.239	-1.642
hsa-miR-429	miR-200b-3p (and other miRNAs w/seed AAUACUG)	7.92	13.38	High (predicted)	ZNF652	ZNF652	-1.379	-1.694
hsa-miR-432-5p	miR-432 (and other miRNAs w/seed CUUGGAG)	-1.5	-7	High (predicted)	AXL	AXL	-1.148	-1.793	IL-15 Signaling
hsa-miR-484	miR-484 (and other miRNAs w/seed CAGGCUC)	1.32	2.82	High (predicted)	CRTC3	CRTC3	-1.412	-1.559
hsa-miR-484	miR-484 (and other miRNAs w/seed CAGGCUC)	1.32	2.82	High (predicted)	HOXA11	HOXA11	-1.197	-1.81
hsa-miR-484	miR-484 (and other miRNAs w/seed CAGGCUC)	1.32	2.82	High (predicted)	LRRC32	LRRC32	-1.017	-1.565
hsa-miR-484	miR-484 (and other miRNAs w/seed CAGGCUC)	1.32	2.82	High (predicted)	MYCBP2	MYCBP2	-1.218	-1.755
hsa-miR-542-3p	miR-542-3p (miRNAs w/seed GUGACAG)	-1.61	-4.52	High (predicted)	ALDH1A2	ALDH1A2	-1.376	-2.306	Aryl Hydrocarbon Receptor Signaling Dopamine Degradation Ethanol Degradation II Ethanol Degradation IV Fatty Acid α-oxidation Histamine Degradation LPS/IL-1 Mediated Inhibition of RXR Function Noradrenaline and Adrenaline Degradation Oxidative Ethanol Degradation III Putrescine Degradation III RAR Activation Retinoate Biosynthesis I Serotonin Degradation Tryptophan Degradation X (Mammalian, via T…
hsa-miR-542-3p	miR-542-3p (miRNAs w/seed GUGACAG)	-1.61	-4.52	High (predicted)	PFKM	PFKM	-1.46	-1.704	AMPK Signaling Glycolysis I nNOS Signaling in Neurons
hsa-miR-542-3p	miR-542-3p (miRNAs w/seed GUGACAG)	-1.61	-4.52	High (predicted)	PIM1	PIM1	-1.123	-1.556	Acute Myeloid Leukemia Signaling GM-CSF Signaling Pyridoxal 5'-phosphate Salvage Pathway STAT3 Pathway Salvage Pathways of Pyrimidine Ribonucleotides
hsa-miR-542-3p	miR-542-3p (miRNAs w/seed GUGACAG)	-1.61	-4.52	High (predicted)	TUBB2B	TUBB2B	-1.085	-1.775	14-3-3-mediated Signaling Axonal Guidance Signaling Breast Cancer Regulation by Stathmin1 Epithelial Adherens Junction Signaling Gap Junction Signaling Germ Cell-Sertoli Cell Junction Signaling Remodeling of Epithelial Adherens Junctions Sertoli Cell-Sertoli Cell Junction Signaling
hsa-miR-542-3p	miR-542-3p (miRNAs w/seed GUGACAG)	-1.61	-4.52	High (predicted)	C5orf41	CREBRF	-1.494	-1.622
hsa-miR-542-3p	miR-542-3p (miRNAs w/seed GUGACAG)	-1.61	-4.52	High (predicted)	LSAMP	LSAMP	-1.287	-1.544
hsa-miR-542-3p	miR-542-3p (miRNAs w/seed GUGACAG)	-1.61	-4.52	High (predicted)	FAM113A	PCED1A	-1.096	-1.656
hsa-miR-542-3p	miR-542-3p (miRNAs w/seed GUGACAG)	-1.61	-4.52	High (predicted)	TCFL5	TCFL5	-1.355	-1.518
hsa-miR-542-3p	miR-542-3p (miRNAs w/seed GUGACAG)	-1.61	-4.52	High (predicted)	TMEM106A	TMEM106A	-1.49	-1.683
hsa-miR-590-3p	miR-590-3p (miRNAs w/seed AAUUUUA)	2.44	3.16	High (predicted)	WNT5A	WNT5A	-1.005	-2.068	Axonal Guidance Signaling Basal Cell Carcinoma Signaling Colorectal Cancer Metastasis Signaling Glioblastoma Multiforme Signaling Human Embryonic Stem Cell Pluripotency Molecular Mechanisms of Cancer Ovarian Cancer Signaling Regulation of the Epithelial-Mesenchymal Transition Pathway Role of Macrophages, Fibroblasts and Endothelial Cells in Rheumatoid Arthritis Role of NANOG in Mammalian Embryoni…
hsa-miR-590-3p	miR-590-3p (miRNAs w/seed AAUUUUA)	2.44	3.16	High (predicted)	AXIN2	AXIN2	-1.068	-1.718	Wnt/β-catenin Signaling
hsa-miR-590-3p	miR-590-3p (miRNAs w/seed AAUUUUA)	2.44	3.16	High (predicted)	MAF	MAF	-1.336	-1.601	IL-12 Signaling and Production in Macrophages NRF2-mediated Oxidative Stress Response Xenobiotic Metabolism Signaling
hsa-miR-590-3p	miR-590-3p (miRNAs w/seed AAUUUUA)	2.44	3.16	High (predicted)	COL5A2	COL5A2	-1.134	-2.571	Hepatic Fibrosis / Hepatic Stellate Cell Activation
hsa-miR-590-3p	miR-590-3p (miRNAs w/seed AAUUUUA)	2.44	3.16	High (predicted)	UST	UST	-1.494	-1.937	Chondroitin Sulfate Biosynthesis Chondroitin Sulfate Biosynthesis (Late Stages) Dermatan Sulfate Biosynthesis Dermatan Sulfate Biosynthesis (Late Stages) Heparan Sulfate Biosynthesis Heparan Sulfate Biosynthesis (Late Stages) LPS/IL-1 Mediated Inhibition of RXR Function Xenobiotic Metabolism Signaling
hsa-miR-590-3p	miR-590-3p (miRNAs w/seed AAUUUUA)	2.44	3.16	High (predicted)	SEMA3E	SEMA3E	-1.189	-1.574	Axonal Guidance Signaling
hsa-miR-590-3p	miR-590-3p (miRNAs w/seed AAUUUUA)	2.44	3.16	High (predicted)	IRS1	IRS1	1.044	-1.62	AMPK Signaling Cardiac Hypertrophy Signaling GDNF Family Ligand-Receptor Interactions Growth Hormone Signaling IGF-1 Signaling IL-4 Signaling IL-9 Signaling ILK Signaling Insulin Receptor Signaling Molecular Mechanisms of Cancer PI3K Signaling in B Lymphocytes PPARα/RXRα Activation Prolactin Signaling Regulation of eIF4 and p70S6K Signaling Role of JAK1 and JAK3 in γc Cytokine Signaling Role of J…
hsa-miR-590-3p	miR-590-3p (miRNAs w/seed AAUUUUA)	2.44	3.16	High (predicted)	CLDN22	CLDN22	-1.078	-1.536	Agranulocyte Adhesion and Diapedesis Granulocyte Adhesion and Diapedesis Leukocyte Extravasation Signaling Sertoli Cell-Sertoli Cell Junction Signaling Tight Junction Signaling
hsa-miR-590-3p	miR-590-3p (miRNAs w/seed AAUUUUA)	2.44	3.16	High (predicted)	PPM1F	PPM1F	-1.268	-1.754	3-phosphoinositide Biosynthesis 3-phosphoinositide Degradation D-myo-inositol (1,4,5,6)-Tetrakisphosphate Biosynthesis D-myo-inositol (3,4,5,6)-tetrakisphosphate Biosynthesis D-myo-inositol-5-phosphate Metabolism Superpathway of Inositol Phosphate Compounds
hsa-miR-590-3p	miR-590-3p (miRNAs w/seed AAUUUUA)	2.44	3.16	High (predicted)	PRKCA	PRKCA	-1.41	-1.859	14-3-3-mediated Signaling Aldosterone Signaling in Epithelial Cells Androgen Signaling Apoptosis Signaling Axonal Guidance Signaling Breast Cancer Regulation by Stathmin1 CCR3 Signaling in Eosinophils CCR5 Signaling in Macrophages CREB Signaling in Neurons CXCR4 Signaling Calcium-induced T Lymphocyte Apoptosis Caveolar-mediated Endocytosis Signaling Chemokine Signaling Cholecystokinin/Gastrin-med…
hsa-miR-590-3p	miR-590-3p (miRNAs w/seed AAUUUUA)	2.44	3.16	High (predicted)	BIVM	BIVM	-1.225	-1.613
hsa-miR-590-3p	miR-590-3p (miRNAs w/seed AAUUUUA)	2.44	3.16	High (predicted)	C2orf69	C2orf69	-1.188	-1.585
hsa-miR-590-3p	miR-590-3p (miRNAs w/seed AAUUUUA)	2.44	3.16	High (predicted)	C3orf70	C3orf70	-1.371	-1.632
hsa-miR-590-3p	miR-590-3p (miRNAs w/seed AAUUUUA)	2.44	3.16	High (predicted)	CAMTA1	CAMTA1	-1.328	-1.561
hsa-miR-590-3p	miR-590-3p (miRNAs w/seed AAUUUUA)	2.44	3.16	High (predicted)	CUTL1	CUX1	-1.154	-1.754
hsa-miR-590-3p	miR-590-3p (miRNAs w/seed AAUUUUA)	2.44	3.16	High (predicted)	DACT1	DACT1	-1.381	-1.786
hsa-miR-590-3p	miR-590-3p (miRNAs w/seed AAUUUUA)	2.44	3.16	High (predicted)	DPY19L1	DPY19L1	-1.338	-1.89
hsa-miR-590-3p	miR-590-3p (miRNAs w/seed AAUUUUA)	2.44	3.16	High (predicted)	ELOVL4	ELOVL4	-1.236	-1.557
hsa-miR-590-3p	miR-590-3p (miRNAs w/seed AAUUUUA)	2.44	3.16	High (predicted)	FJX1	FJX1	-1.001	-1.778
hsa-miR-590-3p	miR-590-3p (miRNAs w/seed AAUUUUA)	2.44	3.16	High (predicted)	CHES1	FOXN3	-1.461	-1.857
hsa-miR-590-3p	miR-590-3p (miRNAs w/seed AAUUUUA)	2.44	3.16	High (predicted)	GLIPR1	GLIPR1	-1.138	-2.185
hsa-miR-590-3p	miR-590-3p (miRNAs w/seed AAUUUUA)	2.44	3.16	High (predicted)	GSPT2	GSPT2	-1.394	-1.62
hsa-miR-590-3p	miR-590-3p (miRNAs w/seed AAUUUUA)	2.44	3.16	High (predicted)	LSAMP	LSAMP	-1.287	-1.544
hsa-miR-590-3p	miR-590-3p (miRNAs w/seed AAUUUUA)	2.44	3.16	High (predicted)	C4orf49	MGARP	-1.467	-1.747
hsa-miR-590-3p	miR-590-3p (miRNAs w/seed AAUUUUA)	2.44	3.16	High (predicted)	MSRB3	MSRB3	-1.298	-1.576
hsa-miR-590-3p	miR-590-3p (miRNAs w/seed AAUUUUA)	2.44	3.16	High (predicted)	C4orf31	NDNF	-1.345	-2.376
hsa-miR-590-3p	miR-590-3p (miRNAs w/seed AAUUUUA)	2.44	3.16	High (predicted)	NLGN1	NLGN1	-1.313	-1.801
hsa-miR-590-3p	miR-590-3p (miRNAs w/seed AAUUUUA)	2.44	3.16	High (predicted)	NUBPL	NUBPL	-1.132	-1.608
hsa-miR-590-3p	miR-590-3p (miRNAs w/seed AAUUUUA)	2.44	3.16	High (predicted)	POLS	PAPD7	-1.441	-1.504
hsa-miR-590-3p	miR-590-3p (miRNAs w/seed AAUUUUA)	2.44	3.16	High (predicted)	SFRS18	PNISR	-1.273	-1.507
hsa-miR-590-3p	miR-590-3p (miRNAs w/seed AAUUUUA)	2.44	3.16	High (predicted)	PRICKLE2	PRICKLE2	-1.246	-1.988
hsa-miR-590-3p	miR-590-3p (miRNAs w/seed AAUUUUA)	2.44	3.16	High (predicted)	PRRX1	PRRX1	-1.138	-1.56
hsa-miR-590-3p	miR-590-3p (miRNAs w/seed AAUUUUA)	2.44	3.16	High (predicted)	RBM33	RBM33	-1.499	-1.52
hsa-miR-590-3p	miR-590-3p (miRNAs w/seed AAUUUUA)	2.44	3.16	High (predicted)	TSHZ2	TSHZ2	-1.188	-1.516
hsa-miR-590-3p	miR-590-3p (miRNAs w/seed AAUUUUA)	2.44	3.16	High (predicted)	TXNDC15	TXNDC15	-1.27	-1.563
hsa-miR-590-3p	miR-590-3p (miRNAs w/seed AAUUUUA)	2.44	3.16	High (predicted)	ZCCHC24	ZCCHC24	-1.315	-1.879
hsa-miR-592	miR-592 (and other miRNAs w/seed UGUGUCA)	48.06	61.58	High (predicted)	SPARC	SPARC	-1.325	-2.923
hsa-miR-653-5p	miR-653-5p (miRNAs w/seed UGUUGAA)	4.29	9.14	High (predicted)	CITED2	CITED2	-1.043	-1.652	PPAR Signaling RAR Activation Xenobiotic Metabolism Signaling
hsa-miR-653-5p	miR-653-5p (miRNAs w/seed UGUUGAA)	4.29	9.14	High (predicted)	DAPP1	DAPP1	-1.152	-1.571	B Cell Receptor Signaling PI3K Signaling in B Lymphocytes
hsa-miR-653-5p	miR-653-5p (miRNAs w/seed UGUUGAA)	4.29	9.14	High (predicted)	CPXM2	CPXM2	-1.086	-2.357
hsa-miR-653-5p	miR-653-5p (miRNAs w/seed UGUUGAA)	4.29	9.14	High (predicted)	FMOD	FMOD	-1.114	-1.751
hsa-miR-653-5p	miR-653-5p (miRNAs w/seed UGUUGAA)	4.29	9.14	High (predicted)	JAZF1	JAZF1	-1.36	-1.852
hsa-miR-653-5p	miR-653-5p (miRNAs w/seed UGUUGAA)	4.29	9.14	High (predicted)	LSAMP	LSAMP	-1.287	-1.544
hsa-miR-653-5p	miR-653-5p (miRNAs w/seed UGUUGAA)	4.29	9.14	High (predicted)	ZBTB46	ZBTB46	-1.462	-2.133
hsa-miR-653-5p	miR-653-5p (miRNAs w/seed UGUUGAA)	4.29	9.14	High (predicted)	ZNF532	ZNF532	-1.239	-1.642
hsa-miR-671-5p	miR-671-5p (miRNAs w/seed GGAAGCC)	2.44	5.53	High (predicted)	XDH	XDH	-1.424	-1.629	Adenosine Nucleotides Degradation II Guanosine Nucleotides Degradation III Mitochondrial Dysfunction Purine Nucleotides Degradation II (Aerobic) Urate Biosynthesis/Inosine 5'-phosphate Degradation
hsa-miR-671-5p	miR-671-5p (miRNAs w/seed GGAAGCC)	2.44	5.53	High (predicted)	CRTC3	CRTC3	-1.412	-1.559
hsa-miR-671-5p	miR-671-5p (miRNAs w/seed GGAAGCC)	2.44	5.53	High (predicted)	PKD1L2	PKD1L2	-1.419	-1.584
hsa-miR-671-5p	miR-671-5p (miRNAs w/seed GGAAGCC)	2.44	5.53	High (predicted)	PXDN	PXDN	-1.338	-3.987
hsa-miR-744-5p	miR-744-5p (miRNAs w/seed GCGGGGC)	1.05	2.47	High (predicted)	PHKA2	PHKA2	-1.36	-1.562	Protein Kinase A Signaling α-Adrenergic Signaling
hsa-miR-744-5p	miR-744-5p (miRNAs w/seed GCGGGGC)	1.05	2.47	High (predicted)	PDGFRB	PDGFRB	-1.392	-2.152	Glioblastoma Multiforme Signaling Glioma Signaling Hepatic Fibrosis / Hepatic Stellate Cell Activation Human Embryonic Stem Cell Pluripotency NF-κB Signaling PAK Signaling PDGF Signaling PPAR Signaling PTEN Signaling Regulation of the Epithelial-Mesenchymal Transition Pathway STAT3 Pathway Sphingosine-1-phosphate Signaling
hsa-miR-744-5p	miR-744-5p (miRNAs w/seed GCGGGGC)	1.05	2.47	High (predicted)	GFRA2	GFRA2	1.135	-1.858	GDNF Family Ligand-Receptor Interactions
hsa-miR-744-5p	miR-744-5p (miRNAs w/seed GCGGGGC)	1.05	2.47	High (predicted)	CLDN15	CLDN15	-1.279	-1.545	Agranulocyte Adhesion and Diapedesis Granulocyte Adhesion and Diapedesis Leukocyte Extravasation Signaling Sertoli Cell-Sertoli Cell Junction Signaling Tight Junction Signaling
hsa-miR-744-5p	miR-744-5p (miRNAs w/seed GCGGGGC)	1.05	2.47	High (predicted)	CLDN5	CLDN5	-1.086	-1.51	Agranulocyte Adhesion and Diapedesis Granulocyte Adhesion and Diapedesis Leukocyte Extravasation Signaling Sertoli Cell-Sertoli Cell Junction Signaling Tight Junction Signaling
hsa-miR-744-5p	miR-744-5p (miRNAs w/seed GCGGGGC)	1.05	2.47	High (predicted)	FLNA	FLNA	-1.286	-1.51	Actin Cytoskeleton Signaling Caveolar-mediated Endocytosis Signaling ILK Signaling Protein Kinase A Signaling Virus Entry via Endocytic Pathways
hsa-miR-744-5p	miR-744-5p (miRNAs w/seed GCGGGGC)	1.05	2.47	High (predicted)	KIAA0427	CTIF	-1.439	-1.734
hsa-miR-744-5p	miR-744-5p (miRNAs w/seed GCGGGGC)	1.05	2.47	High (predicted)	FBLN2	FBLN2	-1.088	-1.85
hsa-miR-744-5p	miR-744-5p (miRNAs w/seed GCGGGGC)	1.05	2.47	High (predicted)	GREM2	GREM2	-1.332	-1.765
hsa-miR-744-5p	miR-744-5p (miRNAs w/seed GCGGGGC)	1.05	2.47	High (predicted)	OSBPL5	OSBPL5	-1.081	-1.506
hsa-miR-744-5p	miR-744-5p (miRNAs w/seed GCGGGGC)	1.05	2.47	High (predicted)	POLS	PAPD7	-1.441	-1.504
hsa-miR-744-5p	miR-744-5p (miRNAs w/seed GCGGGGC)	1.05	2.47	High (predicted)	RCN3	RCN3	-1.215	-1.506
hsa-miR-769-5p	miR-769-5p (miRNAs w/seed GAGACCU)	1.65	2.66	High (predicted)	RCBTB2	RCBTB2	-1.327	-1.545
hsa-miR-941	miR-941 (miRNAs w/seed ACCCGGC)	1.4	2.39	High (predicted)	CLDN5	CLDN5	-1.086	-1.51	Agranulocyte Adhesion and Diapedesis Granulocyte Adhesion and Diapedesis Leukocyte Extravasation Signaling Sertoli Cell-Sertoli Cell Junction Signaling Tight Junction Signaling
hsa-miR-941	miR-941 (miRNAs w/seed ACCCGGC)	1.4	2.39	High (predicted)	RGL1	RGL1	-1.334	-1.714
hsa-miR-9-5p	miR-9-5p (and other miRNAs w/seed CUUUGGU)	2.42	4.08	High (predicted)	DIO2	DIO2	-1.368	-4.817	TR/RXR Activation Thyroid Hormone Metabolism I (via Deiodination) Thyroid Hormone Metabolism II (via Conjugation and/or Degradation) Thyronamine and Iodothyronamine Metabolism
hsa-miR-9-5p	miR-9-5p (and other miRNAs w/seed CUUUGGU)	2.42	4.08	High (predicted)	UBE4B	UBE4B	-1.171	-1.502	Protein Ubiquitination Pathway
hsa-miR-9-5p	miR-9-5p (and other miRNAs w/seed CUUUGGU)	2.42	4.08	High (predicted)	MAF	MAF	-1.336	-1.601	IL-12 Signaling and Production in Macrophages NRF2-mediated Oxidative Stress Response Xenobiotic Metabolism Signaling
hsa-miR-9-5p	miR-9-5p (and other miRNAs w/seed CUUUGGU)	2.42	4.08	High (predicted)	COL15A1	COL15A1	-1.268	-2.63	Hepatic Fibrosis / Hepatic Stellate Cell Activation
hsa-miR-9-5p	miR-9-5p (and other miRNAs w/seed CUUUGGU)	2.42	4.08	High (predicted)	PDGFRB	PDGFRB	-1.392	-2.152	Glioblastoma Multiforme Signaling Glioma Signaling Hepatic Fibrosis / Hepatic Stellate Cell Activation Human Embryonic Stem Cell Pluripotency NF-κB Signaling PAK Signaling PDGF Signaling PPAR Signaling PTEN Signaling Regulation of the Epithelial-Mesenchymal Transition Pathway STAT3 Pathway Sphingosine-1-phosphate Signaling
hsa-miR-9-5p	miR-9-5p (and other miRNAs w/seed CUUUGGU)	2.42	4.08	High (predicted)	RBM9	RBFOX2	-1.348	-1.667	Estrogen Receptor Signaling
hsa-miR-9-5p	miR-9-5p (and other miRNAs w/seed CUUUGGU)	2.42	4.08	High (predicted)	CHSY1	CHSY1	-1.126	-1.692	Chondroitin Sulfate Biosynthesis Chondroitin Sulfate Biosynthesis (Late Stages) Chondroitin and Dermatan Biosynthesis Dermatan Sulfate Biosynthesis
hsa-miR-9-5p	miR-9-5p (and other miRNAs w/seed CUUUGGU)	2.42	4.08	High (predicted)	S1PR3	S1PR3	-1.121	-1.528	Ceramide Signaling G-Protein Coupled Receptor Signaling Gαi Signaling Human Embryonic Stem Cell Pluripotency Sphingosine-1-phosphate Signaling cAMP-mediated signaling
hsa-miR-9-5p	miR-9-5p (and other miRNAs w/seed CUUUGGU)	2.42	4.08	High (predicted)	ADCY9	ADCY9	-1.195	-1.556	Breast Cancer Regulation by Stathmin1 CDK5 Signaling CREB Signaling in Neurons CXCR4 Signaling Cardiac Hypertrophy Signaling Cardiac β-adrenergic Signaling Cellular Effects of Sildenafil (Viagra) Colorectal Cancer Metastasis Signaling Corticotropin Releasing Hormone Signaling Dopamine Receptor Signaling Dopamine-DARPP32 Feedback in cAMP Signaling Endothelin-1 Signaling G-Protein Coupled Receptor …
hsa-miR-9-5p	miR-9-5p (and other miRNAs w/seed CUUUGGU)	2.42	4.08	High (predicted)	NRP1	NRP1	-1.275	-1.687	Axonal Guidance Signaling Semaphorin Signaling in Neurons VEGF Family Ligand-Receptor Interactions
hsa-miR-9-5p	miR-9-5p (and other miRNAs w/seed CUUUGGU)	2.42	4.08	High (predicted)	SHC1	SHC1	-1.239	-1.567	Actin Cytoskeleton Signaling Acute Phase Response Signaling Androgen Signaling Axonal Guidance Signaling B Cell Receptor Signaling Breast Cancer Regulation by Stathmin1 CREB Signaling in Neurons Cholecystokinin/Gastrin-mediated Signaling EGF Signaling EIF2 Signaling ERK/MAPK Signaling Endothelin-1 Signaling Ephrin Receptor Signaling ErbB Signaling ErbB2-ErbB3 Signaling ErbB4 Signaling Erythropoie…
hsa-miR-9-5p	miR-9-5p (and other miRNAs w/seed CUUUGGU)	2.42	4.08	High (predicted)	PPM1F	PPM1F	-1.268	-1.754	3-phosphoinositide Biosynthesis 3-phosphoinositide Degradation D-myo-inositol (1,4,5,6)-Tetrakisphosphate Biosynthesis D-myo-inositol (3,4,5,6)-tetrakisphosphate Biosynthesis D-myo-inositol-5-phosphate Metabolism Superpathway of Inositol Phosphate Compounds
hsa-miR-9-5p	miR-9-5p (and other miRNAs w/seed CUUUGGU)	2.42	4.08	High (predicted)	PRKCA	PRKCA	-1.41	-1.859	14-3-3-mediated Signaling Aldosterone Signaling in Epithelial Cells Androgen Signaling Apoptosis Signaling Axonal Guidance Signaling Breast Cancer Regulation by Stathmin1 CCR3 Signaling in Eosinophils CCR5 Signaling in Macrophages CREB Signaling in Neurons CXCR4 Signaling Calcium-induced T Lymphocyte Apoptosis Caveolar-mediated Endocytosis Signaling Chemokine Signaling Cholecystokinin/Gastrin-med…
hsa-miR-9-5p	miR-9-5p (and other miRNAs w/seed CUUUGGU)	2.42	4.08	High (predicted)	ANK2	ANK2	-1.296	-1.583
hsa-miR-9-5p	miR-9-5p (and other miRNAs w/seed CUUUGGU)	2.42	4.08	High (predicted)	ANO6	ANO6	-1.437	-1.599
hsa-miR-9-5p	miR-9-5p (and other miRNAs w/seed CUUUGGU)	2.42	4.08	High (predicted)	C5orf41	CREBRF	-1.494	-1.622
hsa-miR-9-5p	miR-9-5p (and other miRNAs w/seed CUUUGGU)	2.42	4.08	High (predicted)	CTDSP2	CTDSP2	-1.164	-1.504
hsa-miR-9-5p	miR-9-5p (and other miRNAs w/seed CUUUGGU)	2.42	4.08	High (predicted)	CUTL1	CUX1	-1.154	-1.754
hsa-miR-9-5p	miR-9-5p (and other miRNAs w/seed CUUUGGU)	2.42	4.08	High (predicted)	ELOVL4	ELOVL4	-1.236	-1.557
hsa-miR-9-5p	miR-9-5p (and other miRNAs w/seed CUUUGGU)	2.42	4.08	High (predicted)	FAM62B	ESYT2	-1.226	-1.558
hsa-miR-9-5p	miR-9-5p (and other miRNAs w/seed CUUUGGU)	2.42	4.08	High (predicted)	CHES1	FOXN3	-1.461	-1.857
hsa-miR-9-5p	miR-9-5p (and other miRNAs w/seed CUUUGGU)	2.42	4.08	High (predicted)	FSTL1	FSTL1	-1.294	-2.315
hsa-miR-9-5p	miR-9-5p (and other miRNAs w/seed CUUUGGU)	2.42	4.08	High (predicted)	HOXA11	HOXA11	-1.197	-1.81
hsa-miR-9-5p	miR-9-5p (and other miRNAs w/seed CUUUGGU)	2.42	4.08	High (predicted)	ITPRIPL2	ITPRIPL2	-1.18	-1.566
hsa-miR-9-5p	miR-9-5p (and other miRNAs w/seed CUUUGGU)	2.42	4.08	High (predicted)	LEPRE1	LEPRE1	-1.29	-1.722
hsa-miR-9-5p	miR-9-5p (and other miRNAs w/seed CUUUGGU)	2.42	4.08	High (predicted)	LHFP	LHFP	-1.286	-2.564
hsa-miR-9-5p	miR-9-5p (and other miRNAs w/seed CUUUGGU)	2.42	4.08	High (predicted)	NLGN2	NLGN2	-1.34	-1.854
hsa-miR-9-5p	miR-9-5p (and other miRNAs w/seed CUUUGGU)	2.42	4.08	High (predicted)	NLGN4X	NLGN4X	-1.029	-1.505
hsa-miR-9-5p	miR-9-5p (and other miRNAs w/seed CUUUGGU)	2.42	4.08	High (predicted)	NMT2	NMT2	-1.311	-1.516
hsa-miR-9-5p	miR-9-5p (and other miRNAs w/seed CUUUGGU)	2.42	4.08	High (predicted)	OBFC1	OBFC1	-1.41	-1.566
hsa-miR-9-5p	miR-9-5p (and other miRNAs w/seed CUUUGGU)	2.42	4.08	High (predicted)	PKD2	PKD2	-1.289	-1.53
hsa-miR-9-5p	miR-9-5p (and other miRNAs w/seed CUUUGGU)	2.42	4.08	High (predicted)	PRRX1	PRRX1	-1.138	-1.56
hsa-miR-9-5p	miR-9-5p (and other miRNAs w/seed CUUUGGU)	2.42	4.08	High (predicted)	PXDN	PXDN	-1.338	-3.987
hsa-miR-9-5p	miR-9-5p (and other miRNAs w/seed CUUUGGU)	2.42	4.08	High (predicted)	RAB3IL1	RAB3IL1	-1.188	-2.141
hsa-miR-9-5p	miR-9-5p (and other miRNAs w/seed CUUUGGU)	2.42	4.08	High (predicted)	SIX5	SIX5	-1.418	-1.656
hsa-miR-9-5p	miR-9-5p (and other miRNAs w/seed CUUUGGU)	2.42	4.08	High (predicted)	SFRS6	SRSF6	-1.31	-1.527
hsa-miR-9-5p	miR-9-5p (and other miRNAs w/seed CUUUGGU)	2.42	4.08	High (predicted)	TBC1D4	TBC1D4	-1.334	-1.695
hsa-miR-9-5p	miR-9-5p (and other miRNAs w/seed CUUUGGU)	2.42	4.08	High (predicted)	TGFBI	TGFBI	-1.438	-2.698
hsa-miR-9-5p	miR-9-5p (and other miRNAs w/seed CUUUGGU)	2.42	4.08	High (predicted)	TNC	TNC	-1.143	-2.553
hsa-miR-9-5p	miR-9-5p (and other miRNAs w/seed CUUUGGU)	2.42	4.08	High (predicted)	TSHZ2	TSHZ2	-1.188	-1.516
hsa-miR-9-5p	miR-9-5p (and other miRNAs w/seed CUUUGGU)	2.42	4.08	High (predicted)	TSPAN9	TSPAN9	-1.493	-1.643
hsa-miR-9-5p	miR-9-5p (and other miRNAs w/seed CUUUGGU)	2.42	4.08	High (predicted)	VCAN	VCAN	-1.358	-4.554
hsa-miR-9-5p	miR-9-5p (and other miRNAs w/seed CUUUGGU)	2.42	4.08	High (predicted)	ZBTB46	ZBTB46	-1.462	-2.133
hsa-miR-9-5p	miR-9-5p (and other miRNAs w/seed CUUUGGU)	2.42	4.08	High (predicted)	ZFP90	ZFP90	-1.392	-1.519
hsa-miR-96-5p	miR-96-5p (and other miRNAs w/seed UUGGCAC)	4.17	9.39	High (predicted)	RECK	RECK	-1.448	-1.54	Inhibition of Matrix Metalloproteases
hsa-miR-96-5p	miR-96-5p (and other miRNAs w/seed UUGGCAC)	4.17	9.39	High (predicted)	MAF	MAF	-1.336	-1.601	IL-12 Signaling and Production in Macrophages NRF2-mediated Oxidative Stress Response Xenobiotic Metabolism Signaling
hsa-miR-96-5p	miR-96-5p (and other miRNAs w/seed UUGGCAC)	4.17	9.39	High (predicted)	F13A1	F13A1	1.02	-1.931	Coagulation System Extrinsic Prothrombin Activation Pathway Intrinsic Prothrombin Activation Pathway
hsa-miR-96-5p	miR-96-5p (and other miRNAs w/seed UUGGCAC)	4.17	9.39	High (predicted)	SEMA6A	SEMA6A	-1.376	-1.64	Axonal Guidance Signaling
hsa-miR-96-5p	miR-96-5p (and other miRNAs w/seed UUGGCAC)	4.17	9.39	High (predicted)	CAPN5	CAPN5	-1.204	-1.59	Amyloid Processing Amyotrophic Lateral Sclerosis Signaling Apoptosis Signaling FAK Signaling Huntington's Disease Signaling Integrin Signaling Regulation of Cellular Mechanics by Calpain Protease nNOS Signaling in Neurons
hsa-miR-96-5p	miR-96-5p (and other miRNAs w/seed UUGGCAC)	4.17	9.39	Experimentally Observed,High (predicted)	IRS1	IRS1	1.044	-1.62	AMPK Signaling Cardiac Hypertrophy Signaling GDNF Family Ligand-Receptor Interactions Growth Hormone Signaling IGF-1 Signaling IL-4 Signaling IL-9 Signaling ILK Signaling Insulin Receptor Signaling Molecular Mechanisms of Cancer PI3K Signaling in B Lymphocytes PPARα/RXRα Activation Prolactin Signaling Regulation of eIF4 and p70S6K Signaling Role of JAK1 and JAK3 in γc Cytokine Signaling Role of J…
hsa-miR-96-5p	miR-96-5p (and other miRNAs w/seed UUGGCAC)	4.17	9.39	High (predicted)	SHC1	SHC1	-1.239	-1.567	Actin Cytoskeleton Signaling Acute Phase Response Signaling Androgen Signaling Axonal Guidance Signaling B Cell Receptor Signaling Breast Cancer Regulation by Stathmin1 CREB Signaling in Neurons Cholecystokinin/Gastrin-mediated Signaling EGF Signaling EIF2 Signaling ERK/MAPK Signaling Endothelin-1 Signaling Ephrin Receptor Signaling ErbB Signaling ErbB2-ErbB3 Signaling ErbB4 Signaling Erythropoie…
hsa-miR-96-5p	miR-96-5p (and other miRNAs w/seed UUGGCAC)	4.17	9.39	High (predicted)	PPM1F	PPM1F	-1.268	-1.754	3-phosphoinositide Biosynthesis 3-phosphoinositide Degradation D-myo-inositol (1,4,5,6)-Tetrakisphosphate Biosynthesis D-myo-inositol (3,4,5,6)-tetrakisphosphate Biosynthesis D-myo-inositol-5-phosphate Metabolism Superpathway of Inositol Phosphate Compounds
hsa-miR-96-5p	miR-96-5p (and other miRNAs w/seed UUGGCAC)	4.17	9.39	High (predicted)	C2orf69	C2orf69	-1.188	-1.585
hsa-miR-96-5p	miR-96-5p (and other miRNAs w/seed UUGGCAC)	4.17	9.39	High (predicted)	CALCRL	CALCRL	-1.348	-1.552
hsa-miR-96-5p	miR-96-5p (and other miRNAs w/seed UUGGCAC)	4.17	9.39	High (predicted)	CAMTA1	CAMTA1	-1.328	-1.561
hsa-miR-96-5p	miR-96-5p (and other miRNAs w/seed UUGGCAC)	4.17	9.39	High (predicted)	C5orf41	CREBRF	-1.494	-1.622
hsa-miR-96-5p	miR-96-5p (and other miRNAs w/seed UUGGCAC)	4.17	9.39	High (predicted)	CTDSP2	CTDSP2	-1.164	-1.504
hsa-miR-96-5p	miR-96-5p (and other miRNAs w/seed UUGGCAC)	4.17	9.39	High (predicted)	FAM43A	FAM43A	-1.137	-1.56
hsa-miR-96-5p	miR-96-5p (and other miRNAs w/seed UUGGCAC)	4.17	9.39	High (predicted)	CHES1	FOXN3	-1.461	-1.857
hsa-miR-96-5p	miR-96-5p (and other miRNAs w/seed UUGGCAC)	4.17	9.39	High (predicted)	C9orf80	INIP	-1.247	-1.519
hsa-miR-96-5p	miR-96-5p (and other miRNAs w/seed UUGGCAC)	4.17	9.39	High (predicted)	JAZF1	JAZF1	-1.36	-1.852
hsa-miR-96-5p	miR-96-5p (and other miRNAs w/seed UUGGCAC)	4.17	9.39	High (predicted)	LOXL4	LOXL4	1.023	-1.843
hsa-miR-96-5p	miR-96-5p (and other miRNAs w/seed UUGGCAC)	4.17	9.39	High (predicted)	LRCH2	LRCH2	-1.37	-1.551
hsa-miR-96-5p	miR-96-5p (and other miRNAs w/seed UUGGCAC)	4.17	9.39	High (predicted)	MBNL2	MBNL2	-1.346	-1.518
hsa-miR-96-5p	miR-96-5p (and other miRNAs w/seed UUGGCAC)	4.17	9.39	High (predicted)	NAV3	NAV3	-1.377	-1.501
hsa-miR-96-5p	miR-96-5p (and other miRNAs w/seed UUGGCAC)	4.17	9.39	High (predicted)	NLGN2	NLGN2	-1.34	-1.854
hsa-miR-96-5p	miR-96-5p (and other miRNAs w/seed UUGGCAC)	4.17	9.39	High (predicted)	NLGN4X	NLGN4X	-1.029	-1.505
hsa-miR-96-5p	miR-96-5p (and other miRNAs w/seed UUGGCAC)	4.17	9.39	High (predicted)	NPTX2	NPTX2	-1.267	-1.867
hsa-miR-96-5p	miR-96-5p (and other miRNAs w/seed UUGGCAC)	4.17	9.39	High (predicted)	OBFC1	OBFC1	-1.41	-1.566
hsa-miR-96-5p	miR-96-5p (and other miRNAs w/seed UUGGCAC)	4.17	9.39	High (predicted)	RFTN1	RFTN1	-1.127	-2.178
hsa-miR-96-5p	miR-96-5p (and other miRNAs w/seed UUGGCAC)	4.17	9.39	High (predicted)	SFRS6	SRSF6	-1.31	-1.527
hsa-miR-96-5p	miR-96-5p (and other miRNAs w/seed UUGGCAC)	4.17	9.39	High (predicted)	TBC1D4	TBC1D4	-1.334	-1.695
hsa-miR-96-5p	miR-96-5p (and other miRNAs w/seed UUGGCAC)	4.17	9.39	High (predicted)	TSHZ2	TSHZ2	-1.188	-1.516
hsa-miR-96-5p	miR-96-5p (and other miRNAs w/seed UUGGCAC)	4.17	9.39	High (predicted)	TSPAN9	TSPAN9	-1.493	-1.643
hsa-miR-96-5p	miR-96-5p (and other miRNAs w/seed UUGGCAC)	4.17	9.39	High (predicted)	TTC14	TTC14	-1.332	-1.709
hsa-miR-96-5p	miR-96-5p (and other miRNAs w/seed UUGGCAC)	4.17	9.39	High (predicted)	ZCCHC11	ZCCHC11	-1.356	-1.569
hsa-miR-96-5p	miR-96-5p (and other miRNAs w/seed UUGGCAC)	4.17	9.39	High (predicted)	ZNF532	ZNF532	-1.239	-1.642
hsa-let-7c-5p	let-7a-5p (and other miRNAs w/seed GAGGUAG)	-1.59	-2.7	High (predicted)	STRBP	STRBP	1.515	1.712	TR/RXR Activation
hsa-let-7c-5p	let-7a-5p (and other miRNAs w/seed GAGGUAG)	-1.59	-2.7	Experimentally Observed,High (predicted)	RDH10	RDH10	2.398	1.705	RAR Activation Retinoate Biosynthesis I Retinol Biosynthesis The Visual Cycle
hsa-let-7c-5p	let-7a-5p (and other miRNAs w/seed GAGGUAG)	-1.59	-2.7	High (predicted)	BCAT1	BCAT1	1.658	2.226	Isoleucine Degradation I Leucine Degradation I Valine Degradation I
hsa-let-7c-5p	let-7a-5p (and other miRNAs w/seed GAGGUAG)	-1.59	-2.7	Experimentally Observed	PTGS2	PTGS2	2.314	1.552	CD40 Signaling Cholecystokinin/Gastrin-mediated Signaling Colorectal Cancer Metastasis Signaling Corticotropin Releasing Hormone Signaling Eicosanoid Signaling Endothelin-1 Signaling Fatty Acid α-oxidation Glucocorticoid Receptor Signaling HGF Signaling IL-17 Signaling IL-8 Signaling ILK Signaling LXR/RXR Activation MIF Regulation of Innate Immunity MIF-mediated Glucocorticoid Regulation Ovarian …
hsa-let-7c-5p	let-7a-5p (and other miRNAs w/seed GAGGUAG)	-1.59	-2.7	High (predicted)	ADAMTS8	ADAMTS8	3.773	1.982	Axonal Guidance Signaling
hsa-let-7c-5p	let-7a-5p (and other miRNAs w/seed GAGGUAG)	-1.59	-2.7	High (predicted)	SRD5A3	SRD5A3	1.639	1.814	Androgen Biosynthesis Stearate Biosynthesis I (Animals)
hsa-let-7c-5p	let-7a-5p (and other miRNAs w/seed GAGGUAG)	-1.59	-2.7	High (predicted)	FAM108C1	ABHD17C	1.694	1.762
hsa-let-7c-5p	let-7a-5p (and other miRNAs w/seed GAGGUAG)	-1.59	-2.7	High (predicted)	GALNT4	GALNT4	1.563	2.136
hsa-let-7c-5p	let-7a-5p (and other miRNAs w/seed GAGGUAG)	-1.59	-2.7	High (predicted)	IDH2	IDH2	1.645	1.729
hsa-let-7c-5p	let-7a-5p (and other miRNAs w/seed GAGGUAG)	-1.59	-2.7	Experimentally Observed	KRT19	KRT19	1.518	1.517
hsa-let-7c-5p	let-7a-5p (and other miRNAs w/seed GAGGUAG)	-1.59	-2.7	High (predicted)	LRIG1	LRIG1	2.545	2.319
hsa-miR-107	miR-103-3p (and other miRNAs w/seed GCAGCAU)	2.34	5.5	High (predicted)	RDH10	RDH10	2.398	1.705	RAR Activation Retinoate Biosynthesis I Retinol Biosynthesis The Visual Cycle
hsa-miR-107	miR-103-3p (and other miRNAs w/seed GCAGCAU)	2.34	5.5	High (predicted)	TMEM166	EVA1A	2.114	2.069
hsa-miR-107	miR-103-3p (and other miRNAs w/seed GCAGCAU)	2.34	5.5	High (predicted)	MYB	MYB	1.614	1.545
hsa-miR-107	miR-103-3p (and other miRNAs w/seed GCAGCAU)	2.34	5.5	High (predicted)	PHYHIPL	PHYHIPL	2.153	2.699
hsa-miR-107	miR-103-3p (and other miRNAs w/seed GCAGCAU)	2.34	5.5	High (predicted)	SIX4	SIX4	1.782	1.532
hsa-miR-107	miR-103-3p (and other miRNAs w/seed GCAGCAU)	2.34	5.5	High (predicted)	SLC35A3	SLC35A3	1.516	1.602
hsa-miR-107	miR-103-3p (and other miRNAs w/seed GCAGCAU)	2.34	5.5	High (predicted)	VAMP8	VAMP8	1.51	1.791
hsa-miR-10b-5p	miR-10a-5p (and other miRNAs w/seed ACCCUGU)	-1.77	-3.17	High (predicted)	ALPL	ALPL	3.743	2.84	3-phosphoinositide Biosynthesis 3-phosphoinositide Degradation D-myo-inositol (1,4,5,6)-Tetrakisphosphate Biosynthesis D-myo-inositol (3,4,5,6)-tetrakisphosphate Biosynthesis D-myo-inositol-5-phosphate Metabolism Role of Osteoblasts, Osteoclasts and Chondrocytes in Rheumatoid Arthritis Superpathway of Inositol Phosphate Compounds
hsa-miR-10b-5p	miR-10a-5p (and other miRNAs w/seed ACCCUGU)	-1.77	-3.17	High (predicted)	SIX4	SIX4	1.782	1.532
hsa-miR-1285-3p	miR-1285-3p (and other miRNAs w/seed CUGGGCA)	4.3	8.47	High (predicted)	SCNN1G	SCNN1G	3.389	1.542	Aldosterone Signaling in Epithelial Cells Insulin Receptor Signaling
hsa-miR-1285-3p	miR-1285-3p (and other miRNAs w/seed CUGGGCA)	4.3	8.47	High (predicted)	ESPN	ESPN	2.019	1.626
hsa-miR-1285-3p	miR-1285-3p (and other miRNAs w/seed CUGGGCA)	4.3	8.47	High (predicted)	KIAA1671	KIAA1671	1.538	1.559
hsa-miR-1285-3p	miR-1285-3p (and other miRNAs w/seed CUGGGCA)	4.3	8.47	High (predicted)	SLC7A5	SLC7A5	1.59	1.734
hsa-miR-1301-3p	miR-1301-3p (and other miRNAs w/seed UGCAGCU)	2.92	9.83	High (predicted)	ELF3	ELF3	1.794	1.831	ERK/MAPK Signaling HGF Signaling Telomerase Signaling
hsa-miR-1301-3p	miR-1301-3p (and other miRNAs w/seed UGCAGCU)	2.92	9.83	High (predicted)	CTSL2	CTSV	1.656	1.958
hsa-miR-1301-3p	miR-1301-3p (and other miRNAs w/seed UGCAGCU)	2.92	9.83	High (predicted)	C8orf55	THEM6	1.665	2.349
hsa-miR-130b-3p	miR-130a-3p (and other miRNAs w/seed AGUGCAA)	16.6	11.87	High (predicted)	BCAT1	BCAT1	1.658	2.226	Isoleucine Degradation I Leucine Degradation I Valine Degradation I
hsa-miR-130b-3p	miR-130a-3p (and other miRNAs w/seed AGUGCAA)	16.6	11.87	High (predicted)	TGFA	TGFA	1.675	1.825	ErbB Signaling Hepatic Fibrosis / Hepatic Stellate Cell Activation NF-κB Signaling Neuregulin Signaling Non-Small Cell Lung Cancer Signaling Pancreatic Adenocarcinoma Signaling Renal Cell Carcinoma Signaling
hsa-miR-130b-3p	miR-130a-3p (and other miRNAs w/seed AGUGCAA)	16.6	11.87	High (predicted)	SLC2A1	SLC2A1	1.599	1.712	AMPK Signaling Antioxidant Action of Vitamin C HIF1α Signaling Renal Cell Carcinoma Signaling TR/RXR Activation Vitamin-C Transport
hsa-miR-130b-3p	miR-130a-3p (and other miRNAs w/seed AGUGCAA)	16.6	11.87	High (predicted)	PFKFB3	PFKFB3	2.205	1.658	AMPK Signaling
hsa-miR-130b-3p	miR-130a-3p (and other miRNAs w/seed AGUGCAA)	16.6	11.87	High (predicted)	ENPP4	ENPP4	1.784	1.777
hsa-miR-130b-3p	miR-130a-3p (and other miRNAs w/seed AGUGCAA)	16.6	11.87	High (predicted)	ENPP5	ENPP5	2.094	1.503
hsa-miR-130b-3p	miR-130a-3p (and other miRNAs w/seed AGUGCAA)	16.6	11.87	High (predicted)	LRIG1	LRIG1	2.545	2.319
hsa-miR-130b-3p	miR-130a-3p (and other miRNAs w/seed AGUGCAA)	16.6	11.87	High (predicted)	MPPED2	MPPED2	1.738	2.005
hsa-miR-130b-3p	miR-130a-3p (and other miRNAs w/seed AGUGCAA)	16.6	11.87	High (predicted)	MYB	MYB	1.614	1.545
hsa-miR-130b-3p	miR-130a-3p (and other miRNAs w/seed AGUGCAA)	16.6	11.87	High (predicted)	PLLP	PLLP	1.55	1.698
hsa-miR-130b-3p	miR-130a-3p (and other miRNAs w/seed AGUGCAA)	16.6	11.87	High (predicted)	SEL1L3	SEL1L3	2.108	2.156
hsa-miR-130b-3p	miR-130a-3p (and other miRNAs w/seed AGUGCAA)	16.6	11.87	High (predicted)	SIX4	SIX4	1.782	1.532
hsa-miR-130b-3p	miR-130a-3p (and other miRNAs w/seed AGUGCAA)	16.6	11.87	High (predicted)	SLAIN1	SLAIN1	1.879	1.833
hsa-miR-130b-3p	miR-130a-3p (and other miRNAs w/seed AGUGCAA)	16.6	11.87	High (predicted)	STC1	STC1	2.796	2.824
hsa-miR-135b-5p	miR-135a-5p (and other miRNAs w/seed AUGGCUU)	2.49	12.31	High (predicted)	STRBP	STRBP	1.515	1.712	TR/RXR Activation
hsa-miR-135b-5p	miR-135a-5p (and other miRNAs w/seed AUGGCUU)	2.49	12.31	High (predicted)	RIPK2	RIPK2	1.836	2.321	Role of Pattern Recognition Receptors in Recognition of Bacteria and Viruses
hsa-miR-135b-5p	miR-135a-5p (and other miRNAs w/seed AUGGCUU)	2.49	12.31	High (predicted)	NAMPT	NAMPT	1.709	1.535	NAD Biosynthesis III
hsa-miR-135b-5p	miR-135a-5p (and other miRNAs w/seed AUGGCUU)	2.49	12.31	High (predicted)	BCAT1	BCAT1	1.658	2.226	Isoleucine Degradation I Leucine Degradation I Valine Degradation I
hsa-miR-135b-5p	miR-135a-5p (and other miRNAs w/seed AUGGCUU)	2.49	12.31	High (predicted)	CALML4	CALML4	1.783	1.665
[truncated: 27,779 more rows]
