# Supplementary material for: Small non-coding RNA deregulation in endometrial carcinogenesis
Source: Oncotarget. 2015 Feb 28;6(7):4677–91. doi: 10.18632/oncotarget.2911 (PMC4467107; doi:10.18632/oncotarget.2911)
Supplement: Supplementary file 10 [file oncotarget-06-4677-s010.xlsx]

## Sheet:  
Supplementary Table 9: Functional annotation analysis of canonical pathways involving the mRNAs target of 127 miRNAs identified in th signature. For each canonical pathways, the range of statistically significant p-values (-log(p-value)) and the mRNAs involved are shown.
Ingenuity Canonical Pathways	-log(p-value)	Ratio	Molecules (|FC|≥1.5 and p-value 0.001) in hyperplastic and/or tumor tissues
Hepatic Fibrosis / Hepatic Stellate Cell Activation	8.9	0.157	MYH10,CTGF,SMAD3,LTB,TNFSF10,MYH11,COL15A1,COL16A1,COL5A1,COL1A2,IGF1,PDGFRA,TIMP2,PDGFRB,CXCL8,COL5A2,VCAM1,COL4A1,COL6A2,BAMBI,IGFBP5,COL1A1,ACTA2,COL6A3,IGFBP3,TGFA,CCL21,EDNRA,PDGFD,COL7A1,COL3A1
Agranulocyte Adhesion and Diapedesis	6.38	0.138	CXCL8,MYH10,VCAM1,CLDN11,CLDN15,MMP3,CXCR4,CXCL12,MMP10,CLDN7,MYH11,CXCL6,CXCL10,CLDN5,ACTA2,CXCL13,JAM3,CLDN1,EZR,CCL21,PECAM1,PODXL,MMP11,CXCL2,CD34,CLDN22
Glycolysis I	6.1	0.36	PGK1,ENO1,GPI,TPI1,PGAM1,PKM,ALDOA,PFKP,PFKM
Granulocyte Adhesion and Diapedesis	5.29	0.13	CXCL8,CLDN11,VCAM1,MMP3,CLDN15,CXCR4,CXCL12,THY1,MMP10,CLDN7,CXCL6,CXCL10,CLDN5,CXCL13,CLDN1,JAM3,SDC2,EZR,CCL21,PECAM1,MMP11,CXCL2,CLDN22
Wnt/β-catenin Signaling	4.59	0.124	SFRP4,AXIN2,GJA1,SFRP2,FRZB,TGFBR3,MYC,SOX17,CDH1,CDH2,FZD4,WNT7A,DKK3,TLE4,SMO,LEF1,PPP2R2C,SOX9,SFRP1,WNT5A,FZD7
Leukocyte Extravasation Signaling	4.49	0.116	TIMP3,CLDN11,VCAM1,MMP3,CLDN15,CXCR4,CXCL12,THY1,MMP10,MAPK13,CLDN7,CLDN5,ACTA2,CLDN1,JAM3,EZR,VAV3,PECAM1,MMP11,CLDN22,PRKD1,PRKCA,TIMP2
Inhibition of Matrix Metalloproteases	4.33	0.231	TIMP3,MMP3,SDC2,RECK,THBS2,MMP10,MMP11,TFPI2,TIMP2
Sertoli Cell-Sertoli Cell Junction Signaling	4.21	0.117	CLDN11,TUBB3,CLDN15,TGFBR3,MAP3K5,MAPK13,CLDN7,PLS1,TUBB2B,MAP3K12,CDH1,CLDN5,RRAS2,ACTA2,CLDN1,JAM3,ZAK,CAV1,ELK1,RAB8B,CLDN22
VDR/RXR Activation	3.73	0.154	CXCL10,WT1,SPP1,CAMP,CYP24A1,HOXA10,IGFBP3,IGFBP5,HES1,HSD17B2,PRKD1,PRKCA
Axonal Guidance Signaling	3.49	0.0833	DPYSL2,ADAMTS8,NTF3,ECEL1,GLI2,SEMA6A,CXCL12,ABLIM1,GNG7,TUBB2B,SHC1,MICAL1,EPHB1,WNT7A,IGF1,SDC2,SMO,MMP11,EFNB3,ADAMTS5,PRKD1,PRKCA,SEMA3E,TUBB3,CXCR4,GNG2,PTCH1,MMP10,ADAMTS9,RRAS2,FZD4,LINGO1,PDGFD,NRP1,FZD7,WNT5A
Glioblastoma Multiforme Signaling	3.49	0.116	MYC,SHC1,CCNE1,FZD4,WNT7A,RRAS2,RHOB,IGF1,RND3,SMO,E2F5,PDGFRA,LEF1,PDGFD,WNT5A,FZD7,PDGFRB
STAT3 Pathway	3.38	0.151	MYC,MAP3K12,SOCS1,GHR,RRAS2,PIM1,TGFBR3,SOCS2,PDGFRA,MAPK13,PDGFRB
IGF-1 Signaling	3.38	0.134	SOCS1,CTGF,SOCS2,IGFBP5,SHC1,FOS,RRAS2,IGF1,IRS1,IGFBP3,IRS2,CYR61,ELK1
Colorectal Cancer Metastasis Signaling	3.34	0.0975	CASP3,MMP3,SMAD3,ADCY3,GNG2,MMP10,GNG7,MYC,FOS,ADCY9,BCL2L1,CDH1,RRAS2,WNT7A,FZD4,RND3,RHOB,SMO,LEF1,MMP11,PTGS2,WNT5A,FZD7
Gluconeogenesis I	3.15	0.24	PGK1,ENO1,GPI,PGAM1,ME2,ALDOA
Stearate Biosynthesis I (Animals)	3.08	0.2	ACSL3,SRD5A3,DHCR24,PPT1,FASN,ACSL5,ACSL4
Chondroitin Sulfate Biosynthesis (Late Stages)	3.02	0.174	CHST4,UST,CHSY3,CHST7,CHSY1,HS3ST1,HS3ST3A1,CHST15
Growth Hormone Signaling	2.99	0.145	SOCS1,FOS,GHR,IGF1,IRS1,SOCS2,IGFBP3,ELK1,PRKD1,PRKCA
RAR Activation	2.98	0.102	AKR1C3,RDH10,CDK7,SMAD3,ADCY3,NR2F2,MAPK13,MAP3K5,FOS,ADCY9,ALDH1A1,SMARCA2,DUSP1,ALDH1A2,IGFBP3,PRKD1,CITED2,PRKCA
AMPK Signaling	2.93	0.111	PFKFB3,ACACB,SLC2A1,CFTR,PFKP,MAPK13,PFKM,SMARCA2,IRS1,FASN,IRS2,AK4,PPP2R2C,HMGCR,ADRB2
Molecular Mechanisms of Cancer	2.91	0.0822	SMAD3,MAP3K5,MAPK13,MYC,SHC1,WNT7A,RHOB,E2F5,SMO,PRKD1,PRKCA,CASP3,CDK7,ADCY3,PTCH1,BCL2L1,ADCY9,FOS,CDH1,CCNE1,CCND2,RRAS2,FZD4,RND3,IRS1,LEF1,ELK1,ARHGEF10,FZD7,WNT5A
TR/RXR Activation	2.82	0.129	ENO1,SLC16A3,UCP2,AKR1C3,SCARB1,COL6A3,SLC2A1,FASN,STRBP,PFKP,DIO2
Thyroid Cancer Signaling	2.72	0.175	CXCL10,MYC,SHC1,NTF3,CDH1,RRAS2,LEF1
ILK Signaling	2.71	0.0968	MYH10,SNAI2,CASP3,FERMT2,MYH11,MYC,FOS,CDH1,TGFB1I1,RHOB,ACTA2,RND3,FLNA,IRS1,IRS2,LEF1,PPP2R2C,PTGS2
PDGF Signaling	2.62	0.13	MYC,SHC1,FOS,RRAS2,PDGFRA,CAV1,PDGFD,ELK1,PDGFRB,PRKCA
Chondroitin Sulfate Biosynthesis	2.56	0.148	CHST4,UST,CHSY3,CHST7,CHSY1,HS3ST1,HS3ST3A1,CHST15
Xenobiotic Metabolism Signaling	2.54	0.0849	CHST4,CHST7,GSTM3,MAF,GCLC,MAP3K5,MAPK13,CHST15,HS3ST3A1,MAP3K12,HMOX1,ALDH1A1,GSTM2,RRAS2,MGST2,UST,ALDH1A2,PPP2R2C,HS3ST1,PRKD1,CITED2,PRKCA,MAOA
Dermatan Sulfate Biosynthesis	2.46	0.143	CHST4,UST,CHSY3,CHST7,CHSY1,HS3ST1,HS3ST3A1,CHST15
CXCR4 Signaling	2.43	0.0987	CXCR4,EGR1,ADCY3,GNG2,CXCL12,GNG7,ADCY9,FOS,RRAS2,RHOB,RND3,LYN,ELK1,PRKD1,PRKCA
Oncostatin M Signaling	2.42	0.176	SHC1,TIMP3,EPAS1,RRAS2,MMP3,ELK1
Role of JAK2 in Hormone-like Cytokine Signaling	2.35	0.171	SHC1,SOCS1,GHR,IRS1,SOCS2,IRS2
Corticotropin Releasing Hormone Signaling	2.33	0.107	ADCY9,FOS,GLI2,PTCH1,ADCY3,CAV1,SMO,MAPK13,PTGS2,ELK1,PRKD1,PRKCA
Role of Osteoblasts, Osteoclasts and Chondrocytes in Rheumatoid Arthritis	2.29	0.0868	SFRP4,SPP1,SFRP2,MMP3,FRZB,MAP3K5,FOS,COL1A1,FZD4,WNT7A,IGF1,DKK3,SMO,LEF1,SFRP1,ALPL,ADAMTS5,WNT5A,FZD7
Prolactin Signaling	2.26	0.123	MYC,SHC1,SOCS1,FOS,RRAS2,IRS1,SOCS2,PRKD1,PRKCA
Putrescine Degradation III	2.21	0.235	ALDH1A1,ALDH1A2,SAT1,MAOA
NRF2-mediated Oxidative Stress Response	2.11	0.0889	GSTM3,MAF,DNAJA4,GCLC,DNAJC15,MAP3K5,FOS,HMOX1,GSTM2,RRAS2,MGST2,ACTA2,SCARB1,ENC1,PRKD1,PRKCA
IL-8 Signaling	2.05	0.0874	CXCL8,VCAM1,GNG2,PLD1,GNG7,FOS,HMOX1,BCL2L1,CDH1,CCND2,RRAS2,RND3,RHOB,PTGS2,PRKD1,PRKCA
Role of Macrophages, Fibroblasts and Endothelial Cells in Rheumatoid Arthritis	2.05	0.0772	SOCS1,CXCL8,SFRP4,VCAM1,SFRP2,MMP3,FRZB,CXCL12,LTB,MYC,FOS,WNT7A,RRAS2,FZD4,DKK3,SMO,LEF1,SFRP1,PDGFD,PRKD1,PRKCA,WNT5A,FZD7
Regulation of the Epithelial-Mesenchymal Transition Pathway	2.03	0.087	LOX,SNAI2,EGR1,SMAD3,CDH2,CDH1,FZD4,WNT7A,RRAS2,ZEB2,SMO,LEF1,PDGFD,WNT5A,FZD7,PDGFRB
Semaphorin Signaling in Neurons	2.02	0.132	DPYSL2,CRMP1,RND3,RHOB,DPYSL3,DPYSL4,NRP1
IL-15 Signaling	2.02	0.121	CXCL8,SHC1,BCL2L1,VCAM1,RRAS2,MAPK13,AXL,IL2RB
Atherosclerosis Signaling	2.01	0.0976	COL1A2,COL1A1,CXCL8,VCAM1,MMP3,CXCR4,CXCL12,S100A8,PDGFD,F3,COL3A1,APOD
LPS/IL-1 Mediated Inhibition of RXR Function	1.97	0.0822	ACSL3,CHST4,CHST7,GSTM3,CHST15,PAPSS2,HS3ST3A1,GSTM2,ALDH1A1,UST,SCARB1,MGST2,ALDH1A2,ACSL5,FABP4,ACSL4,HS3ST1,MAOA
Role of Tissue Factor in Cancer	1.96	0.1	CXCL8,BCL2L1,CTGF,RRAS2,CASP3,EGR1,LYN,MAPK13,CYR61,F3,PRKCA
Endothelin-1 Signaling	1.94	0.0872	CASP3,ADCY3,MAPK13,PLD1,MYC,SHC1,HMOX1,ADCY9,FOS,RRAS2,CAV1,EDNRA,PTGS2,PRKD1,PRKCA
Thrombopoietin Signaling	1.94	0.127	MYC,SHC1,FOS,RRAS2,IRS2,PRKD1,PRKCA
Dermatan Sulfate Biosynthesis (Late Stages)	1.91	0.14	CHST4,UST,CHST7,HS3ST1,HS3ST3A1,CHST15
Thrombin Signaling	1.88	0.0838	MPRIP,ADCY3,GNG2,PPP1CB,MYLK,MAPK13,GNG7,SHC1,ADCY9,RRAS2,RHOB,RND3,ELK1,ARHGEF10,PRKD1,PRKCA
Breast Cancer Regulation by Stathmin1	1.88	0.0838	PPP1R14C,TUBB3,ADCY3,GNG2,PPP1CB,GNG7,TUBB2B,SHC1,ADCY9,CCNE1,RRAS2,E2F5,PPP2R2C,ARHGEF10,PRKD1,PRKCA
Chemokine Signaling	1.84	0.113	FOS,MPRIP,RRAS2,CXCR4,CXCL12,PPP1CB,MAPK13,PRKCA
Basal Cell Carcinoma Signaling	1.8	0.111	WNT7A,GLI2,FZD4,PTCH1,SMO,LEF1,FZD7,WNT5A
Bladder Cancer Signaling	1.78	0.103	MYC,CXCL8,DAPK1,CDH1,RRAS2,MMP3,THBS1,MMP10,MMP11
Production of Nitric Oxide and Reactive Oxygen Species in Macrophages	1.78	0.0833	PPP1R14C,PPP1CB,MAPK13,MAP3K5,MAP3K12,FOS,RHOB,RND3,HOXA10,PPP2R2C,S100A8,IRF8,PRKD1,APOD,PRKCA
Type II Diabetes Mellitus Signaling	1.77	0.094	SOCS1,ACSL3,IRS1,PKM,ACSL5,SOCS2,ACSL4,IRS2,MAP3K5,PRKD1,PRKCA
HIF1α Signaling	1.74	0.0971	RRAS2,SLC2A1,MMP3,CAV1,MMP10,EGLN3,MMP11,MAPK13,LDHA,SLC2A3
Human Embryonic Stem Cell Pluripotency	1.74	0.0896	S1PR3,NTF3,WNT7A,FZD4,SMAD3,PDGFRA,SMO,LEF1,PDGFD,PDGFRB,FZD7,WNT5A
nNOS Signaling in Neurons	1.73	0.128	CAPN5,CAPN6,DLG4,PRKD1,PFKM,PRKCA
Role of IL-17A in Psoriasis	1.73	0.231	CXCL8,S100A8,CXCL6
Fatty Acid Activation	1.73	0.231	ACSL3,ACSL5,ACSL4
Virus Entry via Endocytic Pathways	1.72	0.101	RRAS2,ACTA2,FLNA,HLA-A,CAV1,TFRC,CXADR,PRKD1,PRKCA
Tight Junction Signaling	1.71	0.0838	MYH10,CLDN11,CLDN15,MYLK,CLDN7,MYH11,CPSF4,FOS,CLDN5,ACTA2,JAM3,CLDN1,PPP2R2C,CLDN22
Gαi Signaling	1.7	0.0917	S1PR3,SHC1,ADCY9,RRAS2,LPAR1,RGS10,GNG2,ADCY3,CAV1,RGS4,GNG7
HGF Signaling	1.69	0.0952	MAP3K12,FOS,ELF3,RRAS2,ETS2,MAP3K5,PTGS2,ELK1,PRKD1,PRKCA
Dopamine Degradation	1.67	0.167	ALDH1A1,ALDH1A2,LRTOMT,MAOA
RhoA Signaling	1.65	0.0902	MPRIP,IGF1,LPAR1,RND3,ACTA2,EZR,PPP1CB,MYLK,PIP4K2A,LPAR3,PLD1
Heparan Sulfate Biosynthesis (Late Stages)	1.61	0.12	CHST4,UST,CHST7,HS3ST1,HS3ST3A1,CHST15
IL-17A Signaling in Gastric Cells	1.61	0.16	CXCL10,CXCL8,FOS,MAPK13
Sphingosine-1-phosphate Signaling	1.59	0.0917	S1PR3,ADCY9,NAAA,CASP3,RND3,RHOB,ADCY3,PDGFRA,PDGFD,PDGFRB
SAPK/JNK Signaling	1.58	0.0957	SHC1,MAP3K12,RRAS2,IRS1,GNG2,ZAK,MAP3K5,ELK1,GNG7
eNOS Signaling	1.58	0.0851	ADCY9,AQP9,AQP5,CASP3,LPAR1,ADCY3,HSPA1A/HSPA1B,CAV1,SLC7A1,LPAR3,PRKD1,PRKCA
Chondroitin and Dermatan Biosynthesis	1.57	0.333	CHSY3,CHSY1
Glioma Signaling	1.56	0.0947	SHC1,RRAS2,IGF1,E2F5,PDGFRA,PDGFD,PRKD1,PDGFRB,PRKCA
Germ Cell-Sertoli Cell Junction Signaling	1.53	0.0812	TUBB3,LAMC3,MAP3K5,PLS1,TUBB2B,MAP3K12,CDH2,CDH1,RRAS2,RND3,ACTA2,RHOB,RAB8B
Erythropoietin Signaling	1.51	0.104	SHC1,SOCS1,FOS,RRAS2,ELK1,PRKD1,PRKCA
IL-2 Signaling	1.5	0.113	SHC1,SOCS1,FOS,RRAS2,ELK1,IL2RB
GNRH Signaling	1.49	0.0853	MAP3K12,ADCY9,FOS,RRAS2,EGR1,ADCY3,MAPK13,MAP3K5,ELK1,PRKD1,PRKCA
Extrinsic Prothrombin Activation Pathway	1.48	0.188	F13A1,TFPI,F3
Fatty Acid α-oxidation	1.48	0.188	ALDH1A1,ALDH1A2,PTGS2
Oxidative Ethanol Degradation III	1.48	0.188	ACSL3,ALDH1A1,ALDH1A2
Role of MAPK Signaling in the Pathogenesis of Influenza	1.48	0.103	CXCL10,RRAS2,CASP3,MAPK13,MAP3K5,PTGS2,PRKCA
GDNF Family Ligand-Receptor Interactions	1.48	0.103	SHC1,FOS,RRAS2,NRTN,IRS1,IRS2,GFRA2
CDK5 Signaling	1.46	0.0909	FOSB,PPP1R14C,ADCY9,RRAS2,EGR1,ADCY3,PPP1CB,PPP2R2C,MAPK13
Signaling by Rho Family GTPases	1.43	0.0726	WASF3,GNG2,MYLK,CDH11,PLD1,GNG7,MAP3K12,FOS,CDH2,CDH1,RND3,RHOB,ACTA2,EZR,ELK1,ARHGEF10,PIP4K2A
γ-linolenate Biosynthesis II (Animals)	1.41	0.176	ACSL3,ACSL5,ACSL4
Mitochondrial L-carnitine Shuttle Pathway	1.41	0.176	ACSL3,ACSL5,ACSL4
Cholecystokinin/Gastrin-mediated Signaling	1.41	0.0891	SHC1,FOS,RRAS2,RND3,RHOB,PTGS2,ELK1,PRKD1,PRKCA
UVC-Induced MAPK Signaling	1.4	0.119	FOS,RRAS2,MAPK13,PRKD1,PRKCA
Intrinsic Prothrombin Activation Pathway	1.4	0.138	COL1A2,COL1A1,F13A1,COL3A1
ErbB Signaling	1.39	0.093	SHC1,FOS,RRAS2,TGFA,MAPK13,ELK1,PRKD1,PRKCA
α-Adrenergic Signaling	1.37	0.092	ADCY9,RRAS2,GNG2,ADCY3,PHKA2,GNG7,PRKD1,PRKCA
Heparan Sulfate Biosynthesis	1.37	0.105	CHST4,UST,CHST7,HS3ST1,HS3ST3A1,CHST15
Aldosterone Signaling in Epithelial Cells	1.37	0.0789	SCNN1G,HSPA12B,DUSP1,SGK1,SLC12A2,HSPH1,DNAJC12,HSPA1A/HSPA1B,DNAJC15,PIP4K2A,PRKD1,PRKCA
IL-17 Signaling	1.36	0.0972	CXCL10,CXCL8,RRAS2,MMP3,MAPK13,PTGS2,ELK1
ERK/MAPK Signaling	1.35	0.0749	MYC,FOS,SHC1,MYCN,PPP1R14C,RRAS2,H3F3A/H3F3B,ELF3,ETS2,DUSP1,PPP1CB,PPP2R2C,ELK1,PRKCA
Xanthine and Xanthosine Salvage	1.34	1	PNP
Tryptophan Degradation X (Mammalian, via Tryptamine)	1.34	0.167	ALDH1A1,ALDH1A2,MAOA
Ethanol Degradation IV	1.34	0.167	ACSL3,ALDH1A1,ALDH1A2
HMGB1 Signaling	1.34	0.0833	CXCL8,FOS,VCAM1,RRAS2,RND3,RHOB,MAPK13,ELK1,KAT2A,PLAT
Neuregulin Signaling	1.34	0.0909	MYC,SHC1,RRAS2,TGFA,DLG4,ELK1,PRKD1,PRKCA
LPS-stimulated MAPK Signaling	1.33	0.0959	FOS,RRAS2,MAPK13,MAP3K5,ELK1,PRKD1,PRKCA
Ephrin B Signaling	1.33	0.0959	EPHB1,CXCR4,VAV3,GNG2,CXCL12,EFNB3,GNG7
Glucocorticoid Receptor Signaling	1.3	0.069	CXCL8,VCAM1,SGK1,CDK7,SMAD3,HSPA1A/HSPA1B,MAPK13,CD163,SHC1,BCL2L1,FOS,SCGB1A1,RRAS2,SMARCA2,DUSP1,PTGS2,ELK1,ADRB2
Pancreatic Adenocarcinoma Signaling	1.3	0.0849	HMOX1,BCL2L1,CCNE1,SMAD3,E2F5,TGFA,PTGS2,ELK1,PLD1
Tec Kinase Signaling	1.26	0.0759	TNFRSF21,FOS,RND3,ACTA2,RHOB,VAV3,GNG2,LYN,TNFSF10,GNG7,PRKD1,PRKCA
Factors Promoting Cardiogenesis in Vertebrates	1.25	0.087	CCNE1,FZD4,TGFBR3,SMO,LEF1,PRKD1,FZD7,PRKCA
Renin-Angiotensin Signaling	1.23	0.0826	SHC1,ADCY9,FOS,RRAS2,ADCY3,MAPK13,ELK1,PRKD1,PRKCA
Fcγ Receptor-mediated Phagocytosis in Macrophages and Monocytes	1.23	0.086	HMOX1,ACTA2,EZR,VAV3,LYN,PLD1,PRKD1,PRKCA
Prostanoid Biosynthesis	1.23	0.222	PTGIS,PTGS2
Sucrose Degradation V (Mammalian)	1.23	0.222	TPI1,ALDOA
Retinoate Biosynthesis I	1.22	0.121	ALDH1A1,AKR1C3,RDH10,ALDH1A2
GM-CSF Signaling	1.22	0.0968	SHC1,BCL2L1,RRAS2,PIM1,LYN,ELK1
Salvage Pathways of Pyrimidine Ribonucleotides	1.21	0.0851	DAPK1,PRKX,NME5,PIM1,SGK1,CDK7,AK4,GRK5
PPAR Signaling	1.21	0.0851	SHC1,FOS,RRAS2,PDGFRA,PTGS2,PDGFD,CITED2,PDGFRB
Role of JAK1 and JAK3 in γc Cytokine Signaling	1.19	0.0952	SHC1,SOCS1,RRAS2,IRS1,IRS2,IL2RB
Inhibition of Angiogenesis by TSP1	1.18	0.118	CASP3,SDC2,THBS1,MAPK13
Endoplasmic Reticulum Stress Pathway	1.18	0.143	CASP3,XBP1,MAP3K5
Epithelial Adherens Junction Signaling	1.17	0.0753	MYH10,CDH2,CDH1,TUBB3,RRAS2,SNAI2,ACTA2,TGFBR3,LEF1,MYH11,TUBB2B
Pyridoxal 5'-phosphate Salvage Pathway	1.16	0.0938	DAPK1,PRKX,PIM1,SGK1,CDK7,GRK5
Protein Kinase A Signaling	1.16	0.0625	ENPP6,PPP1R14C,MYH10,PTPRD,SMAD3,ADCY3,PTCH1,GNG2,PPP1CB,MYLK,PHKA2,GNG7,ADCY9,H3F3A/H3F3B,PDE7B,DUSP1,FLNA,SMO,LEF1,PTGS2,ELK1,EYA2,PRKD1,PRKCA
Coagulation System	1.14	0.114	F13A1,TFPI,F3,PLAT
Cell Cycle Regulation by BTG Family Proteins	1.14	0.114	CCNE1,BTG2,E2F5,PPP2R2C
Noradrenaline and Adrenaline Degradation	1.14	0.114	ALDH1A1,ALDH1A2,LRTOMT,MAOA
Ovarian Cancer Signaling	1.14	0.0763	GJA1,WNT7A,RRAS2,FZD4,SMO,EDNRA,LEF1,PTGS2,FZD7,WNT5A
p53 Signaling	1.12	0.0816	BCL2L1,WT1,CCND2,SNAI2,THBS1,PERP,ST13,SERPINE2
Phospholipase C Signaling	1.12	0.0669	MPRIP,ADCY3,GNG2,PPP1CB,PLD1,GNG7,SHC1,HMOX1,ADCY9,RRAS2,RHOB,RND3,LYN,ARHGEF10,PRKD1,PRKCA
14-3-3-mediated Signaling	1.08	0.0769	FOS,TUBB3,RRAS2,YAP1,MAP3K5,ELK1,PRKD1,TUBB2B,PRKCA
CCR3 Signaling in Eosinophils	1.08	0.0769	MPRIP,RRAS2,GNG2,PPP1CB,MYLK,MAPK13,GNG7,PRKD1,PRKCA
Gα12/13 Signaling	1.08	0.0769	CDH2,CDH1,RRAS2,LPAR1,VAV3,MAP3K5,ELK1,LPAR3,CDH11
CD27 Signaling in Lymphocytes	1.07	0.0962	MAP3K12,BCL2L1,FOS,CASP3,MAP3K5
Endometrial Cancer Signaling	1.07	0.0962	MYC,CDH1,RRAS2,LEF1,ELK1
Asparagine Degradation I	1.05	0.5	ASRGL1
Guanine and Guanosine Salvage I	1.05	0.5	PNP
Spermine Biosynthesis	1.05	0.5	AMD1
L-DOPA Degradation	1.05	0.5	LRTOMT
Palmitate Biosynthesis I (Animals)	1.05	0.5	FASN
Sulfate Activation for Sulfonation	1.05	0.5	PAPSS2
Fatty Acid Biosynthesis Initiation II	1.05	0.5	FASN
Glycine Degradation (Creatine Biosynthesis)	1.05	0.5	GATM
Adenine and Adenosine Salvage I	1.05	0.5	PNP
GDP-L-fucose Biosynthesis I (from GDP-D-mannose)	1.05	0.5	GMDS
P2Y Purigenic Receptor Signaling Pathway	1.05	0.0756	MYC,ADCY9,FOS,RRAS2,GNG2,ADCY3,GNG7,PRKD1,PRKCA
UVB-Induced MAPK Signaling	1.04	0.0943	FOS,H3F3A/H3F3B,MAPK13,PRKD1,PRKCA
CCR5 Signaling in Macrophages	1.04	0.087	FOS,GNG2,MAPK13,GNG7,PRKD1,PRKCA
Tumoricidal Function of Hepatic Natural Killer Cells	1.04	0.125	CASP3,GZMB,SRGN
Estrogen-mediated S-phase Entry	1.04	0.125	MYC,CCNE1,E2F5
RhoGDI Signaling	1.03	0.0694	CDH2,CDH1,RND3,ACTA2,RHOB,EZR,GNG2,PIP4K2A,ARHGEF10,CDH11,GNG7,PRKCA
IL-3 Signaling	0.995	0.0845	SHC1,FOS,RRAS2,ELK1,PRKD1,PRKCA
Aryl Hydrocarbon Receptor Signaling	0.989	0.0714	MYC,FOS,CCNE1,GSTM2,ALDH1A1,NFIX,CCND2,MGST2,GSTM3,ALDH1A2
G Beta Gamma Signaling	0.988	0.0795	SHC1,RRAS2,GNG2,CAV1,GNG7,PRKD1,PRKCA
Caveolar-mediated Endocytosis Signaling	0.973	0.0833	ACTA2,FLNA,HLA-A,CAV1,PTRF,PRKCA
JAK/Stat Signaling	0.973	0.0833	SHC1,BCL2L1,SOCS1,FOS,RRAS2,SOCS2
PAK Signaling	0.968	0.0787	SHC1,RRAS2,CASP3,PDGFRA,MYLK,PDGFD,PDGFRB
Apoptosis Signaling	0.968	0.0787	CAPN5,BCL2L1,CAPN6,RRAS2,CASP3,MAP3K5,PRKCA
EGF Signaling	0.967	0.0893	SHC1,FOS,MAPK13,ELK1,PRKCA
Glioma Invasiveness Signaling	0.942	0.0877	TIMP3,RRAS2,RND3,RHOB,TIMP2
Regulation of Cellular Mechanics by Calpain Protease	0.942	0.0877	CAPN5,CAPN6,CCNE1,RRAS2,EZR
Glutamate Receptor Signaling	0.942	0.0877	HOMER2,GNG2,GRIA2,DLG4,GNG7
Choline Biosynthesis III	0.941	0.154	HMOX1,PLD1
Oleate Biosynthesis II (Animals)	0.941	0.154	SCD,SCD5
Cholesterol Biosynthesis I	0.941	0.154	DHCR24,TM7SF2
Cholesterol Biosynthesis II (via 24,25-dihydrolanosterol)	0.941	0.154	DHCR24,TM7SF2
Histamine Degradation	0.941	0.154	ALDH1A1,ALDH1A2
Guanosine Nucleotides Degradation III	0.941	0.154	XDH,PNP
Cholesterol Biosynthesis III (via Desmosterol)	0.941	0.154	DHCR24,TM7SF2
Actin Cytoskeleton Signaling	0.938	0.0645	SHC1,MYH10,IQGAP2,RRAS2,MPRIP,ACTA2,FLNA,VAV3,EZR,PPP1CB,MYLK,MYH11,PDGFD,PIP4K2A
Regulation of Actin-based Motility by Rho	0.931	0.0769	MPRIP,RND3,ACTA2,RHOB,PPP1CB,MYLK,PIP4K2A
Myc Mediated Apoptosis Signaling	0.919	0.0862	MYC,SHC1,RRAS2,IGF1,CASP3
PI3K Signaling in B Lymphocytes	0.901	0.0703	FOS,RRAS2,DAPP1,IRS1,VAV3,LYN,IRS2,PLEKHA4,ELK1
Integrin Signaling	0.894	0.0644	CAPN5,SHC1,CAPN6,RRAS2,MPRIP,TSPAN5,RHOB,ACTA2,RND3,CAV1,PPP1CB,MYLK,BCAR3
VEGF Family Ligand-Receptor Interactions	0.89	0.0789	SHC1,FOS,RRAS2,PRKD1,PRKCA,NRP1
Gαq Signaling	0.888	0.068	HMOX1,RND3,RHOB,GNG2,RGS4,ELK1,PLD1,GNG7,PRKD1,PRKCA
Methylglyoxal Degradation I	0.888	0.333	HAGH
Thyronamine and Iodothyronamine Metabolism	0.888	0.333	DIO2
Glutathione Biosynthesis	0.888	0.333	GCLC
Spermidine Biosynthesis I	0.888	0.333	AMD1
Thyroid Hormone Metabolism I (via Deiodination)	0.888	0.333	DIO2
Androgen Signaling	0.888	0.0721	SHC1,TGFB1I1,SMAD3,CDK7,GNG2,GNG7,PRKD1,PRKCA
Urate Biosynthesis/Inosine 5'-phosphate Degradation	0.887	0.143	XDH,PNP
Colanic Acid Building Blocks Biosynthesis	0.887	0.143	GPI,GMDS
Vitamin-C Transport	0.887	0.143	SLC2A1,SLC2A3
Cellular Effects of Sildenafil (Viagra)	0.886	0.0698	MYH10,ADCY9,KCNN4,MPRIP,ACTA2,ADCY3,PPP1CB,MYLK,MYH11
Glutathione-mediated Detoxification	0.883	0.107	GSTM2,MGST2,GSTM3
ErbB4 Signaling	0.873	0.0833	SHC1,RRAS2,YAP1,PRKD1,PRKCA
Acute Myeloid Leukemia Signaling	0.871	0.0779	MYC,RRAS2,PIM1,KIT,LEF1,PIM2
Cardiac Hypertrophy Signaling	0.87	0.0628	ADCY9,MAP3K12,RRAS2,RND3,IGF1,RHOB,IRS1,ADCY3,GNG2,MAP3K5,MAPK13,ELK1,GNG7,ADRB2
Role of IL-17F in Allergic Inflammatory Airway Diseases	0.866	0.0909	CXCL10,CXCL8,IGF1,CXCL6
Mouse Embryonic Stem Cell Pluripotency	0.86	0.0737	MYC,RRAS2,FZD4,SMO,LEF1,MAPK13,FZD7
Dopamine Receptor Signaling	0.852	0.0769	PPP1R14C,ADCY9,ADCY3,PPP1CB,PPP2R2C,MAOA
Superpathway of Cholesterol Biosynthesis	0.85	0.103	DHCR24,HMGCR,TM7SF2
Androgen Biosynthesis	0.837	0.133	SRD5A3,AKR1C3
Role of Wnt/GSK-3β Signaling in the Pathogenesis of Influenza	0.833	0.0759	WNT7A,FZD4,SMO,LEF1,FZD7,WNT5A
Estrogen-Dependent Breast Cancer Signaling	0.83	0.0806	FOS,RRAS2,IGF1,ELK1,HSD17B2
Cardiac β-adrenergic Signaling	0.829	0.0677	ENPP6,PPP1R14C,ADCY9,PDE7B,GNG2,ADCY3,PPP1CB,PPP2R2C,GNG7
Fatty Acid β-oxidation I	0.818	0.1	ACSL3,ACSL5,ACSL4
Sonic Hedgehog Signaling	0.818	0.1	GLI2,PTCH1,SMO
Role of Oct4 in Mammalian Embryonic Stem Cell Pluripotency	0.815	0.087	SPP1,ETS2,FOXA1,NR2F2
IL-6 Signaling	0.811	0.069	COL1A1,CXCL8,SHC1,SOCS1,FOS,RRAS2,MAPK13,ELK1
Amyotrophic Lateral Sclerosis Signaling	0.81	0.0714	CAPN5,BCL2L1,CAPN6,IGF1,CASP3,GRIA2,NEFH
Telomerase Signaling	0.794	0.0707	MYC,SHC1,ELF3,RRAS2,ETS2,PPP2R2C,IL2RB
Granzyme B Signaling	0.792	0.125	CASP3,GZMB
Parkinson's Signaling	0.792	0.125	CASP3,MAPK13
Cell Cycle: G1/S Checkpoint Regulation	0.789	0.0781	MYC,CCNE1,CCND2,SMAD3,E2F5
Gap Junction Signaling	0.784	0.0645	ADCY9,TUBB3,RRAS2,LPAR1,ACTA2,ADCY3,CAV1,PRKD1,TUBB2B,PRKCA
PTEN Signaling	0.782	0.0678	SHC1,BCL2L1,GHR,RRAS2,CASP3,TGFBR3,PDGFRA,PDGFRB
Arsenate Detoxification I (Glutaredoxin)	0.772	0.25	PNP
Uracil Degradation II (Reductive)	0.772	0.25	DPYSL2
Heme Degradation	0.772	0.25	HMOX1
Spermine and Spermidine Degradation I	0.772	0.25	SAT1
Thymine Degradation	0.772	0.25	DPYSL2
Biotin-carboxyl Carrier Protein Assembly	0.772	0.25	ACACB
Melatonin Degradation II	0.772	0.25	MAOA
Rapoport-Luebering Glycolytic Shunt	0.772	0.25	PGAM1
p70S6K Signaling	0.768	0.0672	SHC1,RRAS2,IRS1,LYN,PPP2R2C,PLD1,PRKD1,PRKCA
B Cell Receptor Signaling	0.76	0.0625	SHC1,MAP3K12,BCL2L1,RRAS2,DAPP1,VAV3,EGR1,LYN,MAPK13,MAP3K5,ELK1
Cytotoxic T Lymphocyte-mediated Apoptosis of Target Cells	0.759	0.0938	CASP3,HLA-A,GZMB
Adenosine Nucleotides Degradation II	0.75	0.118	XDH,PNP
Neurotrophin/TRK Signaling	0.732	0.0746	SHC1,FOS,NTF3,RRAS2,MAP3K5
Ethanol Degradation II	0.731	0.0909	ACSL3,ALDH1A1,ALDH1A2
Glutathione Redox Reactions I	0.711	0.111	MGST2,GPX8
IL-9 Signaling	0.705	0.0882	IRS1,SOCS2,IRS2
Amyloid Processing	0.703	0.0784	CAPN5,CAPN6,MAPK13,BACE2
TGF-β Signaling	0.699	0.069	RUNX3,FOS,RRAS2,SMAD3,MAPK13,PMEPA1
Serine Biosynthesis	0.685	0.2	PSAT1
Acetate Conversion to Acetyl-CoA	0.685	0.2	ACSL3
UVA-Induced MAPK Signaling	0.684	0.0682	BCL2L1,FOS,RRAS2,CASP3,MAPK13,PRKCA
GADD45 Signaling	0.676	0.105	CCNE1,CCND2
Crosstalk between Dendritic Cells and Natural Killer Cells	0.669	0.0674	ACTA2,HLA-A,FSCN1,LTB,TNFSF10,IL2RB
Renal Cell Carcinoma Signaling	0.663	0.0704	FOS,RRAS2,SLC2A1,TGFA,EGLN3
Lymphotoxin β Receptor Signaling	0.644	0.0741	BCL2L1,VCAM1,CASP3,LTB
Role of IL-17A in Arthritis	0.644	0.0741	CXCL8,MAPK13,PTGS2,CXCL6
Purine Nucleotides Degradation II (Aerobic)	0.642	0.1	XDH,PNP
IL-1 Signaling	0.64	0.0659	ADCY9,FOS,GNG2,ADCY3,MAPK13,GNG7
Type I Diabetes Mellitus Signaling	0.639	0.0636	SOCS1,CASP3,HLA-A,GZMB,SOCS2,MAPK13,MAP3K5
Role of NANOG in Mammalian Embryonic Stem Cell Pluripotency	0.627	0.0631	SHC1,WNT7A,RRAS2,FZD4,SMO,FZD7,WNT5A
Huntington's Disease Signaling	0.616	0.0565	CAPN5,BCL2L1,SHC1,CAPN6,IGF1,CASP3,SGK1,HSPA1A/HSPA1B,GNG2,DLG4,PRKD1,GNG7,PRKCA
Pyruvate Fermentation to Lactate	0.616	0.167	LDHA
Glycine Cleavage Complex	0.616	0.167	GLDC
UDP-N-acetyl-D-glucosamine Biosynthesis II	0.616	0.167	GFPT1
Ceramide Degradation	0.616	0.167	NAAA
Zymosterol Biosynthesis	0.616	0.167	TM7SF2
Glycogen Biosynthesis II (from UDP-D-Glucose)	0.616	0.167	GBE1
Citrulline-Nitric Oxide Cycle	0.616	0.167	CAV1
Pregnenolone Biosynthesis	0.616	0.167	MICAL1
NAD Biosynthesis III	0.616	0.167	NAMPT
GDP-mannose Biosynthesis	0.616	0.167	GPI
Chronic Myeloid Leukemia Signaling	0.613	0.0645	MYC,BCL2L1,RRAS2,MECOM,SMAD3,E2F5
April Mediated Signaling	0.61	0.0789	FOS,MAPK13,ELK1
CREB Signaling in Neurons	0.609	0.0585	SHC1,ADCY9,RRAS2,GNG2,ADCY3,GRIA2,ELK1,GNG7,PRKD1,PRKCA
ErbB2-ErbB3 Signaling	0.591	0.0702	MYC,SHC1,RRAS2,ELK1
HER-2 Signaling in Breast Cancer	0.586	0.0658	CCNE1,RRAS2,MAP3K5,PRKD1,PRKCA
IL-4 Signaling	0.586	0.0658	SHC1,SOCS1,RRAS2,IRS1,HMGA1
Insulin Receptor Signaling	0.585	0.0597	SHC1,PPP1R14C,SCNN1G,RRAS2,SGK1,IRS1,PPP1CB,IRS2
Polyamine Regulation in Colon Cancer	0.582	0.0909	MYC,SAT1
Pyrimidine Deoxyribonucleotides De Novo Biosynthesis I	0.582	0.0909	NME5,AK4
Ephrin Receptor Signaling	0.581	0.0575	SHC1,EPHB1,RRAS2,CXCR4,SDC2,GNG2,CXCL12,EFNB3,PDGFD,GNG7
IL-12 Signaling and Production in Macrophages	0.574	0.0593	FOS,MAF,S100A8,MAPK13,IRF8,PRKD1,PRKCA,APOD
Relaxin Signaling	0.574	0.0593	ENPP6,ADCY9,FOS,PDE7B,GNG2,ADCY3,ELK1,GNG7
B Cell Activating Factor Signaling	0.569	0.075	FOS,MAPK13,ELK1
Superpathway of Serine and Glycine Biosynthesis I	0.558	0.143	PSAT1
Adenine and Adenosine Salvage III	0.558	0.143	PNP
Cyclins and Cell Cycle Regulation	0.558	0.0641	CCNE1,CCND2,CDK7,E2F5,PPP2R2C
FcγRIIB Signaling in B Lymphocytes	0.549	0.0732	SHC1,RRAS2,LYN
Mechanisms of Viral Exit from Host Cells	0.549	0.0732	ACTA2,PRKD1,PRKCA
Regulation of IL-2 Expression in Activated and Anergic T Lymphocytes	0.544	0.0633	FOS,RRAS2,VAV3,SMAD3,ELK1
Induction of Apoptosis by HIV1	0.542	0.0667	BCL2L1,CASP3,CXCR4,MAP3K5
PPARα/RXRα Activation	0.536	0.0559	SHC1,ADCY9,GHR,RRAS2,IRS1,SMAD3,FASN,TGFBR3,ADCY3,PRKCA
Role of NFAT in Cardiac Hypertrophy	0.536	0.0559	SHC1,ADCY9,RRAS2,IGF1,GNG2,ADCY3,MAPK13,GNG7,PRKD1,PRKCA
Neuropathic Pain Signaling In Dorsal Horn Neurons	0.526	0.06	FOS,KCNN4,GRIA2,ELK1,PRKD1,PRKCA
Airway Pathology in Chronic Obstructive Pulmonary Disease	0.51	0.125	CXCL8
Sphingosine and Sphingosine-1-phosphate Metabolism	0.51	0.125	NAAA
Tryptophan Degradation to 2-amino-3-carboxymuconate Semialdehyde	0.51	0.125	KYNU
Purine Ribonucleosides Degradation to Ribose-1-phosphate	0.51	0.125	PNP
Synaptic Long Term Depression	0.505	0.0563	RRAS2,IGF1,CAV1,GRIA2,LYN,PPP2R2C,PRKD1,PRKCA
Role of JAK family kinases in IL-6-type Cytokine Signaling	0.505	0.08	SOCS1,MAPK13
Antiproliferative Role of Somatostatin Receptor 2	0.498	0.0635	RRAS2,GNG2,ELK1,GNG7
ERK5 Signaling	0.498	0.0635	MYC,FOS,RRAS2,SGK1
iNOS Signaling	0.495	0.0682	FOS,HMGA1,MAPK13
Serotonin Receptor Signaling	0.495	0.0682	ADCY9,ADCY3,MAOA
Antiproliferative Role of TOB in T Cell Signaling	0.482	0.0769	CCNE1,SMAD3
Melanocyte Development and Pigmentation Signaling	0.481	0.0595	SHC1,ADCY9,RRAS2,ADCY3,KIT
mTOR Signaling	0.47	0.0535	HMOX1,RRAS2,DDIT4,RND3,RHOB,IRS1,PPP2R2C,PLD1,PRKD1,PRKCA
Pathogenesis of Multiple Sclerosis	0.468	0.111	CXCL10
Leucine Degradation I	0.468	0.111	BCAT1
Histidine Degradation VI	0.468	0.111	MICAL1
UDP-N-acetyl-D-galactosamine Biosynthesis II	0.468	0.111	GPI
Pyrimidine Ribonucleotides Interconversion	0.46	0.0741	NME5,AK4
Acute Phase Response Signaling	0.449	0.0533	SHC1,HMOX1,SOCS1,FOS,RRAS2,SOCS2,MAPK13,MAP3K5,ELK1
PXR/RXR Activation	0.445	0.0597	SCD,GSTM2,ALDH1A1,PAPSS2
GABA Receptor Signaling	0.445	0.0597	ADCY9,KCNN4,ADCY3,GABRP
fMLP Signaling in Neutrophils	0.441	0.0556	RRAS2,GNG2,ELK1,GNG7,PRKD1,PRKCA
RANK Signaling in Osteoclasts	0.436	0.0568	MAP3K12,FOS,MAPK13,MAP3K5,ELK1
IL-10 Signaling	0.432	0.0588	HMOX1,FOS,MAPK13,ELK1
Remodeling of Epithelial Adherens Junctions	0.432	0.0588	CDH1,TUBB3,ACTA2,TUBB2B
Macropinocytosis Signaling	0.432	0.0588	RRAS2,PDGFD,PRKD1,PRKCA
Embryonic Stem Cell Differentiation into Cardiac Lineages	0.431	0.1	HOXB5
Fc Epsilon RI Signaling	0.431	0.055	RRAS2,VAV3,LYN,MAPK13,PRKD1,PRKCA
Gαs Signaling	0.431	0.055	ADCY9,GNG2,ADCY3,ELK1,GNG7,ADRB2
G-Protein Coupled Receptor Signaling	0.428	0.0508	ENPP6,ADCY3,RGS4,S1PR3,SHC1,ADCY9,RRAS2,PDE7B,LPAR1,DUSP1,RGS10,ADRB2,PRKCA
Pyrimidine Ribonucleotides De Novo Biosynthesis	0.421	0.069	NME5,AK4
VEGF Signaling	0.405	0.0549	SHC1,BCL2L1,RRAS2,ACTA2,PRKCA
Small Cell Lung Cancer Signaling	0.397	0.0563	MYC,BCL2L1,CCNE1,PTGS2
PEDF Signaling	0.397	0.0563	BCL2L1,RRAS2,MAPK13,ELK1
Death Receptor Signaling	0.395	0.0543	TNFRSF21,CASP3,ACTA2,TNFSF10,MAP3K5
4-1BB Signaling in T Lymphocytes	0.385	0.0645	MAPK13,MAP3K5
Cleavage and Polyadenylation of Pre-mRNA	0.371	0.0833	CPSF4
Ubiquinol-10 Biosynthesis (Eukaryotic)	0.371	0.0833	MICAL1
Acyl-CoA Hydrolysis	0.371	0.0833	PPT1
FLT3 Signaling in Hematopoietic Progenitor Cells	0.365	0.0541	SHC1,RRAS2,MAPK13,ELK1
p38 MAPK Signaling	0.361	0.0513	MYC,H3F3A/H3F3B,DUSP1,MAPK13,MAP3K5,ELK1
Circadian Rhythm Signaling	0.353	0.0606	BHLHE41,BHLHE40
G Protein Signaling Mediated by Tubby	0.353	0.0606	GNG2,GNG7
Complement System	0.353	0.0606	C7,C6
Antioxidant Action of Vitamin C	0.349	0.0515	HMOX1,SLC2A1,MAPK13,PLD1,SLC2A3
Synaptic Long Term Potentiation	0.345	0.0504	PPP1R14C,RRAS2,GRIA2,PPP1CB,PRKD1,PRKCA
Bile Acid Biosynthesis, Neutral Pathway	0.345	0.0769	AKR1C3
Actin Nucleation by ARP-WASP Complex	0.33	0.0536	RRAS2,RND3,RHOB
LXR/RXR Activation	0.33	0.0496	SCD,FASN,S100A8,PTGS2,HMGCR,APOD
IL-17A Signaling in Fibroblasts	0.325	0.0571	FOS,MAPK13
tRNA Splicing	0.325	0.0571	ENPP6,PDE7B
Triacylglycerol Biosynthesis	0.325	0.0571	LPIN1,PPAP2C
Isoleucine Degradation I	0.322	0.0714	BCAT1
Leukotriene Biosynthesis	0.322	0.0714	MGST2
Mevalonate Pathway I	0.322	0.0714	HMGCR
Phenylalanine Degradation IV (Mammalian, via Side Chain)	0.322	0.0714	MAOA
γ-glutamyl Cycle	0.322	0.0714	GCLC
PI3K/AKT Signaling	0.316	0.0488	SHC1,BCL2L1,RRAS2,PPP2R2C,MAP3K5,PTGS2
Ceramide Signaling	0.309	0.05	S1PR3,FOS,RRAS2,PPP2R2C
NAD biosynthesis II (from tryptophan)	0.301	0.0667	KYNU
Chondroitin Sulfate Degradation (Metazoa)	0.301	0.0667	CEMIP
CDP-diacylglycerol Biosynthesis I	0.301	0.0667	CDS1
Superpathway of Citrulline Metabolism	0.301	0.0667	CAV1
The Visual Cycle	0.301	0.0667	RDH10
Methylglyoxal Degradation III	0.301	0.0667	AKR1C3
Estrogen Biosynthesis	0.298	0.0541	AKR1C3,HSD17B2
Rac Signaling	0.294	0.0481	IQGAP2,RRAS2,ELK1,PIP4K2A,PLD1
Notch Signaling	0.286	0.0526	HEY2,HES1
Dermatan Sulfate Degradation (Metazoa)	0.282	0.0625	CEMIP
Serotonin Degradation	0.28	0.0492	ALDH1A1,ALDH1A2,MAOA
Docosahexaenoic Acid (DHA) Signaling	0.275	0.0513	BCL2L1,CASP3
cAMP-mediated signaling	0.274	0.0457	ENPP6,S1PR3,ADCY9,PDE7B,LPAR1,DUSP1,RGS10,ADCY3,RGS4,ADRB2
NGF Signaling	0.272	0.0467	SHC1,MAP3K12,RRAS2,MAP3K5,ELK1
RAN Signaling	0.264	0.0588	KPNA2
Phosphatidylglycerol Biosynthesis II (Non-plastidic)	0.264	0.0588	CDS1
Eicosanoid Signaling	0.262	0.0476	PTGIS,AKR1C3,PTGS2
FAK Signaling	0.254	0.046	CAPN5,CAPN6,RRAS2,ACTA2
MIF Regulation of Innate Immunity	0.253	0.0488	FOS,PTGS2
Natural Killer Cell Signaling	0.253	0.0455	SHC1,RRAS2,VAV3,PRKD1,PRKCA
Valine Degradation I	0.248	0.0556	BCAT1
Superpathway of Geranylgeranyldiphosphate Biosynthesis I (via Mevalonate)	0.248	0.0556	HMGCR
Altered T Cell and B Cell Signaling in Rheumatoid Arthritis	0.247	0.0455	SPP1,CXCL13,CCL21,LTB
CD40 Signaling	0.246	0.0462	FOS,MAPK13,PTGS2
Non-Small Cell Lung Cancer Signaling	0.246	0.0462	RRAS2,TGFA,PRKCA
Melanoma Signaling	0.243	0.0476	CDH1,RRAS2
DNA damage-induced 14-3-3σ Signaling	0.233	0.0526	CCNE1
Tryptophan Degradation III (Eukaryotic)	0.219	0.05	KYNU
